# Supplementary material for: Multivariate Hawkes process models of the occurrence of regulatory elements
Source: BMC Bioinformatics. 2010 Sep 9;11:456. doi: 10.1186/1471-2105-11-456 (PMC2949889; doi:10.1186/1471-2105-11-456)
Supplement: Additional file 1 — Mouse embryonic stem cell data - Part I. Coordinates of loci bound by Nanog, Oct4, Sox2, E2f1, Smad1, Zfx, c-myc, n-myc and Stat3. [file 1471-2105-11-456-S1.XLS]

## Sheet: Table S3
Table S3. Coordinates of loci bound by transcription factors
Esrrb bound loci	Nanog bound loci	Oct4 bound loci	Sox2 bound loci	CTCF bound loci	E2f1 bound loci	Smad1 bound loci	Tcfcp2l1 bound loci	Zfx bound loci	Klf4 bound loci	c-Myc bound loci	n-Myc bound loci	STAT3 bound loci
chr1:10212250-10212257	chr1:10017001-10017009	chr1:3671785-3671827	chr1:3053046-3053052	chr1:3002834-3002851	chr1:4775733-4775734	chr1:3334335-3334449	chr1:4049605-4049669	chr1:4797100-4797130	chr1:4482767-4482770	chr1:4842133-4842148	chr1:10218378-10218390	chr1:10069835-10069859
chr1:103584798-103584800	chr1:100756616-100756622	chr1:6438973-6439000	chr1:3904283-3904333	chr1:4132776-4132783	chr1:4791635-4791645	chr1:3479676-3479748	chr1:4406940-4406954	chr1:4797987-4798004	chr1:4775858-4775907	chr1:5073201-5073215	chr1:107821504-107821506	chr1:107251110-107251139
chr1:105299177-105299185	chr1:101317179-101317206	chr1:6448207-6448226	chr1:3984948-3984950	chr1:4322743-4322748	chr1:4797713-4797717	chr1:4845666-4845688	chr1:4483876-4483876	chr1:4847954-4847973	chr1:4792828-4792840	chr1:9530642-9530652	chr1:108587243-108587262	chr1:11263349-11263353
chr1:106367816-106367830	chr1:102618052-102618113	chr1:7037533-7037540	chr1:4141020-4141042	chr1:4336458-4336496	chr1:4842239-4842239	chr1:6049369-6049430	chr1:4513052-4513076	chr1:5009381-5009398	chr1:4847633-4847669	chr1:9929283-9929293	chr1:11315627-11315640	chr1:116677467-116677472
chr1:106922844-106922870	chr1:102708398-102708398	chr1:7441814-7441815	chr1:4809647-4809699	chr1:4407000-4407004	chr1:4845997-4846040	chr1:6448201-6448212	chr1:4604250-4604259	chr1:5073137-5073161	chr1:5127270-5127316	chr1:11443723-11443733	chr1:120138802-120138802	chr1:120903627-120903627
chr1:107190522-107190522	chr1:103456180-103456180	chr1:7722807-7722839	chr1:4845623-4845626	chr1:4506825-4506825	chr1:4847638-4847638	chr1:7037388-7037513	chr1:4651053-4651065	chr1:6204657-6204667	chr1:5218163-5218179	chr1:13645615-13645615	chr1:120149406-120149408	chr1:121132958-121132962
chr1:107319322-107319326	chr1:103584276-103584283	chr1:9428371-9428390	chr1:6049391-6049436	chr1:4758646-4758646	chr1:4848448-4848451	chr1:7116065-7116070	chr1:4681952-4681998	chr1:8571686-8571686	chr1:7079100-7079110	chr1:16089445-16089449	chr1:120216387-120216397	chr1:121176530-121176532
chr1:107540537-107540598	chr1:103584861-103584871	chr1:9894478-9894498	chr1:6107823-6107833	chr1:4760140-4760163	chr1:4960808-4960818	chr1:7722858-7722906	chr1:4775715-4775717	chr1:9454924-9454958	chr1:7116068-7116070	chr1:20805381-20805381	chr1:120286722-120286772	chr1:121917140-121917140
chr1:107821484-107821511	chr1:103746550-103746550	chr1:10218301-10218303	chr1:6439093-6439094	chr1:4770383-4770394	chr1:5073213-5073221	chr1:9428337-9428353	chr1:4792790-4792793	chr1:9530746-9530747	chr1:7196237-7196241	chr1:30893750-30893790	chr1:120455502-120455511	chr1:122201895-122201948
chr1:107991829-107991839	chr1:104921698-104921699	chr1:11263254-11263261	chr1:6448166-6448169	chr1:4845841-4845855	chr1:5250860-5250895	chr1:11263312-11263319	chr1:4800480-4800481	chr1:9634685-9634686	chr1:7388173-7388189	chr1:30894463-30894487	chr1:120875545-120875551	chr1:122471877-122471879
chr1:108012088-108012092	chr1:105299223-105299269	chr1:11486994-11487042	chr1:7037464-7037474	chr1:5008121-5008122	chr1:5251623-5251629	chr1:11487067-11487078	chr1:4843779-4843888	chr1:9685168-9685181	chr1:8926132-8926152	chr1:33759196-33759203	chr1:120881263-120881289	chr1:122914844-122914855
chr1:108223127-108223129	chr1:105300302-105300304	chr1:12011179-12011204	chr1:7116083-7116092	chr1:5060493-5060498	chr1:6204667-6204670	chr1:12730040-12730040	chr1:4847701-4847702	chr1:9753752-9753756	chr1:9686036-9686039	chr1:34048382-34048407	chr1:121133355-121133386	chr1:12729936-12729939
chr1:10838366-10838380	chr1:10636001-10636085	chr1:12677448-12677451	chr1:7441826-7441850	chr1:5093434-5093436	chr1:6273044-6273056	chr1:12799783-12799796	chr1:5060465-5060466	chr1:9929264-9929264	chr1:9733641-9733654	chr1:34373546-34373562	chr1:121176548-121176582	chr1:129335013-129335057
chr1:11134789-11134791	chr1:106841011-106841033	chr1:12729937-12729940	chr1:7492527-7492567	chr1:5173752-5173754	chr1:6483321-6483326	chr1:13059934-13059953	chr1:5073580-5073581	chr1:10218068-10218069	chr1:10025303-10025380	chr1:34746580-34746590	chr1:121353924-121353931	chr1:129611693-129611706
chr1:112601930-112601933	chr1:106898732-106898738	chr1:13045073-13045090	chr1:7661707-7661708	chr1:5857773-5857777	chr1:7037564-7037582	chr1:13070286-13070288	chr1:5222282-5222289	chr1:12696580-12696587	chr1:10218392-10218393	chr1:36260594-36260596	chr1:12160386-12160405	chr1:129917497-129917511
chr1:112602568-112602607	chr1:106932213-106932213	chr1:13923734-13923786	chr1:7722819-7722837	chr1:5895072-5895090	chr1:7078733-7078736	chr1:13089330-13089365	chr1:5776048-5776056	chr1:12734082-12734152	chr1:10381009-10381018	chr1:36501819-36501829	chr1:121664617-121664660	chr1:13070426-13070429
chr1:11452464-11452470	chr1:107350050-107350051	chr1:14277631-14277661	chr1:8486369-8486376	chr1:5905564-5905568	chr1:7079925-7079948	chr1:17236109-17236122	chr1:6005953-6005959	chr1:12794011-12794057	chr1:11399416-11399438	chr1:36776013-36776017	chr1:121740689-121740725	chr1:13079926-13079957
chr1:11473149-11473149	chr1:108004537-108004599	chr1:14297940-14297958	chr1:8571995-8572007	chr1:6125335-6125350	chr1:7115971-7115971	chr1:17492056-17492135	chr1:6107802-6107811	chr1:13076438-13076445	chr1:11452411-11452417	chr1:37835052-37835053	chr1:121948905-121948911	chr1:133655410-133655437
chr1:115786958-115786980	chr1:108106248-108106269	chr1:15776972-15776977	chr1:9687317-9687363	chr1:6134180-6134183	chr1:7118282-7118287	chr1:20746732-20746792	chr1:6204573-6204573	chr1:13357950-13357974	chr1:11487051-11487059	chr1:37942644-37942644	chr1:122092654-122092654	chr1:133986487-133986492
chr1:116676965-116676974	chr1:10838310-10838310	chr1:16115331-16115344	chr1:9894474-9894488	chr1:6142708-6142722	chr1:7119632-7119637	chr1:20852709-20852720	chr1:6349084-6349103	chr1:13574634-13574643	chr1:12729908-12729969	chr1:38780993-38781015	chr1:123259084-123259119	chr1:134028378-134028398
chr1:118197682-118197730	chr1:110376431-110376437	chr1:17968066-17968068	chr1:11067475-11067533	chr1:6262507-6262526	chr1:7196591-7196599	chr1:34084824-34084849	chr1:6438859-6438859	chr1:13591844-13591866	chr1:12782062-12782107	chr1:38861110-38861118	chr1:123395420-123395433	chr1:134911901-134911906
chr1:120163736-120163747	chr1:11067446-11067504	chr1:19230017-19230026	chr1:11263193-11263193	chr1:6396699-6396699	chr1:8572628-8572640	chr1:35177321-35177411	chr1:6448331-6448332	chr1:15790446-15790463	chr1:13061690-13061694	chr1:39312509-39312529	chr1:12629985-12630003	chr1:135510948-135510958
chr1:120167130-120167131	chr1:112602536-112602539	chr1:19784627-19784730	chr1:11380809-11380821	chr1:6400343-6400367	chr1:8926681-8926688	chr1:35889163-35889204	chr1:6861826-6861834	chr1:15791179-15791187	chr1:13068826-13068830	chr1:39829352-39829425	chr1:12793155-12793177	chr1:136005718-136005738
chr1:120454210-120454216	chr1:112618359-112618370	chr1:20852718-20852734	chr1:11386537-11386580	chr1:6408203-6408210	chr1:9530692-9530693	chr1:35958675-35958681	chr1:6921179-6921223	chr1:16089435-16089436	chr1:13070322-13070326	chr1:43042988-43043014	chr1:130071830-130071832	chr1:137576282-137576354
chr1:120455297-120455310	chr1:11262393-11262414	chr1:24632062-24632064	chr1:12780741-12780764	chr1:6473503-6473519	chr1:9533324-9533331	chr1:36005739-36005760	chr1:7037430-7037441	chr1:16504335-16504355	chr1:13089316-13089327	chr1:44046847-44046853	chr1:130187127-130187132	chr1:137990644-137990646
chr1:120456042-120456042	chr1:11263256-11263258	chr1:31178382-31178406	chr1:12976341-12976354	chr1:6849274-6849341	chr1:9686067-9686068	chr1:36930605-36930608	chr1:7079190-7079203	chr1:16505044-16505044	chr1:13113329-13113347	chr1:45740072-45740072	chr1:130244869-130244885	chr1:138232035-138232036
chr1:120461366-120461366	chr1:112731973-112731994	chr1:33566523-33566552	chr1:13059873-13059881	chr1:7194867-7194886	chr1:9687213-9687215	chr1:38861172-38861195	chr1:7114879-7114901	chr1:16603853-16603859	chr1:13591983-13591987	chr1:51422295-51422340	chr1:13090259-13090261	chr1:138386852-138386861
chr1:120470675-120470676	chr1:11315602-11315613	chr1:34048373-34048392	chr1:13067144-13067179	chr1:7209033-7209082	chr1:9733587-9733589	chr1:39847533-39847627	chr1:7116045-7116062	chr1:16604714-16604718	chr1:13645721-13645753	chr1:51422876-51422885	chr1:132965870-132965878	chr1:138460968-138461047
chr1:120475701-120475704	chr1:11380815-11380817	chr1:34084855-34084873	chr1:13070343-13070362	chr1:7386993-7386997	chr1:9753776-9753802	chr1:42003245-42003249	chr1:7302565-7302574	chr1:16642212-16642212	chr1:13649715-13649721	chr1:52177008-52177008	chr1:132966845-132966919	chr1:138514986-138515042
chr1:120490719-120490725	chr1:11381407-11381413	chr1:34204478-34204512	chr1:13602594-13602671	chr1:7388314-7388320	chr1:9926532-9926532	chr1:45302759-45302779	chr1:7303593-7303594	chr1:16650803-16650806	chr1:14598737-14598761	chr1:55032245-55032248	chr1:132988810-132988812	chr1:138767840-138767880
chr1:120575950-120575953	chr1:11452533-11452536	chr1:35060323-35060335	chr1:14210815-14210829	chr1:7533587-7533590	chr1:9928346-9928348	chr1:54429594-54429600	chr1:7305504-7305516	chr1:20852809-20852870	chr1:14728580-14728581	chr1:55033088-55033101	chr1:133355853-133355866	chr1:14298026-14298048
chr1:120584615-120584615	chr1:114782326-114782376	chr1:35177422-35177429	chr1:14277621-14277639	chr1:8668875-8668883	chr1:9929295-9929295	chr1:59367820-59367897	chr1:7441676-7441693	chr1:20920500-20920500	chr1:17083199-17083200	chr1:58449684-58449711	chr1:133737960-133737966	chr1:14406473-14406500
chr1:120701846-120701869	chr1:11487106-11487114	chr1:35642538-35642563	chr1:14297920-14297922	chr1:8750428-8750489	chr1:9936785-9936838	chr1:60795607-60795618	chr1:7523690-7523694	chr1:21203792-21203799	chr1:17236066-17236068	chr1:59064429-59064449	chr1:133790453-133790479	chr1:145318044-145318082
chr1:120764334-120764355	chr1:115787025-115787039	chr1:35889025-35889041	chr1:15776999-15777070	chr1:9434392-9434413	chr1:9938298-9938307	chr1:61299666-61299705	chr1:7661700-7661736	chr1:21240991-21240992	chr1:19226807-19226809	chr1:59320931-59320943	chr1:133835342-133835354	chr1:148087385-148087393
chr1:120774900-120774900	chr1:116469554-116469569	chr1:35940499-35940566	chr1:16115364-16115374	chr1:9454850-9454850	chr1:10023116-10023123	chr1:62671098-62671134	chr1:7722697-7722705	chr1:21241579-21241606	chr1:20875585-20875646	chr1:59614851-59614863	chr1:134017947-134017972	chr1:152259273-152259310
chr1:120786319-120786319	chr1:116677367-116677371	chr1:35958442-35958444	chr1:17236105-17236125	chr1:9526641-9526650	chr1:10025077-10025085	chr1:62701955-62701956	chr1:8087070-8087071	chr1:23210276-23210291	chr1:22487736-22487771	chr1:59629560-59629560	chr1:134025420-134025459	chr1:152260769-152260795
chr1:120811106-120811128	chr1:117724496-117724522	chr1:36005762-36005770	chr1:18254206-18254231	chr1:9530500-9530544	chr1:10865295-10865300	chr1:63072520-63072556	chr1:8603679-8603703	chr1:23211104-23211107	chr1:23678584-23678697	chr1:59642957-59642957	chr1:134244843-134244980	chr1:152846711-152846719
chr1:120851687-120851699	chr1:118194487-118194501	chr1:36196213-36196229	chr1:20852686-20852691	chr1:9531073-9531076	chr1:11381760-11381787	chr1:63181648-63181675	chr1:8926138-8926140	chr1:24054414-24054433	chr1:23876693-23876710	chr1:59707750-59707771	chr1:134852798-134852799	chr1:154366010-154366021
chr1:120859858-120859859	chr1:119118479-119118488	chr1:36313696-36313706	chr1:20853381-20853382	chr1:9534349-9534424	chr1:11386659-11386670	chr1:63376778-63376793	chr1:9454950-9454963	chr1:30817836-30817842	chr1:23922813-23922813	chr1:60042670-60042673	chr1:134958674-134958674	chr1:154558114-154558130
chr1:120903304-120903305	chr1:119285497-119285507	chr1:36927186-36927196	chr1:20893916-20893922	chr1:9558614-9558614	chr1:12677728-12677747	chr1:63872251-63872261	chr1:9455989-9456012	chr1:30818521-30818523	chr1:24632911-24632912	chr1:60125233-60125261	chr1:135005148-135005177	chr1:154678202-154678285
chr1:120904329-120904332	chr1:119286809-119286829	chr1:36930510-36930517	chr1:21217029-21217037	chr1:9606783-9606820	chr1:12696431-12696431	chr1:66894166-66894190	chr1:9468294-9468298	chr1:30893846-30893859	chr1:26632121-26632125	chr1:62670853-62670881	chr1:135191807-135191833	chr1:154679241-154679242
chr1:120905483-120905483	chr1:119477914-119477939	chr1:36993896-36993909	chr1:22421057-22421100	chr1:9682223-9682251	chr1:12703364-12703370	chr1:72147427-72147432	chr1:9503520-9503523	chr1:33664322-33664325	chr1:30894582-30894612	chr1:63048494-63048497	chr1:135276021-135276043	chr1:154858495-154858524
chr1:120918383-120918393	chr1:119643986-119644003	chr1:39067360-39067374	chr1:25126578-25126596	chr1:9688492-9688492	chr1:12727993-12728030	chr1:72162372-72162387	chr1:9533242-9533247	chr1:33702207-33702212	chr1:33664363-33664377	chr1:63111588-63111592	chr1:135437707-135437714	chr1:154973535-154973551
chr1:120975943-120975944	chr1:120453203-120453203	chr1:39251195-39251199	chr1:26852644-26852662	chr1:9758133-9758162	chr1:12730503-12730508	chr1:77336007-77336047	chr1:9614223-9614227	chr1:33759036-33759047	chr1:33889727-33889728	chr1:63129417-63129425	chr1:135488949-135488981	chr1:155138806-155138812
chr1:120981129-120981139	chr1:120454203-120454203	chr1:39473056-39473077	chr1:30749705-30749719	chr1:9975399-9975402	chr1:12732102-12732124	chr1:77337186-77337194	chr1:9833523-9833551	chr1:33892582-33892583	chr1:33919433-33919473	chr1:63134779-63134786	chr1:135491923-135491941	chr1:155264350-155264371
chr1:120994035-120994041	chr1:120470023-120470031	chr1:39868395-39868395	chr1:30792346-30792349	chr1:9992663-9992678	chr1:12734017-12734045	chr1:77380195-77380219	chr1:9875005-9875005	chr1:33951713-33951729	chr1:33955720-33955721	chr1:64056669-64056698	chr1:135552881-135552882	chr1:155352823-155352855
chr1:121025453-121025453	chr1:120515409-120515417	chr1:41085303-41085318	chr1:31178418-31178442	chr1:10024798-10024836	chr1:12737362-12737404	chr1:78003293-78003297	chr1:9937739-9937740	chr1:34378013-34378040	chr1:34003883-34003950	chr1:64466575-64466581	chr1:135706496-135706528	chr1:155843234-155843268
chr1:121037297-121037306	chr1:120557805-120557824	chr1:42003240-42003251	chr1:34010359-34010424	chr1:10074943-10074945	chr1:12747192-12747214	chr1:80115295-80115443	chr1:9994141-9994198	chr1:34787552-34787558	chr1:34018380-34018414	chr1:71490414-71490416	chr1:135725221-135725233	chr1:15629553-15629567
chr1:121126582-121126582	chr1:120874107-120874119	chr1:43133195-43133215	chr1:34048497-34048511	chr1:10100048-10100119	chr1:12793280-12793289	chr1:84739855-84739859	chr1:10071095-10071100	chr1:34803480-34803480	chr1:34019187-34019211	chr1:72240789-72240804	chr1:13575260-13575268	chr1:156989548-156989577
chr1:121129049-121129069	chr1:120876712-120876712	chr1:43515766-43515807	chr1:34413229-34413252	chr1:10182310-10182378	chr1:12794035-12794042	chr1:84746177-84746252	chr1:10156410-10156414	chr1:35948682-35948687	chr1:34021704-34021705	chr1:72647892-72647901	chr1:135895830-135895831	chr1:158793251-158793285
chr1:121132964-121132964	chr1:120903702-120903704	chr1:44836368-44836383	chr1:35060439-35060442	chr1:10383242-10383252	chr1:12799538-12799540	chr1:85125808-85125819	chr1:10248226-10248239	chr1:35958557-35958569	chr1:34084839-34084841	chr1:72757317-72757317	chr1:135909540-135909551	chr1:160039815-160039818
chr1:121157666-121157669	chr1:121128999-121129003	chr1:45302781-45302781	chr1:35177263-35177263	chr1:10473616-10473645	chr1:12821517-12821530	chr1:88019181-88019186	chr1:10680392-10680402	chr1:35959927-35959944	chr1:34136857-34136891	chr1:72878431-72878451	chr1:136161213-136161220	chr1:161881229-161881247
chr1:121174727-121174734	chr1:121132886-121132898	chr1:45304311-45304418	chr1:35642611-35642632	chr1:10745012-10745024	chr1:12850424-12850438	chr1:88142278-88142294	chr1:11263175-11263175	chr1:35975187-35975191	chr1:34430206-34430207	chr1:74328958-74328959	chr1:136222980-136222980	chr1:162146852-162146853
chr1:121175564-121175584	chr1:121175490-121175493	chr1:51480754-51480763	chr1:35889081-35889124	chr1:10820988-10821102	chr1:12976510-12976521	chr1:88362800-88362801	chr1:11315696-11315710	chr1:36005291-36005304	chr1:34481516-34481527	chr1:74330658-74330661	chr1:136231652-136231677	chr1:166307174-166307206
chr1:121183633-121183652	chr1:121226416-121226418	chr1:51876285-51876319	chr1:36005763-36005796	chr1:10822604-10822633	chr1:13015293-13015312	chr1:89057700-89057712	chr1:11380892-11380895	chr1:36012735-36012806	chr1:34524202-34524203	chr1:74439551-74439556	chr1:136271915-136271951	chr1:167940151-167940168
chr1:121216713-121216724	chr1:121281409-121281420	chr1:52058406-52058410	chr1:36501772-36501792	chr1:11050561-11050563	chr1:13037514-13037529	chr1:89061872-89061876	chr1:11386638-11386638	chr1:36313609-36313609	chr1:34746729-34746729	chr1:74595094-74595098	chr1:136311101-136311117	chr1:167961954-167961959
chr1:121218596-121218644	chr1:121325330-121325332	chr1:52063857-52063867	chr1:36907488-36907520	chr1:11125314-11125346	chr1:13042578-13042604	chr1:90072031-90072033	chr1:11452524-11452589	chr1:36456534-36456537	chr1:34750774-34750775	chr1:75063447-75063467	chr1:136372750-136372767	chr1:168001383-168001405
chr1:121224121-121224132	chr1:121393534-121393549	chr1:52808944-52808949	chr1:36930549-36930550	chr1:11136951-11136956	chr1:13044915-13044915	chr1:91701967-91701973	chr1:12019246-12019255	chr1:36457223-36457225	chr1:35958376-35958400	chr1:78371980-78371989	chr1:136386876-136386911	chr1:168119615-168119629
chr1:121226460-121226465	chr1:121462575-121462583	chr1:52898233-52898234	chr1:36932553-36932561	chr1:11219284-11219300	chr1:13055678-13055678	chr1:103746565-103746572	chr1:12111981-12111990	chr1:36491441-36491448	chr1:35999334-35999353	chr1:82196039-82196044	chr1:13645512-13645533	chr1:169075444-169075483
chr1:121232663-121232664	chr1:121830545-121830562	chr1:53768498-53768506	chr1:38003177-38003186	chr1:11371241-11371241	chr1:13057402-13057422	chr1:116535427-116535545	chr1:12664659-12664680	chr1:36492249-36492263	chr1:36005273-36005320	chr1:88189939-88189939	chr1:136803918-136803939	chr1:169116196-169116217
chr1:121259307-121259310	chr1:122201817-122201821	chr1:55075652-55075680	chr1:38236198-38236217	chr1:11399457-11399474	chr1:13060083-13060086	chr1:120453158-120453164	chr1:12678155-12678165	chr1:36525178-36525188	chr1:36005945-36005970	chr1:88190897-88190905	chr1:136964062-136964063	chr1:169126387-169126397
chr1:121261124-121261130	chr1:122471825-122471825	chr1:56569065-56569118	chr1:39067325-39067353	chr1:11451662-11451732	chr1:13061731-13061735	chr1:120876681-120876744	chr1:12696541-12696541	chr1:36627333-36627334	chr1:36012783-36012813	chr1:88273467-88273476	chr1:137034273-137034293	chr1:169752945-169752957
chr1:121270593-121270597	chr1:122587096-122587102	chr1:56789214-56789237	chr1:39473040-39473093	chr1:11643127-11643132	chr1:13062624-13062656	chr1:121226405-121226433	chr1:12704279-12704279	chr1:36636137-36636206	chr1:36252405-36252412	chr1:88298128-88298138	chr1:137327045-137327050	chr1:169902684-169902688
chr1:121314359-121314361	chr1:122915249-122915260	chr1:56883174-56883198	chr1:39829477-39829504	chr1:12684456-12684474	chr1:13063745-13063745	chr1:121906757-121906758	chr1:12729841-12729841	chr1:36715751-36715788	chr1:36456142-36456166	chr1:88318754-88318783	chr1:137448150-137448184	chr1:17224723-17224743
chr1:121332264-121332265	chr1:123670421-123670424	chr1:57556767-57556776	chr1:39863303-39863316	chr1:12687041-12687046	chr1:13065326-13065327	chr1:124435086-124435086	chr1:12739231-12739231	chr1:36884132-36884135	chr1:36501840-36501841	chr1:88334548-88334560	chr1:137515921-137515929	chr1:17236113-17236130
chr1:121741051-121741055	chr1:124156009-124156016	chr1:57975765-57975790	chr1:41085267-41085279	chr1:12822182-12822187	chr1:13068124-13068125	chr1:129611566-129611635	chr1:12820608-12820612	chr1:36902011-36902024	chr1:36525156-36525160	chr1:88335515-88335520	chr1:137582478-137582521	chr1:172708214-172708280
chr1:121871054-121871054	chr1:124435035-124435035	chr1:58389956-58389957	chr1:41334986-41334995	chr1:12828075-12828082	chr1:13068815-13068822	chr1:133717942-133717960	chr1:12828027-12828027	chr1:36927043-36927048	chr1:36884443-36884470	chr1:88340748-88340762	chr1:13774587-13774648	chr1:172804583-172804587
chr1:121901580-121901584	chr1:12559721-12559722	chr1:58452006-58452026	chr1:42003231-42003238	chr1:12849423-12849423	chr1:13069387-13069403	chr1:134025304-134025379	chr1:12836582-12836599	chr1:36934648-36934674	chr1:36888386-36888390	chr1:88356272-88356272	chr1:138231900-138231945	chr1:173063648-173063653
chr1:121904129-121904132	chr1:126002479-126002484	chr1:58515197-58515205	chr1:45302767-45302784	chr1:12921184-12921204	chr1:13070748-13070750	chr1:134298734-134298736	chr1:12916104-12916116	chr1:36941214-36941222	chr1:36927432-36927491	chr1:88356955-88356955	chr1:138282931-138282932	chr1:174053971-174054013
chr1:121914196-121914200	chr1:12622211-12622215	chr1:58530977-58530989	chr1:45304348-45304380	chr1:12975562-12975569	chr1:13072434-13072439	chr1:134706640-134706668	chr1:13001125-13001131	chr1:37075959-37075976	chr1:36930615-36930627	chr1:88359448-88359449	chr1:138387543-138387549	chr1:180408711-180408738
chr1:121916981-121916982	chr1:12677340-12677345	chr1:59321221-59321226	chr1:46594523-46594533	chr1:13035528-13035531	chr1:13079473-13079476	chr1:135225276-135225328	chr1:13003766-13003766	chr1:37354442-37354483	chr1:37157117-37157131	chr1:89045318-89045318	chr1:138487018-138487044	chr1:181034861-181034942
chr1:121947918-121947938	chr1:12680596-12680606	chr1:59367951-59367955	chr1:46798286-46798305	chr1:13037364-13037371	chr1:13080305-13080308	chr1:135511004-135511004	chr1:13004858-13004875	chr1:37374167-37374168	chr1:37269313-37269323	chr1:89158213-89158249	chr1:138494536-138494574	chr1:182087457-182087486
chr1:122093127-122093128	chr1:12730003-12730004	chr1:59608123-59608166	chr1:47021155-47021193	chr1:13064890-13064966	chr1:13088762-13088762	chr1:136351633-136351640	chr1:13037427-13037433	chr1:37374814-37374814	chr1:37374587-37374587	chr1:89507443-89507453	chr1:138499020-138499039	chr1:182687584-182687594
chr1:122097887-122097898	chr1:12732680-12732682	chr1:60377218-60377227	chr1:47778822-47778843	chr1:13103127-13103138	chr1:13090194-13090201	chr1:136387229-136387232	chr1:13038725-13038740	chr1:37485375-37485384	chr1:37468921-37468927	chr1:90091980-90091980	chr1:138512498-138512526	chr1:182725574-182725597
chr1:122200195-122200212	chr1:127353795-127353805	chr1:60795612-60795643	chr1:51132128-51132184	chr1:13119704-13119711	chr1:13110940-13110941	chr1:137503166-137503169	chr1:13045165-13045167	chr1:37817112-37817132	chr1:37639157-37639207	chr1:90108580-90108603	chr1:138774815-138774822	chr1:183877469-183877487
chr1:122202602-122202613	chr1:12736760-12736787	chr1:62116153-62116160	chr1:51174911-51174934	chr1:13123637-13123651	chr1:13111721-13111721	chr1:138382868-138383000	chr1:13054949-13054949	chr1:37942710-37942710	chr1:37809469-37809479	chr1:90962573-90962578	chr1:141271475-141271477	chr1:183999699-183999699
chr1:122217780-122217781	chr1:127543124-127543125	chr1:62332671-62332704	chr1:51480743-51480755	chr1:13128270-13128275	chr1:13112722-13112726	chr1:138512535-138512535	chr1:13070453-13070453	chr1:38074077-38074091	chr1:37941863-37941871	chr1:93228858-93228860	chr1:143978011-143978032	chr1:186525451-186525452
chr1:122294645-122294662	chr1:127572511-127572519	chr1:62635555-62635564	chr1:51859883-51859897	chr1:13136463-13136472	chr1:13357888-13357897	chr1:138770235-138770247	chr1:13079932-13079959	chr1:38074645-38074648	chr1:37942545-37942559	chr1:94749710-94749711	chr1:145465241-145465252	chr1:186801804-186801811
chr1:122367271-122367280	chr1:127592069-127592088	chr1:63111075-63111078	chr1:51994554-51994554	chr1:13184515-13184519	chr1:13358700-13358709	chr1:141312737-141312830	chr1:13091485-13091502	chr1:38599850-38599894	chr1:38074356-38074359	chr1:95309290-95309300	chr1:145501736-145501747	chr1:186910551-186910644
chr1:122441817-122441829	chr1:127956901-127956908	chr1:63134778-63134787	chr1:52178084-52178085	chr1:13485900-13485918	chr1:13359291-13359296	chr1:142245899-142245906	chr1:13113470-13113470	chr1:38780690-38780704	chr1:38075899-38075985	chr1:95585225-95585225	chr1:145539449-145539470	chr1:188677762-188677762
chr1:122461037-122461054	chr1:127978637-127978647	chr1:64239982-64239990	chr1:52702868-52702885	chr1:13516910-13516911	chr1:13575340-13575348	chr1:154857637-154857682	chr1:13160455-13160544	chr1:38842690-38842704	chr1:38338339-38338376	chr1:95632309-95632324	chr1:152155022-152155034	chr1:193647205-193647214
chr1:122472212-122472229	chr1:12799896-12799900	chr1:64467099-64467150	chr1:52808949-52808989	chr1:13575236-13575238	chr1:13592088-13592090	chr1:155862971-155862992	chr1:13357771-13357786	chr1:38932572-38932574	chr1:38339211-38339220	chr1:95634453-95634466	chr1:152155661-152155667	chr1:194155885-194155907
chr1:122508104-122508146	chr1:128539172-128539175	chr1:64975281-64975298	chr1:52898204-52898275	chr1:13617590-13617606	chr1:13645671-13645677	chr1:162571607-162571695	chr1:13480552-13480583	chr1:39461932-39461935	chr1:38451280-38451318	chr1:99600138-99600148	chr1:153073695-153073696	chr1:194446372-194446404
chr1:122569372-122569383	chr1:129066681-129066692	chr1:66894289-66894317	chr1:53154918-53154936	chr1:13683247-13683272	chr1:14277739-14277742	chr1:162876749-162876847	chr1:13645926-13645926	chr1:39480329-39480357	chr1:38768541-38768595	chr1:108587153-108587171	chr1:153106692-153106706	chr1:195187595-195187606
chr1:122833015-122833019	chr1:129232382-129232394	chr1:67903552-67903556	chr1:54415271-54415285	chr1:13691690-13691691	chr1:14295084-14295084	chr1:166326796-166326815	chr1:14012356-14012366	chr1:39521693-39521702	chr1:39400870-39400874	chr1:120149381-120149450	chr1:153107422-153107426	chr1:195357774-195357801
chr1:122878052-122878064	chr1:129732540-129732547	chr1:69801146-69801175	chr1:54429720-54429726	chr1:13769780-13769795	chr1:14740588-14740595	chr1:167961904-167961919	chr1:14288071-14288083	chr1:39559321-39559357	chr1:39522005-39522006	chr1:120216418-120216425	chr1:153190881-153190887	chr1:195629580-195629622
chr1:122915162-122915171	chr1:12983193-12983251	chr1:70740133-70740169	chr1:54530261-54530287	chr1:13774604-13774621	chr1:14742363-14742364	chr1:167979072-167979084	chr1:14329156-14329165	chr1:39845128-39845130	chr1:39845212-39845265	chr1:120286597-120286654	chr1:153863769-153863786	chr1:19784628-19784809
chr1:122922877-122922887	chr1:129922462-129922464	chr1:70843587-70843601	chr1:55143391-55143404	chr1:13825030-13825048	chr1:15776893-15776893	chr1:169334935-169334938	chr1:14493519-14493539	chr1:39850651-39850654	chr1:39860216-39860220	chr1:120881332-120881350	chr1:154148577-154148606	chr1:20852786-20852821
chr1:123008991-123009004	chr1:13001128-13001135	chr1:71036209-71036234	chr1:55150504-55150551	chr1:14556096-14556126	chr1:15779495-15779497	chr1:178481177-178481213	chr1:14729427-14729433	chr1:43037010-43037023	chr1:39889690-39889714	chr1:120947918-120947937	chr1:154387497-154387497	chr1:20875676-20875696
chr1:123102829-123102834	chr1:130220001-130220003	chr1:71502244-71502256	chr1:56668224-56668252	chr1:14671584-14671626	chr1:15780049-15780049	chr1:181441207-181441305	chr1:15791263-15791274	chr1:43170605-43170611	chr1:40211223-40211243	chr1:121132994-121133015	chr1:154857012-154857013	chr1:21233162-21233174
chr1:123259237-123259237	chr1:130228067-130228086	chr1:72147273-72147285	chr1:56883172-56883213	chr1:14691613-14691625	chr1:15788590-15788608	chr1:182761556-182761584	chr1:16078509-16078523	chr1:43390688-43390702	chr1:40249072-40249096	chr1:121353945-121353952	chr1:154858405-154858413	chr1:23922971-23922976
chr1:123315732-123315737	chr1:13045370-13045395	chr1:72159641-72159646	chr1:56898117-56898122	chr1:14714427-14714460	chr1:15789454-15789493	chr1:183579175-183579217	chr1:16115528-16115528	chr1:43772138-43772151	chr1:41076211-41076222	chr1:123395454-123395458	chr1:155048612-155048615	chr1:33889821-33889827
chr1:12592066-12592086	chr1:13059896-13059899	chr1:72162378-72162384	chr1:57226323-57226325	chr1:14725401-14725409	chr1:15790889-15790889	chr1:183867115-183867128	chr1:16601915-16601920	chr1:43843867-43843905	chr1:42381208-42381216	chr1:129601786-129601814	chr1:155095480-155095491	chr1:33890484-33890548
chr1:12703871-12703873	chr1:130687802-130687809	chr1:72176098-72176124	chr1:57415075-57415077	chr1:14965701-14965737	chr1:15792463-15792463	chr1:183999872-183999878	chr1:16635866-16635878	chr1:43878805-43878813	chr1:43428976-43428979	chr1:130071556-130071560	chr1:155249833-155249843	chr1:34022092-34022165
chr1:127214130-127214130	chr1:13070289-13070291	chr1:72177542-72177553	chr1:57512538-57512567	chr1:14993053-14993066	chr1:16085548-16085554	chr1:184018624-184018651	chr1:16642642-16642648	chr1:44064471-44064485	chr1:43772380-43772421	chr1:130187058-130187062	chr1:155459980-155459985	chr1:34048374-34048376
chr1:12725805-12725807	chr1:13089338-13089347	chr1:72188511-72188515	chr1:57551686-57551701	chr1:15003068-15003097	chr1:16088219-16088223	chr1:185720697-185720770	chr1:16673133-16673149	chr1:44092751-44092764	chr1:44047084-44047085	chr1:130244868-130244868	chr1:155662223-155662225	chr1:34084794-34084807
chr1:12739368-12739369	chr1:131274461-131274479	chr1:72272689-72272747	chr1:58234589-58234674	chr1:15096780-15096792	chr1:16089575-16089577	chr1:188211410-188211410	chr1:17192880-17192888	chr1:44275733-44275755	chr1:46528063-46528100	chr1:132965857-132965859	chr1:157320540-157320587	chr1:36005438-36005449
chr1:12747924-12747933	chr1:132073932-132073947	chr1:72510746-72510755	chr1:58369295-58369318	chr1:15312744-15312773	chr1:16604736-16604742	chr1:190555192-190555220	chr1:17236057-17236059	chr1:45740050-45740060	chr1:47021171-47021172	chr1:133355709-133355713	chr1:157797832-157797834	chr1:36525166-36525177
chr1:12750151-12750173	chr1:132330184-132330190	chr1:73434073-73434073	chr1:58515178-58515208	chr1:15607319-15607321	chr1:16642220-16642222	chr1:192658910-192658998	chr1:17475232-17475233	chr1:46798554-46798564	chr1:51423015-51423025	chr1:133738332-133738345	chr1:157803077-157803118	chr1:36748715-36748737
chr1:127512830-127512847	chr1:132565429-132565467	chr1:73576181-73576202	chr1:59100486-59100531	chr1:15669012-15669061	chr1:16650384-16650393	chr1:193631220-193631249	chr1:17712471-17712532	chr1:51422831-51422838	chr1:51567750-51567755	chr1:133835321-133835326	chr1:158139994-158140017	chr1:36928310-36928355
chr1:127542381-127542382	chr1:13262431-13262436	chr1:74112985-74112996	chr1:59259729-59259753	chr1:15777277-15777282	chr1:16673256-16673257	chr2:5137382-5137391	chr1:18254259-18254269	chr1:51570251-51570264	chr1:51851280-51851281	chr1:134025450-134025455	chr1:158491622-158491641	chr1:36932458-36932480
chr1:127568826-127568854	chr1:13282914-13282916	chr1:74320130-74320141	chr1:59367843-59367869	chr1:15887881-15887888	chr1:20772398-20772407	chr2:9361074-9361098	chr1:19913086-19913108	chr1:52058069-52058070	chr1:51859670-51859689	chr1:134762678-134762691	chr1:158509638-158509653	chr1:37834898-37834903
chr1:12799910-12799913	chr1:133193473-133193484	chr1:74441176-74441178	chr1:59642459-59642480	chr1:15978974-15978976	chr1:20804489-20804492	chr2:13288632-13288639	chr1:20651648-20651701	chr1:52176917-52176925	chr1:51860493-51860509	chr1:134958672-134958673	chr1:159249320-159249321	chr1:40624860-40624899
chr1:12820651-12820656	chr1:133306536-133306545	chr1:74521328-74521329	chr1:60371218-60371244	chr1:15992307-15992327	chr1:20805368-20805372	chr2:13685848-13685878	chr1:20745843-20745843	chr1:52178052-52178117	chr1:51994561-51994562	chr1:135276086-135276086	chr1:159295194-159295210	chr1:42193956-42194004
chr1:12842943-12842962	chr1:133718016-133718020	chr1:74758083-74758093	chr1:60798105-60798131	chr1:16047347-16047364	chr1:20936526-20936532	chr2:20094795-20094898	chr1:20751613-20751613	chr1:52761882-52761888	chr1:52063998-52064047	chr1:135437806-135437821	chr1:16089433-16089450	chr1:42381294-42381335
chr1:129032382-129032434	chr1:133737385-133737390	chr1:74784688-74784693	chr1:62116221-62116230	chr1:16053436-16053480	chr1:21151697-21151707	chr2:20414270-20414284	chr1:20871289-20871319	chr1:52901235-52901242	chr1:52177105-52177129	chr1:135491882-135491902	chr1:16140283-16140297	chr1:43515892-43515907
chr1:129048160-129048182	chr1:134025355-134025398	chr1:74960358-74960390	chr1:62332679-62332695	chr1:16081048-16081085	chr1:21203994-21203996	chr2:23275538-23275551	chr1:20893973-20893985	chr1:52909273-52909303	chr1:52177741-52177745	chr1:135895819-135895821	chr1:162048468-162048487	chr1:43844170-43844171
chr1:129056754-129056758	chr1:134028547-134028554	chr1:75200713-75200727	chr1:62498738-62498758	chr1:16145518-16145520	chr1:21238787-21238787	chr2:28429467-28429506	chr1:20937221-20937238	chr1:53131935-53131941	chr1:52542605-52542639	chr1:136161228-136161234	chr1:162049754-162049776	chr1:47495952-47496069
chr1:129062905-129062906	chr1:134065422-134065429	chr1:75326425-75326447	chr1:62672312-62672312	chr1:16418792-16418838	chr1:21241116-21241117	chr2:29451539-29451596	chr1:20937897-20937927	chr1:53241470-53241472	chr1:52575175-52575178	chr1:136231691-136231714	chr1:162571548-162571569	chr1:52058446-52058446
chr1:129065381-129065389	chr1:134115846-134115850	chr1:75442868-75442873	chr1:62677733-62677764	chr1:16425579-16425592	chr1:21243056-21243057	chr2:29957324-29957348	chr1:21011867-21011872	chr1:53695890-53695943	chr1:52898234-52898240	chr1:136311027-136311027	chr1:162871861-162871862	chr1:52178127-52178155
chr1:129148689-129148689	chr1:134120194-134120195	chr1:77336094-77336102	chr1:62861867-62861929	chr1:16539282-16539377	chr1:22487708-22487719	chr2:30601338-30601360	chr1:21052948-21052950	chr1:53783675-53783679	chr1:54502311-54502358	chr1:136372425-136372455	chr1:162873296-162873307	chr1:52896235-52896248
chr1:129324524-129324532	chr1:134143500-134143523	chr1:77337190-77337194	chr1:63138719-63138762	chr1:16617137-16617147	chr1:23210271-23210278	chr2:30985904-30985905	chr1:21082507-21082508	chr1:54383496-54383497	chr1:54972051-54972053	chr1:137129867-137129907	chr1:162907481-162907482	chr1:53690909-53690932
chr1:129351340-129351350	chr1:134298770-134298770	chr1:77380200-77380205	chr1:64056552-64056566	chr1:16783705-16783724	chr1:23337856-23337865	chr2:31393982-31394027	chr1:21233318-21233337	chr1:54871028-54871045	chr1:54975749-54975751	chr1:137326701-137326702	chr1:163086897-163086927	chr1:54195168-54195183
chr1:12939573-12939576	chr1:134308975-134308983	chr1:78003216-78003231	chr1:64459053-64459078	chr1:17108824-17108824	chr1:23922725-23922729	chr2:32730425-32730453	chr1:22491183-22491220	chr1:54971662-54971668	chr1:55032586-55032586	chr1:137448136-137448162	chr1:163713627-163713631	chr1:54429654-54429655
chr1:129553262-129553277	chr1:13441025-13441027	chr1:78112013-78112020	chr1:64819453-64819502	chr1:17148957-17148960	chr1:23959874-23959876	chr2:35072288-35072373	chr1:23210313-23210314	chr1:55032210-55032213	chr1:55147046-55147061	chr1:137582583-137582591	chr1:163714520-163714524	chr1:55051478-55051478
chr1:129601514-129601517	chr1:134643454-134643455	chr1:78536864-78536867	chr1:64851347-64851379	chr1:17614937-17614981	chr1:24054888-24054904	chr2:39077406-39077450	chr1:23211240-23211242	chr1:55076043-55076046	chr1:55158310-55158320	chr1:138282874-138282875	chr1:164385113-164385115	chr1:57557955-57557982
chr1:129611616-129611619	chr1:134678564-134678567	chr1:79655109-79655155	chr1:64971988-64971990	chr1:17963491-17963498	chr1:30818539-30818542	chr2:40733083-40733160	chr1:23873484-23873508	chr1:55181790-55181802	chr1:55181594-55181598	chr1:138494559-138494571	chr1:164576808-164576816	chr1:59321892-59321910
chr1:129654672-129654684	chr1:134706682-134706682	chr1:80116671-80116678	chr1:65734692-65734706	chr1:17965999-17966023	chr1:30819392-30819393	chr2:44360228-44360294	chr1:23889705-23889715	chr1:55307502-55307502	chr1:55223837-55223844	chr1:141271607-141271646	chr1:166086297-166086309	chr1:59393378-59393388
chr1:129736774-129736804	chr1:134809024-134809026	chr1:80220276-80220291	chr1:66845683-66845689	chr1:18091554-18091560	chr1:30893650-30893652	chr2:51894262-51894292	chr1:24066449-24066449	chr1:57322156-57322167	chr1:57351114-57351127	chr1:145465140-145465158	chr1:167471144-167471147	chr1:60124903-60124912
chr1:12977946-12977957	chr1:134861360-134861374	chr1:80282724-80282727	chr1:66894312-66894318	chr1:18092095-18092119	chr1:30894469-30894469	chr2:57071917-57071947	chr1:24265311-24265335	chr1:57351274-57351279	chr1:57551762-57551768	chr1:152155103-152155129	chr1:167840021-167840037	chr1:60294618-60294699
chr1:129779926-129779945	chr1:134881589-134881589	chr1:84056255-84056288	chr1:67903548-67903573	chr1:18117069-18117090	chr1:33581027-33581094	chr2:59851645-59851652	chr1:24292909-24292944	chr1:57719642-57719645	chr1:57719716-57719764	chr1:153073692-153073701	chr1:167972457-167972460	chr1:62116180-62116205
chr1:129826260-129826266	chr1:134923180-134923189	chr1:84212199-84212277	chr1:69393359-69393384	chr1:18274257-18274268	chr1:33582524-33582534	chr2:68620080-68620129	chr1:24634818-24634830	chr1:57914468-57914480	chr1:57940418-57940419	chr1:153107335-153107350	chr1:169120456-169120456	chr1:62498747-62498755
chr1:130220288-130220290	chr1:134953708-134953710	chr1:84575326-84575361	chr1:71579301-71579362	chr1:18275471-18275487	chr1:33614386-33614392	chr2:71451028-71451056	chr1:25008689-25008695	chr1:57940524-57940545	chr1:57940986-57940990	chr1:154858247-154858273	chr1:169121194-169121194	chr1:62677612-62677646
chr1:13037545-13037551	chr1:134957032-134957045	chr1:84718570-84718570	chr1:71606925-71606931	chr1:18596047-18596118	chr1:33664455-33664459	chr2:76606112-76606118	chr1:25126681-25126732	chr1:58248479-58248490	chr1:58248385-58248431	chr1:154979084-154979103	chr1:169145249-169145254	chr1:63144561-63144587
chr1:13056637-13056658	chr1:135017543-135017552	chr1:84740040-84740041	chr1:72147389-72147412	chr1:18779068-18779075	chr1:33665759-33665762	chr2:76618851-76618939	chr1:25149367-25149377	chr1:58337580-58337595	chr1:58311508-58311528	chr1:155031392-155031392	chr1:169752810-169752822	chr1:64667127-64667134
chr1:13059240-13059240	chr1:135168187-135168188	chr1:87843135-87843145	chr1:72159663-72159681	chr1:19041758-19041767	chr1:33702218-33702222	chr2:81649741-81649768	chr1:25832828-25832833	chr1:58368211-58368212	chr1:58368563-58368596	chr1:155249033-155249062	chr1:16999316-16999331	chr1:65044220-65044268
chr1:13061691-13061694	chr1:135225298-135225298	chr1:88019179-88019218	chr1:72162377-72162386	chr1:19164411-19164415	chr1:33759113-33759113	chr2:87282128-87282128	chr1:30780251-30780280	chr1:58389992-58389993	chr1:58917947-58917985	chr1:155249835-155249835	chr1:17130786-17130793	chr1:7116034-7116041
chr1:13086190-13086192	chr1:135320348-135320352	chr1:88140601-88140619	chr1:72163567-72163582	chr1:19190976-19190987	chr1:33848173-33848185	chr2:91944927-91944948	chr1:30818615-30818623	chr1:58740227-58740248	chr1:59064464-59064469	chr1:157803117-157803117	chr1:171368149-171368181	chr1:71523314-71523321
chr1:13089458-13089458	chr1:135332279-135332284	chr1:88142265-88142274	chr1:72177558-72177566	chr1:19402326-19402328	chr1:33889557-33889560	chr2:93728760-93728791	chr1:30894443-30894443	chr1:58918310-58918319	chr1:59181465-59181468	chr1:157835731-157835757	chr1:172704427-172704484	chr1:71585973-71585977
chr1:13113308-13113308	chr1:135511000-135511009	chr1:88318674-88318679	chr1:72188426-72188435	chr1:20275075-20275149	chr1:33950461-33950491	chr2:101922407-101922420	chr1:31263125-31263158	chr1:59064872-59064931	chr1:59312736-59312742	chr1:162048481-162048484	chr1:172705395-172705407	chr1:71606827-71606847
chr1:13116773-13116784	chr1:13558890-13558893	chr1:88359395-88359407	chr1:72240554-72240606	chr1:20296861-20296861	chr1:33951495-33951508	chr2:101923129-101923142	chr1:31623280-31623288	chr1:59266760-59266764	chr1:59321942-59321950	chr1:162049404-162049413	chr1:172721731-172721765	chr1:72106136-72106169
chr1:13131917-13131932	chr1:135915768-135915811	chr1:88418215-88418223	chr1:72726585-72726605	chr1:20435438-20435468	chr1:34013139-34013148	chr2:102987873-102987881	chr1:33500999-33501002	chr1:59321304-59321308	chr1:59367934-59367934	chr1:162872182-162872182	chr1:172939081-172939112	chr1:72159637-72159642
chr1:13133631-13133658	chr1:13602656-13602668	chr1:89057805-89057805	chr1:73434064-73434136	chr1:20499055-20499059	chr1:34017277-34017277	chr2:103111821-103111821	chr1:33658717-33658735	chr1:59325671-59325674	chr1:59642443-59642460	chr1:162873329-162873343	chr1:173131399-173131418	chr1:72162294-72162309
chr1:13201808-13201815	chr1:136026955-136026965	chr1:89061874-89061915	chr1:73576106-73576145	chr1:20529882-20529887	chr1:34018657-34018658	chr2:104734326-104734326	chr1:33659545-33659557	chr1:59339623-59339628	chr1:59673206-59673220	chr1:162907543-162907543	chr1:173165872-173165873	chr1:72507422-72507442
chr1:132544775-132544795	chr1:136235809-136235810	chr1:89113786-89113799	chr1:74044670-74044672	chr1:20539771-20539779	chr1:34019387-34019388	chr2:109744253-109744266	chr1:33670157-33670167	chr1:59367659-59367680	chr1:59707851-59707855	chr1:162988001-162988003	chr1:173166594-173166605	chr1:7299074-7299159
chr1:132815997-132816004	chr1:136274889-136274890	chr1:89145118-89145140	chr1:74440020-74440054	chr1:20598046-20598047	chr1:34021684-34021686	chr2:112477760-112477781	chr1:33699677-33699706	chr1:59370415-59370415	chr1:59869156-59869170	chr1:164385138-164385140	chr1:173248872-173248931	chr1:74044664-74044667
chr1:132920027-132920074	chr1:136308966-136308971	chr1:90086864-90086868	chr1:74758300-74758301	chr1:20685350-20685354	chr1:34048743-34048744	chr2:115415031-115415031	chr1:33747514-33747519	chr1:59395645-59395646	chr1:60125472-60125500	chr1:164576811-164576814	chr1:173250419-173250450	chr1:74241692-74241732
chr1:132924911-132924928	chr1:136317503-136317508	chr1:90755550-90755556	chr1:75110992-75111015	chr1:20723785-20723799	chr1:34051636-34051644	chr2:119155413-119155500	chr1:33775355-33775362	chr1:59426110-59426114	chr1:60288148-60288151	chr1:166086303-166086306	chr1:173303578-173303596	chr1:74320050-74320058
chr1:132956887-132956894	chr1:136351629-136351631	chr1:90795421-90795439	chr1:75687810-75687819	chr1:20736348-20736394	chr1:34053159-34053162	chr2:119178022-119178039	chr1:33840778-33840808	chr1:59614896-59614899	chr1:60353976-60353983	chr1:169120464-169120464	chr1:173331053-173331070	chr1:74328864-74328866
chr1:132967043-132967057	chr1:136387270-136387272	chr1:91891399-91891491	chr1:77323778-77323796	chr1:20747570-20747583	chr1:34055747-34055749	chr2:119399225-119399265	chr1:33907979-33907997	chr1:59615480-59615482	chr1:60511305-60511316	chr1:169121214-169121239	chr1:173340038-173340053	chr1:74330570-74330595
chr1:132975510-132975516	chr1:136425789-136425821	chr1:94262777-94262782	chr1:77336002-77336011	chr1:20787025-20787044	chr1:34083943-34083962	chr2:121334683-121334696	chr1:33913795-33913812	chr1:59629691-59629716	chr1:60723433-60723447	chr1:169145316-169145320	chr1:173890744-173890746	chr1:75394775-75394806
chr1:133071740-133071740	chr1:13645762-13645802	chr1:95173932-95173940	chr1:77337203-77337236	chr1:20918779-20918794	chr1:34084897-34084912	chr2:122043511-122043556	chr1:33915276-33915277	chr1:59707464-59707469	chr1:60795587-60795606	chr1:172705399-172705405	chr1:174146885-174146894	chr1:75912342-75912345
chr1:133216264-133216290	chr1:136591626-136591628	chr1:95308480-95308484	chr1:77513147-77513174	chr1:20924360-20924375	chr1:34379610-34379623	chr2:124096339-124096339	chr1:33950423-33950428	chr1:59708509-59708513	chr1:60797132-60797170	chr1:172721718-172721720	chr1:174162977-174163000	chr1:77337241-77337241
chr1:133572995-133573016	chr1:136677122-136677129	chr1:97584588-97584637	chr1:78003182-78003209	chr1:20928394-20928401	chr1:34384474-34384474	chr2:128870178-128870235	chr1:33952089-33952095	chr1:59857631-59857631	chr1:60802304-60802324	chr1:173165891-173165893	chr1:174205805-174205839	chr1:80220126-80220127
chr1:13359184-13359202	chr1:136757667-136757683	chr1:98577332-98577403	chr1:78051332-78051332	chr1:21065753-21065761	chr1:34404248-34404248	chr2:131736229-131736281	chr1:33982114-33982127	chr1:59952018-59952024	chr1:62671010-62671021	chr1:173351870-173351900	chr1:174318680-174318680	chr1:82666595-82666605
chr1:133624776-133624777	chr1:136782058-136782082	chr1:99917018-99917032	chr1:78393011-78393068	chr1:21086589-21086591	chr1:34787706-34787707	chr2:134764702-134764799	chr1:33983123-33983123	chr1:59987878-59987878	chr1:62702045-62702066	chr1:174146860-174146869	chr1:174338717-174338742	chr1:82718286-82718301
chr1:133648064-133648073	chr1:137002560-137002566	chr1:103584903-103584922	chr1:80115306-80115307	chr1:21147131-21147136	chr1:34794523-34794534	chr2:144406844-144406858	chr1:34003067-34003117	chr1:60042840-60042844	chr1:62709358-62709392	chr1:174318699-174318708	chr1:178724495-178724509	chr1:84718506-84718524
chr1:133651387-133651424	chr1:137015672-137015683	chr1:106898748-106898758	chr1:80116653-80116662	chr1:21151500-21151501	chr1:35786706-35786739	chr2:145754193-145754202	chr1:34003983-34003983	chr1:60287731-60287733	chr1:62717901-62717903	chr1:179095625-179095640	chr1:179095680-179095681	chr1:84727925-84727934
chr1:133717775-133717775	chr1:137034283-137034292	chr1:107999141-107999169	chr1:80282682-80282682	chr1:21203703-21203708	chr1:35794775-35794829	chr2:145913134-145913222	chr1:34010363-34010363	chr1:60353921-60353935	chr1:62728751-62728755	chr1:180155161-180155187	chr1:179550162-179550180	chr1:84740026-84740037
chr1:133719155-133719177	chr1:137289108-137289119	chr1:110376415-110376454	chr1:82827790-82827892	chr1:21256793-21256793	chr1:35814519-35814525	chr2:145993863-145993913	chr1:34011095-34011098	chr1:61573220-61573225	chr1:63026489-63026514	chr1:180155759-180155765	chr1:179633266-179633330	chr1:84751404-84751422
chr1:133736369-133736376	chr1:137324382-137324384	chr1:112618282-112618291	chr1:84056176-84056205	chr1:21329654-21329667	chr1:35887467-35887475	chr2:146322593-146322608	chr1:34019246-34019246	chr1:62655053-62655064	chr1:63047881-63047884	chr1:180173167-180173184	chr1:179820006-179820010	chr1:88140579-88140584
chr1:133774269-133774274	chr1:137370229-137370239	chr1:115787010-115787075	chr1:88019189-88019200	chr1:21396560-21396567	chr1:35958214-35958224	chr2:146984550-146984591	chr1:34021859-34021859	chr1:62671933-62671937	chr1:63052825-63052852	chr1:181354470-181354492	chr1:179821114-179821146	chr1:88142440-88142444
chr1:133785367-133785416	chr1:137448900-137448907	chr1:118882557-118882569	chr1:88032671-88032680	chr1:21446388-21446401	chr1:35962295-35962296	chr2:149674793-149674793	chr1:34048461-34048475	chr1:62687396-62687409	chr1:63111276-63111278	chr1:181382900-181382911	chr1:180154916-180154929	chr1:88288240-88288241
chr1:133798259-133798266	chr1:137492061-137492065	chr1:120216443-120216486	chr1:88139668-88139686	chr1:21507373-21507431	chr1:35963423-35963462	chr2:153286577-153286608	chr1:34055657-34055657	chr1:63048580-63048580	chr1:63134641-63134657	chr1:182032956-182032974	chr1:180155489-180155491	chr1:88318632-88318690
chr1:133831046-133831046	chr1:137540741-137540749	chr1:120284796-120284802	chr1:88140621-88140621	chr1:22090853-22090859	chr1:36004550-36004554	chr2:154117692-154117716	chr1:34061221-34061221	chr1:63111148-63111181	chr1:63144589-63144609	chr1:182405668-182405669	chr1:180173256-180173256	chr1:88357533-88357536
chr1:133903128-133903132	chr1:137597226-137597231	chr1:120286729-120286732	chr1:88142283-88142285	chr1:22254303-22254306	chr1:36005194-36005197	chr2:154119380-154119387	chr1:34084812-34084812	chr1:63134881-63134881	chr1:63258059-63258073	chr1:182649383-182649386	chr1:180174398-180174423	chr1:88550715-88550765
chr1:133939369-133939370	chr1:138273934-138273986	chr1:120453151-120453159	chr1:88273773-88273816	chr1:22363041-22363041	chr1:36007606-36007610	chr2:158704314-158704346	chr1:34100699-34100702	chr1:64239855-64239876	chr1:63338090-63338140	chr1:182687903-182687920	chr1:180205740-180205743	chr1:89507400-89507402
chr1:133941563-133941564	chr1:138274960-138274965	chr1:120475738-120475756	chr1:88335421-88335426	chr1:22371682-22371733	chr1:36009312-36009315	chr2:159803019-159803023	chr1:34136845-34136845	chr1:64466711-64466722	chr1:63365574-63365610	chr1:182731107-182731128	chr1:180243061-180243072	chr1:91587896-91587897
chr1:133969518-133969522	chr1:138382914-138382918	chr1:120876669-120876731	chr1:88340813-88340840	chr1:22441744-22441773	chr1:36012688-36012721	chr2:160347878-160347930	chr1:34181068-34181068	chr1:64552069-64552079	chr1:64589950-64589964	chr1:182816189-182816212	chr1:181354608-181354627	chr1:91702048-91702064
chr1:133986447-133986447	chr1:138386892-138386910	chr1:120903713-120903718	chr1:88357777-88357779	chr1:23016449-23016453	chr1:36013553-36013553	chr2:162743711-162743721	chr1:34285041-34285105	chr1:64625508-64625526	chr1:64625139-64625162	chr1:182818188-182818193	chr1:181382900-181382902	chr1:94010880-94010888
chr1:134015299-134015313	chr1:138429773-138429776	chr1:120985020-120985029	chr1:89057702-89057723	chr1:23069299-23069304	chr1:36076890-36076891	chr2:164648926-164648936	chr1:34377077-34377077	chr1:64671501-64671519	chr1:64667111-64667144	chr1:182980676-182980681	chr1:181639726-181639731	chr1:94178917-94178958
chr1:134022298-134022302	chr1:138491255-138491259	chr1:121132901-121132914	chr1:89061960-89061981	chr1:23122945-23122998	chr1:36188794-36188794	chr2:165501312-165501313	chr1:34414525-34414527	chr1:64688074-64688088	chr1:64667932-64667940	chr1:183070838-183070888	chr1:181797120-181797124	chr1:94749692-94749692
chr1:134028053-134028062	chr1:138506647-138506702	chr1:121175447-121175484	chr1:90298052-90298113	chr1:23241160-23241164	chr1:36259652-36259654	chr2:165514976-165515057	chr1:34444242-34444250	chr1:65044231-65044250	chr1:64671895-64671899	chr1:183088320-183088320	chr1:182092537-182092539	chr1:9531064-9531067
chr1:134029206-134029206	chr1:138511642-138511643	chr1:121176214-121176236	chr1:90439441-90439478	chr1:23278664-23278698	chr1:36313021-36313026	chr2:165548778-165548780	chr1:34523286-34523297	chr1:65121063-65121065	chr1:64891058-64891092	chr1:184119409-184119441	chr1:182405623-182405642	chr2:10252338-10252361
chr1:134104868-134104895	chr1:138512485-138512486	chr1:121216346-121216400	chr1:90500179-90500204	chr1:23449884-23449896	chr1:36313691-36313709	chr2:165585915-165585944	chr1:34532210-34532224	chr1:66634366-66634375	chr1:66796602-66796619	chr1:184245327-184245363	chr1:182605329-182605330	chr2:103111675-103111699
chr1:134127014-134127021	chr1:138544549-138544554	chr1:121281422-121281427	chr1:90755640-90755651	chr1:23629408-23629456	chr1:36389762-36389765	chr2:165832357-165832378	chr1:34645089-34645095	chr1:66796222-66796238	chr1:68267180-68267187	chr1:186525278-186525278	chr1:182614970-182614983	chr2:104389594-104389625
chr1:134143720-134143730	chr1:138769286-138769305	chr1:121462498-121462518	chr1:90781207-90781221	chr1:23638900-23638910	chr1:36456428-36456429	chr2:165848478-165848487	chr1:34667396-34667420	chr1:69760177-69760192	chr1:70797151-70797200	chr1:187063815-187063829	chr1:182650532-182650537	chr2:113241277-113241341
chr1:134170124-134170132	chr1:138990576-138990584	chr1:121880583-121880602	chr1:91701989-91701995	chr1:23659976-23659982	chr1:36491645-36491647	chr2:166757951-166757952	chr1:34685164-34685168	chr1:71036128-71036134	chr1:71036165-71036179	chr1:187064749-187064754	chr1:182687762-182687774	chr2:11453275-11453336
chr1:134182727-134182749	chr1:139204134-139204136	chr1:122182134-122182135	chr1:92358516-92358535	chr1:23717206-23717213	chr1:36525209-36525210	chr2:167905430-167905503	chr1:34787712-34787712	chr1:71490477-71490480	chr1:71037010-71037041	chr1:191388897-191388897	chr1:182726279-182726280	chr2:115751816-115751849
chr1:134299227-134299228	chr1:139206880-139206893	chr1:122471950-122471976	chr1:92586866-92586880	chr1:23747246-23747250	chr1:36636091-36636099	chr2:168455922-168455969	chr1:34804786-34804786	chr1:71591975-71591998	chr1:71484190-71484206	chr1:192612375-192612385	chr1:182731087-182731110	chr2:116633987-116634028
chr1:134368798-134368810	chr1:139234949-139234955	chr1:122587177-122587186	chr1:93289943-93289970	chr1:23781556-23781560	chr1:36654433-36654451	chr2:169005868-169005876	chr1:34847147-34847182	chr1:72145378-72145389	chr1:71490181-71490198	chr1:192763673-192763706	chr1:182770064-182770066	chr2:118350726-118350767
chr1:134625135-134625141	chr1:139404172-139404190	chr1:122914907-122914907	chr1:94350597-94350658	chr1:23913888-23913901	chr1:36715694-36715698	chr2:169898836-169898837	chr1:35275282-35275312	chr1:72147301-72147301	chr1:71579373-71579380	chr1:193098113-193098134	chr1:182771427-182771488	chr2:119399150-119399160
chr1:134679638-134679656	chr1:140776444-140776454	chr1:123246830-123246833	chr1:95173928-95173978	chr1:24089318-24089318	chr1:36775796-36775799	chr2:170463580-170463629	chr1:35383213-35383261	chr1:72159765-72159775	chr1:71605709-71605719	chr1:193276252-193276272	chr1:182816743-182816750	chr2:119481662-119481662
chr1:134680747-134680747	chr1:141228957-141228957	chr1:124435124-124435125	chr1:96861155-96861228	chr1:24091585-24091587	chr1:36848484-36848491	chr2:172207991-172208010	chr1:35397137-35397138	chr1:72188572-72188576	chr1:71606810-71606842	chr1:194830918-194830925	chr1:182818195-182818195	chr2:119574583-119574593
chr1:134712376-134712379	chr1:141311201-141311201	chr1:127263445-127263449	chr1:97103876-97103909	chr1:24125941-24125948	chr1:36884617-36884619	chr2:172236075-172236096	chr1:35795608-35795609	chr1:72361766-72361789	chr1:72106248-72106272	chr2:3249870-3249870	chr1:182980595-182980638	chr2:120831921-120831929
chr1:134713749-134713809	chr1:14172028-14172030	chr1:127291311-127291326	chr1:97111480-97111497	chr1:24129585-24129587	chr1:36888271-36888288	chr2:172268685-172268730	chr1:35809976-35810014	chr1:72606073-72606073	chr1:72138543-72138548	chr2:3391858-3391865	chr1:182985286-182985348	chr2:121267547-121267563
chr1:134716549-134716590	chr1:14174982-14174995	chr1:127956871-127956885	chr1:97432715-97432772	chr1:24203585-24203592	chr1:36927565-36927578	chr2:173904383-173904418	chr1:35825928-35825966	chr1:73796082-73796084	chr1:72145569-72145586	chr2:3430281-3430281	chr1:182987614-182987646	chr2:126244194-126244199
chr1:134811383-134811410	chr1:142005087-142005087	chr1:128708534-128708574	chr1:98705238-98705263	chr1:24255155-24255163	chr1:36928209-36928211	chr2:180638593-180638593	chr1:35830457-35830472	chr1:74170508-74170528	chr1:72147373-72147382	chr2:4836208-4836244	chr1:183070925-183070942	chr2:126874245-126874258
chr1:134877715-134877719	chr1:142021956-142021964	chr1:129601578-129601581	chr1:99917033-99917059	chr1:24257114-24257119	chr1:36929229-36929238	chr2:180657253-180657263	chr1:35834922-35834930	chr1:74217837-74217859	chr1:72162402-72162403	chr2:6239878-6239903	chr1:183238106-183238122	chr2:127931995-127932001
chr1:134911802-134911805	chr1:14210877-14210878	chr1:129732548-129732587	chr1:102618153-102618157	chr1:24292034-24292039	chr1:36930173-36930174	chr2:181262125-181262180	chr1:35859883-35859902	chr1:74237358-74237380	chr1:72175916-72175927	chr2:6252517-6252534	chr1:183678669-183678688	chr2:129111022-129111029
chr1:134918195-134918217	chr1:142245866-142245868	chr1:133717860-133717871	chr1:102708387-102708387	chr1:24322025-24322028	chr1:36931081-36931087	chr3:6156934-6156966	chr1:35873721-35873724	chr1:74241742-74241756	chr1:72177099-72177099	chr2:9998211-9998217	chr1:183697502-183697503	chr2:129485969-129485982
chr1:134957060-134957066	chr1:142330054-142330061	chr1:134028597-134028610	chr1:103456252-103456317	chr1:24329378-24329388	chr1:36932790-36932790	chr3:8991860-8991866	chr1:35875839-35875870	chr1:74309944-74309956	chr1:72188379-72188395	chr2:10283006-10283006	chr1:183702249-183702263	chr2:129575051-129575068
chr1:135015684-135015685	chr1:14277653-14277656	chr1:134049922-134049925	chr1:103584895-103584909	chr1:24588211-24588220	chr1:36934105-36934123	chr3:14976779-14976805	chr1:35889122-35889124	chr1:74318502-74318511	chr1:72246692-72246709	chr2:11419506-11419524	chr1:183857217-183857272	chr2:130947302-130947324
chr1:135030303-135030313	chr1:14279669-14279669	chr1:134115970-134115974	chr1:108342014-108342014	chr1:24632839-24632847	chr1:36934868-36934869	chr3:14977448-14977568	chr1:35890370-35890380	chr1:74320011-74320021	chr1:72878512-72878520	chr2:11453344-11453365	chr1:183892022-183892027	chr2:132269828-132269828
chr1:135031952-135031957	chr1:14297954-14297963	chr1:134245017-134245029	chr1:109806099-109806114	chr1:24846033-24846035	chr1:36941496-36941500	chr3:18816235-18816243	chr1:35923620-35923658	chr1:74325249-74325255	chr1:72882496-72882576	chr2:11521185-11521245	chr1:183939445-183939485	chr2:135250916-135250917
chr1:13510855-13510861	chr1:14406427-14406432	chr1:134298773-134298779	chr1:110376435-110376443	chr1:25455070-25455077	chr1:37046332-37046333	chr3:19899164-19899173	chr1:35931412-35931416	chr1:74328804-74328820	chr1:72893517-72893517	chr2:13188885-13188904	chr1:183940265-183940292	chr2:140011984-140012011
chr1:135137554-135137606	chr1:14454855-14454870	chr1:134678566-134678595	chr1:112618380-112618388	chr1:25641465-25641466	chr1:37191304-37191313	chr3:22083316-22083355	chr1:35959095-35959096	chr1:74330822-74330826	chr1:73323292-73323331	chr2:17943951-17943970	chr1:184119345-184119371	chr2:141243236-141243238
chr1:135157048-135157063	chr1:145033812-145033853	chr1:134706661-134706663	chr1:115785704-115785812	chr1:25771500-25771545	chr1:37374544-37374547	chr3:27255074-27255075	chr1:35959948-35959958	chr1:74439373-74439373	chr1:73866176-73866186	chr2:17974186-17974189	chr1:184245378-184245380	chr2:143769347-143769398
chr1:135162251-135162269	chr1:145318019-145318020	chr1:135191247-135191253	chr1:115787009-115787009	chr1:26469221-26469230	chr1:37485780-37485784	chr3:30837742-30837777	chr1:35961816-35961816	chr1:74521426-74521430	chr1:74017698-74017722	chr2:17982095-17982099	chr1:184326636-184326640	chr2:145703416-145703430
chr1:135168062-135168073	chr1:145599079-145599079	chr1:135225272-135225281	chr1:116469606-116469637	chr1:26844523-26844528	chr1:37809327-37809332	chr3:30915441-30915474	chr1:35999388-35999392	chr1:74561482-74561483	chr1:74025639-74025647	chr2:22747504-22747505	chr1:186525372-186525381	chr2:148363943-148363963
chr1:135173247-135173258	chr1:14728403-14728406	chr1:135488404-135488413	chr1:116677368-116677373	chr1:27252187-27252208	chr1:37816950-37816950	chr3:32954703-32954804	chr1:36004569-36004569	chr1:74715344-74715354	chr1:74316851-74316875	chr2:22978550-22978567	chr1:186806326-186806326	chr2:149674730-149674740
chr1:135175489-135175508	chr1:148085232-148085245	chr1:135510985-135510993	chr1:118882558-118882597	chr1:27845029-27845031	chr1:37835123-37835129	chr3:34227489-34227554	chr1:36005746-36005753	chr1:74750116-74750117	chr1:74320145-74320159	chr2:24741042-24741068	chr1:186904863-186904870	chr2:150054101-150054111
chr1:135195243-135195262	chr1:148189337-148189347	chr1:135617497-135617534	chr1:119285820-119285846	chr1:29198650-29198656	chr1:37941707-37941707	chr3:34837956-34837985	chr1:36012755-36012771	chr1:75008104-75008118	chr1:74330718-74330728	chr2:24784470-24784499	chr1:186910707-186910715	chr2:150327343-150327355
chr1:135207564-135207564	chr1:148259511-148259543	chr1:136317501-136317527	chr1:120515452-120515486	chr1:30204288-30204297	chr1:37942693-37942693	chr3:34936992-34936994	chr1:36014250-36014258	chr1:75026142-75026183	chr1:74439439-74439440	chr2:25015596-25015636	chr1:187030004-187030030	chr2:150349174-150349191
chr1:135224417-135224421	chr1:148428977-148429026	chr1:136351650-136351664	chr1:120774987-120775051	chr1:30447962-30447978	chr1:38073019-38073019	chr3:34948215-34948242	chr1:36034681-36034686	chr1:75075709-75075710	chr1:74521336-74521421	chr2:25033409-25033410	chr1:187063795-187063804	chr2:150351705-150351710
chr1:135225357-135225394	chr1:150243666-150243672	chr1:136778827-136778830	chr1:120876746-120876761	chr1:30529595-30529607	chr1:38074276-38074281	chr3:34949599-34949607	chr1:36059664-36059666	chr1:75094053-75094053	chr1:74646423-74646499	chr2:25046266-25046266	chr1:187064700-187064720	chr2:151868905-151868929
chr1:135251535-135251542	chr1:150837098-150837098	chr1:137160647-137160654	chr1:120904397-120904409	chr1:30540857-30540889	chr1:38075825-38075829	chr3:34952106-34952124	chr1:36184583-36184589	chr1:75102877-75102888	chr1:74704859-74704867	chr2:25077400-25077433	chr1:187817924-187817928	chr2:152041448-152041483
chr1:135260527-135260534	chr1:151548383-151548419	chr1:137324360-137324367	chr1:120995181-120995226	chr1:30641066-30641076	chr1:38768439-38768452	chr3:34952776-34952784	chr1:36188971-36188971	chr1:75105890-75105892	chr1:74712552-74712552	chr2:25154644-25154650	chr1:188450058-188450065	chr2:152419730-152419777
chr1:135508756-135508759	chr1:151892146-151892170	chr1:137327057-137327064	chr1:121132992-121133009	chr1:30645105-30645130	chr1:38781161-38781162	chr3:35915304-35915315	chr1:36196144-36196154	chr1:75227372-75227376	chr1:74717339-74717365	chr2:25187580-25187616	chr1:190681050-190681072	chr2:152859701-152859715
chr1:135511153-135511159	chr1:152940902-152940907	chr1:137448824-137448828	chr1:121175547-121175556	chr1:30685554-30685559	chr1:38842002-38842037	chr3:41196448-41196449	chr1:36313729-36313731	chr1:75258959-75258976	chr1:74741471-74741471	chr2:25194525-25194532	chr1:191388823-191388843	chr2:153036920-153036996
chr1:135558478-135558479	chr1:152982549-152982555	chr1:137493528-137493576	chr1:121281385-121281424	chr1:30723362-30723411	chr1:38842607-38842610	chr3:45394747-45394769	chr1:36433025-36433032	chr1:75361865-75361872	chr1:75025815-75025816	chr2:25955046-25955047	chr1:191622682-191622692	chr2:153038096-153038116
chr1:135708010-135708010	chr1:152997855-152997885	chr1:137735250-137735274	chr1:121462529-121462581	chr1:30724999-30725000	chr1:38932201-38932205	chr3:46967276-46967305	chr1:36437196-36437196	chr1:75389156-75389166	chr1:75051763-75051779	chr2:26461251-26461251	chr1:192629185-192629185	chr2:154098730-154098736
chr1:135827823-135827848	chr1:153306381-153306385	chr1:138386929-138386938	chr1:122289321-122289339	chr1:30865459-30865461	chr1:39289932-39289986	chr3:52342307-52342320	chr1:36457337-36457395	chr1:75392867-75392872	chr1:75200100-75200126	chr2:26462096-26462097	chr1:192763638-192763643	chr2:154115210-154115212
chr1:135872219-135872220	chr1:153640772-153640772	chr1:138487120-138487120	chr1:122471659-122471680	chr1:30893091-30893100	chr1:39312478-39312481	chr3:52488876-52488883	chr1:36475152-36475160	chr1:75537769-75537775	chr1:75200716-75200720	chr2:26732904-26732934	chr1:192925100-192925113	chr2:154119572-154119574
chr1:135899280-135899283	chr1:153643132-153643135	chr1:138512555-138512573	chr1:122587039-122587075	chr1:31098698-31098700	chr1:39313830-39313848	chr3:53738311-53738322	chr1:36477816-36477849	chr1:77336892-77336928	chr1:75282106-75282116	chr2:26738405-26738408	chr1:193097465-193097470	chr2:155164143-155164145
chr1:135931806-135931816	chr1:153832884-153832884	chr1:138696209-138696218	chr1:122590905-122590919	chr1:31154870-31154878	chr1:39315810-39315816	chr3:56407496-56407532	chr1:36501297-36501298	chr1:78372270-78372272	chr1:75369929-75370000	chr2:27249244-27249265	chr1:193275644-193275649	chr2:155803370-155803401
chr1:135932410-135932430	chr1:153834913-153834941	chr1:139195159-139195187	chr1:122914927-122914951	chr1:31836623-31836631	chr1:39316746-39316755	chr3:63026752-63026764	chr1:36507757-36507819	chr1:78493286-78493310	chr1:75404628-75404634	chr2:27264561-27264570	chr1:193276675-193276679	chr2:155891546-155891578
chr1:135970689-135970722	chr1:153849327-153849332	chr1:140420468-140420554	chr1:123670480-123670509	chr1:32644846-32644919	chr1:39423420-39423433	chr3:64410033-64410040	chr1:36533884-36533885	chr1:78537178-78537179	chr1:75429210-75429223	chr2:28290093-28290099	chr1:193522105-193522144	chr2:157068088-157068101
chr1:136005650-136005673	chr1:154335600-154335602	chr1:140665429-140665449	chr1:124435020-124435024	chr1:32909704-32909711	chr1:39464188-39464197	chr3:65738646-65738655	chr1:36558586-36558597	chr1:79640743-79640753	chr1:75472258-75472260	chr2:28887919-28887928	chr1:193606878-193606887	chr2:157110319-157110319
chr1:136010236-136010237	chr1:154556152-154556168	chr1:141311214-141311214	chr1:126235814-126235853	chr1:32967621-32967665	chr1:39472173-39472176	chr3:65745292-65745333	chr1:36628877-36628885	chr1:79655080-79655094	chr1:77337175-77337176	chr2:29711577-29711582	chr1:193629191-193629232	chr2:158276224-158276275
chr1:136033797-136033797	chr1:154678078-154678089	chr1:142062053-142062058	chr1:127543095-127543126	chr1:33481339-33481364	chr1:39480259-39480261	chr3:68580659-68580671	chr1:36636010-36636017	chr1:80219243-80219248	chr1:77380185-77380206	chr2:29871212-29871231	chr1:194144812-194144843	chr2:158704393-158704398
chr1:136051680-136051680	chr1:154736160-154736181	chr1:142245863-142245867	chr1:127572502-127572510	chr1:33510482-33510487	chr1:39522054-39522055	chr3:68653086-68653105	chr1:36652493-36652528	chr1:80220239-80220293	chr1:77383519-77383524	chr2:29884574-29884578	chr1:194535366-194535370	chr2:160067895-160067940
chr1:136107468-136107477	chr1:154771654-154771712	chr1:142251467-142251554	chr1:127956900-127956903	chr1:33607868-33607931	chr1:39599492-39599494	chr3:79521064-79521152	chr1:36710677-36710687	chr1:82162498-82162504	chr1:80220198-80220206	chr2:29888180-29888217	chr1:194830975-194830976	chr2:161936291-161936298
chr1:136121055-136121058	chr1:154790030-154790048	chr1:145496342-145496364	chr1:128205354-128205414	chr1:33617209-33617225	chr1:39600606-39600609	chr3:81120808-81120838	chr1:36714628-36714630	chr1:82195287-82195287	chr1:82650290-82650308	chr2:29955769-29955801	chr1:196677009-196677016	chr2:162734138-162734157
chr1:136143384-136143390	chr1:154855548-154855552	chr1:152259235-152259315	chr1:129066572-129066575	chr1:33629183-33629195	chr1:39601255-39601262	chr3:84267765-84267853	chr1:36758780-36758790	chr1:82604019-82604023	chr1:82718340-82718350	chr2:30059504-30059508	chr1:196831775-196831784	chr2:162743725-162743735
chr1:136160827-136160846	chr1:154858460-154858488	chr1:152260726-152260795	chr1:129828539-129828609	chr1:33672069-33672107	chr1:39829455-39829457	chr3:84724935-84724975	chr1:36767892-36767941	chr1:82699395-82699396	chr1:82719080-82719086	chr2:30087792-30087821	chr1:19784783-19784811	chr2:162766906-162766963
chr1:136201159-136201161	chr1:155078669-155078670	chr1:152755673-152755675	chr1:130220047-130220068	chr1:33684108-33684109	chr1:39845861-39845867	chr3:87279798-87279817	chr1:36828628-36828704	chr1:82706013-82706026	chr1:84575252-84575259	chr2:30108347-30108361	chr1:20805400-20805403	chr2:162767670-162767701
chr1:136222473-136222473	chr1:155124269-155124272	chr1:152982509-152982523	chr1:130234559-130234581	chr1:33687581-33687587	chr1:40320316-40320318	chr3:88658005-88658020	chr1:36837937-36837943	chr1:82718953-82718967	chr1:84718509-84718553	chr2:30222000-30222002	chr1:22487683-22487697	chr2:162769039-162769045
chr1:136312577-136312578	chr1:155138911-155138913	chr1:153612135-153612144	chr1:130300090-130300099	chr1:33791531-33791565	chr1:42795618-42795620	chr3:89912648-89912654	chr1:36839043-36839053	chr1:84718408-84718413	chr1:84728659-84728702	chr2:30296581-30296582	chr1:23876646-23876668	chr2:163441760-163441786
chr1:136317552-136317556	chr1:155171661-155171678	chr1:153832873-153832874	chr1:130687735-130687791	chr1:33820416-33820416	chr1:43043211-43043216	chr3:94519752-94519756	chr1:36863689-36863694	chr1:84728037-84728044	chr1:84739969-84739985	chr2:30630191-30630208	chr1:24632929-24632972	chr2:164213082-164213111
chr1:136340802-136340804	chr1:155187083-155187114	chr1:154335573-154335586	chr1:133299365-133299435	chr1:33837507-33837513	chr1:43133668-43133673	chr3:95738505-95738532	chr1:36888676-36888704	chr1:84731123-84731128	chr1:87615120-87615150	chr2:30650116-30650123	chr1:30893793-30893802	chr2:164250128-164250132
chr1:136355908-136355910	chr1:155220503-155220513	chr1:154665210-154665212	chr1:133306488-133306489	chr1:33852168-33852192	chr1:43390445-43390464	chr3:96429381-96429402	chr1:36907394-36907406	chr1:84739478-84739484	chr1:87625651-87625695	chr2:31492926-31492933	chr1:30894600-30894608	chr2:164559008-164559010
chr1:136369888-136369895	chr1:155323169-155323171	chr1:154736229-154736237	chr1:133717961-133717965	chr1:33881295-33881304	chr1:43772621-43772637	chr3:96647514-96647546	chr1:36921820-36921820	chr1:84743737-84743747	chr1:88132409-88132459	chr2:31896062-31896068	chr1:33614406-33614409	chr2:164571208-164571258
chr1:136386814-136386816	chr1:155334117-155334127	chr1:154800048-154800050	chr1:134028591-134028624	chr1:33888716-33888717	chr1:43827504-43827512	chr3:96755841-96755920	chr1:36930653-36930655	chr1:84745751-84745816	chr1:88134335-88134341	chr2:31984260-31984310	chr1:33759206-33759209	chr2:165502829-165502830
chr1:136404252-136404287	chr1:155511545-155511551	chr1:154858437-154858469	chr1:134298826-134298832	chr1:33892590-33892594	chr1:43878562-43878565	chr3:97245064-97245071	chr1:36931960-36931971	chr1:84751089-84751094	chr1:88142310-88142310	chr2:31986760-31986767	chr1:34021771-34021794	chr2:165590163-165590198
chr1:136406289-136406291	chr1:155843511-155843512	chr1:155352526-155352537	chr1:134678568-134678591	chr1:33909316-33909323	chr1:44046971-44046973	chr3:101699552-101699582	chr1:36933457-36933479	chr1:84753389-84753403	chr1:88180097-88180097	chr2:31996440-31996451	chr1:34048426-34048452	chr2:165591625-165591672
chr1:136455175-136455202	chr1:155863410-155863416	chr1:155842998-155843052	chr1:135168072-135168081	chr1:33911048-33911069	chr1:44063259-44063260	chr3:102213111-102213124	chr1:36934831-36934841	chr1:84754100-84754121	chr1:88302105-88302143	chr2:32058726-32058756	chr1:34058663-34058675	chr2:165660755-165660760
chr1:13645876-13645880	chr1:155864377-155864386	chr1:157498830-157498853	chr1:135225403-135225411	chr1:33950340-33950373	chr1:44092142-44092143	chr3:102239009-102239037	chr1:36946361-36946364	chr1:84758826-84758832	chr1:88303472-88303487	chr2:32515923-32515933	chr1:34084910-34084910	chr2:165848627-165848629
chr1:136462858-136462859	chr1:156145735-156145738	chr1:158505409-158505413	chr1:135239288-135239310	chr1:34005854-34005858	chr1:44496223-44496239	chr3:103275448-103275452	chr1:36977671-36977677	chr1:84769692-84769699	chr1:88313598-88313659	chr2:32682819-32682823	chr1:34383966-34383994	chr2:165971096-165971097
chr1:136507747-136507752	chr1:15629269-15629276	chr1:158775649-158775670	chr1:135276027-135276036	chr1:34013081-34013083	chr1:44496793-44496796	chr3:103336979-103336982	chr1:36987408-36987412	chr1:87624903-87624915	chr1:88318895-88318920	chr2:32783877-32783877	chr1:34787593-34787637	chr2:166094716-166094724
chr1:136524286-136524289	chr1:157069283-157069285	chr1:158798185-158798293	chr1:135320266-135320268	chr1:34038390-34038391	chr1:44558416-44558421	chr3:106255145-106255152	chr1:37028836-37028838	chr1:87863454-87863472	chr1:88323497-88323498	chr2:32789017-32789023	chr1:35177264-35177303	chr2:166292815-166292829
chr1:136526564-136526568	chr1:157200969-157200971	chr1:158834804-158834810	chr1:135321066-135321069	chr1:34042353-34042416	chr1:45740073-45740075	chr3:108561729-108561763	chr1:37053076-37053081	chr1:87895814-87895846	chr1:88329418-88329453	chr2:34624283-34624284	chr1:36012894-36012916	chr2:167456536-167456540
chr1:136527221-136527234	chr1:157246595-157246621	chr1:159295797-159295797	chr1:135511017-135511030	chr1:34062440-34062484	chr1:46528063-46528084	chr3:112216849-112216859	chr1:37065667-37065668	chr1:87985805-87985808	chr1:88356113-88356135	chr2:34648366-34648366	chr1:36313701-36313719	chr2:167616545-167616553
chr1:136552637-136552646	chr1:157735610-157735623	chr1:160193000-160193086	chr1:136005740-136005773	chr1:34109374-34109388	chr1:46797485-46797486	chr3:116648407-116648462	chr1:37157119-37157133	chr1:88013505-88013517	chr1:88357581-88357593	chr2:34693143-34693174	chr1:36501731-36501780	chr2:167806387-167806399
chr1:136772398-136772421	chr1:157838926-157838926	chr1:162146877-162146890	chr1:136274840-136274908	chr1:34134693-34134699	chr1:46798049-46798062	chr3:120871649-120871673	chr1:37186443-37186465	chr1:88020574-88020578	chr1:88359493-88359521	chr2:34954548-34954592	chr1:36627690-36627715	chr2:169875853-169875860
chr1:136803937-136803966	chr1:157870865-157870919	chr1:163216484-163216499	chr1:136351670-136351675	chr1:34146180-34146211	chr1:48596148-48596148	chr3:122137500-122137540	chr1:37244520-37244547	chr1:88125801-88125826	chr1:88418225-88418231	chr2:35484027-35484034	chr1:36776004-36776009	chr2:169896830-169896840
chr1:136925345-136925346	chr1:15820599-15820611	chr1:163647480-163647481	chr1:136387158-136387178	chr1:34163050-34163057	chr1:51418630-51418639	chr3:122426120-122426184	chr1:37254845-37254865	chr1:88134361-88134366	chr1:88478876-88478878	chr2:35913201-35913236	chr1:36840229-36840278	chr2:169897734-169897748
chr1:136940080-136940116	chr1:158258185-158258191	chr1:163805954-163805954	chr1:136425772-136425808	chr1:34354609-34354619	chr1:51419904-51419907	chr3:130522906-130522936	chr1:37374321-37374323	chr1:88139492-88139518	chr1:88534900-88534907	chr2:38494336-38494358	chr1:36852953-36852977	chr2:17015545-17015550
chr1:136949008-136949013	chr1:158505512-158505524	chr1:164407127-164407128	chr1:136925242-136925260	chr1:34407536-34407560	chr1:51420597-51420599	chr3:131091558-131091569	chr1:37454933-37454939	chr1:88141964-88141965	chr1:89007237-89007245	chr2:38827058-38827070	chr1:37007793-37007804	chr2:170221647-170221652
chr1:136998111-136998118	chr1:158506483-158506484	chr1:165856666-165856669	chr1:137015708-137015709	chr1:34430574-34430594	chr1:51422901-51422901	chr3:133456143-133456145	chr1:37574636-37574657	chr1:88190413-88190419	chr1:89037692-89037718	chr2:51756732-51756734	chr1:37374732-37374747	chr2:170563057-170563057
chr1:136999492-136999502	chr1:158555022-158555028	chr1:166331137-166331157	chr1:137034202-137034224	chr1:34455785-34455785	chr1:51569222-51569222	chr3:135484007-135484012	chr1:37586106-37586107	chr1:88229075-88229114	chr1:89045047-89045049	chr2:51894242-51894246	chr1:37816804-37816815	chr2:171950551-171950553
chr1:137002582-137002584	chr1:158607342-158607344	chr1:167971903-167971924	chr1:137324364-137324375	chr1:34485908-34485918	chr1:51691545-51691553	chr3:135484889-135484926	chr1:37611319-37611348	chr1:88252618-88252646	chr1:89057756-89057804	chr2:52200693-52200694	chr1:37835039-37835057	chr2:172207933-172207937
chr1:137007143-137007180	chr1:158774325-158774326	chr1:167979172-167979187	chr1:137370228-137370244	chr1:34528738-34528740	chr1:51692226-51692227	chr3:137717651-137717653	chr1:37629646-37629648	chr1:88265327-88265349	chr1:89158088-89158122	chr2:53014135-53014149	chr1:37874292-37874311	chr2:172218589-172218594
chr1:137015592-137015602	chr1:158793077-158793104	chr1:168001446-168001449	chr1:137448823-137448834	chr1:34547085-34547086	chr1:51860248-51860258	chr3:141786704-141786736	chr1:37639269-37639285	chr1:88266860-88266880	chr1:89306325-89306339	chr2:56938849-56938855	chr1:37942617-37942666	chr2:172268468-172268469
chr1:137034731-137034757	chr1:158820374-158820374	chr1:168930402-168930412	chr1:137492135-137492150	chr1:34587164-34587179	chr1:51876293-51876296	chr3:144350545-144350546	chr1:37809497-37809503	chr1:88273434-88273435	chr1:89356402-89356458	chr2:59576854-59576864	chr1:38074712-38074724	chr2:173220917-173220986
chr1:137051780-137051816	chr1:158834779-158834784	chr1:169121606-169121612	chr1:138244179-138244182	chr1:34645406-34645416	chr1:52058223-52058233	chr3:147119225-147119233	chr1:38074590-38074611	chr1:88275534-88275534	chr1:89490617-89490634	chr2:69523669-69523687	chr1:38781119-38781120	chr2:173698539-173698542
chr1:137129932-137129942	chr1:15894636-15894659	chr1:169145304-169145341	chr1:138382986-138382987	chr1:34683068-34683069	chr1:52063760-52063762	chr3:153613344-153613394	chr1:38338325-38338326	chr1:88296026-88296042	chr1:89507369-89507369	chr2:69662754-69662786	chr1:38842658-38842674	chr2:173719183-173719185
chr1:137160701-137160706	chr1:159568033-159568074	chr1:169285423-169285454	chr1:138386859-138386872	chr1:34720260-34720321	chr1:52176868-52176874	chr4:5621270-5621352	chr1:38339945-38339984	chr1:88304009-88304027	chr1:90036816-90036818	chr2:69686452-69686457	chr1:39312498-39312504	chr2:173769686-173769703
chr1:137184906-137184907	chr1:159578128-159578129	chr1:169334834-169334890	chr1:138429752-138429766	chr1:34721170-34721180	chr1:52177762-52177763	chr4:6896120-6896133	chr1:38498534-38498567	chr1:88312928-88312930	chr1:90298042-90298096	chr2:69948085-69948097	chr1:39521958-39521971	chr2:180156950-180156978
chr1:137289104-137289120	chr1:160338043-160338079	chr1:172314509-172314533	chr1:138491334-138491339	chr1:34736435-34736473	chr1:52376675-52376691	chr4:10859601-10859605	chr1:38539434-38539502	chr1:88313588-88313619	chr1:90495970-90496008	chr2:71148801-71148804	chr1:39829363-39829387	chr2:180638703-180638710
chr1:137327068-137327082	chr1:161114349-161114380	chr1:172726155-172726204	chr1:138506703-138506717	chr1:34811884-34811885	chr1:52542474-52542494	chr4:13678038-13678086	chr1:38732122-38732122	chr1:88320228-88320234	chr1:90532807-90532810	chr2:71150107-71150178	chr1:39851613-39851619	chr2:181055666-181055678
chr1:137347634-137347638	chr1:16115380-16115380	chr1:173106978-173107006	chr1:138511588-138511602	chr1:34836309-34836315	chr1:52575370-52575381	chr4:23663960-23663966	chr1:38881528-38881569	chr1:88323605-88323605	chr1:90533340-90533348	chr2:71155093-71155093	chr1:40178708-40178718	chr2:20098473-20098477
chr1:137370199-137370203	chr1:161670465-161670477	chr1:173247891-173247905	chr1:138990692-138990692	chr1:34841638-34841643	chr1:52789639-52789652	chr4:23713117-23713143	chr1:38931776-38931785	chr1:88328714-88328732	chr1:90631863-90631903	chr2:71177346-71177352	chr1:42795719-42795739	chr2:20444300-20444300
chr1:137401164-137401169	chr1:161671953-161671987	chr1:173308300-173308319	chr1:139195150-139195162	chr1:34932937-34932945	chr1:52897619-52897628	chr4:33269771-33269790	chr1:39280594-39280598	chr1:88329965-88329981	chr1:90755438-90755449	chr2:71188819-71188820	chr1:43042935-43042994	chr2:20505554-20505573
chr1:137402744-137402751	chr1:161702659-161702659	chr1:174146883-174146895	chr1:139204197-139204222	chr1:34977336-34977364	chr1:52899695-52899708	chr4:34152698-34152698	chr1:39401236-39401236	chr1:88334742-88334750	chr1:90846712-90846712	chr2:71189914-71189931	chr1:43878376-43878384	chr2:20587384-20587398
chr1:137405532-137405532	chr1:162046702-162046728	chr1:174160209-174160244	chr1:139206897-139206897	chr1:35211381-35211418	chr1:52909154-52909192	chr4:34960776-34960841	chr1:39470335-39470366	chr1:88335458-88335467	chr1:90889059-90889061	chr2:71547481-71547535	chr1:44046882-44046887	chr2:22824767-22824800
chr1:137407376-137407389	chr1:162146872-162146902	chr1:174255073-174255091	chr1:139234990-139234990	chr1:35330127-35330127	chr1:53241527-53241533	chr4:40409992-40410006	chr1:39473646-39473655	chr1:88340766-88340773	chr1:90900167-90900167	chr2:71606230-71606254	chr1:44062995-44063014	chr2:23279585-23279607
chr1:137414882-137414898	chr1:162488427-162488442	chr1:178471046-178471064	chr1:141229013-141229017	chr1:35332906-35332917	chr1:53258227-53258232	chr4:45675498-45675559	chr1:39478622-39478667	chr1:88343453-88343453	chr1:91239861-91239883	chr2:71674877-71674892	chr1:44895767-44895783	chr2:25955102-25955144
chr1:137432525-137432536	chr1:162571620-162571621	chr1:178481069-178481079	chr1:141311247-141311253	chr1:35337155-35337157	chr1:53297244-53297245	chr4:45792366-45792397	chr1:39665194-39665202	chr1:88353948-88353956	chr1:91344561-91344591	chr2:72277475-72277476	chr1:45740133-45740136	chr2:26315627-26315633
chr1:137448835-137448841	chr1:162907448-162907450	chr1:180155092-180155134	chr1:142245890-142245901	chr1:35409807-35409813	chr1:53693215-53693218	chr4:46207070-46207134	chr1:39688589-39688609	chr1:88356247-88356252	chr1:91587814-91587845	chr2:73693838-73693861	chr1:4775791-4775811	chr2:28177086-28177094
chr1:137462009-137462009	chr1:163084472-163084472	chr1:180174945-180174954	chr1:142330082-142330086	chr1:35422997-35423017	chr1:53694702-53694703	chr4:46686737-46686790	chr1:39691441-39691512	chr1:88357239-88357246	chr1:91726817-91726828	chr2:75409513-75409523	chr1:4797915-4797916	chr2:28345840-28345853
chr1:137471749-137471755	chr1:163111061-163111066	chr1:180197541-180197603	chr1:146044632-146044682	chr1:35660707-35660716	chr1:53695889-53695907	chr4:48564355-48564409	chr1:39694385-39694446	chr1:88413846-88413846	chr1:91758518-91758544	chr2:75435456-75435478	chr1:4842056-4842057	chr2:28429514-28429522
chr1:137492344-137492345	chr1:163216516-163216524	chr1:180687455-180687461	chr1:148085261-148085284	chr1:35671360-35671360	chr1:53729671-53729676	chr4:49071884-49071904	chr1:39706927-39706930	chr1:88418306-88418309	chr1:91771598-91771620	chr2:75459754-75459756	chr1:5073102-5073107	chr2:29442608-29442608
chr1:137504612-137504625	chr1:163606185-163606185	chr1:181060540-181060543	chr1:152259292-152259327	chr1:35784155-35784155	chr1:54195404-54195418	chr4:51889904-51889975	chr1:39741416-39741422	chr1:88484806-88484820	chr1:92033582-92033585	chr2:75460550-75460551	chr1:51422834-51422837	chr2:29551650-29551662
chr1:137551824-137551828	chr1:163757611-163757626	chr1:181383123-181383124	chr1:152997886-152997948	chr1:35791297-35791299	chr1:54383544-54383544	chr4:53973579-53973630	chr1:39809182-39809187	chr1:88535097-88535098	chr1:92035055-92035086	chr2:75504622-75504623	chr1:52058410-52058423	chr2:29566459-29566491
chr1:137572226-137572240	chr1:164191562-164191571	chr1:182317292-182317317	chr1:153278175-153278220	chr1:35954869-35954875	chr1:54502130-54502132	chr4:55485466-55485482	chr1:39812794-39812836	chr1:88867430-88867438	chr1:92107521-92107555	chr2:75506150-75506165	chr1:52176965-52176973	chr2:29988887-29988902
chr1:137582555-137582586	chr1:164312966-164312977	chr1:182687476-182687478	chr1:153448280-153448306	chr1:36009599-36009602	chr1:54529715-54529722	chr4:55496592-55496624	chr1:39840443-39840453	chr1:89007388-89007396	chr1:92349823-92349828	chr2:77746847-77746851	chr1:52178099-52178114	chr2:30263884-30263885
chr1:137608601-137608605	chr1:164452350-164452355	chr1:182725502-182725503	chr1:153468447-153468455	chr1:36079343-36079344	chr1:54972176-54972176	chr4:55498650-55498650	chr1:39881232-39881232	chr1:89016117-89016172	chr1:92421378-92421406	chr2:80439939-80439995	chr1:52897724-52897757	chr2:30417325-30417341
chr1:137616701-137616721	chr1:164675191-164675192	chr1:182726668-182726725	chr1:153640843-153640848	chr1:36089822-36089829	chr1:54997433-54997441	chr4:57369548-57369577	chr1:39889634-39889634	chr1:89045140-89045144	chr1:92433833-92433868	chr2:83445586-83445590	chr1:52909302-52909326	chr2:31367411-31367452
chr1:137636671-137636679	chr1:164959305-164959305	chr1:182740805-182740852	chr1:153643163-153643176	chr1:36094167-36094176	chr1:55030218-55030225	chr4:57785047-57785048	chr1:39901423-39901426	chr1:89140899-89140902	chr1:92874653-92874655	chr2:84837972-84837973	chr1:53297099-53297106	chr2:31607220-31607232
chr1:13765272-13765285	chr1:164980019-164980034	chr1:182761624-182761626	chr1:153832840-153832858	chr1:36197561-36197571	chr1:55032235-55032235	chr4:58014726-58014805	chr1:39902045-39902052	chr1:89145150-89145161	chr1:92883356-92883367	chr2:90546122-90546123	chr1:54383542-54383548	chr2:31989241-31989247
chr1:137706292-137706299	chr1:165000524-165000537	chr1:182770544-182770545	chr1:154335520-154335561	chr1:36199359-36199368	chr1:55032957-55032965	chr4:61737299-61737302	chr1:40211364-40211365	chr1:89157875-89157877	chr1:93196758-93196802	chr2:90648253-90648256	chr1:54502242-54502267	chr2:33487852-33487890
chr1:137910308-137910308	chr1:165464927-165464948	chr1:182980888-182980973	chr1:154556143-154556169	chr1:36200973-36201012	chr1:55075531-55075532	chr4:81872919-81872931	chr1:40869016-40869016	chr1:89158621-89158627	chr1:93289706-93289706	chr2:90705460-90705471	chr1:55032130-55032134	chr2:35023097-35023149
chr1:137947450-137947488	chr1:165855084-165855084	chr1:183579178-183579224	chr1:154678059-154678059	chr1:36222007-36222013	chr1:55181544-55181548	chr4:81902134-81902235	chr1:40913174-40913200	chr1:89451771-89451777	chr1:93324961-93324976	chr2:90741538-90741563	chr1:55075608-55075625	chr2:35871434-35871435
chr1:137949533-137949542	chr1:165856643-165856647	chr1:183790392-183790405	chr1:154802506-154802524	chr1:36223930-36223941	chr1:57321986-57321989	chr4:84133734-84133754	chr1:41075955-41075982	chr1:89490711-89490713	chr1:93370912-93370928	chr2:90871252-90871261	chr1:55308321-55308402	chr2:35958505-35958521
chr1:137990517-137990527	chr1:165857644-165857665	chr1:183877401-183877411	chr1:154855518-154855553	chr1:36266501-36266506	chr1:57351329-57351331	chr4:85655010-85655071	chr1:41504897-41504925	chr1:89507365-89507373	chr1:93551192-93551193	chr2:91327630-91327639	chr1:56900542-56900543	chr2:40733118-40733145
chr1:138243628-138243631	chr1:166297756-166297772	chr1:183940335-183940353	chr1:154960181-154960196	chr1:36268728-36268756	chr1:57556647-57556664	chr4:85713313-85713363	chr1:42131045-42131052	chr1:89587271-89587292	chr1:93724192-93724206	chr2:91511950-91512004	chr1:57288280-57288335	chr2:43188038-43188040
chr1:138277362-138277367	chr1:166307859-166307869	chr1:183961192-183961234	chr1:155138908-155138921	chr1:36399152-36399152	chr1:57914552-57914584	chr4:90940012-90940036	chr1:42381257-42381264	chr1:89684656-89684665	chr1:94011361-94011363	chr2:91856464-91856467	chr1:57322022-57322032	chr2:43908819-43908846
chr1:13831919-13831921	chr1:166326886-166326889	chr1:183999900-183999998	chr1:155323197-155323235	chr1:36416361-36416367	chr1:57940309-57940317	chr4:98278496-98278516	chr1:42398640-42398648	chr1:89839466-89839469	chr1:94147700-94147741	chr2:93811717-93811721	chr1:57557885-57557921	chr2:48771488-48771557
chr1:138364087-138364087	chr1:16640373-16640388	chr1:184018608-184018653	chr1:155853112-155853133	chr1:36437156-36437174	chr1:58303684-58303708	chr4:98653538-98653589	chr1:42822976-42822985	chr1:90036825-90036829	chr1:94680130-94680130	chr2:93958683-93958701	chr1:57940447-57940457	chr2:50829867-50829869
chr1:138382934-138382951	chr1:16672689-16672690	chr1:184028028-184028044	chr1:155919775-155919780	chr1:36441480-36441513	chr1:58337674-58337677	chr4:99128196-99128205	chr1:42863148-42863148	chr1:90533628-90533631	chr1:94733339-94733341	chr2:101987172-101987196	chr1:58337619-58337658	chr2:50870865-50870917
chr1:138385861-138385874	chr1:167748300-167748341	chr1:186806127-186806128	chr1:158506493-158506498	chr1:36446024-36446032	chr1:58368525-58368525	chr4:99134039-99134046	chr1:43096182-43096208	chr1:90591961-90591986	chr1:94737894-94737894	chr2:102201427-102201428	chr1:58389999-58390040	chr2:50961841-50961880
chr1:138386880-138386911	chr1:167961958-167961958	chr1:186904856-186904886	chr1:158798259-158798263	chr1:36456001-36456016	chr1:58390118-58390121	chr4:99162405-99162438	chr1:43132619-43132669	chr1:91285805-91285816	chr1:94765042-94765046	chr2:103562007-103562012	chr1:58449682-58449703	chr2:5140040-5140045
chr1:138408242-138408266	chr1:167971868-167971889	chr1:188211479-188211482	chr1:158820359-158820368	chr1:36458421-36458437	chr1:58449727-58449727	chr4:103306190-103306244	chr1:43406276-43406299	chr1:91343603-91343612	chr1:94809399-94809399	chr2:103596844-103596848	chr1:59064397-59064409	chr2:51835529-51835531
chr1:138411571-138411611	chr1:167976813-167976815	chr1:188623811-188623853	chr1:158834803-158834810	chr1:36490531-36490593	chr1:58531173-58531190	chr4:104694152-104694225	chr1:43428680-43428689	chr1:91411611-91411626	chr1:94911594-94911616	chr2:104391560-104391571	chr1:59320917-59320917	chr2:51893490-51893499
chr1:138414183-138414210	chr1:167979094-167979094	chr1:190340642-190340676	chr1:159295785-159295835	chr1:36491919-36491932	chr1:58656121-58656125	chr4:106357624-106357634	chr1:43515878-43515906	chr1:91691707-91691723	chr1:94945652-94945669	chr2:104617967-104618019	chr1:59428381-59428401	chr2:51894145-51894150
chr1:138429808-138429847	chr1:16809446-16809461	chr1:190555145-190555157	chr1:160193021-160193051	chr1:36501813-36501818	chr1:58917915-58917936	chr4:107717102-107717132	chr1:43765594-43765624	chr1:91706678-91706694	chr1:95057836-95057871	chr2:104817716-104817735	chr1:59553651-59553671	chr2:52199976-52200006
chr1:138454813-138454813	chr1:168137387-168137418	chr1:192715056-192715115	chr1:161650012-161650019	chr1:36560722-36560747	chr1:59064515-59064516	chr4:109810178-109810182	chr1:43833019-43833023	chr1:91709070-91709075	chr1:95066674-95066674	chr2:105417300-105417364	chr1:59629569-59629575	chr2:5274569-5274592
chr1:138462824-138462830	chr1:168744125-168744181	chr1:192731009-192731020	chr1:161702629-161702649	chr1:36579696-36579698	chr1:59181659-59181662	chr4:116554792-116554831	chr1:43885197-43885215	chr1:91717305-91717324	chr1:95103004-95103040	chr2:106775369-106775373	chr1:59642983-59643014	chr2:52781110-52781133
chr1:138475965-138475968	chr1:168858291-168858301	chr1:192763560-192763639	chr1:162046668-162046677	chr1:36628820-36628821	chr1:59320960-59320974	chr4:116911280-116911291	chr1:43909105-43909122	chr1:91762163-91762173	chr1:95106172-95106175	chr2:109479069-109479070	chr1:59857309-59857312	chr2:58420520-58420556
chr1:138491647-138491649	chr1:168882951-168882952	chr1:193276667-193276681	chr1:162145860-162145872	chr1:36652832-36652888	chr1:59322048-59322048	chr4:118524589-118524621	chr1:43979036-43979105	chr1:91799604-91799610	chr1:95130334-95130359	chr2:112062822-112062834	chr1:60125311-60125333	chr2:58972574-58972586
chr1:138496724-138496730	chr1:169108083-169108109	chr1:194446415-194446430	chr1:162571624-162571632	chr1:36653915-36653945	chr1:59367878-59367901	chr4:118569833-118569842	chr1:44064581-44064581	chr1:92433905-92433914	chr1:95136251-95136320	chr2:112177746-112177784	chr1:60288089-60288096	chr2:60012874-60012911
chr1:138498918-138498923	chr1:169111543-169111557	chr1:194535552-194535558	chr1:162907449-162907457	chr1:36682035-36682053	chr1:59392308-59392329	chr4:119769098-119769103	chr1:44496138-44496161	chr1:93080683-93080696	chr1:95173365-95173384	chr2:112294037-112294037	chr1:60511769-60511785	chr2:6464536-6464539
chr1:138506601-138506614	chr1:169126563-169126574	chr1:196701958-196701982	chr1:163279816-163279866	chr1:36689319-36689326	chr1:59393533-59393533	chr4:123126951-123126954	chr1:44524967-44525023	chr1:93228973-93228973	chr1:95308704-95308705	chr2:113892760-113892775	chr1:61068534-61068540	chr2:67114291-67114358
chr1:138509020-138509037	chr1:169285429-169285432	chr1:196877480-196877488	chr1:165855087-165855111	chr1:36691193-36691194	chr1:59426749-59426749	chr4:124815777-124815800	chr1:44837180-44837193	chr1:93243547-93243548	chr1:95309450-95309494	chr2:114346189-114346198	chr1:6204811-6204819	chr2:68178452-68178465
chr1:138511589-138511609	chr1:169334844-169334851	chr2:3336355-3336368	chr1:165856640-165856668	chr1:36703232-36703303	chr1:59427859-59427864	chr4:125154308-125154336	chr1:44989930-44989982	chr1:93442256-93442284	chr1:95438252-95438263	chr2:115272787-115272787	chr1:62116145-62116163	chr2:68626632-68626668
chr1:138512662-138512669	chr1:169402203-169402204	chr2:4139282-4139284	chr1:167450848-167450855	chr1:36729384-36729398	chr1:59429473-59429476	chr4:125231663-125231745	chr1:45302803-45302803	chr1:94011236-94011252	chr1:95466019-95466019	chr2:116812181-116812197	chr1:62641195-62641216	chr2:70079688-70079688
chr1:138514576-138514577	chr1:169489176-169489197	chr2:4799908-4799921	chr1:168930478-168930497	chr1:36731094-36731108	chr1:59430873-59430882	chr4:128218296-128218370	chr1:45739443-45739457	chr1:94268186-94268237	chr1:95585232-95585233	chr2:118738609-118738616	chr1:62670863-62670909	chr2:71145209-71145257
chr1:138767749-138767755	chr1:169643782-169643807	chr2:4995533-4995535	chr1:169108005-169108006	chr1:36769401-36769475	chr1:59548548-59548563	chr4:128664255-128664261	chr1:45810702-45810702	chr1:94303916-94303921	chr1:95634418-95634418	chr2:119042440-119042442	chr1:63048953-63048956	chr2:71453173-71453176
chr1:138769526-138769529	chr1:169902433-169902435	chr2:5274512-5274545	chr1:169126422-169126449	chr1:36777836-36777865	chr1:59558351-59558352	chr4:129252804-129252831	chr1:46594527-46594527	chr1:94472252-94472257	chr1:95655546-95655565	chr2:119168532-119168534	chr1:63111598-63111598	chr2:71593311-71593332
chr1:138825243-138825250	chr1:169938359-169938378	chr2:5569422-5569436	chr1:169285405-169285436	chr1:36792783-36792783	chr1:59615350-59615358	chr4:129472555-129472597	chr1:46852510-46852518	chr1:94725656-94725661	chr1:95844380-95844438	chr2:119309743-119309748	chr1:63134757-63134768	chr2:71614834-71614875
chr1:139020965-139020992	chr1:170050898-170050899	chr2:5874847-5874883	chr1:169334821-169334828	chr1:36874663-36874667	chr1:59629574-59629575	chr4:130398280-130398297	chr1:47772024-47772052	chr1:94741585-94741604	chr1:96173154-96173180	chr2:120254987-120255000	chr1:63375982-63375994	chr2:71956562-71956576
chr1:139235013-139235027	chr1:170263834-170263845	chr2:6291722-6291736	chr1:169902508-169902546	chr1:36888649-36888679	chr1:59640767-59640780	chr4:131622674-131622736	chr1:47778805-47778854	chr1:94749296-94749313	chr1:102340308-102340346	chr2:120300877-120300882	chr1:63664835-63664847	chr2:75434449-75434489
chr1:14038113-14038125	chr1:171072137-171072169	chr2:9361124-9361124	chr1:171938383-171938431	chr1:37077175-37077179	chr1:59641655-59641668	chr4:132312749-132312772	chr1:47874428-47874444	chr1:94750051-94750056	chr1:103584231-103584238	chr2:120831985-120831993	chr1:64552064-64552078	chr2:75483884-75483886
chr1:140647829-140647889	chr1:17160862-17160887	chr2:9998304-9998318	chr1:172488314-172488329	chr1:37096650-37096668	chr1:59642301-59642310	chr4:132394458-132394487	chr1:48596154-48596213	chr1:94765134-94765180	chr1:105299205-105299239	chr2:120862621-120862622	chr1:64670323-64670338	chr2:75499852-75499901
chr1:141271577-141271598	chr1:17192901-17192901	chr2:10178178-10178188	chr1:172883361-172883386	chr1:37139292-37139313	chr1:59643349-59643365	chr4:132932992-132932996	chr1:49653596-49653608	chr1:95007180-95007187	chr1:107350116-107350120	chr2:121647476-121647480	chr1:65044487-65044524	chr2:77895910-77895921
chr1:141304443-141304489	chr1:171939676-171939691	chr2:10236405-10236433	chr1:173308292-173308299	chr1:37195386-37195397	chr1:59683818-59683849	chr4:133739597-133739631	chr1:49879252-49879254	chr1:95040733-95040765	chr1:108277479-108277501	chr2:121720491-121720497	chr1:71035738-71035747	chr2:84436589-84436673
chr1:141311980-141312000	chr1:172217295-172217295	chr2:11089866-11089912	chr1:173861042-173861065	chr1:37203164-37203167	chr1:59707797-59707815	chr4:134851933-134851954	chr1:50081426-50081434	chr1:95048341-95048343	chr1:108587291-108587315	chr2:121877725-121877734	chr1:7114794-7114809	chr2:84563378-84563416
chr1:142041762-142041789	chr1:172314565-172314570	chr2:11359349-11359425	chr1:174160107-174160139	chr1:37217231-37217232	chr1:59857497-59857507	chr4:134853777-134853789	chr1:50344748-50344809	chr1:95058022-95058054	chr1:108688694-108688695	chr2:122040135-122040147	chr1:71490439-71490441	chr2:84640168-84640205
chr1:14216645-14216651	chr1:17235444-17235447	chr2:11521090-11521121	chr1:174186629-174186647	chr1:37346406-37346417	chr1:60042716-60042717	chr4:135303838-135303868	chr1:50649321-50649340	chr1:95136153-95136154	chr1:112602660-112602660	chr2:122322513-122322544	chr1:71586398-71586434	chr2:91733498-91733502
chr1:14277677-14277714	chr1:17236123-17236124	chr2:17851201-17851226	chr1:174347559-174347564	chr1:37364124-37364141	chr1:60124837-60124839	chr4:135361425-135361440	chr1:51480920-51480926	chr1:95173426-95173435	chr1:113692455-113692487	chr2:124947584-124947602	chr1:72145498-72145512	chr2:91944906-91944931
chr1:145508296-145508335	chr1:172399334-172399342	chr2:17861016-17861070	chr1:175226691-175226727	chr1:37393064-37393100	chr1:60125493-60125496	chr4:135419065-135419072	chr1:51507643-51507688	chr1:95308599-95308599	chr1:120286776-120286780	chr2:126366957-126366962	chr1:72153448-72153451	chr2:92606824-92606830
chr1:145766442-145766445	chr1:172488163-172488170	chr2:17907043-17907048	chr1:176800880-176800885	chr1:37423807-37423815	chr1:60287925-60287925	chr4:135589948-135589964	chr1:51623119-51623133	chr1:95310032-95310048	chr1:120425228-120425245	chr2:126567712-126567732	chr1:72217552-72217561	chr2:93382333-93382337
chr1:148085221-148085247	chr1:172708223-172708242	chr2:18604741-18604762	chr1:178471052-178471058	chr1:37579418-37579432	chr1:60353896-60353897	chr4:135866283-135866321	chr1:51824096-51824098	chr1:95342690-95342710	chr1:120454141-120454172	chr2:126762088-126762093	chr1:72240647-72240650	chr3:101172551-101172572
chr1:148189336-148189358	chr1:172726179-172726199	chr2:19151690-19151701	chr1:178481155-178481155	chr1:37580912-37580936	chr1:60510595-60510608	chr4:136742401-136742414	chr1:52178129-52178129	chr1:95434837-95434841	chr1:120455483-120455486	chr2:128509779-128509807	chr1:72647880-72647895	chr3:101409465-101409468
chr1:152996624-152996626	chr1:172814164-172814165	chr2:19379883-19379896	chr1:179444411-179444415	chr1:37583929-37583934	chr1:60511688-60511689	chr4:140556766-140556772	chr1:52188920-52188969	chr1:95466021-95466022	chr1:120475707-120475715	chr2:128635371-128635383	chr1:72757307-72757312	chr3:101844196-101844214
chr1:153106493-153106496	chr1:173059131-173059155	chr2:20512128-20512151	chr1:179555414-179555417	chr1:37620148-37620169	chr1:60777540-60777542	chr4:140837614-140837620	chr1:52276242-52276280	chr1:95516952-95516955	chr1:120477987-120478005	chr2:128658638-128658669	chr1:72878470-72878471	chr3:102297217-102297222
chr1:153191025-153191026	chr1:173131433-173131434	chr2:20512958-20512968	chr1:180174928-180174938	chr1:37623111-37623129	chr1:60795828-60795837	chr4:140842132-140842150	chr1:52308752-52308754	chr1:95584464-95584488	chr1:120701321-120701339	chr2:128659557-128659580	chr1:7387792-7387809	chr3:102343580-102343642
chr1:153202016-153202018	chr1:173156505-173156513	chr2:20572955-20572956	chr1:180571505-180571507	chr1:37635405-37635439	chr1:60797192-60797195	chr4:140870770-140870839	chr1:52472028-52472042	chr1:95655726-95655727	chr1:120883132-120883153	chr2:128757721-128757734	chr1:74169606-74169618	chr3:102741007-102741031
chr1:153336066-153336070	chr1:173165855-173165856	chr2:20697641-20697654	chr1:180687455-180687457	chr1:37649847-37649865	chr1:60797872-60797872	chr4:141342985-141343011	chr1:52541479-52541495	chr1:97144334-97144348	chr1:120903603-120903651	chr2:128792506-128792516	chr1:74170279-74170290	chr3:103210171-103210195
chr1:153446565-153446620	chr1:173247683-173247697	chr2:21310732-21310754	chr1:180981076-180981076	chr1:37653046-37653053	chr1:60802475-60802485	chr4:142494842-142494873	chr1:52789371-52789378	chr1:99600804-99600836	chr1:120905719-120905733	chr2:128821070-128821082	chr1:74265646-74265655	chr3:103275507-103275538
chr1:153447990-153448020	chr1:173313884-173313884	chr2:21881917-21881939	chr1:181559935-181559941	chr1:37746999-37747033	chr1:62657823-62657825	chr4:144824702-144824711	chr1:52909641-52909659	chr1:103747041-103747064	chr1:120913500-120913501	chr2:128890092-128890100	chr1:74320069-74320086	chr3:103337042-103337051
chr1:153728730-153728744	chr1:173385083-173385119	chr2:22890035-22890059	chr1:182063617-182063618	chr1:37811812-37811839	chr1:62670603-62670614	chr4:146928052-146928061	chr1:53338910-53338917	chr1:106107251-106107252	chr1:120995169-120995187	chr2:129965317-129965323	chr1:74330751-74330752	chr3:103343871-103343893
chr1:153873245-153873246	chr1:173388494-173388505	chr2:24584074-24584153	chr1:182725502-182725554	chr1:37847882-37847924	chr1:62671577-62671585	chr4:146929232-146929250	chr1:53811945-53811986	chr1:107491577-107491584	chr1:121083341-121083360	chr2:130115473-130115476	chr1:74439043-74439053	chr3:10349457-10349497
chr1:153880005-153880006	chr1:173658193-173658217	chr2:24732636-24732640	chr1:182761569-182761569	chr1:37876533-37876553	chr1:62672792-62672799	chr4:146933281-146933287	chr1:53812762-53812768	chr1:107818677-107818677	chr1:121127667-121127669	chr2:130321116-130321122	chr1:74439903-74439935	chr3:103508731-103508732
chr1:154283605-154283631	chr1:174160154-174160154	chr2:24734373-24734383	chr1:182770543-182770545	chr1:37930516-37930516	chr1:62673451-62673452	chr4:147582372-147582402	chr1:54139670-54139756	chr1:107886141-107886187	chr1:121129087-121129092	chr2:130355831-130355838	chr1:74904981-74904996	chr3:105486574-105486586
chr1:154528396-154528400	chr1:174164849-174164850	chr2:24784593-24784593	chr1:183579287-183579297	chr1:37942529-37942531	chr1:62677762-62677781	chr4:147757000-147757094	chr1:54383555-54383614	chr1:107999938-107999946	chr1:121130284-121130301	chr2:130871154-130871158	chr1:75025872-75025888	chr3:106087342-106087344
chr1:154555543-154555551	chr1:174219556-174219577	chr2:25002715-25002722	chr1:183790394-183790422	chr1:38074671-38074684	chr1:62702413-62702413	chr5:4309757-4309761	chr1:54544752-54544757	chr1:108542227-108542243	chr1:121133043-121133055	chr2:130896279-130896304	chr1:75075331-75075336	chr3:106389753-106389783
chr1:154578955-154578967	chr1:174255063-174255075	chr2:25154557-25154583	chr1:183867020-183867053	chr1:38130265-38130280	chr1:62705109-62705114	chr5:8494957-8495006	chr1:54551775-54551798	chr1:108587183-108587192	chr1:121226237-121226243	chr2:131939308-131939308	chr1:75093993-75094000	chr3:107888868-107888914
chr1:154590563-154590591	chr1:174363843-174363851	chr2:25396862-25396909	chr1:183999914-183999932	chr1:38147559-38147562	chr1:62706645-62706645	chr5:12879019-12879020	chr1:54753023-54753029	chr1:108624059-108624073	chr1:121281483-121281490	chr2:131944123-131944126	chr1:75199184-75199251	chr3:11196710-11196744
chr1:154662128-154662141	chr1:174469796-174469797	chr2:25962309-25962346	chr1:184018658-184018694	chr1:38197412-38197421	chr1:62708244-62708246	chr5:16480764-16480792	chr1:54911627-54911649	chr1:115791673-115791704	chr1:121325332-121325356	chr2:131954391-131954399	chr1:75360846-75360861	chr3:116769743-116769787
chr1:154671870-154671900	chr1:174494122-174494123	chr2:26264984-26264990	chr1:184028047-184028054	chr1:38209360-38209374	chr1:63047951-63047986	chr5:22084912-22084943	chr1:54962640-54962671	chr1:120138822-120138827	chr1:121360529-121360556	chr2:139860686-139860735	chr1:75362223-75362224	chr3:121051361-121051365
chr1:154678192-154678200	chr1:174538224-174538235	chr2:26280480-26280578	chr1:184082061-184082077	chr1:38251991-38251994	chr1:63048901-63048907	chr5:22086094-22086131	chr1:54996845-54996866	chr1:120454407-120454428	chr1:121476483-121476492	chr2:143962100-143962100	chr1:75378324-75378346	chr3:121562127-121562147
chr1:154679240-154679256	chr1:175158862-175158868	chr2:26326154-26326165	chr1:187036411-187036427	chr1:38337631-38337678	chr1:63052896-63052899	chr5:25064969-25064991	chr1:55032698-55032701	chr1:120455635-120455646	chr1:121740746-121740750	chr2:144060625-144060634	chr1:75388394-75388396	chr3:122266297-122266300
chr1:154703036-154703036	chr1:177462346-177462347	chr2:26462219-26462219	chr1:188211496-188211514	chr1:38584374-38584402	chr1:63071119-63071138	chr5:27022959-27023017	chr1:55048093-55048108	chr1:120477605-120477615	chr1:122097718-122097730	chr2:144291599-144291613	chr1:78371978-78371979	chr3:129330631-129330651
chr1:154748242-154748290	chr1:177506382-177506386	chr2:26725073-26725087	chr1:188623753-188623770	chr1:38599665-38599690	chr1:63072262-63072270	chr5:27574133-27574162	chr1:55076319-55076321	chr1:120875485-120875496	chr1:122587055-122587076	chr2:145594701-145594720	chr1:78537436-78537450	chr3:130889344-130889364
chr1:154771702-154771705	chr1:177850692-177850738	chr2:27362220-27362247	chr1:190555176-190555176	chr1:38665009-38665029	chr1:63073605-63073605	chr5:28145193-28145213	chr1:55138019-55138054	chr1:120892994-120893033	chr1:122914841-122914850	chr2:150002946-150002948	chr1:79640820-79640844	chr3:133461963-133462003
chr1:154793768-154793770	chr1:177865902-177865923	chr2:27467060-27467060	chr1:191462524-191462528	chr1:38712632-38712632	chr1:63111438-63111438	chr5:28150274-28150302	chr1:55155216-55155219	chr1:120910065-120910094	chr1:127263298-127263301	chr2:150601304-150601313	chr1:79655022-79655037	chr3:135346767-135346869
chr1:154802728-154802728	chr1:178184970-178184978	chr2:28463019-28463053	chr1:192771022-192771044	chr1:38714623-38714644	chr1:63112755-63112755	chr5:28540809-28540828	chr1:55158162-55158218	chr1:120993924-120993924	chr1:127353728-127353734	chr2:151185744-151185752	chr1:80220187-80220210	chr3:135484003-135484007
chr1:154859878-154859885	chr1:178440312-178440323	chr2:28581603-28581608	chr1:194155849-194155871	chr1:38723024-38723032	chr1:63114397-63114416	chr5:34731828-34731841	chr1:55179832-55179835	chr1:121119904-121119945	chr1:127515673-127515678	chr2:151233956-151233964	chr1:82196042-82196043	chr3:135628170-135628194
chr1:154948560-154948570	chr1:178449701-178449743	chr2:28738223-28738229	chr1:194446516-194446516	chr1:38732198-38732198	chr1:63120265-63120269	chr5:37534988-37535038	chr1:55223758-55223769	chr1:121127804-121127819	chr1:127543160-127543162	chr2:151785001-151785017	chr1:84718575-84718584	chr3:137717639-137717646
chr1:155136537-155136539	chr1:178457798-178457812	chr2:28943163-28943164	chr1:194535575-194535601	chr1:38733661-38733675	chr1:63134721-63134721	chr5:38947158-38947178	chr1:55296631-55296636	chr1:121130091-121130104	chr1:127592046-127592101	chr2:151786762-151786765	chr1:84727970-84727999	chr3:137720700-137720757
chr1:155187176-155187179	chr1:178459900-178459907	chr2:29374337-29374338	chr1:195433024-195433076	chr1:38744070-38744075	chr1:63148542-63148544	chr5:44149128-44149163	chr1:55350333-55350335	chr1:121156595-121156614	chr1:129065402-129065410	chr2:151835079-151835119	chr1:88134439-88134447	chr3:137770688-137770693
chr1:155254853-155254866	chr1:178481202-178481203	chr2:29379559-29379590	chr1:196137754-196137754	chr1:38779645-38779652	chr1:63258246-63258246	chr5:44432281-44432308	chr1:55818240-55818285	chr1:121225512-121225549	chr1:129334986-129335000	chr2:152035421-152035435	chr1:88189909-88189911	chr3:137914864-137914865
chr1:155255742-155255747	chr1:178829421-178829458	chr2:29453746-29453746	chr1:196206776-196206818	chr1:38800923-38800936	chr1:63365676-63365684	chr5:45042710-45042739	chr1:55821300-55821328	chr1:121227104-121227112	chr1:129505382-129505389	chr2:152041498-152041499	chr1:88190887-88190888	chr3:138153109-138153148
chr1:155258363-155258375	chr1:179158513-179158522	chr2:29513703-29513743	chr1:196702007-196702019	chr1:38806985-38806993	chr1:63372117-63372125	chr5:50411145-50411162	chr1:55829290-55829322	chr1:121228192-121228209	chr1:129601709-129601714	chr2:152088835-152088843	chr1:88272804-88272810	chr3:142602943-142602955
chr1:155269882-155269893	chr1:17917524-17917524	chr2:29530446-29530446	chr2:4338097-4338106	chr1:38879414-38879416	chr1:63373972-63374002	chr5:53830459-53830496	chr1:55838072-55838073	chr1:121237376-121237392	chr1:130071755-130071784	chr2:152090417-152090424	chr1:88273469-88273473	chr3:142624654-142624674
chr1:155275935-155275961	chr1:179453139-179453153	chr2:29551684-29551690	chr2:4492609-4492617	chr1:38881519-38881522	chr1:63375734-63375734	chr5:53843947-53843989	chr1:56199508-56199514	chr1:121245312-121245312	chr1:130186754-130186784	chr2:152106247-152106263	chr1:88302790-88302807	chr3:144923412-144923443
chr1:155295263-155295266	chr1:179555443-179555447	chr2:29642590-29642596	chr2:4995476-4995522	chr1:38945837-38945849	chr1:63380702-63380703	chr5:53959896-53959896	chr1:56741341-56741373	chr1:121249444-121249459	chr1:130244952-130244958	chr2:152378309-152378316	chr1:88318778-88318788	chr3:145694643-145694649
chr1:155361253-155361259	chr1:179824359-179824407	chr2:29657763-29657771	chr2:5137446-5137447	chr1:38955364-38955364	chr1:63664916-63664929	chr5:56080153-56080258	chr1:56874685-56874715	chr1:121353750-121353762	chr1:130287181-130287224	chr2:152539324-152539338	chr1:88334043-88334049	chr3:14598207-14598249
chr1:155428724-155428734	chr1:180128550-180128560	chr2:29884074-29884084	chr2:5296608-5296612	chr1:39038724-39038739	chr1:64056155-64056156	chr5:65144034-65144053	chr1:56883177-56883177	chr1:121664397-121664451	chr1:130421078-130421114	chr2:152706599-152706602	chr1:88334741-88334741	chr3:145985262-145985270
chr1:155440046-155440046	chr1:180197532-180197584	chr2:29884800-29884804	chr2:5676933-5676940	chr1:39125246-39125284	chr1:64466968-64466969	chr5:67417967-67417985	chr1:56917898-56917923	chr1:121860763-121860767	chr1:130687797-130687806	chr2:152852969-152852975	chr1:88335537-88335539	chr3:148938340-148938352
chr1:155511563-155511563	chr1:180199829-180199856	chr2:29941848-29941921	chr2:6367100-6367119	chr1:39141372-39141425	chr1:64512244-64512248	chr5:67912628-67912668	chr1:56921857-56921870	chr1:121905791-121905800	chr1:130827466-130827480	chr2:153037445-153037447	chr1:88340764-88340765	chr3:14976644-14976653
chr1:155799051-155799126	chr1:180234401-180234412	chr2:30263863-30263938	chr2:8416505-8416510	chr1:39151683-39151696	chr1:64551575-64551575	chr5:73181551-73181572	chr1:57041460-57041472	chr1:121947925-121947926	chr1:132073369-132073394	chr2:153470640-153470649	chr1:88353506-88353513	chr3:14977606-14977610
chr1:155841387-155841393	chr1:180333045-180333045	chr2:30601251-30601259	chr2:9363871-9363884	chr1:39162333-39162333	chr1:64624884-64624888	chr5:75082541-75082543	chr1:57200273-57200275	chr1:121949017-121949047	chr1:132290349-132290350	chr2:154261012-154261014	chr1:88356270-88356271	chr3:153596840-153596892
chr1:155911190-155911198	chr1:180501870-180501878	chr2:30638551-30638552	chr2:9800829-9800914	chr1:39172388-39172399	chr1:64665691-64665696	chr5:75366985-75367020	chr1:57276837-57276843	chr1:122094174-122094265	chr1:132573294-132573299	chr2:154305342-154305343	chr1:88357712-88357718	chr3:153652394-153652425
chr1:155967294-155967296	chr1:180687406-180687412	chr2:30707051-30707053	chr2:10271967-10271979	chr1:39174739-39174743	chr1:64666635-64666641	chr5:75820372-75820383	chr1:57278295-57278313	chr1:127263227-127263244	chr1:132965940-132965956	chr2:154584009-154584016	chr1:88359451-88359454	chr3:154627655-154627673
chr1:156815325-156815334	chr1:180944390-180944396	chr2:30764916-30764957	chr2:11057558-11057568	chr1:39198501-39198506	chr1:64667242-64667252	chr5:93187963-93187963	chr1:57296682-57296685	chr1:127347218-127347223	chr1:132967178-132967196	chr2:154765522-154765531	chr1:88418256-88418270	chr3:158566908-158566940
chr1:156822909-156822912	chr1:180973423-180973427	chr2:30774191-30774200	chr2:11089802-11089807	chr1:39285407-39285415	chr1:64668389-64668407	chr5:97444154-97444189	chr1:57406080-57406093	chr1:128580237-128580273	chr1:132988836-132988849	chr2:155048824-155048845	chr1:89158229-89158229	chr3:16917054-16917060
chr1:156872427-156872432	chr1:181035689-181035690	chr2:30986066-30986066	chr2:11419603-11419631	chr1:39289665-39289668	chr1:64670183-64670186	chr5:100707818-100707826	chr1:57415122-57415122	chr1:129032733-129032792	chr1:133072834-133072839	chr2:155518090-155518096	chr1:89306724-89306727	chr3:16926237-16926242
chr1:156873783-156873788	chr1:181167420-181167427	chr2:31061135-31061141	chr2:11489015-11489032	chr1:39336909-39336909	chr1:64671966-64671970	chr5:101778447-101778460	chr1:57559984-57560040	chr1:129601957-129601958	chr1:133354559-133354594	chr2:155835748-155835761	chr1:89507365-89507368	chr3:17511627-17511680
chr1:156996797-156996797	chr1:181324033-181324063	chr2:31393971-31394026	chr2:13685893-13685960	chr1:39373759-39373799	chr1:64673319-64673320	chr5:101953959-101953960	chr1:57914314-57914375	chr1:129931284-129931301	chr1:133718024-133718030	chr2:155871009-155871024	chr1:89587504-89587525	chr3:18435024-18435088
chr1:157006768-157006773	chr1:181441266-181441285	chr2:31563891-31563966	chr2:17740173-17740185	chr1:39441730-39441770	chr1:64890997-64891007	chr5:102088332-102088339	chr1:57940558-57940567	chr1:130071989-130071992	chr1:133738817-133738823	chr2:155871659-155871672	chr1:90108694-90108704	chr3:18816193-18816193
chr1:157179158-157179167	chr1:181559916-181559918	chr2:31601543-31601546	chr2:17770592-17770599	chr1:39442532-39442535	chr1:65044418-65044430	chr5:103964995-103965019	chr1:57975338-57975351	chr1:130186894-130186895	chr1:133790799-133790806	chr2:156531464-156531468	chr1:90962546-90962598	chr3:19897151-19897162
chr1:157201070-157201096	chr1:18208781-18208788	chr2:31607317-31607362	chr2:17851207-17851213	chr1:39448973-39449036	chr1:65112873-65112878	chr5:103976238-103976280	chr1:58075623-58075633	chr1:130244502-130244505	chr1:133835431-133835433	chr2:156532702-156532704	chr1:91285838-91285838	chr3:20250473-20250527
chr1:157253937-157253944	chr1:182088544-182088551	chr2:31984293-31984316	chr2:17907037-17907039	chr1:39467257-39467277	chr1:65120977-65121004	chr5:104674356-104674402	chr1:58110585-58110590	chr1:132544983-132544989	chr1:133910669-133910771	chr2:156555008-156555008	chr1:91708138-91708150	chr3:22015269-22015298
chr1:15739167-15739178	chr1:182115371-182115379	chr2:32682977-32682984	chr2:18535859-18535867	chr1:39472167-39472174	chr1:66634115-66634118	chr5:108317340-108317357	chr1:58170342-58170350	chr1:133037342-133037348	chr1:133965833-133965862	chr2:156698022-156698048	chr1:92433848-92433893	chr3:25318955-25318962
chr1:157470650-157470668	chr1:182408033-182408043	chr2:33261679-33261684	chr2:18936020-18936031	chr1:39475021-39475038	chr1:66635507-66635512	chr5:110467838-110467866	chr1:58236152-58236172	chr1:133102423-133102453	chr1:133986460-133986483	chr2:156750222-156750265	chr1:92883134-92883142	chr3:27854374-27854389
chr1:157480180-157480187	chr1:182443672-182443703	chr2:33402861-33402887	chr2:19310845-19310877	chr1:39559634-39559649	chr1:66750275-66750283	chr5:110710037-110710049	chr1:58237961-58237979	chr1:133354022-133354027	chr1:134028607-134028613	chr2:156896257-156896267	chr1:93228904-93228940	chr3:27856539-27856569
chr1:157498890-157498909	chr1:18254181-18254185	chr2:33438530-33438547	chr2:19379814-19379892	chr1:39586379-39586416	chr1:69620320-69620322	chr5:111046734-111046786	chr1:58308339-58308398	chr1:133355464-133355472	chr1:134096377-134096379	chr2:157530213-157530257	chr1:93289888-93289898	chr3:28455796-28455798
chr1:157499944-157499946	chr1:182725561-182725563	chr2:34071787-34071791	chr2:20094759-20094813	chr1:39595516-39595533	chr1:69760168-69760198	chr5:113661020-113661052	chr1:58308963-58308998	chr1:133508293-133508302	chr1:134108339-134108355	chr2:158052832-158052833	chr1:93324929-93324946	chr3:28818060-28818067
chr1:157575312-157575312	chr1:182755362-182755378	chr2:34221685-34221689	chr2:20312084-20312089	chr1:39609032-39609080	chr1:71036128-71036129	chr5:118697798-118697798	chr1:58354609-58354654	chr1:133718281-133718305	chr1:134115828-134115832	chr2:160347552-160347561	chr1:93632307-93632323	chr3:30837821-30837868
chr1:15773968-15774002	chr1:182761551-182761553	chr2:35329411-35329427	chr2:20414289-20414291	chr1:39625283-39625295	chr1:71490464-71490467	chr5:118705766-118705780	chr1:58385629-58385645	chr1:133738381-133738412	chr1:134143500-134143501	chr2:160757652-160757652	chr1:94011259-94011264	chr3:32954837-32954837
chr1:157757856-157757858	chr1:183413147-183413182	chr2:37589486-37589492	chr2:20512161-20512193	chr1:39630567-39630603	chr1:71579462-71579490	chr5:118706583-118706622	chr1:58449461-58449465	chr1:133835218-133835220	chr1:134150573-134150591	chr2:162623305-162623308	chr1:94013846-94013894	chr3:34199324-34199348
chr1:157798734-157798746	chr1:183490335-183490356	chr2:37673962-37673981	chr2:20573062-20573077	chr1:39706117-39706118	chr1:71580493-71580508	chr5:118710455-118710455	chr1:58667267-58667284	chr1:133967485-133967485	chr1:134169851-134169866	chr2:162691384-162691406	chr1:94178881-94178899	chr3:34837834-34837859
chr1:157821012-157821016	chr1:183577150-183577155	chr2:38378039-38378043	chr2:20587221-20587232	chr1:39856233-39856233	chr1:71584243-71584244	chr5:119076997-119077043	chr1:58668248-58668250	chr1:133981079-133981082	chr1:134244870-134244875	chr2:162753436-162753464	chr1:94304156-94304166	chr3:34840625-34840628
chr1:157834598-157834598	chr1:183579158-183579163	chr2:38491017-38491027	chr2:21310607-21310613	chr1:39881293-39881310	chr1:71586333-71586335	chr5:119316748-119316753	chr1:58700204-58700240	chr1:134023384-134023392	chr1:134298632-134298644	chr2:163111179-163111180	chr1:94472355-94472374	chr3:34949544-34949547
chr1:157839005-157839009	chr1:183682110-183682118	chr2:40733051-40733053	chr2:21962850-21962862	chr1:39893958-39893958	chr1:72142762-72142765	chr5:119840573-119840576	chr1:58705281-58705298	chr1:134025516-134025518	chr1:134370473-134370537	chr2:163163883-163163930	chr1:94741514-94741530	chr3:34952108-34952122
chr1:15813899-15813908	chr1:183785168-183785170	chr2:43187986-43187986	chr2:22471812-22471832	chr1:39921583-39921651	chr1:72144221-72144231	chr5:119845811-119845818	chr1:58707658-58707665	chr1:134065504-134065550	chr1:134706703-134706722	chr2:164100033-164100068	chr1:94749688-94749708	chr3:34952787-34952798
chr1:158260336-158260348	chr1:183867049-183867052	chr2:43724762-43724786	chr2:23821040-23821084	chr1:39945663-39945664	chr1:72145425-72145428	chr5:119940637-119940640	chr1:58740176-58740221	chr1:134091427-134091434	chr1:134716548-134716581	chr2:164460845-164460869	chr1:95173194-95173201	chr3:35915396-35915406
chr1:158269362-158269399	chr1:183868014-183868018	chr2:44347545-44347550	chr2:24734438-24734455	chr1:40040330-40040333	chr1:72150058-72150060	chr5:122452227-122452227	chr1:58834552-58834558	chr1:134118875-134118894	chr1:134852605-134852629	chr2:164548428-164548468	chr1:9530636-9530637	chr3:36764115-36764136
chr1:158485698-158485698	chr1:183931875-183931910	chr2:44980667-44980668	chr2:24809954-24809963	chr1:40060025-40060029	chr1:72159815-72159815	chr5:123395740-123395741	chr1:58918192-58918192	chr1:134143573-134143581	chr1:134855715-134855738	chr2:164725968-164725984	chr1:95308878-95308880	chr3:37949817-37949824
chr1:158494540-158494555	chr1:183999841-183999842	chr2:45558485-45558511	chr2:24957905-24957922	chr1:40061120-40061135	chr1:72169666-72169669	chr5:123399049-123399074	chr1:59261213-59261224	chr1:134158784-134158794	chr1:134873556-134873572	chr2:164978626-164978646	chr1:95309422-95309425	chr3:39613336-39613340
chr1:158505461-158505461	chr1:184018631-184018633	chr2:50860898-50860899	chr2:25002705-25002708	chr1:40235340-40235347	chr1:72170365-72170367	chr5:123418780-123418819	chr1:59320877-59320881	chr1:134161556-134161569	chr1:134875382-134875407	chr2:165550811-165550816	chr1:9533296-9533303	chr3:41651085-41651101
chr1:158506555-158506557	chr1:184108656-184108657	chr2:50907266-50907301	chr2:26265021-26265031	chr1:40323478-40323481	chr1:72177686-72177687	chr5:129557126-129557139	chr1:59321964-59321979	chr1:134174004-134174035	chr1:134912043-134912045	chr2:165845609-165845613	chr1:95585186-95585190	chr3:46967186-46967231
chr1:158776510-158776546	chr1:184134120-184134122	chr2:51893422-51893457	chr2:26326158-26326181	chr1:40324808-40324817	chr1:72188552-72188554	chr5:134624781-134624795	chr1:59326774-59326807	chr1:134208491-134208492	chr1:134957091-134957117	chr2:165861511-165861572	chr1:95632292-95632292	chr3:47528964-47528983
chr1:15878641-15878647	chr1:184185525-184185548	chr2:51894265-51894272	chr2:28197030-28197080	chr1:40489373-40489385	chr1:72217407-72217428	chr5:134721618-134721679	chr1:59327992-59327998	chr1:134219329-134219336	chr1:134958818-134958825	chr2:166405374-166405401	chr1:95634217-95634221	chr3:48388818-48388848
chr1:158793230-158793233	chr1:184301561-184301577	chr2:51912267-51912281	chr2:28328513-28328519	chr1:40524515-40524519	chr1:72240788-72240796	chr5:135227616-135227620	chr1:59339892-59339911	chr1:134245038-134245040	chr1:135064808-135064843	chr2:166597308-166597343	chr1:9685381-9685392	chr3:49855241-49855255
chr1:158800509-158800519	chr1:184411000-184411025	chr2:53013332-53013335	chr2:28347810-28347837	chr1:40563812-40563853	chr1:72242415-72242415	chr5:136386798-136386809	chr1:59344371-59344372	chr1:134808508-134808528	chr1:135168225-135168225	chr2:166754872-166754885	chr1:9929287-9929298	chr3:51429307-51429320
chr1:158818872-158818875	chr1:185418530-185418578	chr2:55025526-55025529	chr2:28429558-28429583	chr1:40602728-40602735	chr1:72246669-72246675	chr5:139512134-139512198	chr1:59368132-59368141	chr1:134852823-134852825	chr1:135191163-135191171	chr2:166756450-166756457	chr1:99600495-99600510	chr3:52134043-52134089
chr1:158820276-158820277	chr1:185726522-185726567	chr2:57643849-57643866	chr2:28581594-28581603	chr1:40622039-40622069	chr1:72516225-72516229	chr5:142382710-142382710	chr1:59373217-59373278	chr1:134873622-134873624	chr1:135194593-135194608	chr2:167113146-167113163	chr1:99926051-99926061	chr3:53509789-53509830
chr1:158832040-158832075	chr1:185735238-185735290	chr2:58441786-58441839	chr2:28882285-28882298	chr1:40713354-40713403	chr1:72574403-72574413	chr5:143066001-143066005	chr1:59393641-59393641	chr1:134922851-134922891	chr1:135320402-135320411	chr2:167120984-167121034	chr2:101597551-101597552	chr3:53686698-53686702
chr1:159271179-159271190	chr1:185801562-185801577	chr2:59434971-59434991	chr2:28943147-28943185	chr1:40742073-40742080	chr1:72606106-72606118	chr5:143222257-143222258	chr1:59417029-59417037	chr1:134955061-134955064	chr1:135321041-135321063	chr2:167381350-167381350	chr2:101687021-101687025	chr3:53738400-53738405
chr1:159295599-159295631	chr1:186197949-186197950	chr2:60186264-60186287	chr2:29323233-29323260	chr1:40747485-40747493	chr1:72644526-72644526	chr6:4970029-4970040	chr1:59422059-59422071	chr1:134955713-134955713	chr1:135355761-135355788	chr2:167468938-167468961	chr2:101987156-101987180	chr3:55078222-55078230
chr1:160388799-160388822	chr1:186909623-186909629	chr2:62465177-62465233	chr2:29513820-29513830	chr1:40789376-40789376	chr1:72646085-72646085	chr6:5069290-5069315	chr1:59460794-59460796	chr1:134959140-134959161	chr1:135491885-135491922	chr2:167845467-167845467	chr2:10218858-10218867	chr3:58578630-58578672
chr1:161264634-161264640	chr1:186910682-186910685	chr2:65732809-65732883	chr2:29642606-29642606	chr1:40823783-40823799	chr1:72647291-72647303	chr6:5275249-5275273	chr1:59555193-59555206	chr1:135157063-135157110	chr1:135511121-135511131	chr2:167898757-167898765	chr2:102201467-102201546	chr3:59206363-59206370
chr1:161434480-161434484	chr1:187630034-187630040	chr2:67391397-67391398	chr2:29657754-29657774	chr1:40829693-40829698	chr1:72648608-72648620	chr6:6090627-6090640	chr1:59629508-59629511	chr1:135213330-135213356	chr1:135558452-135558463	chr2:167922520-167922576	chr2:102252589-102252682	chr3:59432377-59432391
chr1:161487223-161487236	chr1:187924301-187924302	chr2:68098963-68098978	chr2:29941892-29941896	chr1:40832355-40832359	chr1:72698005-72698026	chr6:7703031-7703034	chr1:59642461-59642475	chr1:135221002-135221035	chr1:135594327-135594336	chr2:168281859-168281871	chr2:10282987-10283000	chr3:63987379-63987434
chr1:161493893-161493899	chr1:187937557-187937594	chr2:68186996-68186999	chr2:30452181-30452192	chr1:41097275-41097291	chr1:72724056-72724082	chr6:20637315-20637326	chr1:59709112-59709117	chr1:135262719-135262729	chr1:135617475-135617492	chr2:168621093-168621130	chr2:102874338-102874354	chr3:65616168-65616171
chr1:161844269-161844305	chr1:187962408-187962418	chr2:68620110-68620115	chr2:30629938-30629982	chr1:41208911-41208926	chr1:72739232-72739232	chr6:24983200-24983240	chr1:59718876-59718903	chr1:135276167-135276175	chr1:135766999-135767021	chr2:168662760-168662761	chr2:103562032-103562033	chr3:68653058-68653059
chr1:161991629-161991642	chr1:188175447-188175473	chr2:68848815-68848831	chr2:30638497-30638504	chr1:41219301-41219316	chr1:72757767-72757768	chr6:28970461-28970485	chr1:59852234-59852275	chr1:135348464-135348465	chr1:135899745-135899810	chr2:169884281-169884282	chr2:103596840-103596859	chr3:69215359-69215359
chr1:162488591-162488598	chr1:188211487-188211495	chr2:69686485-69686500	chr2:30760920-30760934	chr1:41331177-41331209	chr1:72760166-72760175	chr6:30222473-30222510	chr1:59857375-59857386	chr1:135437746-135437755	chr1:135909461-135909468	chr2:172062109-172062116	chr2:103597936-103597941	chr3:73520507-73520509
chr1:162571701-162571703	chr1:188214837-188214837	chr2:69928660-69928678	chr2:30789959-30789982	chr1:41755051-41755059	chr1:72897005-72897014	chr6:31827300-31827325	chr1:59987883-59987894	chr1:135488663-135488665	chr1:136005688-136005694	chr2:172643206-172643222	chr2:103896784-103896801	chr3:7665927-7665971
chr1:162871275-162871322	chr1:188259477-188259487	chr2:70079732-70079736	chr2:30913357-30913363	chr1:42105463-42105499	chr1:74027840-74027848	chr6:33700304-33700341	chr1:60109484-60109506	chr1:135492028-135492030	chr1:136033787-136033787	chr2:172662965-172662977	chr2:104391514-104391532	chr3:79602171-79602179
chr1:162876588-162876590	chr1:188268308-188268379	chr2:70989899-70989936	chr2:30932110-30932112	chr1:42183142-42183155	chr1:74031860-74031886	chr6:37533894-37533997	chr1:60124214-60124223	chr1:135508246-135508278	chr1:136060814-136060829	chr2:172933764-172933785	chr2:104915033-104915043	chr3:81188197-81188216
chr1:162977185-162977210	chr1:188542657-188542660	chr2:71012791-71012816	chr2:30985795-30985800	chr1:42629496-42629507	chr1:74044827-74044829	chr6:37697445-37697447	chr1:60124924-60124926	chr1:135511143-135511147	chr1:136152968-136152993	chr2:173753591-173753591	chr2:105417309-105417344	chr3:83098739-83098808
chr1:162979326-162979328	chr1:188623750-188623764	chr2:71044224-71044252	chr2:31324871-31324898	chr1:42635956-42635978	chr1:74169587-74169592	chr6:39375685-39375694	chr1:60377135-60377147	chr1:135512771-135512773	chr1:136161083-136161085	chr2:173938720-173938724	chr2:109479067-109479077	chr3:84066550-84066564
chr1:162988405-162988411	chr1:189133319-189133324	chr2:71197455-71197468	chr2:31581031-31581062	chr1:42659254-42659257	chr1:74217894-74217939	chr6:44134245-44134264	chr1:60406315-60406328	chr1:135526052-135526071	chr1:136222320-136222322	chr2:174106833-174106839	chr2:109718498-109718503	chr3:84106917-84106928
chr1:162996962-162996962	chr1:189305060-189305066	chr2:71520010-71520042	chr2:31996730-31996759	chr1:42663276-42663329	chr1:74237017-74237022	chr6:52008312-52008333	chr1:60541506-60541511	chr1:135549385-135549411	chr1:136231775-136231810	chr2:174115528-174115531	chr2:112062747-112062751	chr3:84267737-84267739
chr1:163017497-163017501	chr1:189425664-189425718	chr2:71819860-71819906	chr2:32682928-32682932	chr1:42767476-42767488	chr1:74265496-74265496	chr6:54026618-54026618	chr1:60640888-60640978	chr1:135594206-135594227	chr1:136240437-136240468	chr2:180185892-180185899	chr2:112168872-112168904	chr3:84277468-84277470
chr1:163018366-163018386	chr1:189732336-189732348	chr2:71830740-71830788	chr2:33402835-33402839	chr1:42801132-42801134	chr1:74274612-74274619	chr6:55721484-55721494	chr1:60763325-60763411	chr1:135879772-135879787	chr1:136310930-136310955	chr2:180186800-180186816	chr2:112177793-112177799	chr3:85403598-85403621
chr1:163087420-163087420	chr1:190340646-190340646	chr2:72781776-72781783	chr2:33459609-33459626	chr1:42859731-42859749	chr1:74297932-74297963	chr6:59098702-59098831	chr1:60784003-60784024	chr1:135899342-135899350	chr1:136317476-136317487	chr2:180656200-180656220	chr2:112179921-112179927	chr3:86931220-86931222
chr1:163279867-163279877	chr1:190464657-190464663	chr2:72786551-72786551	chr2:34071702-34071739	chr1:42996610-42996645	chr1:74320305-74320328	chr6:60147511-60147569	chr1:60795697-60795697	chr1:135902854-135902855	chr1:136330173-136330178	chr2:181216998-181217007	chr2:11419490-11419490	chr3:8749989-8750003
chr1:163755368-163755370	chr1:190555277-190555282	chr2:72886920-72886927	chr2:34221747-34221753	chr1:43010664-43010675	chr1:74323257-74323261	chr6:60338940-60338956	chr1:60801145-60801160	chr1:136061183-136061186	chr1:136351667-136351674	chr2:181249158-181249169	chr2:11421125-11421142	chr3:88060743-88060776
chr1:163759912-163759932	chr1:190707367-190707372	chr2:74626636-74626677	chr2:34743588-34743640	chr1:43055270-43055284	chr1:74324668-74324680	chr6:64951674-64951696	chr1:60804880-60804914	chr1:136106807-136106814	chr1:136366282-136366320	chr2:181609547-181609585	chr2:114346088-114346093	chr3:88422800-88422804
chr1:164407436-164407444	chr1:190714290-190714293	chr2:74694233-74694237	chr2:35667987-35668010	chr1:43057599-43057644	chr1:74325277-74325286	chr6:64954419-64954425	chr1:61364484-61364501	chr1:136107462-136107465	chr1:136371818-136371887	chr3:8906869-8906882	chr2:11453349-11453370	chr3:88525722-88525737
chr1:16503910-16503915	chr1:191462518-191462520	chr2:75391131-75391163	chr2:35845490-35845510	chr1:43082982-43083015	chr1:74330829-74330836	chr6:65726299-65726316	chr1:62116115-62116155	chr1:136178333-136178338	chr1:136376531-136376538	chr3:9065265-9065266	chr2:11471523-11471527	chr3:88596247-88596256
chr1:16590613-16590629	chr1:191547409-191547415	chr2:75460815-75460821	chr2:35911400-35911400	chr1:43084332-43084350	chr1:74439585-74439587	chr6:67041190-67041197	chr1:62332907-62332910	chr1:136231581-136231654	chr1:136380300-136380320	chr3:9546761-9546786	chr2:11521003-11521003	chr3:88617326-88617388
chr1:16604319-16604323	chr1:192765848-192765851	chr2:75505291-75505337	chr2:36020840-36020852	chr1:43214436-43214461	chr1:74516123-74516135	chr6:70893818-70893828	chr1:62584928-62584929	chr1:136347361-136347365	chr1:136387221-136387279	chr3:9549913-9549926	chr2:115273046-115273053	chr3:89250633-89250637
chr1:166085271-166085281	chr1:192771037-192771045	chr2:75675045-75675053	chr2:36044287-36044303	chr1:43224866-43224878	chr1:74521472-74521481	chr6:72716950-72716967	chr1:62612962-62612995	chr1:136355973-136355979	chr1:136558502-136558519	chr3:9593892-9593931	chr2:116812183-116812212	chr3:89263284-89263291
chr1:166214070-166214092	chr1:192890692-192890723	chr2:75761501-75761512	chr2:37589478-37589479	chr1:43244173-43244176	chr1:74534528-74534536	chr6:76569256-76569291	chr1:62635548-62635574	chr1:136357188-136357203	chr1:136564139-136564161	chr3:20227345-20227379	chr2:116941302-116941303	chr3:8991901-8991906
chr1:166282424-166282427	chr1:193276816-193276819	chr2:76618812-76618864	chr2:38368350-38368357	chr1:43456020-43456030	chr1:74750252-74750258	chr6:82140719-82140757	chr1:62640935-62640937	chr1:136373389-136373392	chr1:136772296-136772304	chr3:22126820-22126824	chr2:118065546-118065562	chr3:90351871-90351885
chr1:166286422-166286449	chr1:193317052-193317053	chr2:76781219-76781227	chr2:38490959-38490960	chr1:43580410-43580458	chr1:74758107-74758123	chr6:82669545-82669563	chr1:62659190-62659195	chr1:136376640-136376706	chr1:136921544-136921545	chr3:22238363-22238364	chr2:118289813-118289817	chr3:90360024-90360030
chr1:166289490-166289495	chr1:194216327-194216334	chr2:77138820-77138835	chr2:40733051-40733082	chr1:43676793-43676801	chr1:74784759-74784760	chr6:83856103-83856108	chr1:62671138-62671152	chr1:136925296-136925297	chr1:136925263-136925269	chr3:22268091-22268114	chr2:118726233-118726233	chr3:9094010-9094038
chr1:166292487-166292496	chr1:194223666-194223677	chr2:79927767-79927784	chr2:43188040-43188041	chr1:43682915-43682931	chr1:75008139-75008148	chr6:83859453-83859488	chr1:62677800-62677800	chr1:136963593-136963597	chr1:136962998-136963009	chr3:27255145-27255165	chr2:118738604-118738632	chr3:95356281-95356334
chr1:166294918-166294926	chr1:194451111-194451125	chr2:84563278-84563299	chr2:44347473-44347477	chr1:43704844-43704863	chr1:75025899-75025925	chr6:86916678-86916684	chr1:62701126-62701141	chr1:136977433-136977444	chr1:136971021-136971045	chr3:30983946-30983946	chr2:118848360-118848360	chr3:95381295-95381325
chr1:166296140-166296149	chr1:194465392-194465397	chr2:84638173-84638175	chr2:44348606-44348626	chr1:43707329-43707367	chr1:75051653-75051660	chr6:87511573-87511585	chr1:62702379-62702382	chr1:136995578-136995600	chr1:137012530-137012535	chr3:31207546-31207548	chr2:118980110-118980123	chr3:95736928-95736944
chr1:166297687-166297687	chr1:195074927-195074927	chr2:84837958-84837998	chr2:44980712-44980718	chr1:43843707-43843720	chr1:75063401-75063406	chr6:89025176-89025223	chr1:62708166-62708166	chr1:137010722-137010747	chr1:137015551-137015553	chr3:31252237-31252272	chr2:119014132-119014134	chr3:95744136-95744141
chr1:166320588-166320593	chr1:195280591-195280599	chr2:84848784-84848792	chr2:45558483-45558497	chr1:43847530-43847537	chr1:75075373-75075384	chr6:90526815-90526896	chr1:62711904-62711917	chr1:137012408-137012430	chr1:137034268-137034285	chr3:32533159-32533174	chr2:119016575-119016583	chr3:95759775-95759777
chr1:166340282-166340282	chr1:195433048-195433056	chr2:87282148-87282159	chr2:49650075-49650159	chr1:43911508-43911511	chr1:75092284-75092291	chr6:92213090-92213157	chr1:62902284-62902303	chr1:137015042-137015043	chr1:137065002-137065019	chr3:32555892-32555895	chr2:119029127-119029142	chr3:96332773-96332777
chr1:166359266-166359275	chr1:196137724-196137727	chr2:87316752-87316771	chr2:50872069-50872082	chr1:43986518-43986520	chr1:75094024-75094028	chr6:92461164-92461176	chr1:63041130-63041148	chr1:137021407-137021407	chr1:137067311-137067340	chr3:32556890-32556899	chr2:119042451-119042451	chr3:96416919-96416932
chr1:166387916-166387918	chr1:196499285-196499290	chr2:89656722-89656725	chr2:51270338-51270356	chr1:44009358-44009401	chr1:75097934-75097935	chr6:100343777-100343800	chr1:63043110-63043119	chr1:137023318-137023353	chr1:137100422-137100440	chr3:32702631-32702632	chr2:119154701-119154706	chr3:96765024-96765037
chr1:16650740-16650781	chr1:19960961-19960969	chr2:90275794-90275798	chr2:51575759-51575766	chr1:44064505-44064553	chr1:75100884-75100947	chr6:100387648-100387699	chr1:63046513-63046519	chr1:137030857-137030895	chr1:137184901-137184902	chr3:32928596-32928626	chr2:119168494-119168497	chr3:97214973-97214993
chr1:166836304-166836305	chr1:20744884-20744884	chr2:90705451-90705476	chr2:51893476-51893503	chr1:44093467-44093473	chr1:75102377-75102378	chr6:122306400-122306406	chr1:63047301-63047302	chr1:137034409-137034410	chr1:137191386-137191402	chr3:34211301-34211304	chr2:119309747-119309748	chr3:97276510-97276542
chr1:167111844-167111874	chr1:20745600-20745600	chr2:90871157-90871239	chr2:51894256-51894262	chr1:44099986-44100011	chr1:75105777-75105785	chr6:122307865-122307901	chr1:63049029-63049032	chr1:137051302-137051304	chr1:137283579-137283610	chr3:34840708-34840710	chr2:119354246-119354258	chr4:100023147-100023170
chr1:167297935-167297942	chr1:20746778-20746779	chr2:91944955-91944960	chr2:55025590-55025616	chr1:44109631-44109636	chr1:75120017-75120019	chr6:122728222-122728263	chr1:63068154-63068182	chr1:137100332-137100332	chr1:137289146-137289152	chr3:37504181-37504196	chr2:119479061-119479081	chr4:101048057-101048062
chr1:167424563-167424567	chr1:20759354-20759379	chr2:93586357-93586383	chr2:57071914-57071991	chr1:44112735-44112764	chr1:75200091-75200091	chr6:122730873-122730917	chr1:63068923-63068931	chr1:137247053-137247057	chr1:137356836-137356882	chr3:37611100-37611114	chr2:119491211-119491213	chr4:10326963-10327022
chr1:167451949-167451951	chr1:20805544-20805551	chr2:93624523-93624598	chr2:57643891-57643939	chr1:44118649-44118661	chr1:75201103-75201154	chr6:125126964-125126987	chr1:63125284-63125301	chr1:137323616-137323651	chr1:137377905-137377921	chr3:37611818-37611835	chr2:119564709-119564713	chr4:104722149-104722150
chr1:167544621-167544638	chr1:20852712-20852715	chr2:93811690-93811704	chr2:58441826-58441848	chr1:44173791-44173812	chr1:75228086-75228099	chr6:125377039-125377050	chr1:63134690-63134718	chr1:137326900-137326903	chr1:137405566-137405597	chr3:37860540-37860583	chr2:120095437-120095454	chr4:104921864-104921922
chr1:167601954-167601964	chr1:20893914-20893924	chr2:93958637-93958644	chr2:59434843-59434857	chr1:44496096-44496157	chr1:75228881-75228881	chr6:125399392-125399402	chr1:63148567-63148568	chr1:137381073-137381105	chr1:137545390-137545391	chr3:40896808-40896815	chr2:120238073-120238089	chr4:105190558-105190559
chr1:167608887-167608898	chr1:20940122-20940150	chr2:99359209-99359226	chr2:59499356-59499398	chr1:45258665-45258678	chr1:75319122-75319129	chr6:125413055-125413080	chr1:63181653-63181653	chr1:137536650-137536684	chr1:137582412-137582416	chr3:41180016-41180057	chr2:120254969-120254976	chr4:106211712-106211712
chr1:167698600-167698604	chr1:20960167-20960172	chr2:101687103-101687126	chr2:59851738-59851738	chr1:45376615-45376627	chr1:75362280-75362291	chr6:125470456-125470480	chr1:63379810-63379816	chr1:137582521-137582535	chr1:137624612-137624617	chr3:41237096-41237150	chr2:120300850-120300855	chr4:106346017-106346040
chr1:167699657-167699665	chr1:21217021-21217039	chr2:101928719-101928792	chr2:59997911-59997915	chr1:45572605-45572621	chr1:75370775-75370781	chr6:125557741-125557790	chr1:63602331-63602336	chr1:137834596-137834597	chr1:137635172-137635176	chr3:41589463-41589494	chr2:120832003-120832021	chr4:107616489-107616496
chr1:167840218-167840223	chr1:21245212-21245215	chr2:102574855-102574863	chr2:60212292-60212321	chr1:45710938-45710946	chr1:75393441-75393446	chr6:128411266-128411343	chr1:63943397-63943403	chr1:138076952-138076960	chr1:137990712-137990712	chr3:41653159-41653200	chr2:120862603-120862610	chr4:107640432-107640456
chr1:167940175-167940176	chr1:21309525-21309565	chr2:102987887-102987896	chr2:60672044-60672055	chr1:45761606-45761606	chr1:75394973-75394975	chr6:134855494-134855523	chr1:64001301-64001320	chr1:138162281-138162281	chr1:138048270-138048311	chr3:51503960-51503960	chr2:121105707-121105731	chr4:108487554-108487564
chr1:167963974-167963974	chr1:21702183-21702222	chr2:103562083-103562108	chr2:61475603-61475654	chr1:45769867-45769867	chr1:75404545-75404547	chr6:136454198-136454274	chr1:64024965-64024991	chr1:138231741-138231742	chr1:138162128-138162154	chr3:51571796-51571797	chr2:121140541-121140567	chr4:10859533-10859580
chr1:167972218-167972218	chr1:22279209-22279284	chr2:103643327-103643363	chr2:62307427-62307477	chr1:45963131-45963145	chr1:75443039-75443039	chr6:136455155-136455169	chr1:64054918-64054958	chr1:138383044-138383058	chr1:138232063-138232077	chr3:53551916-53551921	chr2:121240384-121240405	chr4:109518394-109518397
chr1:167973915-167973930	chr1:22421123-22421124	chr2:103793953-103794000	chr2:68167069-68167074	chr1:45967055-45967103	chr1:77330230-77330233	chr6:136464059-136464094	chr1:64127225-64127235	chr1:138408882-138408949	chr1:138274032-138274039	chr3:53951732-53951748	chr2:121558662-121558696	chr4:109810169-109810187
chr1:167974935-167974938	chr1:23558979-23558994	chr2:104021172-104021204	chr2:68186988-68187015	chr1:46361675-46361752	chr1:77337447-77337447	chr6:137633725-137633743	chr1:64237488-64237505	chr1:138461019-138461060	chr1:138282633-138282653	chr3:54823519-54823527	chr2:121720579-121720579	chr4:114557451-114557468
chr1:167979067-167979074	chr1:23857798-23857810	chr2:105062368-105062383	chr2:68848830-68848837	chr1:46714071-46714076	chr1:77340029-77340035	chr6:140565720-140565746	chr1:64315581-64315675	chr1:138487071-138487092	chr1:138386877-138386880	chr3:54833991-54833991	chr2:122025911-122025918	chr4:115310438-115310449
chr1:167986308-167986328	chr1:23913858-23913867	chr2:105171170-105171182	chr2:69336971-69337009	chr1:46794484-46794486	chr1:77356781-77356782	chr6:144318716-144318734	chr1:64353776-64353787	chr1:138488931-138488955	chr1:138511456-138511507	chr3:57823459-57823490	chr2:122040109-122040115	chr4:115680844-115680911
chr1:167992442-167992443	chr1:23925593-23925601	chr2:105417473-105417507	chr2:69393496-69393528	chr1:46859087-46859094	chr1:77398215-77398218	chr6:148556405-148556428	chr1:64467126-64467129	chr1:138501830-138501841	chr1:138512485-138512494	chr3:58613953-58613957	chr2:122063741-122063776	chr4:116183751-116183762
chr1:168075252-168075253	chr1:24632009-24632028	chr2:105478374-105478426	chr2:69928606-69928618	chr1:46915253-46915275	chr1:77399335-77399370	chr6:149088516-149088576	chr1:64551517-64551519	chr1:138507502-138507520	chr1:138766028-138766096	chr3:58780064-58780107	chr2:122322530-122322557	chr4:116700579-116700583
chr1:168076299-168076305	chr1:24637098-24637124	chr2:106362556-106362558	chr2:70079887-70079917	chr1:49974505-49974513	chr1:78371981-78371983	chr6:149269591-149269591	chr1:64558478-64558489	chr1:138512290-138512292	chr1:138767766-138767773	chr3:61451323-61451325	chr2:124814724-124814732	chr4:116868302-116868347
chr1:168119441-168119472	chr1:25126569-25126572	chr2:106424674-106424680	chr2:70968284-70968309	chr1:50907034-50907040	chr1:78485522-78485522	chr7:5861566-5861605	chr1:64593560-64593586	chr1:140435800-140435811	chr1:138770159-138770193	chr3:64052783-64052806	chr2:124939099-124939108	chr4:116982072-116982081
chr1:168151554-168151554	chr1:26472527-26472551	chr2:106551887-106551894	chr2:71012325-71012400	chr1:51278686-51278688	chr1:78536903-78536913	chr7:11914613-11914615	chr1:64624173-64624179	chr1:140780314-140780328	chr1:138990760-138990764	chr3:65746996-65747069	chr2:125364437-125364440	chr4:117635934-117636023
chr1:168630555-168630574	chr1:26852648-26852651	chr2:106657546-106657609	chr2:71044129-71044137	chr1:51282809-51282816	chr1:79655073-79655074	chr7:18734297-18734366	chr1:64666101-64666115	chr1:141238868-141238869	chr1:139021024-139021025	chr3:66045235-66045266	chr2:125843601-125843612	chr4:118025110-118025132
chr1:169080194-169080198	chr1:30359715-30359722	chr2:109744179-109744198	chr2:71505207-71505251	chr1:51292298-51292301	chr1:80220177-80220179	chr7:18900382-18900423	chr1:64677142-64677146	chr1:142005479-142005496	chr1:140436248-140436285	chr3:66062497-66062516	chr2:126244526-126244547	chr4:118087845-118087861
chr1:169092286-169092291	chr1:30462112-30462113	chr2:112179886-112179895	chr2:71667623-71667636	chr1:51403727-51403727	chr1:82195644-82195644	chr7:24225983-24226004	chr1:64688182-64688185	chr1:145465209-145465210	chr1:141271658-141271662	chr3:69092797-69092810	chr2:126367256-126367263	chr4:118110662-118110780
chr1:169110913-169110924	chr1:3053032-3053034	chr2:115161058-115161094	chr2:72786539-72786551	chr1:51409960-51410015	chr1:82603891-82603891	chr7:27549109-27549112	chr1:64699459-64699465	chr1:145501971-145501971	chr1:145539310-145539330	chr3:69132824-69132858	chr2:126567715-126567715	chr4:118509119-118509121
chr1:169115760-169115764	chr1:30749707-30749711	chr2:115415093-115415095	chr2:72886956-72886958	chr1:51411145-51411174	chr1:82699263-82699267	chr7:28332297-28332299	chr1:64891115-64891117	chr1:152155093-152155093	chr1:148085222-148085238	chr3:69810134-69810136	chr2:126624514-126624557	chr4:120519603-120519690
chr1:169121752-169121752	chr1:30792454-30792457	chr2:115561517-115561546	chr2:73924454-73924462	chr1:51541711-51541713	chr1:82718830-82718840	chr7:34378198-34378221	chr1:64923941-64923977	chr1:152155939-152155946	chr1:148189340-148189348	chr3:79653758-79653771	chr2:126696026-126696039	chr4:120595917-120595998
chr1:169126721-169126733	chr1:30812505-30812514	chr2:115671686-115671693	chr2:74849099-74849150	chr1:51545167-51545182	chr1:84211001-84211013	chr7:37737004-37737028	chr1:64975230-64975268	chr1:153191107-153191124	chr1:151927752-151927776	chr3:81144461-81144471	chr2:126762088-126762113	chr4:123126978-123127013
chr1:169230224-169230235	chr1:30882171-30882179	chr2:115758620-115758666	chr2:75533101-75533102	chr1:51560253-51560254	chr1:84262741-84262742	chr7:45325442-45325455	chr1:65013148-65013164	chr1:153278222-153278224	chr1:152155103-152155107	chr3:84126293-84126294	chr2:126834908-126834913	chr4:123988602-123988608
chr1:169472616-169472616	chr1:30891386-30891410	chr2:116633935-116633962	chr2:75675046-75675046	chr1:51583590-51583601	chr1:84717468-84717482	chr7:49216056-49216093	chr1:65113191-65113194	chr1:153279926-153279934	chr1:153106596-153106622	chr3:84241599-84241607	chr2:126961704-126961711	chr4:124638970-124638986
chr1:169752811-169752833	chr1:31178059-31178066	chr2:116811540-116811549	chr2:76201235-76201237	chr1:51589151-51589159	chr1:84718437-84718451	chr7:58093826-58093835	chr1:65193143-65193207	chr1:153307030-153307034	chr1:153190806-153190817	chr3:84277452-84277454	chr2:127027762-127027802	chr4:124696572-124696577
chr1:169863369-169863369	chr1:31623277-31623280	chr2:118942411-118942424	chr2:76618792-76618829	chr1:51860611-51860613	chr1:84728253-84728254	chr7:63826660-63826737	chr1:65734397-65734433	chr1:153475216-153475230	chr1:153263190-153263211	chr3:86228345-86228345	chr2:127276126-127276136	chr4:124841643-124841674
chr1:169893216-169893354	chr1:32370483-32370486	chr2:119014055-119014068	chr2:76813098-76813100	chr1:51889574-51889575	chr1:84729030-84729031	chr7:64709556-64709594	chr1:66093131-66093135	chr1:154148745-154148748	chr1:153306431-153306486	chr3:87001279-87001292	chr2:127278829-127278832	chr4:125038515-125038517
chr1:169902462-169902482	chr1:33051012-33051020	chr2:119016558-119016562	chr2:76860658-76860673	chr1:51943296-51943302	chr1:84729779-84729790	chr7:65752581-65752597	chr1:66680351-66680353	chr1:154299657-154299666	chr1:153307969-153307999	chr3:87991890-87991890	chr2:127522983-127523009	chr4:125231713-125231724
chr1:170003961-170004008	chr1:3333837-3333843	chr2:119155486-119155487	chr2:77134355-77134401	chr1:51948819-51948820	chr1:84730833-84730843	chr7:73408736-73408741	chr1:66933914-66933924	chr1:154528795-154528820	chr1:153326745-153326773	chr3:87993366-87993377	chr2:127818721-127818755	chr4:125704417-125704436
chr1:170046650-170046653	chr1:3334422-3334449	chr2:119178026-119178075	chr2:77137801-77137848	chr1:52043625-52043631	chr1:84738127-84738128	chr7:73491457-73491458	chr1:67869520-67869540	chr1:154556006-154556033	chr1:153517921-153517942	chr3:88005568-88005590	chr2:128378793-128378802	chr4:126180011-126180037
chr1:171377121-171377132	chr1:34015998-34016003	chr2:119354251-119354260	chr2:77138868-77138881	chr1:52045254-52045259	chr1:84740103-84740112	chr7:79085246-79085284	chr1:69762467-69762484	chr1:154770259-154770305	chr1:153612206-153612209	chr3:88129070-88129071	chr2:128635469-128635474	chr4:126831483-126831491
chr1:171646618-171646656	chr1:34019113-34019129	chr2:119549032-119549038	chr2:77553457-77553540	chr1:52058508-52058510	chr1:84743934-84743938	chr7:80004157-80004158	chr1:70835626-70835635	chr1:154810865-154810882	chr1:153832207-153832225	chr3:88263656-88263663	chr2:128658651-128658652	chr4:126847500-126847504
chr1:171730823-171730826	chr1:34047889-34047891	chr2:119663951-119663968	chr2:77555693-77555743	chr1:52091312-52091315	chr1:84747100-84747107	chr7:80620088-80620151	chr1:70951479-70951522	chr1:154863510-154863511	chr1:153873220-153873247	chr3:88382306-88382310	chr2:128659533-128659534	chr4:128160040-128160052
chr1:171901756-171901771	chr1:34048412-34048415	chr2:120962099-120962099	chr2:79927623-79927678	chr1:52114749-52114762	chr1:84748215-84748220	chr7:83755391-83755393	chr1:70969047-70969047	chr1:154916233-154916235	chr1:154148843-154148887	chr3:88422066-88422070	chr2:128757692-128757693	chr4:128553341-128553395
chr1:17192897-17192900	chr1:34085362-34085373	chr2:121334689-121334691	chr2:81649848-81649853	chr1:52161527-52161546	chr1:84751410-84751447	chr7:83878008-83878039	chr1:71036026-71036026	chr1:154948216-154948234	chr1:154417192-154417224	chr3:88495971-88495993	chr2:128792621-128792621	chr4:128884533-128884539
chr1:171930176-171930186	chr1:34384381-34384383	chr2:122061734-122061734	chr2:84277644-84277672	chr1:52212282-52212323	chr1:84753588-84753609	chr7:84427872-84427914	chr1:71051851-71051854	chr1:155110784-155110784	chr1:154483926-154483941	chr3:88594339-88594350	chr2:128889958-128889960	chr4:129005578-129005579
chr1:172229714-172229741	chr1:34413232-34413248	chr2:123837210-123837216	chr2:84563296-84563298	chr1:52244321-52244360	chr1:84760344-84760347	chr7:86972465-86972481	chr1:71412470-71412471	chr1:155135707-155135737	chr1:154543764-154543817	chr3:88617559-88617560	chr2:128938111-128938112	chr4:129810265-129810265
chr1:172358379-172358383	chr1:34491747-34491775	chr2:124328689-124328729	chr2:84613809-84613876	chr1:52245980-52245986	chr1:84768454-84768455	chr7:107028096-107028122	chr1:71464882-71464930	chr1:155187454-155187467	chr1:154556043-154556056	chr3:88638983-88638993	chr2:128988408-128988408	chr4:129912266-129912271
chr1:17236071-17236079	chr1:3473143-3473144	chr2:124332172-124332173	chr2:84838237-84838259	chr1:52247307-52247332	chr1:84769631-84769638	chr7:107130883-107130937	chr1:71490995-71491062	chr1:155249590-155249597	chr1:154589679-154589693	chr3:88702040-88702059	chr2:129965335-129965350	chr4:130398211-130398228
chr1:172488229-172488230	chr1:34786991-34787026	chr2:124811415-124811455	chr2:87316792-87316843	chr1:52251700-52251700	chr1:84770229-84770232	chr7:107140534-107140561	chr1:71543333-71543343	chr1:155254210-155254215	chr1:154665239-154665245	chr3:88771405-88771410	chr2:129966205-129966212	chr4:131694497-131694497
chr1:172731365-172731386	chr1:35060329-35060332	chr2:125474263-125474289	chr2:89656745-89656750	chr1:52337644-52337726	chr1:84771077-84771077	chr7:107409479-107409558	chr1:71579406-71579423	chr1:155509098-155509102	chr1:154671915-154671945	chr3:88999624-88999632	chr2:129967280-129967299	chr4:132025120-132025159
chr1:172799727-172799727	chr1:35177420-35177424	chr2:126585880-126585901	chr2:90509553-90509581	chr1:52434483-52434496	chr1:87624631-87624635	chr7:112479957-112479969	chr1:71581591-71581593	chr1:155662358-155662390	chr1:154678192-154678195	chr3:89299827-89299834	chr2:129975753-129975760	chr4:132228834-132228863
chr1:172804456-172804466	chr1:35182969-35182974	chr2:127296836-127296842	chr2:91732568-91732647	chr1:52526666-52526673	chr1:87725780-87725781	chr7:112482850-112482901	chr1:71584146-71584146	chr1:155715868-155715884	chr1:154679327-154679332	chr3:89504198-89504203	chr2:130089316-130089346	chr4:132240660-132240679
chr1:172814228-172814272	chr1:35642581-35642581	chr2:127903482-127903502	chr2:91945103-91945103	chr1:52575174-52575179	chr1:87890584-87890587	chr7:112839729-112839745	chr1:71586013-71586015	chr1:155848282-155848287	chr1:154705380-154705391	chr3:89800929-89800944	chr2:130115220-130115232	chr4:132625622-132625630
chr1:172814996-172815006	chr1:35694987-35694991	chr2:128185503-128185555	chr2:93637210-93637226	chr1:52576382-52576384	chr1:87895833-87895835	chr7:119689877-119689884	chr1:71605724-71605743	chr1:156845916-156845918	chr1:154771655-154771711	chr3:89859245-89859249	chr2:130116005-130116008	chr4:132650432-132650483
chr1:172940327-172940334	chr1:35767579-35767580	chr2:128635524-128635526	chr2:93664308-93664310	chr1:52592842-52592854	chr1:87985776-87985779	chr7:126008229-126008301	chr1:71606623-71606624	chr1:157006618-157006628	chr1:154795843-154795860	chr3:90084133-90084138	chr2:130255209-130255211	chr4:132728318-132728349
chr1:172962795-172962799	chr1:35886268-35886280	chr2:128639755-128639814	chr2:93728735-93728750	chr1:52663871-52663940	chr1:88020198-88020200	chr7:127015309-127015323	chr1:71626024-71626024	chr1:157320329-157320342	chr1:154850103-154850151	chr3:90166200-90166261	chr2:130321215-130321215	chr4:133086185-133086185
chr1:172974378-172974389	chr1:35889004-35889004	chr2:128870064-128870126	chr2:98645294-98645333	chr1:52692974-52692989	chr1:88134797-88134803	chr7:129212534-129212582	chr1:71674697-71674707	chr1:157735293-157735302	chr1:154854297-154854313	chr3:90297863-90297863	chr2:130326098-130326104	chr4:133291103-133291107
chr1:172987026-172987029	chr1:35923496-35923498	chr2:129279391-129279391	chr2:99359239-99359250	chr1:52738385-52738453	chr1:88135442-88135446	chr7:129221157-129221233	chr1:71942626-71942627	chr1:157797744-157797795	chr1:154857697-154857729	chr3:90299571-90299603	chr2:130355768-130355789	chr4:133344986-133345043
chr1:173024568-173024597	chr1:35958651-35958652	chr2:129489997-129490021	chr2:101762476-101762491	chr1:52761619-52761625	chr1:88139528-88139531	chr7:130043285-130043310	chr1:71951015-71951048	chr1:157798392-157798400	chr1:154891790-154891809	chr3:90317710-90317745	chr2:130851675-130851679	chr4:133389295-133389311
chr1:173025854-173025890	chr1:35961876-35961937	chr2:129491635-129491637	chr2:101779912-101779948	chr1:52798752-52798757	chr1:88140953-88140956	chr7:130055871-130055878	chr1:72036573-72036575	chr1:157803127-157803164	chr1:154953662-154953690	chr3:90360125-90360129	chr2:130878584-130878646	chr4:133599138-133599168
chr1:173083667-173083667	chr1:36005841-36005842	chr2:132309335-132309335	chr2:101922402-101922419	chr1:52899883-52899902	chr1:88141851-88141861	chr7:133785698-133785706	chr1:72104381-72104384	chr1:157834512-157834546	chr1:155094915-155094922	chr3:90576964-90576969	chr2:130896187-130896196	chr4:133911099-133911099
chr1:173124180-173124192	chr1:36196165-36196168	chr2:132338901-132338906	chr2:102205041-102205045	chr1:52909309-52909321	chr1:88142818-88142822	chr7:133860532-133860559	chr1:72106651-72106658	chr1:158140078-158140111	chr1:155095514-155095560	chr3:90595412-90595417	chr2:130901767-130901775	chr4:134021434-134021452
chr1:173162485-173162487	chr1:3671806-3671822	chr2:132538052-132538054	chr2:103593052-103593061	chr1:52977288-52977289	chr1:88185214-88185233	chr7:136505220-136505290	chr1:72108190-72108196	chr1:158240372-158240378	chr1:155138700-155138728	chr3:95101356-95101380	chr2:131044402-131044435	chr4:134802604-134802611
chr1:173165663-173165688	chr1:36884440-36884453	chr2:134652104-134652104	chr2:103597028-103597083	chr1:52997793-52997804	chr1:88190491-88190491	chr7:137991957-137992003	chr1:72113936-72113963	chr1:158311133-158311169	chr1:155142171-155142189	chr3:95303405-95303406	chr2:131897987-131898013	chr4:134820916-134820934
chr1:173166484-173166514	chr1:36907563-36907576	chr2:135306363-135306363	chr2:103598720-103598735	chr1:53037890-53037917	chr1:88271931-88271936	chr7:138688477-138688568	chr1:72138565-72138565	chr1:158395685-158395688	chr1:155187189-155187189	chr3:95313854-95313854	chr2:131939304-131939309	chr4:135511792-135511799
chr1:173219135-173219143	chr1:36927233-36927233	chr2:139770894-139770994	chr2:103685933-103685945	chr1:53217399-53217417	chr1:88272790-88272791	chr7:139801208-139801220	chr1:72150009-72150009	chr1:158503465-158503470	chr1:155262453-155262464	chr3:95372184-95372194	chr2:131944070-131944070	chr4:135518810-135518839
chr1:173223966-173223976	chr1:36929142-36929154	chr2:140011979-140011979	chr2:103793964-103793968	chr1:53297445-53297449	chr1:88274043-88274043	chr7:140810937-140810955	chr1:72182018-72182020	chr1:158509532-158509542	chr1:155295335-155295360	chr3:95401061-95401086	chr2:131944637-131944667	chr4:135582967-135582986
chr1:173846619-173846620	chr1:36930609-36930609	chr2:141108700-141108713	chr2:104021185-104021186	chr1:53648876-53648885	chr1:88298582-88298587	chr7:140825163-140825163	chr1:72187927-72187933	chr1:158510672-158510693	chr1:155459992-155459999	chr3:95645014-95645020	chr2:131954888-131954905	chr4:136742473-136742493
chr1:173952843-173952845	chr1:36932498-36932500	chr2:142427300-142427301	chr2:104389650-104389662	chr1:53651045-53651080	chr1:88302147-88302147	chr7:144948719-144948788	chr1:72240566-72240567	chr1:158585396-158585401	chr1:155662472-155662489	chr3:95738535-95738541	chr2:132507460-132507464	chr4:137721450-137721501
chr1:173961332-173961341	chr1:37155591-37155609	chr2:143615818-143615820	chr2:104909634-104909646	chr1:53660179-53660180	chr1:88303879-88303882	chr8:3395409-3395419	chr1:72243107-72243120	chr1:158776090-158776099	chr1:155843048-155843049	chr3:95744143-95744148	chr2:13462465-13462520	chr4:138470203-138470236
chr1:174055043-174055054	chr1:37616100-37616125	chr2:143962197-143962219	chr2:105198822-105198826	chr1:53835125-53835125	chr1:88313545-88313612	chr8:4934123-4934135	chr1:72246462-72246476	chr1:159249205-159249222	chr1:157479735-157479738	chr3:95941260-95941267	chr2:135350565-135350578	chr4:138871294-138871328
chr1:174137755-174137759	chr1:38078762-38078795	chr2:144291367-144291398	chr2:105305038-105305047	chr1:53853833-53853836	chr1:88319138-88319138	chr8:12928941-12928991	chr1:72698539-72698543	chr1:162049366-162049371	chr1:157798245-157798248	chr3:96036777-96036780	chr2:136582466-136582470	chr4:139317473-139317504
chr1:174139141-174139159	chr1:38264523-38264578	chr2:144406904-144406910	chr2:105417403-105417403	chr1:53872371-53872377	chr1:88319952-88319954	chr8:15984401-15984425	chr1:72726677-72726680	chr1:162571738-162571739	chr1:157835812-157835848	chr3:96258733-96258791	chr2:136805779-136805789	chr4:139678540-139678554
chr1:174160225-174160244	chr1:38714873-38714874	chr2:145993960-145993978	chr2:106551889-106551895	chr1:53983826-53983836	chr1:88323623-88323633	chr8:18208816-18208820	chr1:72730840-72730873	chr1:162743512-162743512	chr1:157856771-157856793	chr3:96329390-96329445	chr2:13973740-13973747	chr4:139912402-139912404
chr1:174180814-174180832	chr1:38741526-38741532	chr2:146775773-146775836	chr2:107413228-107413239	chr1:54325982-54326001	chr1:88329050-88329050	chr8:24628796-24628827	chr1:72746127-72746127	chr1:162871907-162871909	chr1:158066324-158066337	chr3:96340328-96340366	chr2:139862003-139862050	chr4:139914685-139914712
chr1:174187373-174187382	chr1:38768552-38768553	chr2:149376066-149376130	chr2:108644900-108644922	chr1:54458571-54458621	chr1:88330193-88330253	chr8:25509969-25510002	chr1:72747747-72747781	chr1:162907104-162907124	chr1:158257329-158257343	chr3:96347639-96347665	chr2:13991297-13991329	chr4:140042754-140042780
chr1:174254998-174255001	chr1:3937230-3937239	chr2:149674723-149674727	chr2:109714248-109714264	chr1:54610697-54610700	chr1:88334880-88334881	chr8:28702400-28702405	chr1:72754263-72754267	chr1:162997126-162997174	chr1:158395417-158395458	chr3:96499706-96499710	chr2:140086799-140086805	chr4:140095848-140095864
chr1:174263504-174263505	chr1:39473084-39473085	chr2:150329659-150329689	chr2:109737352-109737358	chr1:54620159-54620198	chr1:88337652-88337659	chr8:35380889-35380899	chr1:72755249-72755289	chr1:163085068-163085085	chr1:158452470-158452474	chr3:96990698-96990705	chr2:143606275-143606300	chr4:140232107-140232110
chr1:174362165-174362180	chr1:39847520-39847520	chr2:150348991-150348996	chr2:109743111-109743194	chr1:54651370-54651380	chr1:88339941-88339978	chr8:36888722-36888749	chr1:72757155-72757171	chr1:163086894-163086903	chr1:158491923-158491958	chr3:97743653-97743715	chr2:143607102-143607103	chr4:140350397-140350449
chr1:174369375-174369375	chr1:3985018-3985079	chr2:151185730-151185786	chr2:109744149-109744169	chr1:54681622-54681669	chr1:88340913-88340913	chr8:38048228-38048234	chr1:72792404-72792404	chr1:163087601-163087629	chr1:158506407-158506426	chr3:98424181-98424203	chr2:143701704-143701726	chr4:140542856-140542869
chr1:174399915-174399929	chr1:40249070-40249101	chr2:152106256-152106283	chr2:112732817-112732844	chr1:54903274-54903288	chr1:88341634-88341637	chr8:38076826-38076866	chr1:72803551-72803567	chr1:163755304-163755316	chr1:158555769-158555772	chr3:100291393-100291421	chr2:143962144-143962152	chr4:140842204-140842266
chr1:174428960-174428963	chr1:40610132-40610159	chr2:153062492-153062513	chr2:115271611-115271612	chr1:54928063-54928070	chr1:88353020-88353029	chr8:39830803-39830894	chr1:72808133-72808139	chr1:163813914-163813925	chr1:158775582-158775583	chr3:100815305-100815319	chr2:144060651-144060664	chr4:140870526-140870531
chr1:177328943-177328947	chr1:40624774-40624774	chr2:153314219-153314223	chr2:115415053-115415099	chr1:54957269-54957273	chr1:88357255-88357255	chr8:42461988-42462062	chr1:72819015-72819042	chr1:164407458-164407464	chr1:158793198-158793221	chr3:101098865-101098871	chr2:144150702-144150751	chr4:140951300-140951303
chr1:177438982-177438995	chr1:40913027-40913061	chr2:154119371-154119391	chr2:115712123-115712137	chr1:54986998-54987025	chr1:88357892-88357892	chr8:44819756-44819771	chr1:72870059-72870061	chr1:164501979-164502002	chr1:158834659-158834676	chr3:102294145-102294165	chr2:144291641-144291648	chr4:141343062-141343063
chr1:177462092-177462094	chr1:41076115-41076120	chr2:154807115-154807130	chr2:116710428-116710433	chr1:55026800-55026828	chr1:88358701-88358701	chr8:46470449-46470536	chr1:73185571-73185574	chr1:164576880-164576888	chr1:159271176-159271176	chr3:103150481-103150514	chr2:145366970-145367032	chr4:141438456-141438456
chr1:177528966-177528968	chr1:41084430-41084456	chr2:155284209-155284229	chr2:116811546-116811549	chr1:55080566-55080595	chr1:88362595-88362595	chr8:46478237-46478272	chr1:73296032-73296115	chr1:165766893-165766893	chr1:159295175-159295256	chr3:103187352-103187369	chr2:146203236-146203317	chr4:143671447-143671478
chr1:178445406-178445425	chr1:41085249-41085253	chr2:155638126-155638142	chr2:118241179-118241186	chr1:55106600-55106619	chr1:88418212-88418212	chr8:47712959-47712999	chr1:73576023-73576048	chr1:166112296-166112300	chr1:161649664-161649670	chr3:103232027-103232055	chr2:146704456-146704457	chr4:146928119-146928127
chr1:178480722-178480736	chr1:4141099-4141105	chr2:156117211-156117213	chr2:119014011-119014087	chr1:55124929-55124940	chr1:88478396-88478423	chr8:47944949-47944955	chr1:73602064-73602071	chr1:166295360-166295380	chr1:161881240-161881241	chr3:104043268-104043305	chr2:146869750-146869756	chr4:146933113-146933142
chr1:178562403-178562408	chr1:42003262-42003265	chr2:156554427-156554441	chr2:119155477-119155542	chr1:55137521-55137534	chr1:88534773-88534773	chr8:49678072-49678080	chr1:73794438-73794439	chr1:167031264-167031282	chr1:162046614-162046630	chr3:104993225-104993230	chr2:146870446-146870460	chr4:146993584-146993598
chr1:179554440-179554497	chr1:42130999-42131003	chr2:156939700-156939703	chr2:119178055-119178098	chr1:55157480-55157504	chr1:89018158-89018203	chr8:50250908-50250958	chr1:73834966-73834966	chr1:167073416-167073435	chr1:162571613-162571613	chr3:106087526-106087541	chr2:148364080-148364105	chr4:147036589-147036606
chr1:179632885-179632886	chr1:42381368-42381381	chr2:157258044-157258054	chr2:119547174-119547187	chr1:55184019-55184036	chr1:89045111-89045113	chr8:56090226-56090298	chr1:73864006-73864019	chr1:167470951-167471026	chr1:162742841-162742868	chr3:107461053-107461053	chr2:148369424-148369426	chr4:147582455-147582464
chr1:17967889-17967966	chr1:42858283-42858326	chr2:157327252-157327306	chr2:119548999-119549023	chr1:55307933-55307956	chr1:89057475-89057482	chr8:59144647-59144659	chr1:73865132-73865148	chr1:167940317-167940326	chr1:162871309-162871322	chr3:108214719-108214732	chr2:148372482-148372497	chr4:147583066-147583078
chr1:180113402-180113414	chr1:44558402-44558403	chr2:157532379-157532382	chr2:119935619-119935619	chr1:55327891-55327893	chr1:89058510-89058529	chr8:60625178-60625184	chr1:73881134-73881135	chr1:167961433-167961439	chr1:162968192-162968192	chr3:108274350-108274353	chr2:150002968-150002980	chr4:148642617-148642647
chr1:180155315-180155317	chr1:44836287-44836304	chr2:157869225-157869227	chr2:120682799-120682841	chr1:55349071-55349095	chr1:89061674-89061678	chr8:61272107-61272210	chr1:73885831-73885832	chr1:167967091-167967098	chr1:162979335-162979355	chr3:108411830-108411839	chr2:150349133-150349148	chr4:148644120-148644130
chr1:180180983-180180988	chr1:45302765-45302765	chr2:158704425-158704442	chr2:120962119-120962138	chr1:55392392-55392402	chr1:89063367-89063367	chr8:64563475-64563511	chr1:73899951-73899959	chr1:167973170-167973174	chr1:162997188-162997205	chr3:108512179-108512206	chr2:150440448-150440477	chr4:148799031-148799035
chr1:180185104-180185129	chr1:45304445-45304449	chr2:159805132-159805143	chr2:121334682-121334685	chr1:55681081-55681089	chr1:89145511-89145513	chr8:64852090-64852103	chr1:73906244-73906253	chr1:167974059-167974074	chr1:163017554-163017588	chr3:108572306-108572315	chr2:150601126-150601143	chr4:148852260-148852279
chr1:180195370-180195371	chr1:45763342-45763344	chr2:160347859-160347876	chr2:122025917-122025918	chr1:55700469-55700472	chr1:89158235-89158242	chr8:67524602-67524621	chr1:74026507-74026517	chr1:168119473-168119531	chr1:163084435-163084459	chr3:109039183-109039214	chr2:151233959-151233986	chr4:149083867-149083911
chr1:180202051-180202058	chr1:45828146-45828153	chr2:160888389-160888422	chr2:122061732-122061738	chr1:55782916-55782918	chr1:89505503-89505507	chr8:67993262-67993286	chr1:74027857-74027871	chr1:169134843-169134845	chr1:163087788-163087832	chr3:110378671-110378695	chr2:151267661-151267666	chr4:150706229-150706232
chr1:180270501-180270536	chr1:46459424-46459435	chr2:162709067-162709102	chr2:122502279-122502334	chr1:55818901-55818907	chr1:89507495-89507496	chr8:69252618-69252644	chr1:74044780-74044796	chr1:169186428-169186440	chr1:163805930-163805930	chr3:115880174-115880199	chr2:151715705-151715729	chr4:151169492-151169492
chr1:180286036-180286036	chr1:46594542-46594545	chr2:162753692-162753700	chr2:123837196-123837229	chr1:55831083-55831101	chr1:89509759-89509774	chr8:70830537-70830542	chr1:74047155-74047192	chr1:172011604-172011607	chr1:164407381-164407423	chr3:115999737-115999752	chr2:151783875-151783892	chr4:152340971-152340980
chr1:180388811-180388862	chr1:46860974-46861019	chr2:163111281-163111300	chr2:124328710-124328732	chr1:55905035-55905049	chr1:89587298-89587305	chr8:71342884-71342905	chr1:74064810-74064813	chr1:172051811-172051827	chr1:165900670-165900677	chr3:116587203-116587209	chr2:151785060-151785060	chr4:152450015-152450024
chr1:180427064-180427069	chr1:47021167-47021178	chr2:164496452-164496494	chr2:125355650-125355672	chr1:56139940-56139944	chr1:89839457-89839470	chr8:71349588-71349599	chr1:74135563-74135605	chr1:172963256-172963279	chr1:166214042-166214045	chr3:116852612-116852617	chr2:151786766-151786778	chr4:152476489-152476489
chr1:180559590-180559605	chr1:47433271-47433289	chr2:164558922-164558937	chr2:125994019-125994079	chr1:56512298-56512303	chr1:90108682-90108688	chr8:73794821-73794846	chr1:74142336-74142339	chr1:173083539-173083558	chr1:166340258-166340297	chr3:119775287-119775307	chr2:151835033-151835033	chr4:153802133-153802140
chr1:180912392-180912431	chr1:47777726-47777736	chr2:164602981-164602983	chr2:126987730-126987736	chr1:56697991-56698016	chr1:90264174-90264192	chr8:75240155-75240188	chr1:74167925-74167926	chr1:173106912-173106913	chr1:166831006-166831118	chr3:121570651-121570657	chr2:151884628-151884639	chr4:153816551-153816557
chr1:180929985-180930003	chr1:47778789-47778791	chr2:164648952-164648962	chr2:127296871-127296907	chr1:56921828-56921830	chr1:90288093-90288102	chr8:75245185-75245187	chr1:74169647-74169720	chr1:173165875-173165922	chr1:167031058-167031076	chr3:121715734-121715742	chr2:151917968-151918006	chr4:154033713-154033723
chr1:180941908-180941911	chr1:4809772-4809775	chr2:164800378-164800456	chr2:127406312-127406396	chr1:56939789-56939803	chr1:90290459-90290473	chr8:75263379-75263396	chr1:74220725-74220798	chr1:173166511-173166522	chr1:167073624-167073637	chr3:122557505-122557519	chr2:151918736-151918744	chr4:154703293-154703366
chr1:181035652-181035652	chr1:4845709-4845710	chr2:165501338-165501345	chr2:127957010-127957022	chr1:56945131-56945175	chr1:90291076-90291094	chr8:80964502-80964511	chr1:74237387-74237389	chr1:173212559-173212588	chr1:167119143-167119156	chr3:127401111-127401111	chr2:152023736-152023756	chr4:154875696-154875714
chr1:181166175-181166180	chr1:4908349-4908360	chr2:165549212-165549216	chr2:128753384-128753439	chr1:57150397-57150409	chr1:90291707-90291708	chr8:81010787-81010797	chr1:74265670-74265688	chr1:173238752-173238754	chr1:167148883-167148912	chr3:127829462-127829478	chr2:152035437-152035440	chr4:155022128-155022151
chr1:181223020-181223027	chr1:50582744-50582748	chr2:165589656-165589666	chr2:128858412-128858422	chr1:57214503-57214509	chr1:90292849-90292873	chr8:81043601-81043632	chr1:74268359-74268359	chr1:173248017-173248028	chr1:167297152-167297154	chr3:128292837-128292873	chr2:152041586-152041589	chr4:16016598-16016603
chr1:181322947-181322970	chr1:51374407-51374407	chr2:165634545-165634558	chr2:129112465-129112474	chr1:57283874-57283887	chr1:90298197-90298202	chr8:81328633-81328667	chr1:74269184-74269194	chr1:173330923-173330933	chr1:167446408-167446441	chr3:129823130-129823132	chr2:152055044-152055083	chr4:16022546-16022569
chr1:181324087-181324092	chr1:51453130-51453145	chr2:165848498-165848516	chr2:129279325-129279350	chr1:57338760-57338767	chr1:90321422-90321445	chr8:81453022-81453025	chr1:74287221-74287221	chr1:173848912-173848928	chr1:167538097-167538133	chr3:130684125-130684129	chr2:152087851-152087869	chr4:19497183-19497199
chr1:181347788-181347790	chr1:51480757-51480757	chr2:166421721-166421735	chr2:129491461-129491471	chr1:57368365-57368368	chr1:90437513-90437526	chr8:81521305-81521334	chr1:74291019-74291024	chr1:173863377-173863380	chr1:167681965-167681969	chr3:130719431-130719434	chr2:152088939-152088997	chr4:21803239-21803261
chr1:181396880-181396881	chr1:51637345-51637348	chr2:166484876-166484958	chr2:130179662-130179668	chr1:57373645-57373652	chr1:90439933-90439970	chr8:83654252-83654257	chr1:74297734-74297754	chr1:173904540-173904546	chr1:167839976-167839980	chr3:133029081-133029085	chr2:152090436-152090447	chr4:23713264-23713301
chr1:181435259-181435266	chr1:51648766-51648795	chr2:166582737-166582757	chr2:131825065-131825095	chr1:57914666-57914674	chr1:90631895-90631901	chr8:84789285-84789300	chr1:74318721-74318772	chr1:173919363-173919368	chr1:167962073-167962073	chr3:133482335-133482395	chr2:152105389-152105401	chr4:24686847-24686889
chr1:181441427-181441443	chr1:51851203-51851210	chr2:166763352-166763353	chr2:131898079-131898138	chr1:57975905-57975912	chr1:90847032-90847035	chr8:86666924-86666933	chr1:74328849-74328861	chr1:173984904-173984906	chr1:167967283-167967290	chr3:135443860-135443874	chr2:152106210-152106220	chr4:25887001-25887062
chr1:181464653-181464653	chr1:51994406-51994414	chr2:166880221-166880224	chr2:132309314-132309343	chr1:58024412-58024449	chr1:90856652-90856655	chr8:87076843-87076926	chr1:74330556-74330574	chr1:174043674-174043678	chr1:167972413-167972467	chr3:138080981-138080983	chr2:152360953-152360959	chr4:28981662-28981699
chr1:181487962-181487993	chr1:52058243-52058246	chr2:167039599-167039645	chr2:132340900-132340936	chr1:58034198-58034214	chr1:90901139-90901142	chr8:89284081-89284092	chr1:74334755-74334757	chr1:174349728-174349742	chr1:167979215-167979216	chr3:138380139-138380141	chr2:152378337-152378345	chr4:33252860-33252877
chr1:181703464-181703483	chr1:5218050-5218050	chr2:167221348-167221421	chr2:132384045-132384080	chr1:58057535-58057546	chr1:91285803-91285816	chr8:89778369-89778373	chr1:74349178-74349182	chr1:174351688-174351690	chr1:167991542-167991558	chr3:138427058-138427091	chr2:152399189-152399189	chr4:33706560-33706563
chr1:181753791-181753820	chr1:5222464-5222465	chr2:167473425-167473450	chr2:133277542-133277543	chr1:58083751-58083760	chr1:91700646-91700700	chr8:90865403-90865431	chr1:74436247-74436274	chr1:176338950-176338976	chr1:168882980-168883003	chr3:139012965-139012972	chr2:152511855-152511868	chr4:34803902-34803921
chr1:182046997-182047005	chr1:52270886-52270920	chr2:167847831-167847840	chr2:134652119-134652120	chr1:58085410-58085415	chr1:91701665-91701676	chr8:91726249-91726268	chr1:74503699-74503704	chr1:177461926-177461942	chr1:169059661-169059670	chr3:145513625-145513641	chr2:152539379-152539383	chr4:40331979-40331981
chr1:182047578-182047591	chr1:5231876-5231886	chr2:167896704-167896704	chr2:134764116-134764127	chr1:58101484-58101530	chr1:91702500-91702501	chr8:91881961-91881989	chr1:74646974-74646979	chr1:177529274-177529287	chr1:169120577-169120577	chr3:146347644-146347655	chr2:152706710-152706714	chr4:40422007-40422035
chr1:182064363-182064377	chr1:52472451-52472488	chr2:167898633-167898657	chr2:135236434-135236480	chr1:58185086-58185087	chr1:91706825-91706838	chr8:91893769-91893809	chr1:74661856-74661880	chr1:178650696-178650698	chr1:169126721-169126722	chr3:146437733-146437743	chr2:152852960-152852984	chr4:40458509-40458533
chr1:182087360-182087385	chr1:52601373-52601393	chr2:167905451-167905451	chr2:135239547-135239570	chr1:58215867-58215874	chr1:91708189-91708192	chr8:91905946-91905973	chr1:74709199-74709208	chr1:178831920-178831974	chr1:169131566-169131588	chr3:152148281-152148290	chr2:153037695-153037695	chr4:41818569-41818588
chr1:182120850-182120866	chr1:52702855-52702888	chr2:168455915-168455927	chr2:135306334-135306370	chr1:58241051-58241082	chr1:91709036-91709038	chr8:92047236-92047242	chr1:74728171-74728178	chr1:179095280-179095331	chr1:169186824-169186830	chr3:152169228-152169256	chr2:153136477-153136483	chr4:43357697-43357723
chr1:182264832-182264856	chr1:52898238-52898238	chr2:168646508-168646511	chr2:136066867-136066872	chr1:58340897-58340926	chr1:91709629-91709642	chr8:92714845-92714860	chr1:74750238-74750282	chr1:179554293-179554297	chr1:170047292-170047299	chr3:152333741-152333751	chr2:153295304-153295366	chr4:43514050-43514089
chr1:182319765-182319769	chr1:53154874-53154875	chr2:168650773-168650784	chr2:136789887-136789903	chr1:58393141-58393165	chr1:91758487-91758500	chr8:97811912-97811946	chr1:74758234-74758238	chr1:179555017-179555030	chr1:171368290-171368292	chr3:153843253-153843287	chr2:153432735-153432743	chr4:43562327-43562334
chr1:182322862-182322878	chr1:53526031-53526035	chr2:169857084-169857096	chr2:142427342-142427343	chr1:58507186-58507188	chr1:91759836-91759843	chr8:98020168-98020178	chr1:74785068-74785073	chr1:179632672-179632675	chr1:171730769-171730853	chr3:157967006-157967009	chr2:153470581-153470616	chr4:43987539-43987600
chr1:182408130-182408131	chr1:53576784-53576796	chr2:169875734-169875734	chr2:142809220-142809288	chr1:58523906-58523915	chr1:91762345-91762345	chr8:98032894-98032895	chr1:74791495-74791495	chr1:179633281-179633294	chr1:172011848-172011859	chr3:157972031-157972034	chr2:154119349-154119369	chr4:44134015-44134049
chr1:182429575-182429595	chr1:53694657-53694659	chr2:169937030-169937134	chr2:143554553-143554574	chr1:58563559-58563566	chr1:92035178-92035188	chr8:104219178-104219203	chr1:74826414-74826434	chr1:180113142-180113147	chr1:172263407-172263452	chr4:3762746-3762752	chr2:154127817-154127830	chr4:44563509-44563594
chr1:182443588-182443591	chr1:54329028-54329041	chr2:170221259-170221266	chr2:143581700-143581718	chr1:58642320-58642324	chr1:92114893-92114896	chr8:108122518-108122531	chr1:74833679-74833703	chr1:180154917-180154936	chr1:172901271-172901292	chr4:10935110-10935114	chr2:154244141-154244187	chr4:44567753-44567757
chr1:182477423-182477429	chr1:54429745-54429745	chr2:170463572-170463589	chr2:143881392-143881426	chr1:58691643-58691659	chr1:92433832-92433833	chr8:108265291-108265339	chr1:74897770-74897793	chr1:180155921-180155938	chr1:173107344-173107361	chr4:10943859-10943866	chr2:154261440-154261446	chr4:45486230-45486262
chr1:182630828-182630842	chr1:54443241-54443257	chr2:170922666-170922675	chr2:143951154-143951194	chr1:58714777-58714792	chr1:93080419-93080419	chr8:108856336-108856357	chr1:74904846-74904882	chr1:180174254-180174262	chr1:173166356-173166356	chr4:11002972-11003019	chr2:154305372-154305378	chr4:45784543-45784576
chr1:182666699-182666709	chr1:54621825-54621839	chr2:170970739-170970742	chr2:144406951-144406983	chr1:58747152-58747158	chr1:93128836-93128858	chr8:109852666-109852711	chr1:74966823-74966830	chr1:180205506-180205506	chr1:173182325-173182333	chr4:11118325-11118329	chr2:154482209-154482239	chr4:45832564-45832571
chr1:182725781-182725798	chr1:54975718-54975783	chr2:171677505-171677550	chr2:145129998-145130015	chr1:58938410-58938457	chr1:93229353-93229362	chr8:111619231-111619247	chr1:74973737-74973742	chr1:180242398-180242398	chr1:173225991-173226013	chr4:11249417-11249447	chr2:154584037-154584038	chr4:45854735-45854772
chr1:182726683-182726684	chr1:54984741-54984749	chr2:172062205-172062207	chr2:145754250-145754251	chr1:59012701-59012711	chr1:93243548-93243559	chr8:111901883-111901948	chr1:75008311-75008326	chr1:180243198-180243220	chr1:173226991-173226992	chr4:14753249-14753265	chr2:154765543-154765543	chr4:46686628-46686678
chr1:182729778-182729794	chr1:55076568-55076569	chr2:172190233-172190234	chr2:145764894-145764956	chr1:59087533-59087573	chr1:93370705-93370708	chr8:114535647-114535680	chr1:75063500-75063500	chr1:180365418-180365451	chr1:173250453-173250490	chr4:15193362-15193362	chr2:155048824-155048843	chr4:46688501-46688509
chr1:182738622-182738637	chr1:55143523-55143531	chr2:172208058-172208075	chr2:145913115-145913125	chr1:59089286-59089291	chr1:94011219-94011220	chr8:118085285-118085403	chr1:75075335-75075346	chr1:180381262-180381276	chr1:173256450-173256484	chr4:24988773-24988777	chr2:155165010-155165032	chr4:48595092-48595135
chr1:182743176-182743191	chr1:55150455-55150490	chr2:172268734-172268754	chr2:145993857-145993871	chr1:59182698-59182709	chr1:94178821-94178832	chr8:119560533-119560569	chr1:75110650-75110670	chr1:181505126-181505140	chr1:173297301-173297307	chr4:25890354-25890355	chr2:155282588-155282603	chr4:53033345-53033374
chr1:182761752-182761755	chr1:55223781-55223790	chr2:172408417-172408438	chr2:146316733-146316765	chr1:59188477-59188513	chr1:94262451-94262468	chr8:119903148-119903156	chr1:75119666-75119689	chr1:181640055-181640061	chr1:173314755-173314807	chr4:32985762-32985776	chr2:155323743-155323746	chr4:53360435-53360435
chr1:182988019-182988040	chr1:55651164-55651186	chr2:172582858-172582865	chr2:146322674-146322708	chr1:59192355-59192359	chr1:94304151-94304153	chr8:120041730-120041763	chr1:75200824-75200824	chr1:182032925-182032932	chr1:173846257-173846301	chr4:33577302-33577372	chr2:155383877-155383887	chr4:53360965-53360967
chr1:183071220-183071246	chr1:55911044-55911052	chr2:172948120-172948138	chr2:146364379-146364394	chr1:59231184-59231198	chr1:94472456-94472460	chr8:121295530-121295544	chr1:75227490-75227536	chr1:182092866-182092867	chr1:173889603-173889627	chr4:33593885-33593885	chr2:155420860-155420870	chr4:53874591-53874595
chr1:183188892-183188919	chr1:56569012-56569021	chr2:173719173-173719203	chr2:146514986-146515030	chr1:59261439-59261458	chr1:94661635-94661635	chr8:121410131-121410158	chr1:75228367-75228368	chr1:182405870-182405875	chr1:173898248-173898301	chr4:34739582-34739590	chr2:155518036-155518043	chr4:53973780-53973799
chr1:183697508-183697515	chr1:56629103-56629111	chr2:173904416-173904418	chr2:146526003-146526005	chr1:59428509-59428509	chr1:94737798-94737825	chr8:125409383-125409413	chr1:75270506-75270511	chr1:182444014-182444044	chr1:173898913-173898916	chr4:34803775-34803781	chr2:155615368-155615386	chr4:55485312-55485314
chr1:183698291-183698291	chr1:56668292-56668302	chr2:179050808-179050823	chr2:146612790-146612803	chr1:59468102-59468109	chr1:94749027-94749057	chr8:128659689-128659691	chr1:75306187-75306202	chr1:182477719-182477738	chr1:174148195-174148217	chr4:35071864-35071873	chr2:155621435-155621449	chr4:55496597-55496597
chr1:183701532-183701538	chr1:56789205-56789221	chr2:179358412-179358419	chr2:146984479-146984487	chr1:59529370-59529380	chr1:94749810-94749815	chr8:130229427-130229427	chr1:75326212-75326213	chr1:182533423-182533454	chr1:174160081-174160088	chr4:40458543-40458550	chr2:155699478-155699487	chr4:55498684-55498688
chr1:183723898-183723902	chr1:57415070-57415072	chr2:179420547-179420622	chr2:146987639-146987639	chr1:59548642-59548660	chr1:94764894-94764894	chr8:130929179-130929187	chr1:75330892-75330900	chr1:182562841-182562858	chr1:174187267-174187333	chr4:40468040-40468048	chr2:155835704-155835715	chr4:5575644-5575646
chr1:183737636-183737651	chr1:5768453-5768518	chr2:179500828-179500837	chr2:147732319-147732345	chr1:59553611-59553614	chr1:95026159-95026186	chr9:7634215-7634221	chr1:75363169-75363169	chr1:182599331-182599342	chr1:174318466-174318468	chr4:41136725-41136725	chr2:155871598-155871607	chr4:5659824-5659839
chr1:183856892-183856892	chr1:57724478-57724486	chr2:179697029-179697104	chr2:148369464-148369505	chr1:59554167-59554169	chr1:95036950-95036953	chr9:8463681-8463712	chr1:75375298-75375312	chr1:182614418-182614421	chr1:174338753-174338757	chr4:41159538-41159542	chr2:155888319-155888324	chr4:57373458-57373479
chr1:183866813-183866817	chr1:58313760-58313762	chr2:179721745-179721748	chr2:148593803-148593899	chr1:59555645-59555648	chr1:95057986-95057993	chr9:9231311-9231337	chr1:75392824-75392827	chr1:182651076-182651083	chr1:174357620-174357632	chr4:41160616-41160647	chr2:155971097-155971115	chr4:57785004-57785033
chr1:183869264-183869279	chr1:58369247-58369258	chr2:180157096-180157120	chr2:149376099-149376111	chr1:59558522-59558524	chr1:95066244-95066249	chr9:10411221-10411232	chr1:75394143-75394143	chr1:182686626-182686644	chr1:174494090-174494151	chr4:41312914-41312920	chr2:156004076-156004118	chr4:57946601-57946654
chr1:183892006-183892011	chr1:58634743-58634763	chr2:180608305-180608309	chr2:149631202-149631214	chr1:59568052-59568055	chr1:95136223-95136223	chr9:11068289-11068304	chr1:75400240-75400291	chr1:182687504-182687506	chr1:174520804-174520821	chr4:41340075-41340092	chr2:156412236-156412243	chr4:58014835-58014838
chr1:183897045-183897052	chr1:59261060-59261089	chr2:180638650-180638650	chr2:149674723-149674726	chr1:59583057-59583130	chr1:95172981-95173016	chr9:13687828-13687868	chr1:75472202-75472204	chr1:182725015-182725025	chr1:174591988-174591998	chr4:41463322-41463351	chr2:156531318-156531319	chr4:59545060-59545067
chr1:183898584-183898629	chr1:59367910-59367916	chr2:180652582-180652597	chr2:150349041-150349048	chr1:59664668-59664671	chr1:95174121-95174132	chr9:13924590-13924596	chr1:75500266-75500283	chr1:182726811-182726817	chr1:177529426-177529437	chr4:41464327-41464342	chr2:156532621-156532667	chr4:61802997-61803000
chr1:183908445-183908447	chr1:59371601-59371626	chr2:180657176-180657233	chr2:150601077-150601084	chr1:59694425-59694481	chr1:95309209-95309212	chr9:17625349-17625358	chr1:75551042-75551046	chr1:182728591-182728601	chr1:178525349-178525399	chr4:43052500-43052504	chr2:156554424-156554442	chr4:62975770-62975774
chr1:183929223-183929229	chr1:59393197-59393198	chr2:180697188-180697227	chr2:151449087-151449133	chr1:59828464-59828468	chr1:95342288-95342291	chr9:18473220-18473282	chr1:75632573-75632575	chr1:182729839-182729842	chr1:178651325-178651334	chr4:44083999-44084021	chr2:156698529-156698530	chr4:63536068-63536086
chr1:183939528-183939529	chr1:59417301-59417301	chr2:180784825-180784885	chr2:151703412-151703417	chr1:59912019-59912028	chr1:95466441-95466446	chr9:20733719-20733726	chr1:75771792-75771797	chr1:182741182-182741184	chr1:179444407-179444412	chr4:44086938-44086954	chr2:156750292-156750305	chr4:64907041-64907067
chr1:183948574-183948580	chr1:59453082-59453087	chr2:181262172-181262176	chr2:151782976-151782985	chr1:59940401-59940430	chr1:95584472-95584487	chr9:21518959-21518959	chr1:76015010-76015018	chr1:182756459-182756485	chr1:179518167-179518187	chr4:44777294-44777309	chr2:156896158-156896172	chr4:7301614-7301644
chr1:184019234-184019252	chr1:59573816-59573837	chr3:5410655-5410658	chr2:151851144-151851186	chr1:59945144-59945170	chr1:95585228-95585237	chr9:29361644-29361697	chr1:76106425-76106451	chr1:182758226-182758254	chr1:179550932-179550947	chr4:45128882-45128886	chr2:156951341-156951351	chr4:80438968-80438977
chr1:184028053-184028062	chr1:59642482-59642494	chr3:6746756-6746825	chr2:151868822-151868860	chr1:59999401-59999408	chr1:95632252-95632253	chr9:30347499-30347536	chr1:76532845-76532845	chr1:182759094-182759108	chr1:179555954-179555982	chr4:46159794-46159817	chr2:156970853-156970859	chr4:81871901-81871954
chr1:184102898-184102952	chr1:59886407-59886437	chr3:8452708-8452728	chr2:151881241-151881241	chr1:60141571-60141571	chr1:95634147-95634150	chr9:31710246-31710262	chr1:76575841-76575860	chr1:182761972-182761987	chr1:179633315-179633320	chr4:46410225-46410231	chr2:157020322-157020325	chr4:82774206-82774209
chr1:184134089-184134098	chr1:60000997-60000999	chr3:8492543-8492555	chr2:152419824-152419858	chr1:60217184-60217250	chr1:95655717-95655719	chr9:31845282-31845299	chr1:77256877-77256882	chr1:182770495-182770495	chr1:180155463-180155463	chr4:46471964-46471964	chr2:157149070-157149091	chr4:85517304-85517310
chr1:184173299-184173300	chr1:60021563-60021564	chr3:8991861-8991868	chr2:152511991-152511997	chr1:60368577-60368650	chr1:97143879-97143889	chr9:40535238-40535278	chr1:77334870-77334874	chr1:182817260-182817278	chr1:180174492-180174497	chr4:46473831-46473831	chr2:157635623-157635672	chr4:85655112-85655113
chr1:184246063-184246066	chr1:60082096-60082108	chr3:9227244-9227273	chr2:153038480-153038548	chr1:60373689-60373692	chr1:98702653-98702656	chr9:45100407-45100428	chr1:77336071-77336088	chr1:182981031-182981046	chr1:180197167-180197167	chr4:47495070-47495074	chr2:157845386-157845433	chr4:87178787-87178804
chr1:184281878-184281888	chr1:60371166-60371181	chr3:9507649-9507716	chr2:153062499-153062522	chr1:60391809-60391819	chr1:98705231-98705231	chr9:45101020-45101021	chr1:77637660-77637661	chr1:182987623-182987638	chr1:180243075-180243080	chr4:48494458-48494482	chr2:158052777-158052780	chr4:89309036-89309072
chr1:184300637-184300641	chr1:60377251-60377251	chr3:9593186-9593246	chr2:153314168-153314188	chr1:60479640-60479691	chr1:99600405-99600407	chr9:46641086-46641106	chr1:77830535-77830538	chr1:183049008-183049010	chr1:180343828-180343835	chr4:48512657-48512657	chr2:158316340-158316389	chr4:98220243-98220247
chr1:184337745-184337746	chr1:60406378-60406384	chr3:9625116-9625141	chr2:154029600-154029682	chr1:60509959-60509965	chr1:103574863-103574869	chr9:49503972-49503998	chr1:78238394-78238426	chr1:183069392-183069439	chr1:180365419-180365431	chr4:49541737-49541793	chr2:158486113-158486123	chr4:98236028-98236055
chr1:184354251-184354266	chr1:6049347-6049347	chr3:9637747-9637780	chr2:154118311-154118313	chr1:60767681-60767684	chr1:103584666-103584699	chr9:58077631-58077637	chr1:78419641-78419646	chr1:183678580-183678593	chr1:180629685-180629692	chr4:52460343-52460364	chr2:160337077-160337126	chr4:98333299-98333317
chr1:184397025-184397059	chr1:60763267-60763269	chr3:14977603-14977606	chr2:154119456-154119466	chr1:60802031-60802063	chr1:107491171-107491174	chr9:61184489-61184507	chr1:78480341-78480393	chr1:183679278-183679292	chr1:180924380-180924399	chr4:53885672-53885690	chr2:160757662-160757671	chr4:99162410-99162422
chr1:184400529-184400534	chr1:60795592-60795621	chr3:17133636-17133636	chr2:154771399-154771467	chr1:60805359-60805362	chr1:107624856-107624889	chr9:62137009-62137035	chr1:78484820-78484821	chr1:183864220-183864230	chr1:180973408-180973455	chr4:55370728-55370741	chr2:162619930-162619947	chr5:102087710-102087740
chr1:184585553-184585581	chr1:60798149-60798168	chr3:17682072-17682086	chr2:155260843-155260845	chr1:60813182-60813183	chr1:107817777-107817780	chr9:63540001-63540009	chr1:78498335-78498345	chr1:183867500-183867529	chr1:181035633-181035633	chr4:55371673-55371673	chr2:162623304-162623304	chr5:103373310-103373358
chr1:184678319-184678320	chr1:6133062-6133069	chr3:18816280-18816285	chr2:155429408-155429428	chr1:60899589-60899602	chr1:107998861-107998881	chr9:63841009-63841072	chr1:78536707-78536712	chr1:183877267-183877277	chr1:181354587-181354612	chr4:55501473-55501479	chr2:162691328-162691395	chr5:103933699-103933757
chr1:184698947-184698949	chr1:62116195-62116212	chr3:18887784-18887803	chr2:155638128-155638134	chr1:60903048-60903076	chr1:108586344-108586351	chr9:71562064-71562092	chr1:78555718-78555738	chr1:183891953-183891961	chr1:181504842-181504867	chr4:56896125-56896129	chr2:162723122-162723142	chr5:103949565-103949598
chr1:185734975-185734982	chr1:62332746-62332753	chr3:19381191-19381224	chr2:156117221-156117248	chr1:60905833-60905852	chr1:108587161-108587162	chr9:72877097-72877130	chr1:78603714-78603726	chr1:183900754-183900766	chr1:181640572-181640587	chr4:58050146-58050156	chr2:162731136-162731186	chr5:103964776-103964788
chr1:185811008-185811011	chr1:62498737-62498737	chr3:19899190-19899207	chr2:157020207-157020229	chr1:60906829-60906832	chr1:108624362-108624362	chr9:74803378-74803400	chr1:78610033-78610037	chr1:183908891-183908898	chr1:181681645-181681657	chr4:58050898-58050904	chr2:162753420-162753461	chr5:104010954-104010973
chr1:186189956-186189962	chr1:62613449-62613456	chr3:21919220-21919231	chr2:157068014-157068016	chr1:60999899-60999900	chr1:113692338-113692342	chr9:75162505-75162535	chr1:78701331-78701341	chr1:183927124-183927128	chr1:181796843-181796852	chr4:59877672-59877673	chr2:163111233-163111266	chr5:104262529-104262551
chr1:186329231-186329232	chr1:62635560-62635579	chr3:22083394-22083412	chr2:157532358-157532373	chr1:61046342-61046367	chr1:115790885-115790886	chr9:78150586-78150615	chr1:78848727-78848728	chr1:183940144-183940157	chr1:182047471-182047484	chr4:61694911-61694923	chr2:163164013-163164027	chr5:105421961-105421966
chr1:186527809-186527821	chr1:62642971-62642972	chr3:22384198-22384228	chr2:157666786-157666786	chr1:61083928-61083938	chr1:115791626-115791628	chr9:87862389-87862390	chr1:78984956-78985020	chr1:183961804-183961844	chr1:182092374-182092396	chr4:62006303-62006311	chr2:163293696-163293732	chr5:105594602-105594619
chr1:186543859-186543860	chr1:62671037-62671062	chr3:23648999-23649052	chr2:158357695-158357704	chr1:61125812-61125812	chr1:119285364-119285371	chr9:88318179-88318195	chr1:79270955-79270956	chr1:184119338-184119339	chr1:182093056-182093088	chr4:73723138-73723176	chr2:163677642-163677664	chr5:105957113-105957119
chr1:186660352-186660372	chr1:62672293-62672294	chr3:27238403-27238431	chr2:158704419-158704442	chr1:61242679-61242725	chr1:119286816-119286817	chr9:90632203-90632206	chr1:79460395-79460422	chr1:184245503-184245504	chr1:182150560-182150569	chr4:81977645-81977664	chr2:163698581-163698582	chr5:110323410-110323413
chr1:186947847-186947857	chr1:62702030-62702032	chr3:27255089-27255097	chr2:158760778-158760788	chr1:61321825-61321860	chr1:120138676-120138682	chr9:92064837-92064859	chr1:79645049-79645053	chr1:184246050-184246057	chr1:182224179-182224240	chr4:81984632-81984648	chr2:163762811-163762824	chr5:110348031-110348060
chr1:187036358-187036363	chr1:62718014-62718032	chr3:28110423-28110429	chr2:159110042-159110047	chr1:61459335-61459341	chr1:120149452-120149455	chr9:94471281-94471297	chr1:79655100-79655105	chr1:184325404-184325420	chr1:182405549-182405550	chr4:82991752-82991771	chr2:164134451-164134454	chr5:110416768-110416772
chr1:187063733-187063744	chr1:6272576-6272581	chr3:28305124-28305193	chr2:159802940-159802953	chr1:61705699-61705706	chr1:120216385-120216386	chr9:96039791-96039800	chr1:80103825-80103878	chr1:184354152-184354184	chr1:182562640-182562650	chr4:82996474-82996474	chr2:164460830-164460840	chr5:110468236-110468276
chr1:187935370-187935371	chr1:63000508-63000532	chr3:28843768-28843788	chr2:160051829-160051869	chr1:61901586-61901596	chr1:120286737-120286737	chr9:96412939-96412974	chr1:80116843-80116872	chr1:186546598-186546599	chr1:182598873-182598881	chr4:86046913-86046916	chr2:164548785-164548786	chr5:110809950-110809958
chr1:187962448-187962449	chr1:63072385-63072394	chr3:29033527-29033561	chr2:160347870-160347880	chr1:62312784-62312810	chr1:120452956-120452974	chr9:96512813-96512814	chr1:80119140-80119173	chr1:186553199-186553261	chr1:182605133-182605139	chr4:86328379-86328379	chr2:164565835-164565837	chr5:110893691-110893694
chr1:188211498-188211513	chr1:63144594-63144619	chr3:29926742-29926754	chr2:160888337-160888371	chr1:62532416-62532442	chr1:120454442-120454443	chr9:99226223-99226263	chr1:80184881-80184954	chr1:186583782-186583799	chr1:182630873-182630923	chr4:98218785-98218787	chr2:164570571-164570579	chr5:111047075-111047077
chr1:188534381-188534394	chr1:63178329-63178332	chr3:30892364-30892366	chr2:162350483-162350541	chr1:62631459-62631467	chr1:120455528-120455528	chr9:99229801-99229855	chr1:80191838-80191910	chr1:186700350-186700355	chr1:182687574-182687574	chr4:98612879-98612884	chr2:164726045-164726048	chr5:111049311-111049317
chr1:188623711-188623713	chr1:63376634-63376638	chr3:30915470-30915478	chr2:162619850-162619868	chr1:62635532-62635533	chr1:120473593-120473594	chr9:102947046-102947101	chr1:80262767-80262852	chr1:186806077-186806087	chr1:182725421-182725421	chr4:99061727-99061746	chr2:164978900-164978900	chr5:113564916-113564933
chr1:188655524-188655550	chr1:63602057-63602059	chr3:30979475-30979493	chr2:162723303-162723329	chr1:62642076-62642084	chr1:120475541-120475541	chr9:103372245-103372350	chr1:80636263-80636270	chr1:186807073-186807085	chr1:182739877-182739884	chr4:100854778-100854788	chr2:165184481-165184483	chr5:113572804-113572813
chr1:188944696-188944720	chr1:63872161-63872172	chr3:31080116-31080126	chr2:162753671-162753699	chr1:62652369-62652434	chr1:120604462-120604468	chr9:103609991-103610043	chr1:80637412-80637429	chr1:187030051-187030066	chr1:182761649-182761664	chr4:101006950-101006961	chr2:165423569-165423574	chr5:114171132-114171144
chr1:189015487-189015498	chr1:63943417-63943418	chr3:31192325-31192336	chr2:163154914-163155037	chr1:62656974-62656974	chr1:120875579-120875588	chr9:103961598-103961611	chr1:81179932-81180002	chr1:187063949-187063956	chr1:182810020-182810053	chr4:105814237-105814281	chr2:165499294-165499309	chr5:114826472-114826477
chr1:189077671-189077685	chr1:64014311-64014311	chr3:31280416-31280429	chr2:164391957-164391989	chr1:62672708-62672738	chr1:120876679-120876679	chr9:106025934-106025961	chr1:81623966-81623988	chr1:187156059-187156073	chr1:182814229-182814262	chr4:106058273-106058309	chr2:165501383-165501432	chr5:115620053-115620062
chr1:189151033-189151037	chr1:64245787-64245796	chr3:32588430-32588455	chr2:164524952-164524979	chr1:62717655-62717754	chr1:120880492-120880494	chr9:110051370-110051375	chr1:81791737-81791764	chr1:187161500-187161503	chr1:182980910-182980912	chr4:107826167-107826183	chr2:165590140-165590153	chr5:115665537-115665540
chr1:189366898-189366909	chr1:64273015-64273030	chr3:32821985-32822001	chr2:164648991-164648998	chr1:62720729-62720742	chr1:120881199-120881204	chr9:110792342-110792370	chr1:81887126-81887147	chr1:188668166-188668170	chr1:183000254-183000276	chr4:108077557-108077559	chr2:165833902-165833977	chr5:116102489-116102494
chr1:189370494-189370500	chr1:6439169-6439174	chr3:32950239-32950265	chr2:165335056-165335076	chr1:62730282-62730289	chr1:120881797-120881798	chr9:110792972-110792997	chr1:82124425-82124431	chr1:188916376-188916379	chr1:183093821-183093825	chr4:108278571-108278592	chr2:165835647-165835680	chr5:116206286-116206318
chr1:189644015-189644025	chr1:6448345-6448355	chr3:33025606-33025623	chr2:165499619-165499643	chr1:62754616-62754645	chr1:120883127-120883133	chr9:112580512-112580547	chr1:82666610-82666624	chr1:190708581-190708583	chr1:183189292-183189292	chr4:108331489-108331491	chr2:165845691-165845692	chr5:116648698-116648723
chr1:190148267-190148268	chr1:64589899-64589900	chr3:34199299-34199323	chr2:165501346-165501347	chr1:62863965-62863969	chr1:120892619-120892633	chr9:114433258-114433282	chr1:82745714-82745720	chr1:191622985-191622999	chr1:183454221-183454231	chr4:108345809-108345820	chr2:16600873-16600886	chr5:116657289-116657292
chr1:190382695-190382709	chr1:64667875-64667880	chr3:34837894-34837901	chr2:165634487-165634543	chr1:62898756-62898764	chr1:120901635-120901641	chr9:114879470-114879571	chr1:82827761-82827815	chr1:192629661-192629675	chr1:183484316-183484328	chr4:109174310-109174329	chr2:166478042-166478090	chr5:116669151-116669161
chr1:190843395-190843402	chr1:64851396-64851421	chr3:34845607-34845611	chr2:165668297-165668323	chr1:62901345-62901372	chr1:120903007-120903013	chr9:118456443-118456477	chr1:82917166-82917167	chr1:192679487-192679504	chr1:183697378-183697400	chr4:109849601-109849626	chr2:166484915-166485021	chr5:116694056-116694105
chr1:191389088-191389103	chr1:64916703-64916713	chr3:34860174-34860194	chr2:165849172-165849172	chr1:62918911-62918914	chr1:120905693-120905711	chr9:119420169-119420239	chr1:83625264-83625306	chr1:192726533-192726540	chr1:183700296-183700329	chr4:116053500-116053502	chr2:166496688-166496705	chr5:117091000-117091003
chr1:191462417-191462438	chr1:64971998-64971999	chr3:34949592-34949592	chr2:165971109-165971118	chr1:62920727-62920729	chr1:120975111-120975113	chr9:122134385-122134428	chr1:83742736-83742739	chr1:193018615-193018616	chr1:183737061-183737086	chr4:116183742-116183742	chr2:166597485-166597485	chr5:117617795-117617796
chr1:191480198-191480199	chr1:64975279-64975291	chr3:34952832-34952843	chr2:166750204-166750205	chr1:62992346-62992350	chr1:121127549-121127550	chr9:123785844-123785865	chr1:83998221-83998230	chr1:193097019-193097088	chr1:183867037-183867040	chr4:116239033-116239043	chr2:166706456-166706464	chr5:117621396-117621399
chr1:191537044-191537061	chr1:65147674-65147687	chr3:35913817-35913887	chr2:167221347-167221385	chr1:63023026-63023137	chr1:121130083-121130083	chrX:7165670-7165670	chr1:84009104-84009104	chr1:193119313-193119323	chr1:183868015-183868020	chr4:116305287-116305302	chr2:166754818-166754848	chr5:117654560-117654573
chr1:191564069-191564080	chr1:65356937-65356939	chr3:36763363-36763390	chr2:167806460-167806485	chr1:63025074-63025110	chr1:121130831-121130843	chrX:7170235-7170276	chr1:84084855-84084877	chr1:193138493-193138509	chr1:183877470-183877485	chr4:116517359-116517390	chr2:166780724-166780741	chr5:117664856-117664911
chr1:191609905-191609908	chr1:65734713-65734713	chr3:40170641-40170643	chr2:167905461-167905467	chr1:63045334-63045335	chr1:121131902-121131908	chrX:7208166-7208264	chr1:84104785-84104818	chr1:193275953-193275989	chr1:183931354-183931357	chr4:116646903-116646921	chr2:166881454-166881475	chr5:117666112-117666122
chr1:191614062-191614080	chr1:66282797-66282801	chr3:41196421-41196422	chr2:167959430-167959433	chr1:63048965-63048968	chr1:121132941-121132962	chrX:7364282-7364310	chr1:84379405-84379414	chr1:193418505-193418519	chr1:183999772-183999777	chr4:116653811-116653811	chr2:166944949-166944962	chr5:118159146-118159149
chr1:191617408-191617417	chr1:66361186-66361201	chr3:41551023-41551067	chr2:168116837-168116871	chr1:63115524-63115524	chr1:121175446-121175448	chrX:12363529-12363629	chr1:84493350-84493414	chr1:193607482-193607523	chr1:184118938-184118941	chr4:117048315-117048335	chr2:167059194-167059195	chr5:118416487-118416503
chr1:191624812-191624815	chr1:66633359-66633375	chr3:46967311-46967318	chr2:168460668-168460669	chr1:63117084-63117107	chr1:121176098-121176099	chrX:19063984-19064008	chr1:84519812-84519813	chr1:193646347-193646376	chr1:184326572-184326583	chr4:117333362-117333366	chr2:167113215-167113217	chr5:118696836-118696850
chr1:191628620-191628630	chr1:66845711-66845720	chr3:51296674-51296703	chr2:168482406-168482417	chr1:63153755-63153779	chr1:121176681-121176696	chrX:33230486-33230577	chr1:84560526-84560542	chr1:193655967-193655969	chr1:184353692-184353702	chr4:117334429-117334435	chr2:167120972-167121007	chr5:118742460-118742465
chr1:192094317-192094330	chr1:66894323-66894323	chr3:52342262-52342317	chr2:168650775-168650783	chr1:63176713-63176722	chr1:121216651-121216678	chrX:33237049-33237059	chr1:84676565-84676567	chr1:194437587-194437598	chr1:184365434-184365464	chr4:117413252-117413257	chr2:167122918-167122929	chr5:119845864-119845865
chr1:192333013-192333029	chr1:67869166-67869174	chr3:52488837-52488863	chr2:169003038-169003058	chr1:63186755-63186761	chr1:121224828-121224832	chrX:44308904-44308973	chr1:84717552-84717552	chr1:194471555-194471555	chr1:184732561-184732587	chr4:117552071-117552079	chr2:167194507-167194528	chr5:119981207-119981207
chr1:192390634-192390647	chr1:68237965-68237966	chr3:52501795-52501847	chr2:169419949-169419960	chr1:63338078-63338083	chr1:121225948-121225950	chrX:54386744-54386750	chr1:84718626-84718628	chr1:194497668-194497670	chr1:185734938-185734966	chr4:117635899-117635922	chr2:167229316-167229316	chr5:120558020-120558030
chr1:192619983-192619999	chr1:68570860-68570861	chr3:53545914-53545930	chr2:169621283-169621319	chr1:63544086-63544124	chr1:121244365-121244374	chrX:64773077-64773086	chr1:84728340-84728368	chr1:194535262-194535264	chr1:186528107-186528107	chr4:117641897-117641927	chr2:167381323-167381324	chr5:121531569-121531574
chr1:192657830-192657830	chr1:68713490-68713501	chr3:53738315-53738315	chr2:169857069-169857112	chr1:63592432-63592441	chr1:121249184-121249212	chrX:75569611-75569631	chr1:84751239-84751264	chr1:194736324-194736325	chr1:186763120-186763121	chr4:117677448-117677451	chr2:167468975-167468979	chr5:122410082-122410170
chr1:192769236-192769247	chr1:6888411-6888450	chr3:54780280-54780289	chr2:169937045-169937056	chr1:63594020-63594042	chr1:121250403-121250408	chrX:81332023-81332118	chr1:84804797-84804810	chr1:194853857-194853859	chr1:186806247-186806248	chr4:118118771-118118772	chr2:167623406-167623406	chr5:122418627-122418643
chr1:192826723-192826727	chr1:68943537-68943538	chr3:54823377-54823405	chr2:170221269-170221286	chr1:63789262-63789272	chr1:121271204-121271204	chrX:95759762-95759797	chr1:84812991-84812998	chr1:194973539-194973558	chr1:186910830-186910846	chr4:118640295-118640339	chr2:167772058-167772123	chr5:122452206-122452293
chr1:192863828-192863833	chr1:69339347-69339426	chr3:55078135-55078136	chr2:170348967-170348968	chr1:63887947-63887959	chr1:121353834-121353834	chrX:97599347-97599381	chr1:84813797-84813799	chr1:196677244-196677250	chr1:187030133-187030154	chr4:118792763-118792765	chr2:167789690-167789722	chr5:122682647-122682673
chr1:192887105-192887112	chr1:69393301-69393301	chr3:55851680-55851699	chr2:170463477-170463484	chr1:64353021-64353032	chr1:121664975-121664989	chrX:99675222-99675222	chr1:87638132-87638132	chr1:196831877-196831881	chr1:187188079-187188084	chr4:118920297-118920340	chr2:167806386-167806386	chr5:122710571-122710626
chr1:192890754-192890780	chr1:69724233-69724265	chr3:57663804-57663809	chr2:170922641-170922678	chr1:64380522-64380524	chr1:121740627-121740631	chrX:152945631-152945643	chr1:87753024-87753035	chr2:3200873-3200963	chr1:187962351-187962355	chr4:119038317-119038328	chr2:167845530-167845554	chr5:122968580-122968598
chr1:192957675-192957708	chr1:69801205-69801227	chr3:57739663-57739705	chr2:171265696-171265730	chr1:64382552-64382552	chr1:121901468-121901468	chrX:158176431-158176472	chr1:87764969-87764973	chr2:3391924-3391935	chr1:190362888-190362903	chr4:120067560-120067564	chr2:167896600-167896636	chr5:123151096-123151117
chr1:193097019-193097056	chr1:70740136-70740160	chr3:58460513-58460566	chr2:171570633-171570639	chr1:64396085-64396086	chr1:121948560-121948568	chr10:4548128-4548128	chr1:87852998-87853003	chr2:3429890-3429907	chr1:190545042-190545055	chr4:120323288-120323300	chr2:167898635-167898637	chr5:123275465-123275469
chr1:193119728-193119732	chr1:7095969-7096005	chr3:61334554-61334596	chr2:171750637-171750638	chr1:64552037-64552054	chr1:122092679-122092698	chr10:6405085-6405138	chr1:87890830-87890830	chr2:3630789-3630820	chr1:190681029-190681037	chr4:120712821-120712834	chr2:168281754-168281781	chr5:123310925-123310928
chr1:193121689-193121706	chr1:71051811-71051821	chr3:63026729-63026748	chr2:171995560-171995601	chr1:64590213-64590255	chr1:122914951-122914959	chr10:8054568-8054595	chr1:87975493-87975500	chr2:4516088-4516102	chr1:191388900-191388920	chr4:122500932-122500952	chr2:168456369-168456371	chr5:123318724-123318737
chr1:193133257-193133260	chr1:7114826-7114893	chr3:64409918-64409932	chr2:172268609-172268615	chr1:64639727-64639732	chr1:123087736-123087736	chr10:8775783-8775805	chr1:88007588-88007595	chr2:4799142-4799166	chr1:191609917-191609971	chr4:122518946-122518948	chr2:168458123-168458155	chr5:123418868-123418869
chr1:193147015-193147029	chr1:7116167-7116171	chr3:65745423-65745423	chr2:172408356-172408368	chr1:64644329-64644338	chr1:123155601-123155604	chr10:19094005-19094017	chr1:88019882-88019884	chr2:4901274-4901287	chr1:191622669-191622694	chr4:123419537-123419544	chr2:168617644-168617672	chr5:123764758-123764761
chr1:193326187-193326196	chr1:71174987-71174992	chr3:66775260-66775271	chr2:172881790-172881843	chr1:64651986-64651986	chr1:123258715-123258717	chr10:19954084-19954126	chr1:88032768-88032769	chr2:4902402-4902414	chr1:191624917-191624921	chr4:124195976-124195983	chr2:168621136-168621142	chr5:124437512-124437514
chr1:193361947-193361953	chr1:71579344-71579354	chr3:67061677-67061686	chr2:172890409-172890479	chr1:64670359-64670364	chr1:123395330-123395330	chr10:20791482-20791500	chr1:88069833-88069833	chr2:5812558-5812559	chr1:192612383-192612384	chr4:124353438-124353445	chr2:168626619-168626627	chr5:124686539-124686549
chr1:193362578-193362585	chr1:7158210-7158229	chr3:68653169-68653172	chr2:173904469-173904475	chr1:64853363-64853371	chr1:123670481-123670492	chr10:20820450-20820511	chr1:88081751-88081752	chr2:5988797-5988806	chr1:192726812-192726843	chr4:125040933-125040946	chr2:168646584-168646593	chr5:125446084-125446128
chr1:193418610-193418625	chr1:71606896-71606928	chr3:70551405-70551417	chr2:174560581-174560611	chr1:64920649-64920665	chr1:127263588-127263588	chr10:21435694-21435716	chr1:88133180-88133205	chr2:5992669-5992679	chr1:192763629-192763646	chr4:125112196-125112197	chr2:168647326-168647350	chr5:125484340-125484344
chr1:193419779-193419783	chr1:71939358-71939367	chr3:72946850-72946854	chr2:177053360-177053360	chr1:64944635-64944636	chr1:127353668-127353668	chr10:21516452-21516497	chr1:88136338-88136344	chr2:6130129-6130192	chr1:192884070-192884074	chr4:125598880-125598908	chr2:168662699-168662710	chr5:125683100-125683152
chr1:193521745-193521749	chr1:72106272-72106274	chr3:75737852-75737867	chr2:178581559-178581559	chr1:64980855-64980883	chr1:127385236-127385255	chr10:21518801-21518801	chr1:88140005-88140006	chr2:6239791-6239793	chr1:192887438-192887449	chr4:125605509-125605512	chr2:168671089-168671105	chr5:125877846-125877848
chr1:193539858-193539859	chr1:72145615-72145627	chr3:79503115-79503117	chr2:179500846-179500851	chr1:65009990-65010065	chr1:127387952-127387959	chr10:21678031-21678036	chr1:88140652-88140653	chr2:6261817-6261871	chr1:192925067-192925074	chr4:126179948-126179974	chr2:168672183-168672238	chr5:125878958-125878982
chr1:193629488-193629495	chr1:72147360-72147371	chr3:79521067-79521091	chr2:179721732-179721757	chr1:65046467-65046500	chr1:129032560-129032573	chr10:21844593-21844620	chr1:88142257-88142258	chr2:6262864-6262873	chr1:193018453-193018481	chr4:126470286-126470305	chr2:169734657-169734663	chr5:127929660-127929708
chr1:193634082-193634098	chr1:72152642-72152651	chr3:79653742-79653770	chr2:180100831-180100854	chr1:65112673-65112680	chr1:129252643-129252645	chr10:23495705-23495740	chr1:88143003-88143004	chr2:6279577-6279582	chr1:193276557-193276558	chr4:126507576-126507591	chr2:169785800-169785813	chr5:12879058-12879064
chr1:193646188-193646188	chr1:72162395-72162403	chr3:81121010-81121023	chr2:180186653-180186733	chr1:65113613-65113614	chr1:129601404-129601413	chr10:23502824-23502836	chr1:88144768-88144772	chr2:9998171-9998171	chr1:193309708-193309772	chr4:126523667-126523671	chr2:169795234-169795247	chr5:129470616-129470616
chr1:193647070-193647079	chr1:72176121-72176122	chr3:82411995-82412005	chr2:180622298-180622329	chr1:65114344-65114345	chr1:129930913-129930916	chr10:24524245-24524273	chr1:88191822-88191823	chr2:11471768-11471775	chr1:193361825-193361869	chr4:126579599-126579599	chr2:169875990-169875992	chr5:129557155-129557169
chr1:193837694-193837694	chr1:72507483-72507489	chr3:83672221-83672226	chr2:180638636-180638641	chr1:65120010-65120029	chr1:130071831-130071831	chr10:26023599-26023610	chr1:88240847-88240916	chr2:11482049-11482052	chr1:193362543-193362557	chr4:126738269-126738297	chr2:169884260-169884268	chr5:131462162-131462176
chr1:194013605-194013642	chr1:72726597-72726598	chr3:83852176-83852177	chr2:180657216-180657228	chr1:65217248-65217253	chr1:130185823-130185842	chr10:27704129-27704131	chr1:88265800-88265803	chr2:11520945-11520972	chr1:193367186-193367202	chr4:126832774-126832811	chr2:170015367-170015398	chr5:131775718-131775719
chr1:194098279-194098292	chr1:72730686-72730743	chr3:83958923-83958941	chr2:180670044-180670048	chr1:65244599-65244599	chr1:130187173-130187176	chr10:30056351-30056434	chr1:88267763-88267782	chr2:12559127-12559312	chr1:193418494-193418494	chr4:128692216-128692217	chr2:170922740-170922768	chr5:134589340-134589392
chr1:194100107-194100107	chr1:72744478-72744481	chr3:84267827-84267871	chr2:180784548-180784564	chr1:65246585-65246587	chr1:130244853-130244854	chr10:30426988-30426989	chr1:88271572-88271572	chr2:12842070-12842080	chr1:193521732-193521755	chr4:128837920-128837934	chr2:171734355-171734366	chr5:135231611-135231617
chr1:194155743-194155746	chr1:72759958-72759958	chr3:85659873-85659945	chr2:181116905-181116908	chr1:65322752-65322761	chr1:130419723-130419735	chr10:30829863-30829880	chr1:88273730-88273753	chr2:13462483-13462483	chr1:193522626-193522665	chr4:129102861-129102866	chr2:172012299-172012311	chr5:135255466-135255476
chr1:194222872-194222884	chr1:72882598-72882601	chr3:86931187-86931191	chr2:181262127-181262149	chr1:65588926-65588943	chr1:130687561-130687572	chr10:33919801-33919802	chr1:88275463-88275470	chr2:13492860-13492864	chr1:193539799-193539828	chr4:129112404-129112418	chr2:172062147-172062148	chr5:136079288-136079317
chr1:194479109-194479118	chr1:72893672-72893672	chr3:87036799-87036807	chr2:181692588-181692601	chr1:65919973-65919989	chr1:132290120-132290121	chr10:33926256-33926308	chr1:88313662-88313664	chr2:13991419-13991466	chr1:193540635-193540671	chr4:129143030-129143078	chr2:172131615-172131705	chr5:136173690-136173730
chr1:194530031-194530046	chr1:7303565-7303568	chr3:87279801-87279831	chr3:3652544-3652561	chr1:66033236-66033273	chr1:132544851-132544856	chr10:36237280-36237311	chr1:88318662-88318665	chr2:16687051-16687072	chr1:193608271-193608277	chr4:129244760-129244775	chr2:172241806-172241809	chr5:136235788-136235801
chr1:194534998-194535005	chr1:73381628-73381669	chr3:87280786-87280841	chr3:3653610-3653643	chr1:66037976-66037982	chr1:132965965-132965965	chr10:36301066-36301066	chr1:88328985-88328989	chr2:17848766-17848779	chr1:193634029-193634043	chr4:129322267-129322275	chr2:172514751-172514808	chr5:136346414-136346414
chr1:194699606-194699639	chr1:73434104-73434106	chr3:88016100-88016129	chr3:5972331-5972376	chr1:66340993-66341035	chr1:132973880-132973880	chr10:41155857-41155870	chr1:88331283-88331284	chr2:17890787-17890798	chr1:193647088-193647095	chr4:129379559-129379590	chr2:172583045-172583047	chr5:136357724-136357732
chr1:194807200-194807203	chr1:73576167-73576170	chr3:88144443-88144458	chr3:6905938-6905966	chr1:66589123-66589132	chr1:132977798-132977800	chr10:42731982-42732106	chr1:88332993-88332999	chr2:17945381-17945390	chr1:193690614-193690619	chr4:129810267-129810270	chr2:172643308-172643311	chr5:137192652-137192686
chr1:194975959-194975959	chr1:73658394-73658433	chr3:88617553-88617567	chr3:7349974-7349981	chr1:66771884-66771911	chr1:132980826-132980829	chr10:43166155-43166178	chr1:88334790-88334806	chr2:17946335-17946335	chr1:194150682-194150694	chr4:131115590-131115597	chr2:172662967-172662990	chr5:137357140-137357149
chr1:194979542-194979543	chr1:74113013-74113046	chr3:88658018-88658024	chr3:7562786-7562810	chr1:66829118-66829121	chr1:133096229-133096253	chr10:44080473-44080495	chr1:88340685-88340686	chr2:17949394-17949431	chr1:194216293-194216298	chr4:131545580-131545583	chr2:172918454-172918484	chr5:137360946-137360950
chr1:195018245-195018273	chr1:74178960-74178969	chr3:88661657-88661661	chr3:8452823-8452825	chr1:66874345-66874358	chr1:133355561-133355561	chr10:46422472-46422492	chr1:88355142-88355142	chr2:17957554-17957571	chr1:194446341-194446363	chr4:131546352-131546356	chr2:172933458-172933459	chr5:137537499-137537558
chr1:195118733-195118770	chr1:74190235-74190240	chr3:89311990-89312027	chr3:8668421-8668475	chr1:66926114-66926147	chr1:133624971-133624971	chr10:51984536-51984547	chr1:88356037-88356054	chr2:17958669-17958688	chr1:194526634-194526688	chr4:131581000-131581015	chr2:173719186-173719195	chr5:137579606-137579619
chr1:195187660-195187661	chr1:74241747-74241749	chr3:89464487-89464501	chr3:8971772-8971773	chr1:66994822-66994826	chr1:133651340-133651345	chr10:56062817-56062822	chr1:88356603-88356616	chr2:17974647-17974685	chr1:194736393-194736396	chr4:131601431-131601442	chr2:173753560-173753567	chr5:137605608-137605609
chr1:195623006-195623020	chr1:7441838-7441838	chr3:89481020-89481037	chr3:8991807-8991905	chr1:67077341-67077363	chr1:133655591-133655592	chr10:58954131-58954140	chr1:88357628-88357628	chr2:17975485-17975503	chr1:194831066-194831067	chr4:131617088-131617126	chr2:173938699-173938701	chr5:137607559-137607600
chr1:196677318-196677323	chr1:74441217-74441220	chr3:89482498-89482524	chr3:9227167-9227168	chr1:67114601-67114602	chr1:133694374-133694374	chr10:59369792-59369879	chr1:88363259-88363267	chr2:17982214-17982227	chr1:194853735-194853743	chr4:131617660-131617697	chr2:174106828-174106831	chr5:137830649-137830713
chr1:20852832-20852846	chr1:74758306-74758310	chr3:90165586-90165598	chr3:9507627-9507666	chr1:67411353-67411375	chr1:133713539-133713571	chr10:60710832-60710836	chr1:88381373-88381431	chr2:17983252-17983274	chr1:194890303-194890311	chr4:131625743-131625748	chr2:174115547-174115577	chr5:137840489-137840503
chr1:20893853-20893855	chr1:74890936-74890943	chr3:90317584-90317594	chr3:9546742-9546769	chr1:67455062-67455069	chr1:133714907-133714911	chr10:60811468-60811483	chr1:88459546-88459566	chr2:18310541-18310541	chr1:195205446-195205479	chr4:131804886-131804887	chr2:17817829-17817831	chr5:137994569-137994590
chr1:20920710-20920710	chr1:75111008-75111010	chr3:92049988-92049996	chr3:9593899-9593919	chr1:67573750-67573763	chr1:133718955-133718955	chr10:61224497-61224501	chr1:88478852-88478864	chr2:18590019-18590032	chr1:195629547-195629556	chr4:132004451-132004468	chr2:17943952-17943953	chr5:138017477-138017482
chr1:20965933-20965961	chr1:75395351-75395356	chr3:92780200-92780209	chr3:9637674-9637695	chr1:67577034-67577048	chr1:133720410-133720410	chr10:62292463-62292492	chr1:88550691-88550693	chr2:18611995-18612014	chr1:195920043-195920083	chr4:132005663-132005674	chr2:17972892-17972896	chr5:139546014-139546021
chr1:21010916-21010947	chr1:75485050-75485055	chr3:95303274-95303276	chr3:10339937-10339964	chr1:68039876-68039888	chr1:133738632-133738633	chr10:62293561-62293570	chr1:88593391-88593391	chr2:18685060-18685071	chr2:3200935-3200953	chr4:132006609-132006642	chr2:17982122-17982134	chr5:139634107-139634141
chr1:21065641-21065642	chr1:75551253-75551258	chr3:95368317-95368347	chr3:10364282-10364312	chr1:68998463-68998481	chr1:133835512-133835525	chr10:62583924-62583940	chr1:88805951-88806003	chr2:19289548-19289562	chr2:3336402-3336411	chr4:132040436-132040450	chr2:179954280-179954309	chr5:139939584-139939638
chr1:21233262-21233264	chr1:75687793-75687800	chr3:95904924-95904928	chr3:11194164-11194213	chr1:69072214-69072302	chr1:133967181-133967222	chr10:66292687-66292701	chr1:89021673-89021733	chr2:20886350-20886353	chr2:3630881-3630881	chr4:132114474-132114476	chr2:179972626-179972663	chr5:140160140-140160145
chr1:21239198-21239228	chr1:75746092-75746113	chr3:95956911-95956948	chr3:11546527-11546595	chr1:69098569-69098586	chr1:133985320-133985337	chr10:66479525-66479533	chr1:89040206-89040214	chr2:21123657-21123662	chr2:4492618-4492621	chr4:132387910-132387936	chr2:180100586-180100604	chr5:140470657-140470665
chr1:21242205-21242224	chr1:7576528-7576548	chr3:96189431-96189452	chr3:14168163-14168201	chr1:69175126-69175142	chr1:133986568-133986595	chr10:66495854-66495872	chr1:89056927-89056940	chr2:22890241-22890249	chr2:4514502-4514502	chr4:132817800-132817804	chr2:180156930-180156931	chr5:142619785-142619802
chr1:23211255-23211259	chr1:75772064-75772091	chr3:96414169-96414181	chr3:14598185-14598206	chr1:69310279-69310316	chr1:134017853-134017857	chr10:66854408-66854427	chr1:89057620-89057621	chr2:24207520-24207545	chr2:4836270-4836293	chr4:132856897-132856956	chr2:180167114-180167147	chr5:142921205-142921213
chr1:23876216-23876221	chr1:7661708-7661710	chr3:96720516-96720516	chr3:14976726-14976754	chr1:69622434-69622441	chr1:134019485-134019491	chr10:67655142-67655176	chr1:89061940-89061949	chr2:24741446-24741446	chr2:4981431-4981434	chr4:132944975-132944980	chr2:180185908-180185920	chr5:143064500-143064508
chr1:23922828-23922832	chr1:7722849-7722850	chr3:96782331-96782343	chr3:14977535-14977622	chr1:69709027-69709044	chr1:134023411-134023419	chr10:70104191-70104236	chr1:89096526-89096528	chr2:24757052-24757061	chr2:5078595-5078620	chr4:133026382-133026398	chr2:180385426-180385448	chr5:143097634-143097646
chr1:23959542-23959559	chr1:77296288-77296293	chr3:96819600-96819604	chr3:15033764-15033783	chr1:69723622-69723629	chr1:134024514-134024517	chr10:71106392-71106453	chr1:89306446-89306458	chr2:24772040-24772048	chr2:5290466-5290474	chr4:133028657-133028668	chr2:180512078-180512078	chr5:143446017-143446057
chr1:24054185-24054192	chr1:77301258-77301280	chr3:96918483-96918535	chr3:15232639-15232718	chr1:70061409-70061436	chr1:134025482-134025491	chr10:75473169-75473195	chr1:89406540-89406541	chr2:24784612-24784615	chr2:5320256-5320259	chr4:133029561-133029565	chr2:180571784-180571838	chr5:147181080-147181101
chr1:24215007-24215026	chr1:77323767-77323769	chr3:97245002-97245008	chr3:16674968-16675032	chr1:70203542-70203546	chr1:134027697-134027706	chr10:79454164-79454173	chr1:89489457-89489460	chr2:24876503-24876544	chr2:5632271-5632280	chr4:133085849-133085849	chr2:180631458-180631474	chr5:147203468-147203479
chr1:24632071-24632071	chr1:77324803-77324807	chr3:97355406-97355417	chr3:16944399-16944431	chr1:70720559-70720560	chr1:134029143-134029145	chr10:79801861-79801912	chr1:89507399-89507400	chr2:24917743-24917759	chr2:5989118-5989153	chr4:133182763-133182770	chr2:180654703-180654733	chr5:148180986-148181027
chr1:24632941-24632943	chr1:77325423-77325425	chr3:97625666-97625691	chr3:17080436-17080437	chr1:70970352-70970369	chr1:134091897-134091921	chr10:80585901-80585905	chr1:89518387-89518392	chr2:25007652-25007658	chr2:6016391-6016410	chr4:133228753-133228760	chr2:180656118-180656158	chr5:148216781-148216795
chr1:26469238-26469263	chr1:77329237-77329243	chr3:97631817-97631849	chr3:17133642-17133657	chr1:71222877-71222886	chr1:134092983-134092987	chr10:83984667-83984690	chr1:89560422-89560426	chr2:25017264-25017267	chr2:6047488-6047493	chr4:133240403-133240412	chr2:180657338-180657342	chr5:149105096-149105098
chr1:33167766-33167790	chr1:77330375-77330382	chr3:97986610-97986615	chr3:17682085-17682086	chr1:71439241-71439264	chr1:134093660-134093664	chr10:84340098-84340105	chr1:89587198-89587198	chr2:25033386-25033404	chr2:6080144-6080189	chr4:133353902-133353911	chr2:181217004-181217039	chr5:149422988-149422996
chr1:33339530-33339533	chr1:77334848-77334869	chr3:98109868-98109869	chr3:17979431-17979460	chr1:71465120-71465133	chr1:134094384-134094408	chr10:84340838-84340879	chr1:89638731-89638772	chr2:25053301-25053329	chr2:6362188-6362221	chr4:133391803-133391806	chr2:181294700-181294711	chr5:149494861-149494884
chr1:33634784-33634805	chr1:77336051-77336055	chr3:101221505-101221513	chr3:18448995-18449000	chr1:71608824-71608826	chr1:134108320-134108350	chr10:84501737-84501761	chr1:89668586-89668597	chr2:25077299-25077301	chr2:6367122-6367145	chr4:133396151-133396152	chr2:181423066-181423082	chr5:149528319-149528325
chr1:33664627-33664633	chr1:77337105-77337105	chr3:101292616-101292630	chr3:18531510-18531527	chr1:71711660-71711672	chr1:134109822-134109825	chr10:84969831-84969852	chr1:90036691-90036747	chr2:25084250-25084284	chr2:9873600-9873622	chr4:133459137-133459151	chr2:181426583-181426611	chr5:149539639-149539642
chr1:33881272-33881273	chr1:77340015-77340016	chr3:101729762-101729773	chr3:18816295-18816297	chr1:72057030-72057047	chr1:134111622-134111632	chr10:92672195-92672204	chr1:90068848-90068856	chr2:25094336-25094340	chr2:11453332-11453354	chr4:133517476-133517524	chr2:181449973-181449996	chr5:150464292-150464314
chr1:33889800-33889809	chr1:78051320-78051351	chr3:101733826-101733838	chr3:19502574-19502593	chr1:72075262-72075269	chr1:134143669-134143672	chr10:95025775-95025802	chr1:90242493-90242512	chr2:25154444-25154445	chr2:11520933-11520951	chr4:133673382-133673385	chr2:181511401-181511433	chr5:15058328-15058334
chr1:33909230-33909232	chr1:78451421-78451427	chr3:102213072-102213073	chr3:19899133-19899137	chr1:72099539-72099542	chr1:134151001-134151070	chr10:95313538-95313547	chr1:90287090-90287091	chr2:25187639-25187641	chr2:12341487-12341493	chr4:133738978-133738993	chr2:181522265-181522269	chr5:150790915-150790923
chr1:33934714-33934724	chr1:79333397-79333397	chr3:102238934-102238957	chr3:19935411-19935429	chr1:72100420-72100450	chr1:134219385-134219436	chr10:99495892-99495954	chr1:90294148-90294148	chr2:25194600-25194609	chr2:13288644-13288651	chr4:133739659-133739664	chr2:181530540-181530540	chr5:151088124-151088145
chr1:33964992-33965008	chr1:79481784-79481785	chr3:102319951-102319974	chr3:20508536-20508541	chr1:72153379-72153393	chr1:134298475-134298475	chr10:107691372-107691397	chr1:90305862-90305900	chr2:25218098-25218100	chr2:13462227-13462233	chr4:133783190-133783198	chr2:181609524-181609525	chr5:151292062-151292074
chr1:34018462-34018462	chr1:80115355-80115357	chr3:102734482-102734495	chr3:22083433-22083435	chr1:72165968-72166027	chr1:134299722-134299729	chr10:110335674-110335714	chr1:90338356-90338378	chr2:25250739-25250770	chr2:13491775-13491807	chr4:134543735-134543767	chr2:181623273-181623326	chr5:151294080-151294087
chr1:34041657-34041661	chr1:80116848-80116862	chr3:103215244-103215253	chr3:22215452-22215469	chr1:72247060-72247084	chr1:134303309-134303310	chr10:111258501-111258522	chr1:90406577-90406581	chr2:25322969-25322985	chr2:13492873-13492902	chr4:134625827-134625828	chr2:181767305-181767310	chr5:20188525-20188547
chr1:34047936-34047936	chr1:80195025-80195053	chr3:103237077-103237078	chr3:22229166-22229196	chr1:72508530-72508537	chr1:134304403-134304406	chr10:115966495-115966529	chr1:90433395-90433398	chr2:25396896-25396908	chr2:13615640-13615663	chr4:134692223-134692233	chr2:181882544-181882544	chr5:21157748-21157776
chr1:34076328-34076329	chr1:80282700-80282706	chr3:103275623-103275629	chr3:22347640-22347715	chr1:72543830-72543848	chr1:134305135-134305143	chr10:119210950-119211012	chr1:90436961-90436968	chr2:25430432-25430433	chr2:13686010-13686018	chr4:134810309-134810344	chr2:18310527-18310543	chr5:21185218-21185241
chr1:34088290-34088291	chr1:8087063-8087066	chr3:103337146-103337155	chr3:22485243-22485260	chr1:72650346-72650350	chr1:134707716-134707719	chr10:124965922-124965926	chr1:90448355-90448357	chr2:25804790-25804794	chr2:13959175-13959228	chr4:134947328-134947339	chr2:18684919-18684924	chr5:21439612-21439612
chr1:34233690-34233690	chr1:81456832-81456833	chr3:104043339-104043340	chr3:22489122-22489155	chr1:72652210-72652222	chr1:134746921-134746921	chr10:127590178-127590178	chr1:90454880-90454899	chr2:25843614-25843623	chr2:13973806-13973829	chr4:135128632-135128638	chr2:19471576-19471592	chr5:22084896-22084908
chr1:34491857-34491861	chr1:82699642-82699643	chr3:104356715-104356720	chr3:23181559-23181559	chr1:72698870-72698875	chr1:134809066-134809074	chr10:127950777-127950784	chr1:90455702-90455709	chr2:25897352-25897362	chr2:14972831-14972852	chr4:135259305-135259327	chr2:21123674-21123757	chr5:22086105-22086114
chr1:34504122-34504122	chr1:82706154-82706156	chr3:104625625-104625633	chr3:25198092-25198099	chr1:72788331-72788334	chr1:134845990-134845993	chr11:4605424-4605431	chr1:90476992-90477015	chr2:25955074-25955091	chr2:14986247-14986258	chr4:135325315-135325322	chr2:22747472-22747492	chr5:23680230-23680239
chr1:34685195-34685210	chr1:82745956-82745963	chr3:105555902-105555911	chr3:27112219-27112223	chr1:72799192-72799195	chr1:134847055-134847057	chr11:6080991-6081022	chr1:90489073-90489129	chr2:25962193-25962198	chr2:17660332-17660335	chr4:135583043-135583056	chr2:24741544-24741564	chr5:23955342-23955354
chr1:34794514-34794520	chr1:84008345-84008374	chr3:108561773-108561779	chr3:27255045-27255080	chr1:72811219-72811241	chr1:134847786-134847788	chr11:6267416-6267417	chr1:90500431-90500439	chr2:26147980-26147988	chr2:17891810-17891824	chr4:135734762-135734764	chr2:24757431-24757443	chr5:24109345-24109371
chr1:34797733-34797733	chr1:84056215-84056222	chr3:108573365-108573370	chr3:27346239-27346278	chr1:72812652-72812653	chr1:134852835-134852845	chr11:6673549-6673568	chr1:90509851-90509851	chr2:26211419-26211421	chr2:17945343-17945355	chr4:136740424-136740437	chr2:24771706-24771723	chr5:26401477-26401490
chr1:35177309-35177312	chr1:84084956-84084974	chr3:108781102-108781197	chr3:28155135-28155193	chr1:73207892-73207894	chr1:134873710-134873717	chr11:8047919-8047930	chr1:90533306-90533343	chr2:26267011-26267018	chr2:17946363-17946380	chr4:137265649-137265659	chr2:24784439-24784452	chr5:28542612-28542631
chr1:35182796-35182809	chr1:84086114-84086116	chr3:108900546-108900560	chr3:28229300-28229301	chr1:73236636-73236663	chr1:134945862-134945865	chr11:8469450-8469508	chr1:90570963-90570967	chr2:26326298-26326303	chr2:17982316-17982338	chr4:138465351-138465378	chr2:24798004-24798009	chr5:30529201-30529203
chr1:35660417-35660455	chr1:84096946-84096949	chr3:111499506-111499525	chr3:29033547-29033558	chr1:73759700-73759704	chr1:134955004-134955014	chr11:8475876-8475879	chr1:90631917-90631939	chr2:26328874-26328884	chr2:18310573-18310649	chr4:138624350-138624352	chr2:25003141-25003166	chr5:30937584-30937612
chr1:35708194-35708194	chr1:84284647-84284660	chr3:112367880-112367910	chr3:29959854-29959895	chr1:73796171-73796191	chr1:134957222-134957224	chr11:8489411-8489438	chr1:90668276-90668278	chr2:26374223-26374257	chr2:18916073-18916077	chr4:138652589-138652617	chr2:25015653-25015660	chr5:31765786-31765845
chr1:35710953-35710971	chr1:84428772-84428773	chr3:116276164-116276188	chr3:30915461-30915484	chr1:73834945-73834945	chr1:134958478-134958483	chr11:8536031-8536031	chr1:90755502-90755503	chr2:26392659-26392694	chr2:19078700-19078724	chr4:139864455-139864485	chr2:25017390-25017397	chr5:32893226-32893231
chr1:35759497-35759497	chr1:84519869-84519898	chr3:116319450-116319452	chr3:31080120-31080154	chr1:73835729-73835735	chr1:135037965-135037965	chr11:9017070-9017082	chr1:90856445-90856451	chr2:26393923-26393927	chr2:19575363-19575369	chr4:139956982-139957010	chr2:25033222-25033250	chr5:3392903-3392903
chr1:35767101-35767111	chr1:84717845-84717869	chr3:116648278-116648294	chr3:31280468-31280472	chr1:73839020-73839042	chr1:135191327-135191346	chr11:10998511-10998534	chr1:90902215-90902228	chr2:26399285-26399307	chr2:20094576-20094603	chr4:139971820-139971831	chr2:25046542-25046542	chr5:34830747-34830794
chr1:35776504-35776506	chr1:84728080-84728104	chr3:116715411-116715411	chr3:32170771-32170794	chr1:73859613-73859615	chr1:135221055-135221057	chr11:11781965-11781986	chr1:91022356-91022359	chr2:26400543-26400568	chr2:20444220-20444243	chr4:139972607-139972621	chr2:25077425-25077438	chr5:34954045-34954088
chr1:35800903-35800931	chr1:84739955-84739965	chr3:117302903-117302943	chr3:32588721-32588721	chr1:73920096-73920102	chr1:135251870-135251933	chr11:11842739-11842739	chr1:91037797-91037809	chr2:26425749-26425779	chr2:20572856-20572894	chr4:139973563-139973583	chr2:25154604-25154612	chr5:36056942-36057000
chr1:35861732-35861738	chr1:84746207-84746209	chr3:119936300-119936317	chr3:32821959-32822014	chr1:73929671-73929680	chr1:135262223-135262250	chr11:12367473-12367510	chr1:91175982-91176002	chr2:26431862-26431875	chr2:20685975-20685986	chr4:140543496-140543500	chr2:25187633-25187633	chr5:36102876-36102897
chr1:35896322-35896361	chr1:84751195-84751213	chr3:121347331-121347338	chr3:32950306-32950309	chr1:74010756-74010758	chr1:135276126-135276134	chr11:14315263-14315337	chr1:91261546-91261572	chr2:26450521-26450522	chr2:20928662-20928701	chr4:140563974-140563976	chr2:25194413-25194426	chr5:36631068-36631079
chr1:35923447-35923459	chr1:8523984-8523992	chr3:121460348-121460399	chr3:32950947-32950960	chr1:74016239-74016249	chr1:135318903-135318936	chr11:20038648-20038649	chr1:91296895-91296911	chr2:26462169-26462169	chr2:22747153-22747163	chr4:140576448-140576502	chr2:25429867-25429869	chr5:37304035-37304096
chr1:35958726-35958728	chr1:8571981-8571982	chr3:121530935-121530942	chr3:32954693-32954704	chr1:74058493-74058493	chr1:135320896-135320896	chr11:20131286-20131289	chr1:91349298-91349306	chr2:26755395-26755396	chr2:22862315-22862351	chr4:140808666-140808678	chr2:25430429-25430430	chr5:38117643-38117645
chr1:35999354-35999356	chr1:87740062-87740090	chr3:121564758-121564763	chr3:33942607-33942608	chr1:74064658-74064662	chr1:135437799-135437799	chr11:22730220-22730236	chr1:91437991-91437999	chr2:26786163-26786168	chr2:22890086-22890088	chr4:140819075-140819134	chr2:25955085-25955089	chr5:38976244-38976247
chr1:36005460-36005461	chr1:87824968-87824986	chr3:121569474-121569511	chr3:34108014-34108026	chr1:74072846-74072852	chr1:135488887-135488887	chr11:22751575-22751620	chr1:91486120-91486143	chr2:26832024-26832047	chr2:22978092-22978108	chr4:141340112-141340120	chr2:25962307-25962309	chr5:4113251-4113267
chr1:36012749-36012750	chr1:88019248-88019250	chr3:122137599-122137600	chr3:34199279-34199284	chr1:74116370-74116371	chr1:135491757-135491757	chr11:23701974-23702042	chr1:91545336-91545406	chr2:27233584-27233589	chr2:24207264-24207300	chr4:141341220-141341235	chr2:26059163-26059165	chr5:44157482-44157487
chr1:36018978-36019000	chr1:88032698-88032698	chr3:122237437-122237437	chr3:34227518-34227522	chr1:74129387-74129387	chr1:135493495-135493534	chr11:30392124-30392140	chr1:91570321-91570332	chr2:27297588-27297593	chr2:24741579-24741588	chr4:141343096-141343102	chr2:26202632-26202649	chr5:44909901-44909946
chr1:36049209-36049212	chr1:88140582-88140583	chr3:122426184-122426230	chr3:34845609-34845614	chr1:74139204-74139213	chr1:135495567-135495567	chr11:33427421-33427541	chr1:91691414-91691422	chr2:27327850-27327856	chr2:24757259-24757270	chr4:144695439-144695515	chr2:26211420-26211463	chr5:50043044-50043067
chr1:36049900-36049909	chr1:88142325-88142327	chr3:124598210-124598219	chr3:34860161-34860214	chr1:74246684-74246691	chr1:135496321-135496328	chr11:33433753-33433813	chr1:91696963-91696979	chr2:27337354-27337355	chr2:25003075-25003093	chr4:144699167-144699171	chr2:26283070-26283070	chr5:53555399-53555413
chr1:36213857-36213872	chr1:88180160-88180166	chr3:127249782-127249791	chr3:34936923-34936923	chr1:74260332-74260378	chr1:135508097-135508098	chr11:44552763-44552817	chr1:91701830-91701858	chr2:27363827-27363832	chr2:25033496-25033497	chr4:144823598-144823610	chr2:26325970-26325974	chr5:53843847-53843871
chr1:36218368-36218397	chr1:88295899-88295906	chr3:127455922-127455932	chr3:34953079-34953080	chr1:74295227-74295237	chr1:135511171-135511177	chr11:44590400-44590415	chr1:91707581-91707589	chr2:27394193-27394199	chr2:25046307-25046308	chr4:146277949-146277964	chr2:26408994-26408994	chr5:62613708-62613764
chr1:36242686-36242698	chr1:88318536-88318543	chr3:127522396-127522426	chr3:35629414-35629438	chr1:74319989-74319997	chr1:135725409-135725466	chr11:47484134-47484192	chr1:91709781-91709783	chr2:27467713-27467735	chr2:25050769-25050825	chr4:146397081-146397096	chr2:26425835-26425847	chr5:64670701-64670701
chr1:36260536-36260539	chr1:88341674-88341695	chr3:127536990-127537005	chr3:36713853-36713858	chr1:74323926-74323934	chr1:135895494-135895495	chr11:49649810-49649826	chr1:91753900-91753930	chr2:27471735-27471739	chr2:25062967-25062970	chr4:147132047-147132062	chr2:26462146-26462160	chr5:65018819-65018827
chr1:36313404-36313404	chr1:88411203-88411207	chr3:127829688-127829752	chr3:37848839-37848840	chr1:74328074-74328087	chr1:135903713-135903713	chr11:51481495-51481564	chr1:91767986-91767998	chr2:27499910-27499919	chr2:25094447-25094449	chr4:147292097-147292174	chr2:26724900-26724914	chr5:65144048-65144051
chr1:36362344-36362350	chr1:88416996-88417006	chr3:129698307-129698328	chr3:39411643-39411705	chr1:74330776-74330785	chr1:135915613-135915615	chr11:55800970-55800975	chr1:91790741-91790748	chr2:27562444-27562470	chr2:25115050-25115050	chr4:147402548-147402579	chr2:26733009-26733013	chr5:66004118-66004118
chr1:36415680-36415695	chr1:88478881-88478887	chr3:131091554-131091560	chr3:39505232-39505255	chr1:74331605-74331608	chr1:135917530-135917546	chr11:57786913-57786917	chr1:91792444-91792480	chr2:27568114-27568115	chr2:25133738-25133779	chr4:147435111-147435114	chr2:26738518-26738526	chr5:66493443-66493443
chr1:36457374-36457376	chr1:88550663-88550685	chr3:131129408-131129488	chr3:40647818-40647834	chr1:74386129-74386137	chr1:136005261-136005268	chr11:62311010-62311032	chr1:91793175-91793185	chr2:28242158-28242169	chr2:25178376-25178408	chr4:147469835-147469853	chr2:26850071-26850109	chr5:66899648-66899669
chr1:36636425-36636444	chr1:88690242-88690243	chr3:131565004-131565017	chr3:41196399-41196420	chr1:74393673-74393675	chr1:136033673-136033674	chr11:62327379-62327395	chr1:91799954-91799983	chr2:28269109-28269129	chr2:25280582-25280587	chr4:148011025-148011045	chr2:27297656-27297679	chr5:67742936-67742972
chr1:36651477-36651481	chr1:88749357-88749359	chr3:133029162-133029183	chr3:41237009-41237078	chr1:74657135-74657141	chr1:136143363-136143366	chr11:62421674-62421743	chr1:91858231-91858231	chr2:28290095-28290096	chr2:25430465-25430543	chr4:148503857-148503858	chr2:28290066-28290070	chr5:72838902-72838917
chr1:36723583-36723587	chr1:88993694-88993703	chr3:133126423-133126424	chr3:41681823-41681849	chr1:74682218-74682224	chr1:136161271-136161285	chr11:66749117-66749192	chr1:91945201-91945203	chr2:28301343-28301369	chr2:25437932-25437961	chr4:148574861-148574869	chr2:28335183-28335188	chr5:73971243-73971283
chr1:36782516-36782582	chr1:89057887-89057890	chr3:133462173-133462174	chr3:46967267-46967271	chr1:74693251-74693251	chr1:136178518-136178520	chr11:67962874-67962879	chr1:91945989-91945989	chr2:28335534-28335535	chr2:25444116-25444140	chr4:148892791-148892808	chr2:28355579-28355591	chr5:77363199-77363211
chr1:36798962-36798985	chr1:89061971-89061975	chr3:134176668-134176674	chr3:47933264-47933268	chr1:74696458-74696474	chr1:136198288-136198293	chr11:68210284-68210297	chr1:92032624-92032671	chr2:28405006-28405015	chr2:25962400-25962449	chr4:148893805-148893816	chr2:28404908-28404958	chr5:77454153-77454163
chr1:36869580-36869581	chr1:89145366-89145381	chr3:137717626-137717633	chr3:48165007-48165027	chr1:74709269-74709287	chr1:136216474-136216504	chr11:69398233-69398237	chr1:92033630-92033635	chr2:28433642-28433659	chr2:26030263-26030279	chr4:148920243-148920247	chr2:28462947-28462952	chr5:78337209-78337245
chr1:36888388-36888388	chr1:8930860-8930868	chr3:137979396-137979396	chr3:50970493-50970518	chr1:74717877-74717877	chr1:136222462-136222463	chr11:69520238-69520239	chr1:92034590-92034590	chr2:28662311-28662324	chr2:26059353-26059371	chr4:149082648-149082672	chr2:28662727-28662728	chr5:78356888-78356902
chr1:36928452-36928462	chr1:90104296-90104333	chr3:138075652-138075671	chr3:51322534-51322545	chr1:74721217-74721256	chr1:136227560-136227565	chr11:71318535-71318597	chr1:92053295-92053295	chr2:28947289-28947294	chr2:26120475-26120492	chr4:149112956-149112957	chr2:28888501-28888551	chr5:83952709-83952901
chr1:36930601-36930601	chr1:90263909-90263922	chr3:138592556-138592599	chr3:51627936-51627960	chr1:74736397-74736413	chr1:136231600-136231601	chr11:71989716-71989818	chr1:92079178-92079183	chr2:29442156-29442158	chr2:26211369-26211372	chr4:149522824-149522829	chr2:28947213-28947224	chr5:86999215-86999228
chr1:36933215-36933228	chr1:90290492-90290496	chr3:142587764-142587817	chr3:51678397-51678409	chr1:74739636-74739639	chr1:136258330-136258348	chr11:76136094-76136124	chr1:92166407-92166408	chr2:29552660-29552677	chr2:26281016-26281019	chr4:150706105-150706105	chr2:29609559-29609571	chr5:9003352-9003356
chr1:37020242-37020244	chr1:90298039-90298048	chr3:142824525-142824548	chr3:53545815-53545824	chr1:74741510-74741516	chr1:136271969-136271980	chr11:76167613-76167619	chr1:92207654-92207655	chr2:29561774-29561800	chr2:26325838-26325838	chr4:150777474-150777529	chr2:29691534-29691560	chr5:93188047-93188069
chr1:37048650-37048653	chr1:90500171-90500179	chr3:144350610-144350630	chr3:53664411-53664436	chr1:74742398-74742401	chr1:136308665-136308682	chr11:76299510-76299533	chr1:92262793-92262830	chr2:29567141-29567152	chr2:26422912-26422926	chr4:150853087-150853089	chr2:29711615-29711624	chr5:97213181-97213191
chr1:37052628-37052630	chr1:90611644-90611677	chr3:144955407-144955412	chr3:53681960-53681985	chr1:74748325-74748342	chr1:136311100-136311101	chr11:80705727-80705809	chr1:92350056-92350077	chr2:29569375-29569375	chr2:26426434-26426435	chr4:150883326-150883330	chr2:29712613-29712620	chr5:97444121-97444127
chr1:37074772-37074776	chr1:90639221-90639229	chr3:146317482-146317494	chr3:53738292-53738301	chr1:74757027-74757052	chr1:136317634-136317667	chr11:81619867-81619871	chr1:92355232-92355232	chr2:29624890-29624902	chr2:26433237-26433240	chr4:150930421-150930452	chr2:29757390-29757446	chr5:98487659-98487683
chr1:37149698-37149766	chr1:90644618-90644622	chr3:146406841-146406866	chr3:55078122-55078141	chr1:74795181-74795189	chr1:136335171-136335225	chr11:84086294-84086385	chr1:92358407-92358412	chr2:29642931-29642940	chr2:26755806-26755818	chr4:150932152-150932153	chr2:29787324-29787344	chr5:99854017-99854030
chr1:37374413-37374413	chr1:90755579-90755632	chr3:146631038-146631043	chr3:55851660-55851669	chr1:74814150-74814157	chr1:136350728-136350731	chr11:88350613-88350625	chr1:92433743-92433743	chr2:29644363-29644364	chr2:27260367-27260401	chr4:151169711-151169712	chr2:29870298-29870303	chr5:99969317-99969338
chr1:37568969-37568974	chr1:90788881-90788881	chr3:147901232-147901284	chr3:59049330-59049333	chr1:74826863-74826874	chr1:136352341-136352350	chr11:88506234-88506246	chr1:92670825-92670858	chr2:29711533-29711569	chr2:27264372-27264385	chr4:152818879-152818901	chr2:29871209-29871232	chr6:100301063-100301064
chr1:37591444-37591449	chr1:90939663-90939670	chr3:148923847-148923913	chr3:59968275-59968301	chr1:74828318-74828357	chr1:136356970-136356982	chr11:88883679-88883692	chr1:92745357-92745358	chr2:29787723-29787723	chr2:27298242-27298286	chr4:153751915-153751939	chr2:29883852-29883875	chr6:100995697-100995711
chr1:38363488-38363490	chr1:91261607-91261645	chr3:148926936-148926936	chr3:60194550-60194561	chr1:74835116-74835123	chr1:136366409-136366411	chr11:88884265-88884274	chr1:92787048-92787048	chr2:29871225-29871229	chr2:27498160-27498211	chr4:153808097-153808097	chr2:29884538-29884546	chr6:101945471-101945477
chr1:38392142-38392150	chr1:91587243-91587246	chr3:149157378-149157390	chr3:60943865-60943871	chr1:74849151-74849171	chr1:136372658-136372659	chr11:89395354-89395355	chr1:92800578-92800622	chr2:29872069-29872084	chr2:27708300-27708321	chr4:154093976-154093977	chr2:29888247-29888254	chr6:10374851-10374879
chr1:38445792-38445844	chr1:91701994-91701994	chr3:149421906-149421938	chr3:61334520-61334550	chr1:74860083-74860092	chr1:136373323-136373328	chr11:93424908-93424934	chr1:92801833-92801859	chr2:29884439-29884456	chr2:27854028-27854037	chr4:154327018-154327037	chr2:29889187-29889240	chr6:105197958-105198011
chr1:38526674-38526680	chr1:91855632-91855647	chr3:153613470-153613477	chr3:61904912-61904953	chr1:74882187-74882197	chr1:136376660-136376661	chr11:95361124-95361212	chr1:92829941-92829941	chr2:29888604-29888610	chr2:28026906-28026921	chr4:154334956-154334960	chr2:29915915-29915955	chr6:115580740-115580823
chr1:38729782-38729785	chr1:92236521-92236522	chr3:154483348-154483358	chr3:63026716-63026717	chr1:74897839-74897857	chr1:136772221-136772256	chr11:95797019-95797122	chr1:92882749-92882763	chr2:29899417-29899457	chr2:28268949-28268951	chr4:154445398-154445398	chr2:30059580-30059587	chr6:115693324-115693346
chr1:38768570-38768584	chr1:92263135-92263151	chr3:155872998-155873041	chr3:63383244-63383248	chr1:74933906-74933906	chr1:136779040-136779040	chr11:95877412-95877423	chr1:92883441-92883452	chr2:29901703-29901756	chr2:28290015-28290019	chr4:154538582-154538608	chr2:30108348-30108376	chr6:115725941-115725943
chr1:38780458-38780473	chr1:92358544-92358547	chr3:157256528-157256544	chr3:63930666-63930672	chr1:74950247-74950270	chr1:136925393-136925396	chr11:96006446-96006526	chr1:92884398-92884442	chr2:29946586-29946591	chr2:28292720-28292749	chr4:154604874-154604875	chr2:30186211-30186216	chr6:117882527-117882529
chr1:38814248-38814253	chr1:92395370-92395396	chr3:157257254-157257283	chr3:64353842-64353891	chr1:74985433-74985435	chr1:136926596-136926603	chr11:97451827-97451841	chr1:92917907-92917915	chr2:29955803-29955815	chr2:28335694-28335711	chr4:154647584-154647584	chr2:30222055-30222067	chr6:119383236-119383237
chr1:38818665-38818688	chr1:92855041-92855047	chr3:157867415-157867453	chr3:64410018-64410031	chr1:75005617-75005622	chr1:136964087-136964089	chr11:97478545-97478566	chr1:92975630-92975633	chr2:29993755-29993763	chr2:28405262-28405282	chr4:154655995-154656001	chr2:30238125-30238129	chr6:120078274-120078274
chr1:38831857-38831862	chr1:92998417-92998441	chr3:157972037-157972041	chr3:65745419-65745421	chr1:75007851-75007856	chr1:137015397-137015405	chr11:100192201-100192260	chr1:93080736-93080752	chr2:30000393-30000398	chr2:28429680-28429694	chr4:154685557-154685559	chr2:30263938-30263971	chr6:120100586-120100594
chr1:38848711-38848714	chr1:93608906-93608923	chr4:3949278-3949304	chr3:66775237-66775272	chr1:75025979-75026029	chr1:137021264-137021274	chr11:101713249-101713299	chr1:93082530-93082558	chr2:30074655-30074679	chr2:28662667-28662699	chr4:154735514-154735514	chr2:30296636-30296636	chr6:120631239-120631242
chr1:38932034-38932062	chr1:93949980-93949997	chr4:4153576-4153592	chr3:68580607-68580640	chr1:75065540-75065540	chr1:137030795-137030798	chr11:102636798-102636863	chr1:93244628-93244634	chr2:30084051-30084059	chr2:28919822-28919828	chr4:154787685-154787686	chr2:30317997-30318079	chr6:121601707-121601721
chr1:39020667-39020668	chr1:94178964-94178976	chr4:4364881-4364886	chr3:68653038-68653043	chr1:75117958-75117958	chr1:137034106-137034106	chr11:106485528-106485539	chr1:93368754-93368756	chr2:30108214-30108216	chr2:28944625-28944660	chr4:154836203-154836207	chr2:30480883-30480914	chr6:122331981-122331990
chr1:39120436-39120444	chr1:94262703-94262707	chr4:4373250-4373263	chr3:72946830-72946830	chr1:75134936-75134941	chr1:137064987-137065001	chr11:106538787-106538791	chr1:93441495-93441509	chr2:30181178-30181200	chr2:28946131-28946178	chr4:154970880-154970882	chr2:30540188-30540229	chr6:122457374-122457388
chr1:39143318-39143334	chr1:9428309-9428312	chr4:6896080-6896087	chr3:72956233-72956256	chr1:75136285-75136305	chr1:137074830-137074841	chr11:107251930-107251944	chr1:93596407-93596413	chr2:30238179-30238179	chr2:28947133-28947133	chr5:3602490-3602490	chr2:30623317-30623360	chr6:122574163-122574191
chr1:39157775-39157804	chr1:94537964-94537965	chr4:8463408-8463412	chr3:73520465-73520467	chr1:75137549-75137560	chr1:137077573-137077578	chr11:112775835-112775865	chr1:93710869-93710900	chr2:30263965-30263978	chr2:29070133-29070149	chr5:3808905-3808988	chr2:30630159-30630199	chr6:122668672-122668684
chr1:39180073-39180077	chr1:9557560-9557568	chr4:9677678-9677745	chr3:75736852-75736869	chr1:75173948-75173961	chr1:137100430-137100447	chr11:113526201-113526238	chr1:93716069-93716077	chr2:30267547-30267559	chr2:29277664-29277678	chr5:4110151-4110167	chr2:30764894-30764896	chr6:122732216-122732223
chr1:39236815-39236834	chr1:96128965-96128965	chr4:10326998-10327011	chr3:75737802-75737817	chr1:75201263-75201268	chr1:137130047-137130047	chr11:114887285-114887285	chr1:93742653-93742669	chr2:30296458-30296462	chr2:29395790-29395805	chr5:5510655-5510679	chr2:30775101-30775119	chr6:122767159-122767163
chr1:39292334-39292352	chr1:96824015-96824034	chr4:10859641-10859656	chr3:79304579-79304587	chr1:75226179-75226179	chr1:137247022-137247035	chr11:115838080-115838081	chr1:93745806-93745852	chr2:30480731-30480731	chr2:29441618-29441627	chr5:5565246-5565260	chr2:30789840-30789843	chr6:124458655-124458658
chr1:39396122-39396135	chr1:96861176-96861181	chr4:10970683-10970696	chr3:79503093-79503108	chr1:75254713-75254727	chr1:137326052-137326052	chr11:115922867-115923008	chr1:93792773-93792774	chr2:30529892-30529905	chr2:29452247-29452277	chr5:5705278-5705279	chr2:30804064-30804068	chr6:124706780-124706788
chr1:39403954-39403958	chr1:96864282-96864289	chr4:10979920-10979923	chr3:79521041-79521089	chr1:75282008-75282010	chr1:137369874-137369874	chr11:116816393-116816469	chr1:93793514-93793522	chr2:30575495-30575505	chr2:29488766-29488796	chr5:8804664-8804675	chr2:31292011-31292047	chr6:124917513-124917601
chr1:39405572-39405586	chr1:9687315-9687324	chr4:11249352-11249374	chr3:79839829-79839833	chr1:75297087-75297097	chr1:137380371-137380379	chr11:117446109-117446154	chr1:93929997-93930009	chr2:30581967-30581979	chr2:29490211-29490240	chr5:19203796-19203854	chr2:31476237-31476251	chr6:125157442-125157478
chr1:39442480-39442482	chr1:97091206-97091228	chr4:11696571-11696591	chr3:83672174-83672206	chr1:75309133-75309136	chr1:137381109-137381112	chr11:117481538-117481541	chr1:93949933-93949935	chr2:30601872-30601874	chr2:29530449-29530468	chr5:21213612-21213619	chr2:31492903-31492903	chr6:125320485-125320485
chr1:39450309-39450329	chr1:97103946-97103965	chr4:13493124-13493140	chr3:83675247-83675261	chr1:75329076-75329080	chr1:137448045-137448052	chr11:117788898-117788919	chr1:93973069-93973075	chr2:30623283-30623291	chr2:29551643-29551647	chr5:21251941-21251987	chr2:31557031-31557096	chr6:125377064-125377069
chr1:39557767-39557768	chr1:97293591-97293592	chr4:13731105-13731109	chr3:84066516-84066520	chr1:75340023-75340029	chr1:137448764-137448769	chr11:117791772-117791785	chr1:94012931-94012941	chr2:30630153-30630162	chr2:29566437-29566453	chr5:21296987-21296993	chr2:31796369-31796398	chr6:125404696-125404696
chr1:39567171-39567175	chr1:97432655-97432665	chr4:14414505-14414533	chr3:84267827-84267841	chr1:75350981-75350982	chr1:137524914-137524919	chr11:120479943-120479966	chr1:94155135-94155142	chr2:30650256-30650268	chr2:29610295-29610299	chr5:21298502-21298509	chr2:31984322-31984323	chr6:125413071-125413087
chr1:39804034-39804035	chr1:98313402-98313414	chr4:16015418-16015422	chr3:84279963-84279976	chr1:75360562-75360563	chr1:137582615-137582635	chr12:4924021-4924077	chr1:94190084-94190089	chr2:30657445-30657448	chr2:29642624-29642625	chr5:22062132-22062132	chr2:31986686-31986711	chr6:125470374-125470386
chr1:40002022-40002027	chr1:98679275-98679280	chr4:16642010-16642079	chr3:84751442-84751453	chr1:75378555-75378562	chr1:137591408-137591429	chr12:12171326-12171354	chr1:94219927-94219949	chr2:30687018-30687029	chr2:29712447-29712453	chr5:22944895-22944900	chr2:3201045-3201056	chr6:125543831-125543895
chr1:40832354-40832372	chr1:98705236-98705248	chr4:17019452-17019455	chr3:85424326-85424329	chr1:75382741-75382743	chr1:137834464-137834480	chr12:12203556-12203557	chr1:94262463-94262469	chr2:30749501-30749501	chr2:29757319-29757368	chr5:22945828-22945865	chr2:32058703-32058715	chr6:125557863-125557871
chr1:40852551-40852611	chr1:98720031-98720035	chr4:19949605-19949622	chr3:86778871-86778901	chr1:75429932-75429948	chr1:138050432-138050435	chr12:12813371-12813383	chr1:94479265-94479275	chr2:30789783-30789788	chr2:29787336-29787344	chr5:23224096-23224101	chr2:32110051-32110060	chr6:12621789-12621810
chr1:41085228-41085264	chr1:99903650-99903653	chr4:21803240-21803243	chr3:86786450-86786463	chr1:75442841-75442844	chr1:138162627-138162630	chr12:12829818-12829838	chr1:94525459-94525476	chr2:30903622-30903651	chr2:29870789-29870824	chr5:23293748-23293751	chr2:32184999-32185047	chr6:127666743-127666776
chr1:42053221-42053221	chr2:10060819-10060835	chr4:21813992-21814004	chr3:86931139-86931151	chr1:75480974-75480984	chr1:138211576-138211578	chr12:12953345-12953394	chr1:94539936-94539962	chr2:30941601-30941626	chr2:29883987-29883992	chr5:23360835-23360839	chr2:32217747-32217790	chr6:127735662-127735673
chr1:42188118-42188124	chr2:101501535-101501539	chr4:21818492-21818510	chr3:87564108-87564113	chr1:75535840-75535858	chr1:138231741-138231743	chr12:12969426-12969435	chr1:94605247-94605265	chr2:30963925-30963926	chr2:29900177-29900204	chr5:23675142-23675159	chr2:32309281-32309309	chr6:128220399-128220426
chr1:42568785-42568800	chr2:101557327-101557341	chr4:21970429-21970465	chr3:87652216-87652248	chr1:75536900-75536902	chr1:138233224-138233228	chr12:14114717-14114724	chr1:94765035-94765036	chr2:30974596-30974609	chr2:29915877-29915890	chr5:23957991-23957994	chr2:32429052-32429081	chr6:128221979-128221991
chr1:42648200-42648216	chr2:101922463-101922476	chr4:22049908-22049955	chr3:87744369-87744394	chr1:75573679-75573686	chr1:138266822-138266823	chr12:15141243-15141257	chr1:94849444-94849462	chr2:30985101-30985146	chr2:29955772-29955775	chr5:24087350-24087350	chr2:3249875-3249876	chr6:128321140-128321144
chr1:43116566-43116569	chr2:101923206-101923208	chr4:23713273-23713278	chr3:88060411-88060426	chr1:75624947-75624991	chr1:138282800-138282801	chr12:16893006-16893050	chr1:94902615-94902647	chr2:31067981-31067981	chr2:29957348-29957362	chr5:24108948-24108954	chr2:32515998-32516025	chr6:129314266-129314314
chr1:43207687-43207698	chr2:101928686-101928720	chr4:24284174-24284321	chr3:88362927-88362980	chr1:75695459-75695491	chr1:138381620-138381647	chr12:34012726-34012733	chr1:94945684-94945684	chr2:31245394-31245416	chr2:29958628-29958650	chr5:24352516-24352517	chr2:32534795-32534814	chr6:134001573-134001580
chr1:44048655-44048674	chr2:101939324-101939326	chr4:24528046-24528070	chr3:88617552-88617559	chr1:75809074-75809081	chr1:138383120-138383123	chr12:36227788-36227805	chr1:94966412-94966417	chr2:31276533-31276545	chr2:30059570-30059600	chr5:25181603-25181608	chr2:32682806-32682811	chr6:134315576-134315605
chr1:4482704-4482715	chr2:101967609-101967614	chr4:24575104-24575131	chr3:88657969-88657977	chr1:75880531-75880581	chr1:138386139-138386147	chr12:40251454-40251457	chr1:95021020-95021052	chr2:31350324-31350329	chr2:30073912-30073922	chr5:25270201-25270206	chr2:32698716-32698717	chr6:134826572-134826575
chr1:4483406-4483411	chr2:101984701-101984708	chr4:29136606-29136635	chr3:88661562-88661617	chr1:77316430-77316441	chr1:138387018-138387019	chr12:40508516-40508587	chr1:95028557-95028564	chr2:31352580-31352582	chr2:30087287-30087300	chr5:28122870-28122870	chr2:32783846-32783848	chr6:135006093-135006108
chr1:44834548-44834552	chr2:102045602-102045622	chr4:29260635-29260646	chr3:88737949-88737958	chr1:77399588-77399591	chr1:138441228-138441231	chr12:41505450-41505474	chr1:95065727-95065728	chr2:31374014-31374020	chr2:30108355-30108373	chr5:28402445-28402452	chr2:32788888-32788922	chr6:135064147-135064160
chr1:45302805-45302806	chr2:102204332-102204337	chr4:33252258-33252274	chr3:89312049-89312049	chr1:77445122-77445152	chr1:138487059-138487061	chr12:42597685-42597685	chr1:95106194-95106194	chr2:31376333-31376385	chr2:30221915-30221966	chr5:28542859-28542864	chr2:33258130-33258140	chr6:135410504-135410564
chr1:45352265-45352285	chr2:10252412-10252415	chr4:33323290-33323322	chr3:89313388-89313426	chr1:77472767-77472778	chr1:138488598-138488605	chr12:42600261-42600272	chr1:95173173-95173196	chr2:31394839-31394846	chr2:30293880-30293914	chr5:28647613-28647640	chr2:3391997-3392001	chr6:136434637-136434641
chr1:4581238-4581259	chr2:10253278-10253283	chr4:34152678-34152687	chr3:89423644-89423672	chr1:77574747-77574810	chr1:138490867-138490872	chr12:48011917-48011953	chr1:95275587-95275598	chr2:31403906-31403974	chr2:30318034-30318041	chr5:29709200-29709239	chr2:33960728-33960746	chr6:136462139-136462141
chr1:45870825-45870831	chr2:102616251-102616261	chr4:35071901-35071949	chr3:89440866-89440875	chr1:77688525-77688529	chr1:138491977-138491979	chr12:55100088-55100097	chr1:95308592-95308614	chr2:31493021-31493028	chr2:30367150-30367161	chr5:30445053-30445058	chr2:34194235-34194259	chr6:140565921-140565953
chr1:4651025-4651053	chr2:10271934-10271936	chr4:35392759-35392768	chr3:89733481-89733510	chr1:77814039-77814046	chr1:138492847-138492855	chr12:56414341-56414351	chr1:95516783-95516791	chr2:31582061-31582068	chr2:30370015-30370015	chr5:31165187-31165187	chr2:3430347-3430353	chr6:142442928-142442956
chr1:47421927-47421955	chr2:102987833-102987850	chr4:40546305-40546311	chr3:89912487-89912490	chr1:77826453-77826471	chr1:138495378-138495385	chr12:57214670-57214696	chr1:95585236-95585240	chr2:31796498-31796500	chr2:30409342-30409347	chr5:31331465-31331468	chr2:34594119-34594132	chr6:142468921-142468928
chr1:4775732-4775735	chr2:10308763-10308766	chr4:40891842-40891843	chr3:91116274-91116274	chr1:77855702-77855707	chr1:138498557-138498582	chr12:57216611-57216642	chr1:95656029-95656037	chr2:31900462-31900475	chr2:30530186-30530207	chr5:31497327-31497395	chr2:34624273-34624278	chr6:142710260-142710268
chr1:4792776-4792840	chr2:103091845-103091848	chr4:41289767-41289767	chr3:92780197-92780198	chr1:77862018-77862025	chr1:138499524-138499524	chr12:57376979-57377072	chr1:95772773-95772948	chr2:31917548-31917557	chr2:30534462-30534564	chr5:31771491-31771513	chr2:34648370-34648371	chr6:144411665-144411676
chr1:4797741-4797743	chr2:10339023-10339028	chr4:41758244-41758251	chr3:92901500-92901517	chr1:77892037-77892057	chr1:138501727-138501752	chr12:57438615-57438651	chr1:95829708-95829734	chr2:31959766-31959777	chr2:30539232-30539244	chr5:31873441-31873450	chr2:34693115-34693121	chr6:144445959-144445965
chr1:4800507-4800545	chr2:103562109-103562119	chr4:41895897-41895899	chr3:93463635-93463692	chr1:77920067-77920134	chr1:138506753-138506820	chr12:72215520-72215542	chr1:95973853-95973855	chr2:31962899-31962899	chr2:30540512-30540542	chr5:31879031-31879039	chr2:34954441-34954459	chr6:145207626-145207651
chr1:51423257-51423277	chr2:103593060-103593075	chr4:43357738-43357761	chr3:94563453-94563453	chr1:78114074-78114107	chr1:138509830-138509863	chr12:74004807-74004816	chr1:97467195-97467211	chr2:31966933-31966954	chr2:30547923-30547927	chr5:31890605-31890605	chr2:35267754-35267778	chr6:146394213-146394234
chr1:51424313-51424329	chr2:103685903-103685935	chr4:43583538-43583547	chr3:95356337-95356399	chr1:78150802-78150841	chr1:138511414-138511420	chr12:74681684-74681703	chr1:97566098-97566099	chr2:31973488-31973488	chr2:30569854-30569892	chr5:31974723-31974730	chr2:35484104-35484111	chr6:148169306-148169334
chr1:51426415-51426419	chr2:103899927-103899927	chr4:44725612-44725615	chr3:95710700-95710709	chr1:78302948-78302951	chr1:138512805-138512811	chr12:75387648-75387655	chr1:98313447-98313465	chr2:31976471-31976512	chr2:30579158-30579183	chr5:32081526-32081558	chr2:35666153-35666159	chr6:148898987-148899009
chr1:51626581-51626605	chr2:104172740-104172747	chr4:45224545-45224556	chr3:95730978-95730978	chr1:78338032-78338042	chr1:138514170-138514170	chr12:81035771-81035787	chr1:98702653-98702653	chr2:31986622-31986663	chr2:30601367-30601367	chr5:32887584-32887598	chr2:35845410-35845418	chr6:148912956-148912966
chr1:51994584-51994584	chr2:104389616-104389622	chr4:45309198-45309207	chr3:95738560-95738574	chr1:78408526-78408530	chr1:138515226-138515228	chr12:83112454-83112497	chr1:98705282-98705287	chr2:31997542-31997544	chr2:30629573-30629574	chr5:33102466-33102499	chr2:36432791-36432804	chr6:148949748-148949760
chr1:52091579-52091599	chr2:10439708-10439708	chr4:45511327-45511328	chr3:96414014-96414020	chr1:78420102-78420133	chr1:138523072-138523088	chr12:84578753-84578760	chr1:99652020-99652043	chr2:32004817-32004820	chr2:30658826-30658839	chr5:33351237-33351264	chr2:37253817-37253829	chr6:149088504-149088524
chr1:52094623-52094630	chr2:104405765-104405782	chr4:45552223-45552251	chr3:96500177-96500202	chr1:78566085-78566088	chr1:138523853-138523854	chr12:87360272-87360274	chr1:99759682-99759710	chr2:32058697-32058703	chr2:30673261-30673332	chr5:33946401-33946405	chr2:37265139-37265150	chr6:149150862-149150866
chr1:52177165-52177184	chr2:104618999-104619001	chr4:45675573-45675589	chr3:96761461-96761467	chr1:78603645-78603686	chr1:138609798-138609817	chr12:87390934-87390935	chr1:99917044-99917068	chr2:32110013-32110025	chr2:30703447-30703458	chr5:33969113-33969123	chr2:38333968-38333986	chr6:30052222-30052228
chr1:52308737-52308746	chr2:104627188-104627196	chr4:45792561-45792566	chr3:96819628-96819636	chr1:78725680-78725689	chr1:138766106-138766132	chr12:87393509-87393535	chr1:103247505-103247529	chr2:32273141-32273145	chr2:30760902-30760919	chr5:34643945-34643954	chr2:38748721-38748768	chr6:30129179-30129214
chr1:52469388-52469391	chr2:104914967-104914967	chr4:45836821-45836839	chr3:97214974-97214975	chr1:78848645-78848681	chr1:138767996-138768000	chr12:87806167-87806174	chr1:103584371-103584374	chr2:32274297-32274297	chr2:30789771-30789802	chr5:34653576-34653578	chr2:38819949-38819967	chr6:30156129-30156203
chr1:52472018-52472018	chr2:10518363-10518386	chr4:45854700-45854715	chr3:97245012-97245017	chr1:79392842-79392895	chr1:138768665-138768665	chr12:88207162-88207163	chr1:103743936-103744000	chr2:32324635-32324640	chr2:30804072-30804086	chr5:34686515-34686559	chr2:38827054-38827055	chr6:30410815-30410858
chr1:52897169-52897170	chr2:105198889-105198890	chr4:46207146-46207152	chr3:97625764-97625791	chr1:79490463-79490483	chr1:138769551-138769552	chr12:95882524-95882564	chr1:105299300-105299316	chr2:32331935-32331949	chr2:30807605-30807619	chr5:34953980-34953983	chr2:38830042-38830058	chr6:31827217-31827225
chr1:52898383-52898400	chr2:105200462-105200476	chr4:46223952-46223983	chr3:98312816-98312848	chr1:79661628-79661659	chr1:138774775-138774775	chr12:98323093-98323138	chr1:106389076-106389078	chr2:32336615-32336646	chr2:30846845-30846845	chr5:34976998-34976998	chr2:38887594-38887614	chr6:31832112-31832138
chr1:54139037-54139037	chr2:105209385-105209387	chr4:46410403-46410409	chr3:98863593-98863602	chr1:79665710-79665718	chr1:138990978-138991015	chr12:101037953-101037997	chr1:106933228-106933268	chr2:32355381-32355410	chr2:30882879-30882882	chr5:35306562-35306615	chr2:44347379-44347379	chr6:31878547-31878565
chr1:54139667-54139676	chr2:105417404-105417476	chr4:47150896-47150978	chr3:102213082-102213084	chr1:80059361-80059375	chr1:140434508-140434522	chr12:101417636-101417702	chr1:107092003-107092029	chr2:32357494-32357494	chr2:30910366-30910398	chr5:35842423-35842458	chr2:4457255-4457276	chr6:34120054-34120073
chr1:54429640-54429643	chr2:105478379-105478382	chr4:48564390-48564407	chr3:102288121-102288130	chr1:80060215-80060220	chr1:140435584-140435584	chr12:101453747-101453797	chr1:107319293-107319300	chr2:32392923-32392926	chr2:30964299-30964303	chr5:36554863-36554900	chr2:4466709-4466712	chr6:34957565-34957591
chr1:54804643-54804648	chr2:105842140-105842151	chr4:48595009-48595091	chr3:102319933-102319940	chr1:80109825-80109847	chr1:140673203-140673207	chr12:103080065-103080110	chr1:107629115-107629143	chr2:32409336-32409338	chr2:30985844-30985848	chr5:36984350-36984352	chr2:44748843-44748847	chr6:35182758-35182761
chr1:54984593-54984594	chr2:10585969-10585980	chr4:49071896-49071921	chr3:102439027-102439041	chr1:80287726-80287753	chr1:140779892-140779911	chr12:105165157-105165194	chr1:107641050-107641061	chr2:32418969-32418969	chr2:31068523-31068525	chr5:37099072-37099104	chr2:4550587-4550607	chr6:35808705-35808725
chr1:54996899-54996924	chr2:106256162-106256162	chr4:51889946-51889950	chr3:102734577-102734584	chr1:80384010-80384018	chr1:141238401-141238401	chr12:105527717-105527724	chr1:108099505-108099526	chr2:32428981-32428999	chr2:31092697-31092700	chr5:37103074-37103079	chr2:4799952-4799965	chr6:37266718-37266732
chr1:55031984-55031992	chr2:106266664-106266667	chr4:53218064-53218071	chr3:103215188-103215198	chr1:80395047-80395059	chr1:141271212-141271225	chr12:110396298-110396326	chr1:108106283-108106298	chr2:32450513-32450517	chr2:31292080-31292082	chr5:37297816-37297850	chr2:4836135-4836156	chr6:37672251-37672251
chr1:55051682-55051682	chr2:106362457-106362516	chr4:53361012-53361040	chr3:103275533-103275560	chr1:80401404-80401440	chr1:142061895-142061930	chr12:111138346-111138376	chr1:108223145-108223163	chr2:32464808-32464851	chr2:31293738-31293755	chr5:37626856-37626865	chr2:50118654-50118678	chr6:37802679-37802706
chr1:55053353-55053358	chr2:106424689-106424691	chr4:53973480-53973536	chr3:103337121-103337122	chr1:80535063-80535066	chr1:145465024-145465028	chr13:3373260-3373267	chr1:108235093-108235096	chr2:32468710-32468726	chr2:31394444-31394446	chr5:38508811-38508815	chr2:5055235-5055235	chr6:38613768-38613771
chr1:55075558-55075568	chr2:106448948-106448958	chr4:54631341-54631397	chr3:103508531-103508558	chr1:80601877-80601877	chr1:145501669-145501670	chr13:5549689-5549716	chr1:108254093-108254132	chr2:32469746-32469753	chr2:31439756-31439771	chr5:44070535-44070537	chr2:50961816-50961876	chr6:39375965-39375971
chr1:55116592-55116676	chr2:106478494-106478496	chr4:54948408-54948459	chr3:103670127-103670152	chr1:80607364-80607380	chr1:145539535-145539535	chr13:6921793-6921805	chr1:112164216-112164222	chr2:32476822-32476825	chr2:31441238-31441261	chr5:44514882-44514887	chr2:51558355-51558362	chr6:39472904-39472921
chr1:55223764-55223769	chr2:106551913-106551916	chr4:55013165-55013221	chr3:104043176-104043212	chr1:80709606-80709624	chr1:148085439-148085439	chr13:18849517-18849531	chr1:112597054-112597054	chr2:32477551-32477560	chr2:31461236-31461257	chr5:45781697-45781698	chr2:51756888-51756888	chr6:39710705-39710732
chr1:55308153-55308165	chr2:107316357-107316366	chr4:55071511-55071551	chr3:104356783-104356801	chr1:81166381-81166418	chr1:152154975-152154977	chr13:21790253-21790263	chr1:112602579-112602582	chr2:32516108-32516109	chr2:31463420-31463424	chr5:46146030-46146034	chr2:51894764-51894768	chr6:46974170-46974183
chr1:55550133-55550170	chr2:107413299-107413316	chr4:55370860-55370889	chr3:104571152-104571173	chr1:81179948-81179971	chr1:152155606-152155612	chr13:22048086-22048093	chr1:112618378-112618413	chr2:32534553-32534563	chr2:31581807-31581869	chr5:50411715-50411743	chr2:52200677-52200693	chr6:47524841-47524871
chr1:56584014-56584016	chr2:108644884-108644889	chr4:55485641-55485644	chr3:106087380-106087435	chr1:81180916-81180917	chr1:152259160-152259162	chr13:23539035-23539046	chr1:113692412-113692433	chr2:32579322-32579339	chr2:31960107-31960111	chr5:52478366-52478380	chr2:52246812-52246832	chr6:49028813-49028817
chr1:56874789-56874794	chr2:109112400-109112402	chr4:55496589-55496596	chr3:107189665-107189700	chr1:81186611-81186628	chr1:152755697-152755701	chr13:23563427-23563444	chr1:115785502-115785502	chr2:32597667-32597668	chr2:31986709-31986709	chr5:53144199-53144201	chr2:52565001-52565048	chr6:49070784-49070825
chr1:56898260-56898263	chr2:109175967-109175993	chr4:55498595-55498602	chr3:108059808-108059833	chr1:81189314-81189318	chr1:152773487-152773497	chr13:23705274-23705286	chr1:115790009-115790089	chr2:32603375-32603376	chr2:31988745-31988756	chr5:53843485-53843493	chr2:53013165-53013196	chr6:49103426-49103448
chr1:57351289-57351300	chr2:109379985-109379987	chr4:55503514-55503536	chr3:108124232-108124243	chr1:81195790-81195816	chr1:152875506-152875515	chr13:23752192-23752266	chr1:115791782-115791824	chr2:32683163-32683177	chr2:32017373-32017444	chr5:64210318-64210323	chr2:5611522-5611543	chr6:4969467-4969495
chr1:57556798-57556800	chr2:10956477-10956486	chr4:56896257-56896312	chr3:108561706-108561714	chr1:81198914-81198980	chr1:152939895-152939897	chr13:23768095-23768143	chr1:116677379-116677379	chr2:32698602-32698624	chr2:32109888-32109900	chr5:64784423-64784434	chr2:56938844-56938844	chr6:4970139-4970155
chr1:57557941-57557950	chr2:109709511-109709513	chr4:57041594-57041610	chr3:108580074-108580197	chr1:81395711-81395772	chr1:153052105-153052111	chr13:25647276-25647278	chr1:117247623-117247640	chr2:32699795-32699805	chr2:32203940-32203944	chr5:65614988-65614993	chr2:5762560-5762561	chr6:50098628-50098632
chr1:58240960-58240961	chr2:109725002-109725010	chr4:57257499-57257538	chr3:108891876-108891903	chr1:81470873-81470874	chr1:153106797-153106799	chr13:27978722-27978734	chr1:118198117-118198122	chr2:32726832-32726874	chr2:32218289-32218298	chr5:65670389-65670397	chr2:5859900-5859905	chr6:5069340-5069345
chr1:58290970-58290985	chr2:109737341-109737345	chr4:57369472-57369500	chr3:111221019-111221101	chr1:82167848-82167849	chr1:153190840-153190840	chr13:27983166-27983221	chr1:118882504-118882504	chr2:32737124-32737135	chr2:32315716-32315736	chr5:65977482-65977490	chr2:58962061-58962069	chr6:51398563-51398575
chr1:58369253-58369255	chr2:109743152-109743153	chr4:57395886-57395898	chr3:114673569-114673570	chr1:82173350-82173355	chr1:153262985-153262993	chr13:34117476-34117496	chr1:120102623-120102632	chr2:32783866-32783874	chr2:32428963-32428976	chr5:65984620-65984625	chr2:59147434-59147438	chr6:51463043-51463043
chr1:58399525-58399541	chr2:109744216-109744220	chr4:57785048-57785059	chr3:116648371-116648389	chr1:82261146-82261163	chr1:153276995-153277002	chr13:38131270-38131306	chr1:120127579-120127597	chr2:32788889-32788895	chr2:32429585-32429601	chr5:66003961-66003987	chr2:59412779-59412797	chr6:51942279-51942281
chr1:58540559-58540575	chr2:11057618-11057620	chr4:58016971-58017004	chr3:119087378-119087381	chr1:82312543-82312550	chr1:153306477-153306478	chr13:44029897-44029941	chr1:120138799-120138807	chr2:32789429-32789433	chr2:32450145-32450160	chr5:66362730-66362733	chr2:59576834-59576863	chr6:52720493-52720550
chr1:58635141-58635158	chr2:112315381-112315417	chr4:59990196-59990222	chr3:120835852-120835882	chr1:82355478-82355480	chr1:153307888-153307891	chr13:44716593-44716634	chr1:120163693-120163708	chr2:32808009-32808040	chr2:32516339-32516364	chr5:66897687-66897703	chr2:60084920-60084929	chr6:52731942-52731943
chr1:58902608-58902610	chr2:112477755-112477755	chr4:61801052-61801061	chr3:120871594-120871605	chr1:82433471-82433540	chr1:153344763-153344765	chr13:44733276-44733292	chr1:120168272-120168278	chr2:32952401-32952430	chr2:32549654-32549688	chr5:66955826-66955874	chr2:61512747-61512828	chr6:53130881-53130939
chr1:58917806-58917817	chr2:112618029-112618036	chr4:61865114-61865157	chr3:121561952-121561952	chr1:82450977-82451001	chr1:153517650-153517652	chr13:44762828-44762895	chr1:120171891-120171908	chr2:32982093-32982096	chr2:32579232-32579240	chr5:69836325-69836326	chr2:6239857-6239868	chr6:54026642-54026650
chr1:59192389-59192390	chr2:112733125-112733132	chr4:62943044-62943062	chr3:121569443-121569504	chr1:82455384-82455413	chr1:153641920-153641921	chr13:44862606-44862646	chr1:120217555-120217564	chr2:33193424-33193429	chr2:32603827-32603832	chr5:73571933-73571935	chr2:66057557-66057564	chr6:5446596-5446600
chr1:59201441-59201444	chr2:113869691-113869701	chr4:64725110-64725115	chr3:121786411-121786437	chr1:82520874-82520891	chr1:153847103-153847108	chr13:47866917-47866920	chr1:120235636-120235670	chr2:33253080-33253084	chr2:32698953-32698998	chr5:73781819-73781865	chr2:67367004-67367061	chr6:54628741-54628741
chr1:59208270-59208284	chr2:114337909-114337911	chr4:65817127-65817131	chr3:122114397-122114400	chr1:82638753-82638756	chr1:154528920-154528931	chr13:48172283-48172294	chr1:120287434-120287434	chr2:33290477-33290503	chr2:32699787-32699801	chr5:74375137-74375138	chr2:69006959-69006975	chr6:55721713-55721713
chr1:59266739-59266746	chr2:11489043-11489057	chr4:69339196-69339221	chr3:122137596-122137597	chr1:82641516-82641518	chr1:154562265-154562277	chr13:50452626-50452711	chr1:120314902-120314918	chr2:33299552-33299590	chr2:32719801-32719840	chr5:74476702-74476740	chr2:69436809-69436823	chr6:6090514-6090534
chr1:59320782-59320783	chr2:115394225-115394255	chr4:69379296-69379301	chr3:122284016-122284058	chr1:82666508-82666534	chr1:154580095-154580096	chr13:51858519-51858575	chr1:120352998-120352998	chr2:33699103-33699149	chr2:32730488-32730508	chr5:74813364-74813375	chr2:69523634-69523665	chr6:61241515-61241593
chr1:59321924-59321931	chr2:115415023-115415037	chr4:70021689-70021691	chr3:123256757-123256838	chr1:82668511-82668532	chr1:154665167-154665169	chr13:51933570-51933574	chr1:120366690-120366690	chr2:33709165-33709177	chr2:32783620-32783621	chr5:77980234-77980260	chr2:69591235-69591322	chr6:64951683-64951684
chr1:59367713-59367717	chr2:115439235-115439240	chr4:70803145-70803162	chr3:123500395-123500402	chr1:82682824-82682843	chr1:154678008-154678014	chr13:53242415-53242435	chr1:120455474-120455475	chr2:34458249-34458259	chr2:32789059-32789078	chr5:78026207-78026219	chr2:69662464-69662484	chr6:64954430-64954431
chr1:59419896-59419900	chr2:115561554-115561555	chr4:71632588-71632608	chr3:123508944-123508990	chr1:82718373-82718383	chr1:154679341-154679342	chr13:54169092-54169124	chr1:120456266-120456268	chr2:34576237-34576237	chr2:32953396-32953406	chr5:78384954-78384970	chr2:69686429-69686429	chr6:64986372-64986375
chr1:59432171-59432178	chr2:115934829-115934833	chr4:75485557-75485604	chr3:124598248-124598270	chr1:82839190-82839198	chr1:154769145-154769191	chr13:55257052-55257068	chr1:120473446-120473450	chr2:34594152-34594161	chr2:33037880-33037908	chr5:78499474-78499478	chr2:69948052-69948069	chr6:71156998-71157010
chr1:59466067-59466077	chr2:116078047-116078064	chr4:80822741-80822755	chr3:126456494-126456534	chr1:82866968-82867009	chr1:154770208-154770211	chr13:57334709-57334813	chr1:120475681-120475700	chr2:34648043-34648057	chr2:33261989-33261991	chr5:87878907-87878925	chr2:70141351-70141355	chr6:71201047-71201064
chr1:59467226-59467226	chr2:116091704-116091712	chr4:81872888-81872907	chr3:126768249-126768270	chr1:82879511-82879538	chr1:154772029-154772032	chr13:59666819-59666829	chr1:120561355-120561378	chr2:34693144-34693144	chr2:33267055-33267064	chr5:89628717-89628721	chr2:70491204-70491212	chr6:71223356-71223377
chr1:59642554-59642560	chr2:116463808-116463822	chr4:81877262-81877276	chr3:127249725-127249752	chr1:82924312-82924329	chr1:154777444-154777453	chr13:63104611-63104652	chr1:120604482-120604486	chr2:34767665-34767678	chr2:33402757-33402763	chr5:89750186-89750253	chr2:70625899-70625926	chr6:71307184-71307211
chr1:59870911-59870914	chr2:116633909-116633912	chr4:81902223-81902227	chr3:127389362-127389398	chr1:82943943-82943975	chr1:154794093-154794123	chr13:63539768-63539796	chr1:120653646-120653648	chr2:34804376-34804388	chr2:33438486-33438486	chr5:89795315-89795319	chr2:70626703-70626771	chr6:73453422-73453425
chr1:60353861-60353870	chr2:116640163-116640171	chr4:82728699-82728790	chr3:127522433-127522481	chr1:82955347-82955363	chr1:154795518-154795534	chr13:63578546-63578662	chr1:120738808-120738809	chr2:34888699-34888708	chr2:33463077-33463109	chr5:93385170-93385171	chr2:70856327-70856342	chr6:7643242-7643246
chr1:60511433-60511434	chr2:116668604-116668610	chr4:82799918-82799919	chr3:129675984-129675992	chr1:83017934-83017947	chr1:154854290-154854298	chr13:67915104-67915139	chr1:120743400-120743476	chr2:34931572-34931619	chr2:33464516-33464533	chr5:93473434-93473461	chr2:71168372-71168411	chr6:82669672-82669680
chr1:60796793-60796804	chr2:116710569-116710574	chr4:82801793-82801854	chr3:131091615-131091616	chr1:83029450-83029465	chr1:154855800-154855807	chr13:73565569-73565569	chr1:120811150-120811176	chr2:35022778-35022780	chr2:33650375-33650381	chr5:93509943-93510013	chr2:71188803-71188804	chr6:82738677-82738691
chr1:60802323-60802341	chr2:116745162-116745209	chr4:82996509-82996515	chr3:131133558-131133570	chr1:83066376-83066402	chr1:154856844-154856858	chr13:90720395-90720441	chr1:120876832-120876846	chr2:35333019-35333032	chr2:33704768-33704794	chr5:93510632-93510635	chr2:71189907-71189913	chr6:83849956-83849958
chr1:6204537-6204542	chr2:116811487-116811492	chr4:83999774-83999791	chr3:133462181-133462184	chr1:83102186-83102290	chr1:154857499-154857499	chr13:95342976-95342993	chr1:120877785-120877789	chr2:35403846-35403846	chr2:34053630-34053655	chr5:94168636-94168642	chr2:71254177-71254187	chr6:83888779-83888824
chr1:62116107-62116110	chr2:11684918-11684920	chr4:84016724-84016752	chr3:135218504-135218525	chr1:83596233-83596246	chr1:154858354-154858359	chr13:95646532-95646546	chr1:120881240-120881260	chr2:35436652-35436676	chr2:34071679-34071684	chr5:96450366-96450373	chr2:71547507-71547510	chr6:85216788-85216802
chr1:62582624-62582665	chr2:118015238-118015250	chr4:85655010-85655016	chr3:135484115-135484120	chr1:83606356-83606363	chr1:154860536-154860571	chr13:95807504-95807504	chr1:120892084-120892084	chr2:35871014-35871014	chr2:34228907-34228926	chr5:100219201-100219232	chr2:71606175-71606226	chr6:85491238-85491293
chr1:62650057-62650073	chr2:118332797-118332803	chr4:85713257-85713270	chr3:135484899-135484904	chr1:83615635-83615656	chr1:154916029-154916036	chr13:96635041-96635099	chr1:120892975-120892978	chr2:35913277-35913301	chr2:34466737-34466743	chr5:100656494-100656529	chr2:71674139-71674151	chr6:86309533-86309547
chr1:62701991-62701994	chr2:118434976-118435005	chr4:86062793-86062802	chr3:135763597-135763683	chr1:83625218-83625226	chr1:154981941-154981966	chr13:96757940-96757955	chr1:120902507-120902509	chr2:35958516-35958517	chr2:34468465-34468468	chr5:100669750-100669750	chr2:71674806-71674815	chr6:86404299-86404304
chr1:62712091-62712110	chr2:118505551-118505552	chr4:86197528-86197558	chr3:136053351-136053358	chr1:83690370-83690375	chr1:155094893-155094898	chr13:98297326-98297352	chr1:120903784-120903785	chr2:36238534-36238613	chr2:34787411-34787450	chr5:100914458-100914468	chr2:72277380-72277381	chr6:86472102-86472149
chr1:63001333-63001346	chr2:118585128-118585153	chr4:86591271-86591319	chr3:137485035-137485056	chr1:83981286-83981289	chr1:155139196-155139218	chr13:98533024-98533064	chr1:120909856-120909858	chr2:37244909-37244918	chr2:35023107-35023126	chr5:101006257-101006297	chr2:72779700-72779718	chr6:86974847-86974881
chr1:63073018-63073025	chr2:118895340-118895357	chr4:90940108-90940119	chr3:137717650-137717655	chr1:84007746-84007747	chr1:155169931-155169937	chr13:103960605-103960719	chr1:120917913-120917927	chr2:37265029-37265038	chr2:35078348-35078348	chr5:102088690-102088691	chr2:72796534-72796563	chr6:87879366-87879423
chr1:63080366-63080368	chr2:119014091-119014092	chr4:94479877-94479893	chr3:138629885-138629897	chr1:84009512-84009539	chr1:155176420-155176420	chr13:107977093-107977106	chr1:120987745-120987816	chr2:37274213-37274213	chr2:35268533-35268539	chr5:102263908-102263912	chr2:72839402-72839408	chr6:88118009-88118041
chr1:63110830-63110830	chr2:119042620-119042620	chr4:95176990-95177001	chr3:138752948-138752954	chr1:84033141-84033145	chr1:155247456-155247464	chr13:110753285-110753301	chr1:120994076-120994088	chr2:37525748-37525766	chr2:35312865-35312867	chr5:104287028-104287028	chr2:72848405-72848419	chr6:88448807-88448817
chr1:63136248-63136248	chr2:119154840-119154842	chr4:95581712-95581717	chr3:141786682-141786720	chr1:84166025-84166027	chr1:155249170-155249170	chr13:110806180-110806186	chr1:120995103-120995108	chr2:37589572-37589608	chr2:35403626-35403634	chr5:104706490-104706491	chr2:73113553-73113603	chr6:88748880-88748922
chr1:63138767-63138769	chr2:119155487-119155515	chr4:97264374-97264454	chr3:141868999-141869036	chr1:84349562-84349562	chr1:155249833-155249837	chr13:112662198-112662208	chr1:121010149-121010171	chr2:38109219-38109222	chr2:35436114-35436130	chr5:104963349-104963356	chr2:73330332-73330332	chr6:89025158-89025166
chr1:63142098-63142098	chr2:119169518-119169523	chr4:98278487-98278487	chr3:142333189-142333211	chr1:84461057-84461065	chr1:155251371-155251371	chr13:113583488-113583500	chr1:121035881-121035882	chr2:38465677-38465692	chr2:35437454-35437462	chr5:105939110-105939111	chr2:73692969-73693000	chr6:89091773-89091805
chr1:63173711-63173727	chr2:119178092-119178098	chr4:98846504-98846505	chr3:142587742-142587765	chr1:84575352-84575371	chr1:155255853-155255856	chr13:114915001-114915014	chr1:121039558-121039565	chr2:38490849-38490849	chr2:35667938-35667987	chr5:105940055-105940100	chr2:73693816-73693824	chr6:89250978-89251004
chr1:64162721-64162739	chr2:119399265-119399265	chr4:99321180-99321196	chr3:142824473-142824503	chr1:84576221-84576223	chr1:155256413-155256413	chr13:115528015-115528073	chr1:121126578-121126596	chr2:38491571-38491576	chr2:35899458-35899465	chr5:105941084-105941104	chr2:74379829-74379839	chr6:91666562-91666589
chr1:64357595-64357622	chr2:119422380-119422381	chr4:100291315-100291316	chr3:144269845-144269890	chr1:84613017-84613023	chr1:155528590-155528639	chr14:7197195-7197211	chr1:121128861-121128867	chr2:38822411-38822424	chr2:35912092-35912114	chr5:105942290-105942301	chr2:74626954-74626983	chr6:92210289-92210290
chr1:6439182-6439191	chr2:119481615-119481630	chr4:100826974-100826982	chr3:144350566-144350570	chr1:84745904-84745904	chr1:155662229-155662229	chr14:12700509-12700632	chr1:121130070-121130100	chr2:38830240-38830285	chr2:37244998-37245025	chr5:106936982-106936982	chr2:75434812-75434852	chr6:92217659-92217669
chr1:6448354-6448354	chr2:119525811-119525866	chr4:103336521-103336535	chr3:144915221-144915244	chr1:84748783-84748843	chr1:155663868-155663871	chr14:20274961-20274970	chr1:121133453-121133453	chr2:38887451-38887451	chr2:37253116-37253154	chr5:108141020-108141024	chr2:75435455-75435471	chr6:92809269-92809273
chr1:64558522-64558533	chr2:119547293-119547295	chr4:103866723-103866732	chr3:144955394-144955403	chr1:84758927-84758962	chr1:155842778-155842779	chr14:23086511-23086557	chr1:121149672-121149693	chr2:39048258-39048259	chr2:37593691-37593702	chr5:108241603-108241618	chr2:75459828-75459839	chr6:93011422-93011435
chr1:64624193-64624197	chr2:119549016-119549016	chr4:104694229-104694261	chr3:145570319-145570319	chr1:84760476-84760479	chr1:155862637-155862641	chr14:25895016-25895031	chr1:121226275-121226278	chr2:39242988-39242997	chr2:38490951-38490958	chr5:108509042-108509052	chr2:75460501-75460509	chr6:94146378-94146378
chr1:64667125-64667125	chr2:119934384-119934389	chr4:104712646-104712653	chr3:145588984-145589002	chr1:84764389-84764439	chr1:156507479-156507507	chr14:26496951-26496961	chr1:121244677-121244693	chr2:43189231-43189245	chr2:38820001-38820028	chr5:108552639-108552643	chr2:75504698-75504702	chr6:94215817-94215837
chr1:64671855-64671855	chr2:119935575-119935581	chr4:104722130-104722143	chr3:146317463-146317466	chr1:84765125-84765147	chr1:156861823-156861831	chr14:28780111-28780147	chr1:121251986-121252005	chr2:44748886-44748903	chr2:38830067-38830100	chr5:110334751-110334759	chr2:75506058-75506094	chr6:97174095-97174113
chr1:64721098-64721101	chr2:11995595-11995649	chr4:105406353-105406380	chr3:146481179-146481186	chr1:84775877-84775930	chr1:156920756-156920766	chr14:28834517-28834533	chr1:121255992-121255992	chr2:48635815-48635818	chr2:40981763-40981813	chr5:110526628-110526629	chr2:75782588-75782595	chr6:97917342-97917385
chr1:64910950-64910954	chr2:119960188-119960207	chr4:106325732-106325733	chr3:149022718-149022752	chr1:84812671-84812674	chr1:157179739-157179761	chr14:31209046-31209057	chr1:121271735-121271748	chr2:48771031-48771042	chr2:44910612-44910628	chr5:110784465-110784509	chr2:76208144-76208147	chr6:97927317-97927321
chr1:64972062-64972080	chr2:120255346-120255364	chr4:106346026-106346027	chr3:149157378-149157418	chr1:84814180-84814190	chr1:157320371-157320372	chr14:33145557-33145568	chr1:121288972-121289009	chr2:49197235-49197271	chr2:45019479-45019491	chr5:110893786-110893793	chr2:76476022-76476074	chr6:98401356-98401367
chr1:64975259-64975259	chr2:120453595-120453600	chr4:106357583-106357589	chr3:149251769-149251774	chr1:84993910-84993913	chr1:157735686-157735688	chr14:39141936-39142017	chr1:121299490-121299582	chr2:50118502-50118502	chr2:49389983-49390039	chr5:111020883-111020893	chr2:78669366-78669375	chr6:99700348-99700388
chr1:65037872-65037894	chr2:120962095-120962096	chr4:107680398-107680437	chr3:149343425-149343458	chr1:85122845-85122874	chr1:157798414-157798439	chr14:39773601-39773613	chr1:121303743-121303753	chr2:51289480-51289485	chr2:49416702-49416767	chr5:111080035-111080081	chr2:79435968-79436069	chr7:100246325-100246348
chr1:65113339-65113341	chr2:121175194-121175195	chr4:107717108-107717125	chr3:152147656-152147683	chr1:85166251-85166255	chr1:157803090-157803098	chr14:39867582-39867624	chr1:121306574-121306591	chr2:51756972-51757014	chr2:49888793-49888797	chr5:111296125-111296137	chr2:80381987-80381992	chr7:100369919-100369936
chr1:65227120-65227139	chr2:121213706-121213723	chr4:108524692-108524720	chr3:153286534-153286538	chr1:87282898-87283042	chr1:158257934-158257953	chr14:47577071-47577119	chr1:121325240-121325241	chr2:51817979-51817998	chr2:50872135-50872141	chr5:111570906-111570913	chr2:80439940-80439958	chr7:100411133-100411156
chr1:66108228-66108229	chr2:121334659-121334661	chr4:114557848-114557920	chr3:153613368-153613371	chr1:87412932-87412986	chr1:158311015-158311065	chr14:47623176-47623206	chr1:121332488-121332506	chr2:51823514-51823518	chr2:50961788-50961805	chr5:112565035-112565075	chr2:83445560-83445565	chr7:100817557-100817603
chr1:66694265-66694266	chr2:121439953-121439969	chr4:115376351-115376361	chr3:154706011-154706039	chr1:87567861-87567868	chr1:158395486-158395488	chr14:47631545-47631557	chr1:121665218-121665228	chr2:51835478-51835480	chr2:51756984-51757015	chr5:112566510-112566514	chr2:84451548-84451561	chr7:100982281-100982292
chr1:66796095-66796099	chr2:121586864-121586878	chr4:115477534-115477579	chr3:156349864-156349869	chr1:87651045-87651093	chr1:158497003-158497009	chr14:50988254-50988321	chr1:121715824-121715853	chr2:51894921-51894929	chr2:51824297-51824309	chr5:113572762-113572798	chr2:84516018-84516022	chr7:101171018-101171032
chr1:66935679-66935687	chr2:122043543-122043547	chr4:115621794-115621819	chr3:157256548-157256562	chr1:87673593-87673602	chr1:158505296-158505297	chr14:53366392-53366396	chr1:121730515-121730521	chr2:52246732-52246735	chr2:51853652-51853686	chr5:113838240-113838251	chr2:84543795-84543795	chr7:101696064-101696065
chr1:68267135-68267136	chr2:122061749-122061749	chr4:115961578-115961590	chr3:157257312-157257332	chr1:87684680-87684680	chr1:158510982-158511008	chr14:53370047-53370049	chr1:121860772-121860775	chr2:52564095-52564104	chr2:51893402-51893408	chr5:113984761-113984773	chr2:84545112-84545146	chr7:101972677-101972716
chr1:7079921-7079935	chr2:123786799-123786801	chr4:116055648-116055660	chr3:157867504-157867523	chr1:87685772-87685772	chr1:158555924-158555924	chr14:54040052-54040065	chr1:121880703-121880704	chr2:53013166-53013169	chr2:51894122-51894129	chr5:114104084-114104092	chr2:84627760-84627776	chr7:102084165-102084217
chr1:70969014-70969020	chr2:123837198-123837207	chr4:116596679-116596682	chr3:158946664-158946734	chr1:87726833-87726837	chr1:158775692-158775693	chr14:56686949-56686960	chr1:121902596-121902596	chr2:53014173-53014187	chr2:52201048-52201082	chr5:114134137-114134155	chr2:84641056-84641064	chr7:104093125-104093134
chr1:71036907-71036912	chr2:124197744-124197753	chr4:116644242-116644265	chr3:159550424-159550452	chr1:87730815-87730819	chr1:158776542-158776542	chr14:59912190-59912190	chr1:121904178-121904181	chr2:53900552-53900560	chr2:52246863-52246870	chr5:114352207-114352236	chr2:84837970-84837975	chr7:107028042-107028054
chr1:7116044-7116071	chr2:124216566-124216577	chr4:116700602-116700627	chr4:3343954-3343961	chr1:87766787-87766795	chr1:158793092-158793098	chr14:59959540-59959620	chr1:121939428-121939450	chr2:55025414-55025429	chr2:52564012-52564046	chr5:114388789-114388817	chr2:84848521-84848529	chr7:107131065-107131073
chr1:71441233-71441265	chr2:124328632-124328633	chr4:116911313-116911323	chr4:4364840-4364861	chr1:87839235-87839239	chr1:158830796-158830813	chr14:62454505-62454510	chr1:121947944-121947960	chr2:56939571-56939571	chr2:52777251-52777259	chr5:114391851-114391872	chr2:90480204-90480243	chr7:107409500-107409527
chr1:71465015-71465046	chr2:124643805-124643807	chr4:116982707-116982714	chr4:4373230-4373251	chr1:87852971-87852974	chr1:159249351-159249354	chr14:62456139-62456141	chr1:121948514-121948588	chr2:57050356-57050358	chr2:53900030-53900038	chr5:114746335-114746337	chr2:90546099-90546102	chr7:107549131-107549180
chr1:71502237-71502238	chr2:124825670-124825674	chr4:117413101-117413128	chr4:4392627-4392656	chr1:87890783-87890784	chr1:159277245-159277248	chr14:65979786-65979840	chr1:122057010-122057022	chr2:57053378-57053384	chr2:55025608-55025611	chr5:114935844-114935848	chr2:90647881-90647897	chr7:109358507-109358540
chr1:71584192-71584192	chr2:125396522-125396548	chr4:117779501-117779536	chr4:5442837-5442837	chr1:87893801-87893885	chr1:159295179-159295201	chr14:69087094-69087114	chr1:122091168-122091227	chr2:59033157-59033160	chr2:56932300-56932301	chr5:115074774-115074780	chr2:90690690-90690702	chr7:109360119-109360121
chr1:71605762-71605765	chr2:125994015-125994019	chr4:118038013-118038024	chr4:6043313-6043349	chr1:87895465-87895482	chr1:161068726-161068726	chr14:69370162-69370208	chr1:122095681-122095700	chr2:59186107-59186154	chr2:57053722-57053724	chr5:115395276-115395288	chr2:90705501-90705505	chr7:109401254-109401266
chr1:71606722-71606740	chr2:126243945-126243950	chr4:118110764-118110791	chr4:6896127-6896127	chr1:87975598-87975602	chr1:162032024-162032029	chr14:69370891-69370921	chr1:122096311-122096314	chr2:59271837-59271852	chr2:57054239-57054250	chr5:115419769-115419834	chr2:90741689-90741704	chr7:110493070-110493080
chr1:71674731-71674743	chr2:126689839-126689839	chr4:118569773-118569782	chr4:7291625-7291647	chr1:87983931-87983952	chr1:162047904-162047905	chr14:75249874-75249880	chr1:122115495-122115528	chr2:59334921-59334953	chr2:58173294-58173307	chr5:115448408-115448408	chr2:90844030-90844038	chr7:111930480-111930489
chr1:71924980-71925007	chr2:127296836-127296838	chr4:119885812-119885814	chr4:8615388-8615430	chr1:88010205-88010206	chr1:162049413-162049418	chr14:75350216-75350220	chr1:122145959-122145973	chr2:59412818-59412834	chr2:58382999-58383000	chr5:115466127-115466134	chr2:90871298-90871303	chr7:112479935-112479936
chr1:72106648-72106648	chr2:127406306-127406316	chr4:120108845-120108860	chr4:9684312-9684338	chr1:88020391-88020405	chr1:162054842-162054870	chr14:75985066-75985092	chr1:122149462-122149485	chr2:59476393-59476402	chr2:58962741-58962742	chr5:115534334-115534351	chr2:91327569-91327570	chr7:112482859-112482860
chr1:72138632-72138633	chr2:127964380-127964386	chr4:120595860-120595874	chr4:9690657-9690715	chr1:88045515-88045515	chr1:162145848-162145862	chr14:77023239-77023241	chr1:122170008-122170020	chr2:59683383-59683392	chr2:58972571-58972595	chr5:115726209-115726220	chr2:91735035-91735063	chr7:112830689-112830715
chr1:72145579-72145583	chr2:128065170-128065227	chr4:120728745-120728764	chr4:10326990-10326991	chr1:88082054-88082063	chr1:162146699-162146732	chr14:77272194-77272204	chr1:122202484-122202499	chr2:60010393-60010408	chr2:59032420-59032433	chr5:115820498-115820501	chr2:91764521-91764534	chr7:112839603-112839618
chr1:72147317-72147319	chr2:128122460-128122470	chr4:122503572-122503575	chr4:10859678-10859679	chr1:88133057-88133092	chr1:162571262-162571264	chr14:77673090-77673149	chr1:122415925-122416019	chr2:60011145-60011148	chr2:59186499-59186532	chr5:116669259-116669266	chr2:91856441-91856444	chr7:112850936-112850965
chr1:72246199-72246216	chr2:128658706-128658712	chr4:123126939-123126974	chr4:10960575-10960646	chr1:88141867-88141883	chr1:162629821-162629837	chr14:77752848-77752854	chr1:122424531-122424538	chr2:60184990-60185052	chr2:59239635-59239689	chr5:118416417-118416420	chr2:91945012-91945018	chr7:113700922-113700926
chr1:72271293-72271352	chr2:128869184-128869186	chr4:123157687-123157696	chr4:11592842-11592862	chr1:88145100-88145105	chr1:162739701-162739710	chr14:85226825-85226870	chr1:122471548-122471553	chr2:60211042-60211042	chr2:59246333-59246347	chr5:118430852-118430872	chr2:91984693-91984703	chr7:114592442-114592451
chr1:72375860-72375918	chr2:128870167-128870177	chr4:123344853-123344855	chr4:12590496-12590553	chr1:88170787-88170790	chr1:162743111-162743114	chr14:90539335-90539354	chr1:122556645-122556671	chr2:60610814-60610816	chr2:59430975-59430989	chr5:118506357-118506357	chr2:92235088-92235155	chr7:117920762-117920773
chr1:72646008-72646017	chr2:128937652-128937655	chr4:123407119-123407122	chr4:13493113-13493114	chr1:88180190-88180194	chr1:162871882-162871883	chr14:90600818-90600835	chr1:122590966-122590968	chr2:60682481-60682486	chr2:59475518-59475539	chr5:118741357-118741360	chr2:93623433-93623472	chr7:11878357-11878380
chr1:72647893-72647907	chr2:128960887-128960892	chr4:124364531-124364570	chr4:13731111-13731159	chr1:88203299-88203299	chr1:162874946-162874947	chr14:91709892-91709926	chr1:122599019-122599027	chr2:61512790-61512793	chr2:59581246-59581259	chr5:119026588-119026589	chr2:93811443-93811450	chr7:11914754-11914754
chr1:72672390-72672398	chr2:129071265-129071269	chr4:124397613-124397614	chr4:14414427-14414541	chr1:88212429-88212430	chr1:162876862-162876862	chr14:98222954-98223008	chr1:122601164-122601176	chr2:61612681-61612730	chr2:59683206-59683207	chr5:119807938-119807950	chr2:93958617-93958624	chr7:11934941-11934952
chr1:72674762-72674766	chr2:129112464-129112470	chr4:124665195-124665209	chr4:15096636-15096650	chr1:88220670-88220679	chr1:162907304-162907314	chr14:104746675-104746681	chr1:122711294-122711366	chr2:61617002-61617016	chr2:59822128-59822133	chr5:120377088-120377150	chr2:94074603-94074613	chr7:120634688-120634695
chr1:72726488-72726511	chr2:129206406-129206409	chr4:125037013-125037013	chr4:16015495-16015502	chr1:88227216-88227219	chr1:162968086-162968095	chr14:110311430-110311455	chr1:122758257-122758275	chr2:62465251-62465260	chr2:59885805-59885869	chr5:120873705-120873730	chr2:9998181-9998183	chr7:123000787-123000804
chr1:72739778-72739784	chr2:129279329-129279333	chr4:125598972-125598989	chr4:16053341-16053434	chr1:88236206-88236210	chr1:163086818-163086839	chr14:114121841-114121954	chr1:122763754-122763765	chr2:66057344-66057344	chr2:60176159-60176164	chr5:120935195-120935214	chr3:100291396-100291402	chr7:123042665-123042680
chr1:72755052-72755053	chr2:129490017-129490021	chr4:125751009-125751012	chr4:16642142-16642143	chr1:88247608-88247618	chr1:163087742-163087765	chr14:120641575-120641650	chr1:122915265-122915273	chr2:67366555-67366577	chr2:60237040-60237042	chr5:120941606-120941608	chr3:100815307-100815336	chr7:123136441-123136464
chr1:72755811-72755813	chr2:129491587-129491597	chr4:125968288-125968292	chr4:17019466-17019470	chr1:88261308-88261309	chr1:163714508-163714510	chr14:121551662-121551666	chr1:125628861-125628901	chr2:69448187-69448191	chr2:61512350-61512365	chr5:120957721-120957726	chr3:101475267-101475279	chr7:123433876-123433910
chr1:72757186-72757186	chr2:129994652-129994653	chr4:125971050-125971067	chr4:18322697-18322855	chr1:88269841-88269899	chr1:163794996-163795003	chr14:122087189-122087214	chr1:126930608-126930645	chr2:69523889-69523896	chr2:62242180-62242189	chr5:121452212-121452230	chr3:101733675-101733679	chr7:125209825-125209828
chr1:72759311-72759358	chr2:130179652-130179656	chr4:126179990-126179994	chr4:21813960-21813990	chr1:88271825-88271826	chr1:164385153-164385153	chr15:7063964-7063976	chr1:127218855-127218891	chr2:69591271-69591297	chr2:65758257-65758307	chr5:121465238-121465240	chr3:102294158-102294194	chr7:126063015-126063032
chr1:72761359-72761359	chr2:130859545-130859553	chr4:126523593-126523606	chr4:22183647-22183655	chr1:88302712-88302722	chr1:164407169-164407170	chr15:7229027-7229066	chr1:127258428-127258436	chr2:69623728-69623738	chr2:66057456-66057456	chr5:121592477-121592506	chr3:102295922-102295955	chr7:126416688-126416713
chr1:72787231-72787231	chr2:131083051-131083056	chr4:126847396-126847405	chr4:22235896-22235920	chr1:88331258-88331259	chr1:164577182-164577185	chr15:10632281-10632295	chr1:127263405-127263436	chr2:69662599-69662612	chr2:66435549-66435555	chr5:121658630-121658637	chr3:103149625-103149640	chr7:127027159-127027250
chr1:72803501-72803501	chr2:131451391-131451392	chr4:128230738-128230768	chr4:23713231-23713242	chr1:88332357-88332363	chr1:165240675-165240682	chr15:10668489-10668540	chr1:127346951-127346954	chr2:69698511-69698511	chr2:68273045-68273046	chr5:121806554-121806560	chr3:103187424-103187427	chr7:127029343-127029346
chr1:72878411-72878417	chr2:131457192-131457193	chr4:128554279-128554305	chr4:25416596-25416615	chr1:88332932-88332943	chr1:165766435-165766436	chr15:11805167-11805176	chr1:127354313-127354322	chr2:70462606-70462609	chr2:68686737-68686743	chr5:121842768-121842785	chr3:103231182-103231195	chr7:127402845-127402881
chr1:73323404-73323416	chr2:131495815-131495825	chr4:128561204-128561238	chr4:27035360-27035381	chr1:88335495-88335515	chr1:165831431-165831435	chr15:12148510-12148559	chr1:127474483-127474508	chr2:70625910-70625928	chr2:68848741-68848770	chr5:121972016-121972034	chr3:103237127-103237144	chr7:127406309-127406378
chr1:73576278-73576300	chr2:131736336-131736339	chr4:128733341-128733350	chr4:28469076-28469125	chr1:88340713-88340724	chr1:165855550-165855613	chr15:16075704-16075718	chr1:127480526-127480526	chr2:70856652-70856655	chr2:69007029-69007087	chr5:122418914-122418922	chr3:10325399-10325411	chr7:127539018-127539047
chr1:73618446-73618458	chr2:131825080-131825086	chr4:128993129-128993132	chr4:29136576-29136597	chr1:88351727-88351733	chr1:165856601-165856612	chr15:24219701-24219706	chr1:127977575-127977604	chr2:71154171-71154180	chr2:69604077-69604089	chr5:122614773-122614775	chr3:103275553-103275557	chr7:127591741-127591748
chr1:73839107-73839110	chr2:131898065-131898065	chr4:129252945-129252979	chr4:29260851-29260851	chr1:88356642-88356643	chr1:165857648-165857649	chr15:25250604-25250630	chr1:128678998-128679019	chr2:71188855-71188859	chr2:69662402-69662410	chr5:122634453-122634461	chr3:103300755-103300789	chr7:127796129-127796164
chr1:73847757-73847763	chr2:131924157-131924161	chr4:129468773-129468776	chr4:33252107-33252131	chr1:88359591-88359595	chr1:166085839-166085840	chr15:25277026-25277060	chr1:128903287-128903287	chr2:71190346-71190348	chr2:69698025-69698038	chr5:122762285-122762300	chr3:103408699-103408740	chr7:128479138-128479138
chr1:73866214-73866220	chr2:131964091-131964121	chr4:129472725-129472732	chr4:33269829-33269833	chr1:88363745-88363746	chr1:166086591-166086608	chr15:25698776-25698779	chr1:128995334-128995343	chr2:71443503-71443504	chr2:69895457-69895464	chr5:122968320-122968322	chr3:103938026-103938038	chr7:129212182-129212182
chr1:73964475-73964475	chr2:131974922-131974922	chr4:129610124-129610149	chr4:33666811-33666843	chr1:88365060-88365073	chr1:166112203-166112218	chr15:25714752-25714780	chr1:129063567-129063576	chr2:71456060-71456078	chr2:70079559-70079573	chr5:123248206-123248232	chr3:104043430-104043432	chr7:130044893-130044935
chr1:74001171-74001177	chr2:132309346-132309363	chr4:130398158-130398187	chr4:33703722-33703736	chr1:88369762-88369799	chr1:166143885-166143885	chr15:25718453-25718481	chr1:129070223-129070225	chr2:71587508-71587508	chr2:70310032-70310063	chr5:123301897-123301942	chr3:104767527-104767528	chr7:131499503-131499507
chr1:74025668-74025669	chr2:132340942-132340946	chr4:131090965-131090999	chr4:34152681-34152683	chr1:88429845-88429876	chr1:166152066-166152098	chr15:28015690-28015691	chr1:129089843-129089843	chr2:71588624-71588624	chr2:70360510-70360523	chr5:123336801-123336821	chr3:104768252-104768263	chr7:132953541-132953545
chr1:74026675-74026683	chr2:132381124-132381125	chr4:131427520-131427534	chr4:34232756-34232818	chr1:88443429-88443429	chr1:166209937-166209960	chr15:31071724-31071753	chr1:129236570-129236591	chr2:71674462-71674468	chr2:70420190-70420201	chr5:123397213-123397218	chr3:105815667-105815670	chr7:132954395-132954395
chr1:74027786-74027796	chr2:132406210-132406211	chr4:132312544-132312548	chr4:34960884-34960905	chr1:88445602-88445654	chr1:166212641-166212641	chr15:33999077-33999097	chr1:129310435-129310439	chr2:72086393-72086408	chr2:70430937-70430956	chr5:123655031-123655057	chr3:106087546-106087549	chr7:133151691-133151693
chr1:74029152-74029163	chr2:132489551-132489606	chr4:132625493-132625544	chr4:35071823-35071916	chr1:88449779-88449794	chr1:166213502-166213532	chr15:39558939-39558940	chr1:129326298-129326315	chr2:72277474-72277483	chr2:70491147-70491210	chr5:124009795-124009822	chr3:107461040-107461046	chr7:133279721-133279741
chr1:74044953-74044953	chr2:133043109-133043136	chr4:132756444-132756448	chr4:35095116-35095138	chr1:88451951-88452007	chr1:166293530-166293537	chr15:41043832-41043833	chr1:129342384-129342391	chr2:72779920-72779948	chr2:70719566-70719580	chr5:124168008-124168010	chr3:107461749-107461763	chr7:133281228-133281256
chr1:74057406-74057406	chr2:134147746-134147760	chr4:132932985-132933000	chr4:35392707-35392721	chr1:88481620-88481635	chr1:166295009-166295009	chr15:41182281-41182389	chr1:129490100-129490102	chr2:72796487-72796500	chr2:70827784-70827797	chr5:124191317-124191320	chr3:107485278-107485285	chr7:133598414-133598429
chr1:74067617-74067636	chr2:134652156-134652156	chr4:133026440-133026457	chr4:38559959-38559975	chr1:88484039-88484060	chr1:166331562-166331569	chr15:41712760-41712827	chr1:129584772-129584782	chr2:72805381-72805388	chr2:70856608-70856624	chr5:124504091-124504092	chr3:108214779-108214782	chr7:133852435-133852447
chr1:74190230-74190231	chr2:134764173-134764174	chr4:133160153-133160179	chr4:40423184-40423225	chr1:88500786-88500800	chr1:166339260-166339271	chr15:50730643-50730651	chr1:129601598-129601603	chr2:72848014-72848050	chr2:70968246-70968269	chr5:124588322-124588326	chr3:108338508-108338513	chr7:134517886-134517886
chr1:74218511-74218517	chr2:135236536-135236555	chr4:133169800-133169847	chr4:40427186-40427255	chr1:88528294-88528300	chr1:166340059-166340065	chr15:55098414-55098422	chr1:129611603-129611627	chr2:73015001-73015010	chr2:70989992-70990029	chr5:124700107-124700108	chr3:108354769-108354770	chr7:135873504-135873524
chr1:74242793-74242799	chr2:135239579-135239590	chr4:133172611-133172616	chr4:40893133-40893173	chr1:88530094-88530108	chr1:166503393-166503407	chr15:56572998-56573013	chr1:129779938-129779955	chr2:73113975-73113992	chr2:71012769-71012773	chr5:124700805-124700807	chr3:108424378-108424389	chr7:139099490-139099530
chr1:74305610-74305612	chr2:135251058-135251060	chr4:133459390-133459413	chr4:41289797-41289801	chr1:88531070-88531112	chr1:166855677-166855681	chr15:61842414-61842433	chr1:129817979-129818000	chr2:73255807-73255847	chr2:71244241-71244245	chr5:124813529-124813531	chr3:108512206-108512247	chr7:139215482-139215496
chr1:74312489-74312506	chr2:135306341-135306341	chr4:133740502-133740515	chr4:41353900-41353908	chr1:88746090-88746111	chr1:167031200-167031200	chr15:61922475-61922477	chr1:129826154-129826176	chr2:73575826-73575832	chr2:71382058-71382061	chr5:125448516-125448540	chr3:108529968-108529971	chr7:139767162-139767234
chr1:74320018-74320019	chr2:13615551-13615554	chr4:133783275-133783280	chr4:41447905-41447910	chr1:88872472-88872474	chr1:167073562-167073575	chr15:62788832-62788834	chr1:129828648-129828649	chr2:73693353-73693359	chr2:71453255-71453260	chr5:126269889-126269904	chr3:108572311-108572317	chr7:139801941-139801944
chr1:74361133-74361144	chr2:136202746-136202749	chr4:134002377-134002393	chr4:43356004-43356025	chr1:88873459-88873460	chr1:167297285-167297292	chr15:76906203-76906231	chr1:129829417-129829478	chr2:73711526-73711534	chr2:71520135-71520137	chr5:129334419-129334424	chr3:108682735-108682754	chr7:140857954-140857980
chr1:74521382-74521386	chr2:136432943-136432945	chr4:134098656-134098706	chr4:44570312-44570314	chr1:88892306-88892316	chr1:167417089-167417094	chr15:79264078-79264174	chr1:130132469-130132471	chr2:73712281-73712282	chr2:71546663-71546721	chr5:129380763-129380801	chr3:108690492-108690540	chr7:140899235-140899241
chr1:74712448-74712452	chr2:136482122-136482139	chr4:134516610-134516610	chr4:44980553-44980561	chr1:88902056-88902059	chr1:167454996-167454997	chr15:79736452-79736545	chr1:130148740-130148750	chr2:73744847-73744879	chr2:71552492-71552495	chr5:130102145-130102149	chr3:109039242-109039242	chr7:140908530-140908553
chr1:74725206-74725221	chr2:136583550-136583550	chr4:134890091-134890138	chr4:45224646-45224646	chr1:88918319-88918357	chr1:167471440-167471442	chr15:84493577-84493596	chr1:130149941-130149956	chr2:74379650-74379650	chr2:71601829-71601876	chr5:130180573-130180640	chr3:110378296-110378302	chr7:140951280-140951280
chr1:74739705-74739713	chr2:136789859-136789909	chr4:135293839-135293869	chr4:45309232-45309236	chr1:88929955-88929968	chr1:167600447-167600454	chr15:88536828-88536839	chr1:130186556-130186571	chr2:74626710-74626715	chr2:71607156-71607172	chr5:130287115-130287122	chr3:115880151-115880151	chr7:141327665-141327695
chr1:74740431-74740433	chr2:13685966-13685970	chr4:135418926-135418932	chr4:45511312-45511336	chr1:88943043-88943074	chr1:167838119-167838122	chr15:89305670-89305681	chr1:130220216-130220217	chr2:75460541-75460546	chr2:71673731-71673732	chr5:130314047-130314049	chr3:115928927-115928967	chr7:142202815-142202851
chr1:74758275-74758288	chr2:136919133-136919134	chr4:135432354-135432391	chr4:45542612-45542660	chr1:89005647-89005654	chr1:167839857-167839861	chr15:90905883-90905923	chr1:130228276-130228278	chr2:75504658-75504660	chr2:71949703-71949715	chr5:130364130-130364132	chr3:115999712-115999743	chr7:142757123-142757146
chr1:74784759-74784793	chr2:13720072-13720086	chr4:135478606-135478615	chr4:45675545-45675564	chr1:89007111-89007149	chr1:167940237-167940246	chr15:93349453-93349484	chr1:130419838-130419844	chr2:75506183-75506185	chr2:71997189-71997213	chr5:134468586-134468587	chr3:116500066-116500072	chr7:142776931-142776934
chr1:74849227-74849267	chr2:137486403-137486411	chr4:135511751-135511781	chr4:45784644-45784656	chr1:89016193-89016208	chr1:167961606-167961607	chr15:97421914-97421921	chr1:130420749-130420754	chr2:75568520-75568539	chr2:73015309-73015315	chr5:134598610-134598631	chr3:116505105-116505149	chr7:144280099-144280101
chr1:74862448-74862448	chr2:138018091-138018106	chr4:135518582-135518601	chr4:45792477-45792496	chr1:89018411-89018419	chr1:167962926-167962927	chr15:98821301-98821306	chr1:130444220-130444289	chr2:75573482-75573494	chr2:73187604-73187642	chr5:134625140-134625157	chr3:116586868-116586876	chr7:144698535-144698544
chr1:74923781-74923784	chr2:138103237-138103240	chr4:135589948-135589960	chr4:45836823-45836834	chr1:89023175-89023227	chr1:167963675-167963679	chr15:100120439-100120499	chr1:130687789-130687795	chr2:75633240-75633260	chr2:73286114-73286114	chr5:134924182-134924191	chr3:116651106-116651137	chr7:144751061-144751065
chr1:74967567-74967569	chr2:138132029-138132039	chr4:135735691-135735713	chr4:46207114-46207151	chr1:89037654-89037663	chr1:167967213-167967216	chr15:102040185-102040215	chr1:130689541-130689547	chr2:75739543-75739548	chr2:73329984-73330002	chr5:135231258-135231283	chr3:116654170-116654206	chr7:15163032-15163038
chr1:75007909-75007923	chr2:13874447-13874448	chr4:135985015-135985026	chr4:47459297-47459310	chr1:89040238-89040238	chr1:167968412-167968412	chr15:103347854-103347957	chr1:130700749-130700776	chr2:76161147-76161151	chr2:73575708-73575747	chr5:135377682-135377712	chr3:117236284-117236299	chr7:15423598-15423643
chr1:75063238-75063238	chr2:13912195-13912212	chr4:135999185-135999189	chr4:51889922-51889949	chr1:89049359-89049370	chr1:167970369-167970370	chr16:3447405-3447425	chr1:131411908-131411925	chr2:76170939-76170941	chr2:73661070-73661115	chr5:135392876-135392894	chr3:121569601-121569661	chr7:15467926-15467929
chr1:75110657-75110676	chr2:139348418-139348479	chr4:136320795-136320799	chr4:52538836-52538856	chr1:89077521-89077526	chr1:167972317-167972321	chr16:4433340-4433416	chr1:132290737-132290737	chr2:76449435-76449507	chr2:73693067-73693077	chr5:135434501-135434511	chr3:121715750-121715754	chr7:15635355-15635389
chr1:75130034-75130044	chr2:139432496-139432521	chr4:136818350-136818373	chr4:52682015-52682025	chr1:89089858-89089868	chr1:167973138-167973139	chr16:9046561-9046579	chr1:132378367-132378372	chr2:76476098-76476112	chr2:73744739-73744798	chr5:135471548-135471568	chr3:121728645-121728674	chr7:17905354-17905369
chr1:75227138-75227172	chr2:139565462-139565479	chr4:136976895-136976920	chr4:53360965-53360971	chr1:89113822-89113829	chr1:167974261-167974262	chr16:11656795-11656796	chr1:132565421-132565427	chr2:77081177-77081188	chr2:74379846-74379867	chr5:135679237-135679281	chr3:121807331-121807342	chr7:18355248-18355262
chr1:75227942-75227954	chr2:140051145-140051193	chr4:137050124-137050127	chr4:53735151-53735204	chr1:89124183-89124217	chr1:167979475-167979475	chr16:13662525-13662533	chr1:132646288-132646308	chr2:77212853-77212861	chr2:74514631-74514651	chr5:136247883-136247906	chr3:122114399-122114419	chr7:18619261-18619272
chr1:75232776-75232783	chr2:140368388-140368391	chr4:137489141-137489145	chr4:53972986-53972999	chr1:89211311-89211312	chr1:167989332-167989341	chr16:13663712-13663732	chr1:132706118-132706119	chr2:77746794-77746799	chr2:74516803-74516806	chr5:137067328-137067360	chr3:122236019-122236029	chr7:18788115-18788118
chr1:75244092-75244127	chr2:14085683-14085708	chr4:137688726-137688742	chr4:54094162-54094210	chr1:89250030-89250044	chr1:167990144-167990160	chr16:16597893-16597936	chr1:132848908-132848932	chr2:79229800-79229830	chr2:75236560-75236584	chr5:137535627-137535669	chr3:122237444-122237456	chr7:18859624-18859657
chr1:75254637-75254639	chr2:141108738-141108746	chr4:137699019-137699045	chr4:54481907-54481971	chr1:89278829-89278831	chr1:167991466-167991488	chr16:16780041-16780043	chr1:132944675-132944728	chr2:79738261-79738274	chr2:75434782-75434832	chr5:137537570-137537595	chr3:122266285-122266291	chr7:18975006-18975007
chr1:75258867-75258894	chr2:142261453-142261464	chr4:137717156-137717192	chr4:54631340-54631349	chr1:89372964-89372993	chr1:169107505-169107508	chr16:22317966-22317991	chr1:132957127-132957158	chr2:80381580-80381580	chr2:75444744-75444867	chr5:137563458-137563492	chr3:122557488-122557498	chr7:18976069-18976088
chr1:75265532-75265535	chr2:142809178-142809181	chr4:137727487-137727487	chr4:55026242-55026268	chr1:89399755-89399756	chr1:169118883-169118886	chr16:22319115-22319119	chr1:132975681-132975684	chr2:80418053-80418081	chr2:75483949-75483961	chr5:137732730-137732734	chr3:122611050-122611054	chr7:18982904-18982979
chr1:75270976-75270980	chr2:142816449-142816462	chr4:138255733-138255780	chr4:55485582-55485601	chr1:89439802-89439802	chr1:169121708-169121710	chr16:22328256-22328296	chr1:132980664-132980677	chr2:83525219-83525247	chr2:75505676-75505688	chr5:138385267-138385298	chr3:123259516-123259552	chr7:18985410-18985416
chr1:75297030-75297033	chr2:143295662-143295670	chr4:138504813-138504823	chr4:55496655-55496658	chr1:89495363-89495367	chr1:169145225-169145225	chr16:22715898-22715912	chr1:133008051-133008051	chr2:83613599-83613605	chr2:75675082-75675098	chr5:138400882-138400883	chr3:123500699-123500713	chr7:23814861-23814862
chr1:75305306-75305322	chr2:143610357-143610365	chr4:139274318-139274326	chr4:55498612-55498613	chr1:89527716-89527726	chr1:169186890-169186890	chr16:23013569-23013577	chr1:133068343-133068345	chr2:84278498-84278539	chr2:75761263-75761289	chr5:138485225-138485239	chr3:125220456-125220476	chr7:24562666-24562675
chr1:75326558-75326565	chr2:143615781-143615785	chr4:139305478-139305482	chr4:56952990-56953006	chr1:89552730-89552809	chr1:169230845-169230848	chr16:23029623-23029635	chr1:133118306-133118307	chr2:84459845-84459863	chr2:76133433-76133478	chr5:138510203-138510216	chr3:125930971-125930983	chr7:24599443-24599491
chr1:75330722-75330740	chr2:143962258-143962294	chr4:139375893-139375945	chr4:57026433-57026442	chr1:89597593-89597593	chr1:169752834-169752842	chr16:24807203-24807230	chr1:133207011-133207018	chr2:84479521-84479537	chr2:76139804-76139811	chr5:139592214-139592245	chr3:126588241-126588256	chr7:24923091-24923096
chr1:75341713-75341723	chr2:143966343-143966360	chr4:139678862-139678874	chr4:57185673-57185673	chr1:89656623-89656655	chr1:171368360-171368363	chr16:24954217-24954222	chr1:133329097-133329110	chr2:84515719-84515726	chr2:76171186-76171197	chr5:139625947-139625970	chr3:127401077-127401120	chr7:24959968-24960027
chr1:75365720-75365720	chr2:14436178-14436200	chr4:139916930-139916983	chr4:57257561-57257570	chr1:89737929-89737940	chr1:171806155-171806156	chr16:26308472-26308479	chr1:133572595-133572636	chr2:84543238-84543242	chr2:76367971-76367973	chr5:139714233-139714233	chr3:127545230-127545233	chr7:24972923-24972923
chr1:75371201-75371203	chr2:144406949-144406949	chr4:140095806-140095808	chr4:57369453-57369455	chr1:89767864-89767873	chr1:172011904-172011915	chr16:26877374-26877377	chr1:133624788-133624788	chr2:84576582-84576588	chr2:76606150-76606174	chr5:140078945-140078946	chr3:127829406-127829419	chr7:24990895-24990905
chr1:75383175-75383187	chr2:145129929-145129949	chr4:140336507-140336509	chr4:57373386-57373439	chr1:89976634-89976638	chr1:172052037-172052041	chr16:29577688-29577696	chr1:133634346-133634359	chr2:84617178-84617180	chr2:76875394-76875470	chr5:140584668-140584673	chr3:129524349-129524357	chr7:25111572-25111632
chr1:75392692-75392724	chr2:145152600-145152603	chr4:140387698-140387751	chr4:57584210-57584216	chr1:89981443-89981463	chr1:172530519-172530547	chr16:30561337-30561337	chr1:133655655-133655658	chr2:84850966-84851032	chr2:76916869-76916883	chr5:140671756-140671759	chr3:129526137-129526151	chr7:27300096-27300142
chr1:75393863-75393865	chr2:145754214-145754216	chr4:140511549-140511563	chr4:57769660-57769679	chr1:90048479-90048482	chr1:172704435-172704440	chr16:30859845-30859854	chr1:133689575-133689577	chr2:87327036-87327059	chr2:77081729-77081739	chr5:140745428-140745447	chr3:129533798-129533806	chr7:27723011-27723031
chr1:75400284-75400315	chr2:145790466-145790466	chr4:140542785-140542786	chr4:57785103-57785106	chr1:90116278-90116279	chr1:172705445-172705445	chr16:31413360-31413367	chr1:133717799-133717799	chr2:90359291-90359293	chr2:77212631-77212641	chr5:140755134-140755154	chr3:129717093-129717101	chr7:28090001-28090003
chr1:75401230-75401232	chr2:146212705-146212751	chr4:140556307-140556329	chr4:57860138-57860187	chr1:90118966-90118973	chr1:172706405-172706485	chr16:31810772-31810783	chr1:133719184-133719207	chr2:90479865-90479897	chr2:79435920-79435951	chr5:140758225-140758261	chr3:129823137-129823137	chr7:28090968-28091001
chr1:75429175-75429175	chr2:146322673-146322674	chr4:140559171-140559173	chr4:57864404-57864407	chr1:90121285-90121290	chr1:172722052-172722057	chr16:32223025-32223033	chr1:133736051-133736067	chr2:90546716-90546719	chr2:79738263-79738285	chr5:140956935-140956935	chr3:130052815-130052833	chr7:28145781-28145784
chr1:75430119-75430127	chr2:146364424-146364425	chr4:140563739-140563747	chr4:57881636-57881699	chr1:90132958-90132964	chr1:172726051-172726063	chr16:35400186-35400240	chr1:133761221-133761231	chr2:90648302-90648307	chr2:80116470-80116479	chr5:142620147-142620148	chr3:130684124-130684141	chr7:28257551-28257593
chr1:75444261-75444263	chr2:146371427-146371449	chr4:140837626-140837627	chr4:57936226-57936231	chr1:90149891-90149911	chr1:172815126-172815131	chr16:42701194-42701202	chr1:133862451-133862455	chr2:90690994-90690994	chr2:83445212-83445240	chr5:142691138-142691146	chr3:130698277-130698335	chr7:28305658-28305660
chr1:75465900-75465901	chr2:146514974-146514974	chr4:140842193-140842196	chr4:58014702-58014715	chr1:90188760-90188772	chr1:172864681-172864706	chr16:43719732-43719769	chr1:133930793-133930796	chr2:90705472-90705545	chr2:84471604-84471656	chr5:142716248-142716251	chr3:130719462-130719465	chr7:28384624-28384624
chr1:75485152-75485153	chr2:146525993-146525995	chr4:140867581-140867602	chr4:58593466-58593476	chr1:90255958-90255960	chr1:172925328-172925334	chr16:48355333-48355364	chr1:133939220-133939311	chr2:90718516-90718517	chr2:84528093-84528105	chr5:143088685-143088690	chr3:131189380-131189391	chr7:28385569-28385591
chr1:75687892-75687898	chr2:146607691-146607703	chr4:140870601-140870602	chr4:58636924-58636927	chr1:90265425-90265459	chr1:172926647-172926649	chr16:49723604-49723605	chr1:133941852-133941866	chr2:90741512-90741532	chr2:84640263-84640266	chr5:143160443-143160453	chr3:132621115-132621122	chr7:28475298-28475315
chr1:75689702-75689757	chr2:146612811-146612817	chr4:141271741-141271781	chr4:59630479-59630504	chr1:90276770-90276788	chr1:172950633-172950633	chr16:72979655-72979668	chr1:133965657-133965659	chr2:90854927-90854937	chr2:85980947-85980969	chr5:143171822-143171831	chr3:133028793-133028825	chr7:28678727-28678727
chr1:75755796-75755800	chr2:146703070-146703071	chr4:141337423-141337442	chr4:59652406-59652419	chr1:90288027-90288028	chr1:172958655-172958666	chr16:73003382-73003396	chr1:133967291-133967292	chr2:90866526-90866536	chr2:87282176-87282201	chr5:143228778-143228779	chr3:133247495-133247500	chr7:28920533-28920582
chr1:75820003-75820019	chr2:146724696-146724700	chr4:141341205-141341209	chr4:61735912-61735916	chr1:90297004-90297028	chr1:172987249-172987252	chr16:81363818-81363835	chr1:133980111-133980138	chr2:90871522-90871548	chr2:90333202-90333265	chr5:143378163-143378193	chr3:133470767-133470769	chr7:28957307-28957325
chr1:76276222-76276298	chr2:146984590-146984592	chr4:141507167-141507190	chr4:61801078-61801078	chr1:90305266-90305275	chr1:173059071-173059093	chr16:82179142-82179206	chr1:133986415-133986439	chr2:90897524-90897534	chr2:90363263-90363306	chr5:144163116-144163116	chr3:133471730-133471743	chr7:29126467-29126469
chr1:77296957-77297002	chr2:147597341-147597358	chr4:142494738-142494741	chr4:62159966-62159981	chr1:90393731-90393732	chr1:173083777-173083778	chr16:83323485-83323497	chr1:134016116-134016136	chr2:90913799-90913813	chr2:90381536-90381558	chr5:145393335-145393349	chr3:133477374-133477423	chr7:29515935-29515940
chr1:77319993-77319993	chr2:147728405-147728405	chr4:142617349-142617368	chr4:64725105-64725109	chr1:90537183-90537184	chr1:173089134-173089149	chr16:84651906-84651916	chr1:134019124-134019130	chr2:90916173-90916182	chr2:90480192-90480198	chr5:145445063-145445111	chr3:133482432-133482433	chr7:29524560-29524572
chr1:77330388-77330388	chr2:147732350-147732358	chr4:144273014-144273027	chr4:64738691-64738721	chr1:90549125-90549129	chr1:173106897-173106900	chr16:87588901-87588916	chr1:134028694-134028718	chr2:90984157-90984169	chr2:90648003-90648014	chr5:145484992-145485003	chr3:135149907-135149965	chr7:29907601-29907623
chr1:77336136-77336138	chr2:148390211-148390225	chr4:144461694-144461696	chr4:65316999-65317010	chr1:90552231-90552254	chr1:173124553-173124557	chr16:88609114-88609135	chr1:134045112-134045118	chr2:90995561-90995632	chr2:90690748-90690787	chr5:145534249-145534250	chr3:135285776-135285785	chr7:29922521-29922530
chr1:77337220-77337228	chr2:148392741-148392778	chr4:145382211-145382249	chr4:65817165-65817178	chr1:90573754-90573769	chr1:173131416-173131418	chr16:90054429-90054506	chr1:134058240-134058253	chr2:91003536-91003598	chr2:90741098-90741120	chr5:147143574-147143577	chr3:135360564-135360578	chr7:29924758-29924832
chr1:77386682-77386721	chr2:148566412-148566415	chr4:146277881-146277888	chr4:69339256-69339276	chr1:90576551-90576562	chr1:173156718-173156718	chr16:91223620-91223663	chr1:134084635-134084639	chr2:91037452-91037477	chr2:90844098-90844131	chr5:147259087-147259104	chr3:135376074-135376099	chr7:29974795-29974815
chr1:77402051-77402052	chr2:148895566-148895573	chr4:146877747-146877795	chr4:69379349-69379352	chr1:90581474-90581485	chr1:173182385-173182385	chr17:6710402-6710404	chr1:134091911-134091955	chr2:91066391-91066393	chr2:91003601-91003613	chr5:147387246-147387246	chr3:135443843-135443843	chr7:30023583-30023585
chr1:78490393-78490422	chr2:148988546-148988579	chr4:147582852-147582858	chr4:70803150-70803186	chr1:90587926-90587927	chr1:173225634-173225638	chr17:10209606-10209632	chr1:134095314-134095324	chr2:91240345-91240408	chr2:91058145-91058169	chr5:147388122-147388124	chr3:137801624-137801627	chr7:30144083-30144100
chr1:78495108-78495128	chr2:149557615-149557649	chr4:147586648-147586659	chr4:71632582-71632583	chr1:90608382-90608403	chr1:173247985-173247986	chr17:11196719-11196723	chr1:134108337-134108363	chr2:91327664-91327668	chr2:91162090-91162091	chr5:148709672-148709672	chr3:138080964-138080973	chr7:3270497-3270516
chr1:78540504-78540534	chr2:149631216-149631218	chr4:147648090-147648098	chr4:71654508-71654540	chr1:90758118-90758137	chr1:173248853-173248857	chr17:11891104-11891106	chr1:134113529-134113531	chr2:91436676-91436684	chr2:91327768-91327800	chr5:149317185-149317194	chr3:138380144-138380150	chr7:33892416-33892429
chr1:78581379-78581403	chr2:149674705-149674709	chr4:147716939-147716940	chr4:73878176-73878245	chr1:90889373-90889408	chr1:173274294-173274302	chr17:14429950-14429986	chr1:134118669-134118686	chr2:91511665-91511681	chr2:91451155-91451168	chr5:149362018-149362037	chr3:138427078-138427092	chr7:34250788-34250800
chr1:79655081-79655114	chr2:14970450-14970452	chr4:147758816-147758820	chr4:74738588-74738601	chr1:90958532-90958538	chr1:173302783-173302791	chr17:15382719-15382761	chr1:134134540-134134552	chr2:91531206-91531206	chr2:91722892-91722896	chr5:149494950-149494956	chr3:138464399-138464407	chr7:34352377-34352381
chr1:81887116-81887120	chr2:149715467-149715469	chr4:148292130-148292150	chr4:75485879-75485890	chr1:91006729-91006731	chr1:173314695-173314698	chr17:16018583-16018600	chr1:134140490-134140490	chr2:91732566-91732577	chr2:91732523-91732585	chr5:149905228-149905252	chr3:138465208-138465213	chr7:34378216-34378217
chr1:82163161-82163186	chr2:14987576-14987580	chr4:148328932-148328945	chr4:75634759-75634785	chr1:91022849-91022850	chr1:173331065-173331073	chr17:17444131-17444174	chr1:134153567-134153567	chr2:91733494-91733512	chr2:91733519-91733520	chr5:150790910-150790910	chr3:138752825-138752827	chr7:35271436-35271475
chr1:82604194-82604196	chr2:150327597-150327597	chr4:148596102-148596123	chr4:79355571-79355573	chr1:91024195-91024216	chr1:173339843-173339844	chr17:27229374-27229445	chr1:134158814-134158819	chr2:91768968-91768972	chr2:91764500-91764507	chr5:151636849-151636852	chr3:139013024-139013024	chr7:37182945-37182949
chr1:82699831-82699847	chr2:150348909-150348913	chr4:149290528-149290531	chr4:80923466-80923512	chr1:91027438-91027438	chr1:173919325-173919335	chr17:27330618-27330628	chr1:134161579-134161581	chr2:91773258-91773270	chr2:91813744-91813766	chr6:4551297-4551298	chr3:144353446-144353465	chr7:37262736-37262750
chr1:82701847-82701854	chr2:150351733-150351782	chr4:149503892-149503903	chr4:81872863-81872874	chr1:91066572-91066693	chr1:173963472-173963474	chr17:29126349-29126462	chr1:134173954-134173958	chr2:91856369-91856379	chr2:91856373-91856375	chr6:6167188-6167191	chr3:144507534-144507556	chr7:3728569-3728586
chr1:82706079-82706095	chr2:150357290-150357315	chr4:150231033-150231042	chr4:81902251-81902262	chr1:91154414-91154438	chr1:173984813-173984815	chr17:30260231-30260264	chr1:134180560-134180579	chr2:91984688-91984689	chr2:91897711-91897715	chr6:7643174-7643177	chr3:145513614-145513622	chr7:37736917-37736918
chr1:82736529-82736529	chr2:150428549-150428561	chr4:150448485-150448496	chr4:81907155-81907262	chr1:91174154-91174165	chr1:174053845-174053887	chr17:30297813-30297816	chr1:134184995-134185007	chr2:92171702-92171712	chr2:92171855-92171907	chr6:7646064-7646098	chr3:14555382-14555417	chr7:37738062-37738062
chr1:84056225-84056230	chr2:15062765-15062765	chr4:150706385-150706391	chr4:82227329-82227330	chr1:91175860-91175871	chr1:174148234-174148236	chr17:31151917-31151932	chr1:134217861-134217861	chr2:92225585-92225603	chr2:92190244-92190267	chr6:8159445-8159456	chr3:145696110-145696110	chr7:37820979-37820997
chr1:84401496-84401503	chr2:150663442-150663474	chr4:150777528-150777531	chr4:82728772-82728789	chr1:91355809-91355810	chr1:174205766-174205774	chr17:31531448-31531471	chr1:134244972-134244979	chr2:92260548-92260568	chr2:92232290-92232294	chr6:11857304-11857390	chr3:14587861-14587866	chr7:39085780-39085782
chr1:84519652-84519661	chr2:15071999-15072005	chr4:150932167-150932200	chr4:82799909-82799930	chr1:91357239-91357252	chr1:174213049-174213061	chr17:32800084-32800106	chr1:134299250-134299260	chr2:92754378-92754379	chr2:92235048-92235056	chr6:21900216-21900257	chr3:145925663-145925687	chr7:43212256-43212259
chr1:84575355-84575355	chr2:151449080-151449082	chr4:151643416-151643455	chr4:82885693-82885697	chr1:91412521-91412578	chr1:174214426-174214435	chr17:35112156-35112171	chr1:134333795-134333796	chr2:92774566-92774568	chr2:92260620-92260626	chr6:22306305-22306322	chr3:146347674-146347674	chr7:43581201-43581219
chr1:84712652-84712659	chr2:151704401-151704405	chr4:152698409-152698418	chr4:82990544-82990571	chr1:91414741-91414749	chr1:174318581-174318594	chr17:35113067-35113103	chr1:134349273-134349279	chr2:92789532-92789541	chr2:92730707-92730762	chr6:24477875-24477901	chr3:146387798-146387856	chr7:4428708-4428715
chr1:84718493-84718495	chr2:151720957-151720978	chr4:152818845-152818849	chr4:83903108-83903130	chr1:91437956-91437963	chr1:174336782-174336782	chr17:36603695-36603756	chr1:134386412-134386412	chr2:92846540-92846543	chr2:92978166-92978179	chr6:28430003-28430003	chr3:146437586-146437628	chr7:44364109-44364186
chr1:84731072-84731077	chr2:151868832-151868838	chr4:152925922-152925947	chr4:83999791-83999809	chr1:91459003-91459004	chr1:174349804-174349828	chr17:36605573-36605627	chr1:134451970-134452004	chr2:92977483-92977496	chr2:92992716-92992732	chr6:28971918-28971922	chr3:146458564-146458605	chr7:44980142-44980231
chr1:84735227-84735241	chr2:151914904-151914940	chr4:154007314-154007325	chr4:84133691-84133711	chr1:91463114-91463152	chr1:174357370-174357373	chr17:36687318-36687373	chr1:134535315-134535360	chr2:92981105-92981131	chr2:93637221-93637244	chr6:29114611-29114632	chr3:147119296-147119299	chr7:45022324-45022345
chr1:84739918-84739924	chr2:152363306-152363319	chr4:154164566-154164625	chr4:85524794-85524806	chr1:91465435-91465440	chr1:174469711-174469713	chr17:37598813-37598822	chr1:134576838-134576839	chr2:92993065-92993065	chr2:93728647-93728661	chr6:29120524-29120548	chr3:152147146-152147151	chr7:4505648-4505729
chr1:84751301-84751302	chr2:152418284-152418285	chr4:154385605-154385636	chr4:85655042-85655116	chr1:91475032-91475088	chr1:174494228-174494233	chr17:39919541-39919551	chr1:134614625-134614655	chr2:93623313-93623323	chr2:93841429-93841439	chr6:29222644-29222651	chr3:152147866-152147867	chr7:4514977-4514995
chr1:84764997-84765010	chr2:152427628-152427644	chr4:154538586-154538616	chr4:85713208-85713209	chr1:91477981-91477991	chr1:175185769-175185794	chr17:44959194-44959222	chr1:134648793-134648797	chr2:93672672-93672672	chr2:94046338-94046356	chr6:29418099-29418115	chr3:152169378-152169393	chr7:45433023-45433023
chr1:84791829-84791830	chr2:152429014-152429015	chr4:154578538-154578571	chr4:86591270-86591293	chr1:91505053-91505073	chr1:177462218-177462228	chr17:45070954-45070970	chr1:134656951-134656976	chr2:93686968-93686970	chr2:94150417-94150483	chr6:29559807-29559817	chr3:152333697-152333711	chr7:46707830-46707833
chr1:84812930-84812939	chr2:152461269-152461282	chr5:3339261-3339266	chr4:86944286-86944301	chr1:91507710-91507712	chr1:177595568-177595640	chr17:46146462-46146496	chr1:134708746-134708758	chr2:93692853-93692902	chr2:101479155-101479177	chr6:29998039-29998041	chr3:153061195-153061199	chr7:48996090-48996095
chr1:84813547-84813547	chr2:152463815-152463819	chr5:3602112-3602119	chr4:87409334-87409457	chr1:91561847-91561852	chr1:177717477-177717481	chr17:46275804-46275824	chr1:134716592-134716600	chr2:93811577-93811577	chr2:101922456-101922489	chr6:30459373-30459376	chr3:153612748-153612765	chr7:49215416-49215432
chr1:87621884-87621886	chr2:152512047-152512058	chr5:5565496-5565534	chr4:90716057-90716073	chr1:91584029-91584034	chr1:178341747-178341772	chr17:47281389-47281404	chr1:134745982-134745988	chr2:93958669-93958678	chr2:101923165-101923196	chr6:30643576-30643592	chr3:153613420-153613429	chr7:49393578-49393587
chr1:87740032-87740037	chr2:152519406-152519415	chr5:5705159-5705169	chr4:90940074-90940077	chr1:91588929-91588934	chr1:178650751-178650763	chr17:63218772-63218798	chr1:134748574-134748599	chr2:93979756-93979757	chr2:101928775-101928789	chr6:35064183-35064210	chr3:153843258-153843260	chr7:52033736-52033744
chr1:87840819-87840824	chr2:152799128-152799141	chr5:6334793-6334800	chr4:94231206-94231230	chr1:91601658-91601661	chr1:179095407-179095412	chr17:66319387-66319437	chr1:134764950-134764991	chr2:94238745-94238747	chr2:101931231-101931251	chr6:35108248-35108252	chr3:153850324-153850332	chr7:52034442-52034471
chr1:88014065-88014082	chr2:152859715-152859715	chr5:8060445-8060515	chr4:95176914-95176947	chr1:91652317-91652328	chr1:179554538-179554549	chr17:66384889-66384927	chr1:134781108-134781110	chr2:101145401-101145576	chr2:102201506-102201511	chr6:38228773-38228780	chr3:154531987-154531994	chr7:55830445-55830452
chr1:88019186-88019195	chr2:153062467-153062467	chr5:12145194-12145248	chr4:95392542-95392545	chr1:91673077-91673112	chr1:179555759-179555778	chr17:69182597-69182618	chr1:134840341-134840359	chr2:101966412-101966414	chr2:103111664-103111695	chr6:38464714-38464727	chr3:156496196-156496265	chr7:55917924-55917924
chr1:88067864-88067864	chr2:153286636-153286637	chr5:12879132-12879132	chr4:97997022-97997044	chr1:91675428-91675442	chr1:179590484-179590491	chr17:70733528-70733566	chr1:134845887-134845901	chr2:101987030-101987032	chr2:103285841-103285845	chr6:39278689-39278734	chr3:157469714-157469718	chr7:5861574-5861583
chr1:88131448-88131449	chr2:153314111-153314117	chr5:14500636-14500708	chr4:98278482-98278496	chr1:91690581-91690582	chr1:179592794-179592820	chr17:70769886-70769888	chr1:134846992-134847014	chr2:102201559-102201560	chr2:103596748-103596757	chr6:39350179-39350187	chr3:157967003-157967008	chr7:6364455-6364481
chr1:88132415-88132416	chr2:153333273-153333284	chr5:18666551-18666553	chr4:98653559-98653580	chr1:91691666-91691669	chr1:179633098-179633099	chr17:72787043-72787053	chr1:134847856-134847864	chr2:102251807-102251810	chr2:103870717-103870721	chr6:39740355-39740392	chr3:157971717-157971723	chr7:64709461-64709464
chr1:88140788-88140793	chr2:153334605-153334607	chr5:19981734-19981738	chr4:99162437-99162447	chr1:91770593-91770594	chr1:180024015-180024025	chr17:79269925-79270000	chr1:134911700-134911700	chr2:102874234-102874254	chr2:103896650-103896652	chr6:40255355-40255356	chr3:19380242-19380297	chr7:64718776-64718787
chr1:88238082-88238084	chr2:153540023-153540049	chr5:20396018-20396040	chr4:99167356-99167404	chr1:91771771-91771776	chr1:180155610-180155617	chr17:79562733-79562840	chr1:134920880-134920889	chr2:103367344-103367380	chr2:104190103-104190133	chr6:42194793-42194794	chr3:19820122-19820129	chr7:65752555-65752576
chr1:88265741-88265745	chr2:154040246-154040263	chr5:21296988-21297048	chr4:99595645-99595648	chr1:91774616-91774618	chr1:180157512-180157515	chr17:80709821-80709834	chr1:134929180-134929202	chr2:103597388-103597398	chr2:104295347-104295367	chr6:43595652-43595682	chr3:19821143-19821183	chr7:66261092-66261094
chr1:88281936-88281941	chr2:154115165-154115167	chr5:22084912-22084916	chr4:103336568-103336577	chr1:91844661-91844661	chr1:180171164-180171187	chr17:83651194-83651200	chr1:134933666-134933666	chr2:103598354-103598358	chr2:104543753-104543764	chr6:47743324-47743356	chr3:19886304-19886320	chr7:68848496-68848543
chr1:88296635-88296674	chr2:154117708-154117743	chr5:23613521-23613530	chr4:103866809-103866810	chr1:91858288-91858289	chr1:180171884-180171890	chr17:84259774-84259785	chr1:134957496-134957499	chr2:103620406-103620422	chr2:104660063-104660093	chr6:47749283-47749301	chr3:20227317-20227345	chr7:70663034-70663048
chr1:88323475-88323504	chr2:154119650-154119660	chr5:23904817-23904828	chr4:104722096-104722113	chr1:91882747-91882749	chr1:180173738-180173738	chr17:84263402-84263473	chr1:134989315-134989318	chr2:103829146-103829146	chr2:105200518-105200560	chr6:47872779-47872788	chr3:20249901-20249901	chr7:73263542-73263567
chr1:88329565-88329569	chr2:154478245-154478277	chr5:24040401-24040425	chr4:105406336-105406365	chr1:91891928-91891937	chr1:180174368-180174369	chr17:87087799-87087813	chr1:135036816-135036830	chr2:103870856-103870862	chr2:105412279-105412283	chr6:47954631-47954632	chr3:22127444-22127449	chr7:73272987-73273006
chr1:88335434-88335448	chr2:154771452-154771452	chr5:25040148-25040177	chr4:107680416-107680428	chr1:91984475-91984499	chr1:180194925-180194925	chr17:87882236-87882320	chr1:135050432-135050432	chr2:103896789-103896806	chr2:105478803-105478810	chr6:47994221-47994231	chr3:22268084-22268102	chr7:80004024-80004030
chr1:88363201-88363210	chr2:154807056-154807057	chr5:25043469-25043476	chr4:107717059-107717064	chr1:91991326-91991330	chr1:180196853-180196853	chr17:88255402-88255426	chr1:135054833-135054840	chr2:104294612-104294625	chr2:106001094-106001113	chr6:48523460-48523472	chr3:27255156-27255166	chr7:80059681-80059700
chr1:88463080-88463080	chr2:155133908-155133911	chr5:25065004-25065005	chr4:108133162-108133183	chr1:92035127-92035144	chr1:180205809-180205814	chr17:88406864-88406873	chr1:135095613-135095644	chr2:104295185-104295190	chr2:106494236-106494254	chr6:48526497-48526517	chr3:27345014-27345014	chr7:80653006-80653032
chr1:88478954-88478955	chr2:155199318-155199334	chr5:27022970-27022984	chr4:108524637-108524656	chr1:92036605-92036634	chr1:180242895-180242897	chr17:89842605-89842614	chr1:135167880-135167918	chr2:104357544-104357545	chr2:107091397-107091412	chr6:49103250-49103253	chr3:27346192-27346207	chr7:80719317-80719323
chr1:88484704-88484710	chr2:155260860-155260860	chr5:27082325-27082344	chr4:109475936-109475940	chr1:92103818-92103839	chr1:181300615-181300622	chr17:93786723-93786725	chr1:135174613-135174629	chr2:104380729-104380732	chr2:109714355-109714362	chr6:49144440-49144468	chr3:27373990-27374017	chr7:80937047-80937067
chr1:88550706-88550707	chr2:155277077-155277078	chr5:27126489-27126493	chr4:109810206-109810225	chr1:92134594-92134652	chr1:181301295-181301309	chr18:3847617-3847647	chr1:135191021-135191038	chr2:104512959-104512964	chr2:112180002-112180009	chr6:49147909-49147909	chr3:27561378-27561379	chr7:81702966-81702966
chr1:88585047-88585049	chr2:155281676-155281725	chr5:27131356-27131433	chr4:114674115-114674205	chr1:92301022-92301049	chr1:181354645-181354647	chr18:4404256-4404347	chr1:135225772-135225774	chr2:104515278-104515281	chr2:112298698-112298710	chr6:49193606-49193628	chr3:27894908-27894934	chr7:82718970-82718976
chr1:88897940-88897946	chr2:155282468-155282473	chr5:28068138-28068139	chr4:114894335-114894353	chr1:92302409-92302434	chr1:181382901-181382902	chr18:5163326-5163378	chr1:135239328-135239339	chr2:104617413-104617416	chr2:112477822-112477827	chr6:49325115-49325118	chr3:27902314-27902321	chr7:83755375-83755378
chr1:88920218-88920219	chr2:155355515-155355543	chr5:28150257-28150263	chr4:115719120-115719125	chr1:92309403-92309417	chr1:181487557-181487557	chr18:6275615-6275731	chr1:135240838-135240838	chr2:104650518-104650539	chr2:113550365-113550376	chr6:51200177-51200195	chr3:28934489-28934489	chr7:83761598-83761614
chr1:88958637-88958638	chr2:155891563-155891567	chr5:28540832-28540836	chr4:116280342-116280349	chr1:92387742-92387759	chr1:181489193-181489194	chr18:13732423-13732545	chr1:135243356-135243373	chr2:104817774-104817791	chr2:115272824-115272824	chr6:51388975-51388977	chr3:28972263-28972265	chr7:84482537-84482541
chr1:88985564-88985569	chr2:155909457-155909464	chr5:28542678-28542712	chr4:116487862-116487872	chr1:92408046-92408076	chr1:181501187-181501193	chr18:13855871-13855942	chr1:135244177-135244179	chr2:104827903-104827940	chr2:115758557-115758566	chr6:51398560-51398563	chr3:30837838-30837885	chr7:89850812-89850869
chr1:89016692-89016692	chr2:156036768-156036769	chr5:28563057-28563066	chr4:116554807-116554808	chr1:92418942-92418944	chr1:181640351-181640353	chr18:17425486-17425585	chr1:135245300-135245302	chr2:104898561-104898585	chr2:116667297-116667317	chr6:51399784-51399793	chr3:30843213-30843244	chr7:96027771-96027825
chr1:89045559-89045576	chr2:156224784-156224793	chr5:29530116-29530116	chr4:116687993-116688013	chr1:92421396-92421400	chr1:181754999-181755000	chr18:17562022-17562034	chr1:135245903-135245906	chr2:105199894-105199895	chr2:117033725-117033753	chr6:51400709-51400721	chr3:30983976-30983977	chr7:96080133-96080162
chr1:89061912-89061929	chr2:156683589-156683603	chr5:30389183-30389227	chr4:116700618-116700624	chr1:92423425-92423431	chr1:181796698-181796720	chr18:30264832-30264843	chr1:135259535-135259594	chr2:105412977-105412977	chr2:117034855-117034866	chr6:51475026-51475149	chr3:31186686-31186700	chr7:96120185-96120193
chr1:89103833-89103834	chr2:157034597-157034603	chr5:30936946-30936969	chr4:116982666-116982737	chr1:92481243-92481249	chr1:181866796-181866798	chr18:30652335-30652469	chr1:135261893-135261953	chr2:106495172-106495195	chr2:117948093-117948107	chr6:54746072-54746072	chr3:31207525-31207529	chr7:96369545-96369548
chr1:89122329-89122329	chr2:157068070-157068072	chr5:32735471-32735478	chr4:118038007-118038021	chr1:92660580-92660674	chr1:182032552-182032552	chr18:33960911-33960923	chr1:135276141-135276157	chr2:106775059-106775059	chr2:118035404-118035450	chr6:54747157-54747164	chr3:31252885-31252891	chr7:96650998-96651028
chr1:89144512-89144514	chr2:157531441-157531491	chr5:33227554-33227577	chr4:118239422-118239430	chr1:92670845-92670845	chr1:182045440-182045450	chr18:34904737-34904781	chr1:135313513-135313516	chr2:109691982-109692002	chr2:118332678-118332683	chr6:54967595-54967599	chr3:31285711-31285723	chr7:97980387-97980421
chr1:89163134-89163144	chr2:157532354-157532359	chr5:33419451-33419467	chr4:118524541-118524561	chr1:92680490-92680504	chr1:182150471-182150529	chr18:34991086-34991115	chr1:135314074-135314085	chr2:109718542-109718553	chr2:118368616-118368622	chr6:54968486-54968510	chr3:32533188-32533188	chr7:98691398-98691398
chr1:89163751-89163761	chr2:157649237-157649243	chr5:33755259-33755265	chr4:118736171-118736185	chr1:92702579-92702615	chr1:182202095-182202096	chr18:35264153-35264170	chr1:135321020-135321025	chr2:109818749-109818749	chr2:118402466-118402480	chr6:56644544-56644562	chr3:32555898-32555907	chr7:98699510-98699539
chr1:8926130-8926133	chr2:157659491-157659497	chr5:33775503-33775507	chr4:118789964-118789982	chr1:92736972-92736978	chr1:182224165-182224165	chr18:35883718-35883728	chr1:135355672-135355706	chr2:112168778-112168781	chr2:118574775-118574780	chr6:56727398-56727402	chr3:32556857-32556880	chr8:10176239-10176242
chr1:89306799-89306830	chr2:158169275-158169276	chr5:33852572-33852575	chr4:118901544-118901583	chr1:92740431-92740483	chr1:182405660-182405666	chr18:36541695-36541703	chr1:135358442-135358445	chr2:112180164-112180168	chr2:118928722-118928725	chr6:56765504-56765517	chr3:32702636-32702662	chr8:102097974-102097994
chr1:89326080-89326083	chr2:158286759-158286760	chr5:34239453-34239459	chr4:118910004-118910023	chr1:92759097-92759110	chr1:182477317-182477323	chr18:38274871-38274975	chr1:135455672-135455707	chr2:112255837-112255838	chr2:118991764-118991784	chr6:56766605-56766615	chr3:32928330-32928332	chr8:107254847-107254855
chr1:89489558-89489561	chr2:158292141-158292163	chr5:34486236-34486282	chr4:119714688-119714702	chr1:92787319-92787320	chr1:182478060-182478061	chr18:38699889-38699953	chr1:135492251-135492255	chr2:112293801-112293804	chr2:119010134-119010160	chr6:56853289-56853309	chr3:33991660-33991674	chr8:107991315-107991363
chr1:89498051-89498056	chr2:15843999-15844009	chr5:34504833-34504837	chr4:119768958-119768967	chr1:92803831-92803860	chr1:182562749-182562749	chr18:39030057-39030067	chr1:135496414-135496418	chr2:113892789-113892802	chr2:119016557-119016557	chr6:57621560-57621573	chr3:34211333-34211334	chr8:108165499-108165500
chr1:89505557-89505559	chr2:158492456-158492465	chr5:35421709-35421728	chr4:119885828-119885847	chr1:92851915-92851933	chr1:182605211-182605219	chr18:42062985-42062986	chr1:135511030-135511031	chr2:116667266-116667294	chr2:119154675-119154686	chr6:64926576-64926618	chr3:34840685-34840689	chr8:108647726-108647728
chr1:89507393-89507402	chr2:158704432-158704433	chr5:35597220-35597240	chr4:120108815-120108832	chr1:92868602-92868618	chr1:182614309-182614309	chr18:46839171-46839181	chr1:135557804-135557808	chr2:116672449-116672469	chr2:119168561-119168561	chr6:64972198-64972199	chr3:35911540-35911550	chr8:108868802-108868814
chr1:89687512-89687520	chr2:158760819-158760835	chr5:36034956-36034960	chr4:121154852-121154858	chr1:92929528-92929546	chr1:182614976-182614977	chr18:47618320-47618335	chr1:135609895-135609909	chr2:116709918-116709928	chr2:119238467-119238476	chr6:65708592-65708599	chr3:36125117-36125124	chr8:108943606-108943608
chr1:89798105-89798108	chr2:158778606-158778610	chr5:36099232-36099234	chr4:122498312-122498385	chr1:93009602-93009611	chr1:182630906-182630907	chr18:47694821-47694926	chr1:135617417-135617420	chr2:116812593-116812638	chr2:119481621-119481630	chr6:65726427-65726434	chr3:36191966-36192052	chr8:109027439-109027442
chr1:90154373-90154374	chr2:159106104-159106106	chr5:36432632-36432658	chr4:122503548-122503586	chr1:93041755-93041756	chr1:182649379-182649418	chr18:63308312-63308312	chr1:135668732-135668738	chr2:116941386-116941386	chr2:119525799-119525808	chr6:67135155-67135205	chr3:36522459-36522485	chr8:109340633-109340633
chr1:90163725-90163748	chr2:159110041-159110041	chr5:36984335-36984396	chr4:123046311-123046314	chr1:93069711-93069737	chr1:182650199-182650204	chr18:64050219-64050222	chr1:135673222-135673226	chr2:117888611-117888615	chr2:119564043-119564075	chr6:67196564-67196571	chr3:36763507-36763509	chr8:109507121-109507121
chr1:90295906-90295906	chr2:15935704-15935728	chr5:37191251-37191258	chr4:123126955-123126966	chr1:93082562-93082563	chr1:182651026-182651028	chr18:65712568-65712568	chr1:135674760-135674760	chr2:118065427-118065452	chr2:119718893-119718910	chr6:67197760-67197766	chr3:36881223-36881248	chr8:109653851-109653870
chr1:90433679-90433728	chr2:15950784-15950809	chr5:37521400-37521409	chr4:123157692-123157692	chr1:93177528-93177529	chr1:182684841-182684841	chr18:75470293-75470299	chr1:135676371-135676371	chr2:118080123-118080133	chr2:119735914-119735919	chr6:70774178-70774181	chr3:37159898-37159907	chr8:109708768-109708772
chr1:90495978-90495981	chr2:159802950-159802960	chr5:38566485-38566540	chr4:123484600-123484642	chr1:93196784-93196788	chr1:182687462-182687464	chr18:75486313-75486388	chr1:135695415-135695434	chr2:118186594-118186605	chr2:119934383-119934434	chr6:71563070-71563072	chr3:37504419-37504434	chr8:109824745-109824776
chr1:90509818-90509825	chr2:159805118-159805119	chr5:38972704-38972718	chr4:123556744-123556776	chr1:93211094-93211101	chr1:182714466-182714466	chr18:75590428-75590468	chr1:135767686-135767692	chr2:118201926-118201940	chr2:119953007-119953012	chr6:71760869-71760875	chr3:37611110-37611143	chr8:109852666-109852667
chr1:90631777-90631792	chr2:160051798-160051809	chr5:44432254-44432282	chr4:124116615-124116682	chr1:93259211-93259221	chr1:182719430-182719431	chr18:80346833-80346850	chr1:135771502-135771505	chr2:118237346-118237355	chr2:120255330-120255347	chr6:71838599-71838612	chr3:37611779-37611805	chr8:109853820-109853852
chr1:90640964-90640988	chr2:160347850-160347857	chr5:51458509-51458562	chr4:124206683-124206722	chr1:93278122-93278152	chr1:182721092-182721095	chr18:81359526-81359558	chr1:135864420-135864428	chr2:118344710-118344743	chr2:120300806-120300816	chr6:72368479-72368481	chr3:37831898-37831913	chr8:109920329-109920358
chr1:90856526-90856527	chr2:161030860-161030861	chr5:53755363-53755369	chr4:124815674-124815681	chr1:93309533-93309585	chr1:182722530-182722531	chr18:85068734-85068739	chr1:135865293-135865332	chr2:118553577-118553578	chr2:120422861-120422894	chr6:72369556-72369558	chr3:37860558-37860565	chr8:109998728-109998731
chr1:90943857-90943859	chr2:161033167-161033168	chr5:53756067-53756078	chr4:124991374-124991386	chr1:93313928-93313928	chr1:182725103-182725103	chr19:3842601-3842619	chr1:135872411-135872418	chr2:118618098-118618106	chr2:120423455-120423500	chr6:72442148-72442149	chr3:40194576-40194578	chr8:110098708-110098790
chr1:91288947-91288948	chr2:162350542-162350543	chr5:53830439-53830439	chr4:125037020-125037021	chr1:93345549-93345599	chr1:182725826-182725827	chr19:4810404-4810432	chr1:135877812-135877818	chr2:118668012-118668056	chr2:120682813-120682816	chr6:82618272-82618292	chr3:40896804-40896818	chr8:110182514-110182535
chr1:91297789-91297861	chr2:16262572-16262576	chr5:53863469-53863550	chr4:125047488-125047518	chr1:93354374-93354391	chr1:182726781-182726781	chr19:4896897-4896930	chr1:135894400-135894400	chr2:118726610-118726611	chr2:120985830-120985841	chr6:82668576-82668605	chr3:41046906-41046944	chr8:110484039-110484046
chr1:91347404-91347404	chr2:162723329-162723331	chr5:53877697-53877698	chr4:125231636-125231658	chr1:93364976-93364976	chr1:182729095-182729095	chr19:5795115-5795121	chr1:135897758-135897759	chr2:118804532-118804557	chr2:121049194-121049211	chr6:83282965-83282969	chr3:41180013-41180021	chr8:110711002-110711003
chr1:91411244-91411244	chr2:162743734-162743734	chr5:56410549-56410553	chr4:125750989-125751018	chr1:93394620-93394621	chr1:182729987-182729987	chr19:5797993-5798007	chr1:135902727-135902740	chr2:118900491-118900522	chr2:121049957-121049959	chr6:83663670-83663715	chr3:41653172-41653184	chr8:111581403-111581404
chr1:91437951-91437971	chr2:162744435-162744466	chr5:64091508-64091519	chr4:125968280-125968294	chr1:93431262-93431265	chr1:182732356-182732357	chr19:5841676-5841678	chr1:135915864-135915871	chr2:118928505-118928512	chr2:121141713-121141732	chr6:83760859-83760862	chr3:41653855-41653864	chr8:113647473-113647488
chr1:91555517-91555520	chr2:162753725-162753728	chr5:64212025-64212031	chr4:126371189-126371198	chr1:93520140-93520170	chr1:182733786-182733787	chr19:7328733-7328757	chr1:135918210-135918210	chr2:118969314-118969315	chr2:121647445-121647538	chr6:83880512-83880517	chr3:41838887-41838922	chr8:113733421-113733450
chr1:91580187-91580197	chr2:162783245-162783251	chr5:64240700-64240718	chr4:126523517-126523522	chr1:93585675-93585676	chr1:182734595-182734596	chr19:11366129-11366129	chr1:135922357-135922363	chr2:119029157-119029167	chr2:121839433-121839483	chr6:85397765-85397782	chr3:51283947-51283951	chr8:113857257-113857304
chr1:91740074-91740078	chr2:162980382-162980404	chr5:64779687-64779752	chr4:126729800-126729806	chr1:93649797-93649829	chr1:182736388-182736391	chr19:14747020-14747035	chr1:135960323-135960323	chr2:119042115-119042123	chr2:122025843-122025870	chr6:85417837-85417842	chr3:51296835-51296863	chr8:113920427-113920430
chr1:91741827-91741863	chr2:163202576-163202576	chr5:64980734-64980751	chr4:128553370-128553380	chr1:93705278-93705278	chr1:182737105-182737106	chr19:14902696-14902730	chr1:135994199-135994212	chr2:119168656-119168656	chr2:122061684-122061688	chr6:85553174-85553206	chr3:51326599-51326704	chr8:114573447-114573447
chr1:91748973-91748997	chr2:164126967-164126979	chr5:65144080-65144103	chr4:128664324-128664326	chr1:93727651-93727663	chr1:182739663-182739682	chr19:17205384-17205389	chr1:136018379-136018384	chr2:119169534-119169543	chr2:124938630-124938679	chr6:86337156-86337160	chr3:51365201-51365272	chr8:114774972-114774993
chr1:91767304-91767322	chr2:164143224-164143237	chr5:65410177-65410181	chr4:128865114-128865149	chr1:93744399-93744404	chr1:182740988-182740989	chr19:23162270-23162281	chr1:136027090-136027091	chr2:119285869-119285878	chr2:125474250-125474289	chr6:86404565-86404565	chr3:51429283-51429299	chr8:114778770-114778773
chr1:91771698-91771706	chr2:164146853-164146879	chr5:65614948-65614956	chr4:128896594-128896599	chr1:93792862-93792863	chr1:182742445-182742449	chr19:23200639-23200691	chr1:136120745-136120780	chr2:119354313-119354341	chr2:126367337-126367338	chr6:86437820-86437820	chr3:51503836-51503844	chr8:11543044-11543065
chr1:91800285-91800286	chr2:164391942-164391959	chr5:65670643-65670689	chr4:128963834-128963834	chr1:93799637-93799638	chr1:182744497-182744500	chr19:23219422-23219428	chr1:136156775-136156780	chr2:119366899-119366903	chr2:126398837-126398879	chr6:86492268-86492275	chr3:51571834-51571849	chr8:119560263-119560263
chr1:91955796-91955796	chr2:164459745-164459787	chr5:65979383-65979424	chr4:128993094-128993116	chr1:93915332-93915350	chr1:182746096-182746140	chr19:23220888-23220901	chr1:136201106-136201110	chr2:119433288-119433291	chr2:126567689-126567739	chr6:87008064-87008070	chr3:52355820-52355842	chr8:119864915-119864950
chr1:92033841-92033844	chr2:164508702-164508711	chr5:66899549-66899559	chr4:129005536-129005555	chr1:94008900-94008916	chr1:182756547-182756561	chr19:24559179-24559198	chr1:136222523-136222529	chr2:119449457-119449457	chr2:126681569-126681571	chr6:87804333-87804352	chr3:53951634-53951650	chr8:119879383-119879423
chr1:92236437-92236437	chr2:164608806-164608812	chr5:67095232-67095283	chr4:129468775-129468793	chr1:94105989-94106027	chr1:182757387-182757388	chr19:25546372-25546474	chr1:136231803-136231834	chr2:119491365-119491369	chr2:126800567-126800585	chr6:87815580-87815583	chr3:54822571-54822592	chr8:122491085-122491090
chr1:92243841-92243842	chr2:164649010-164649015	chr5:67912628-67912639	chr4:129472597-129472603	chr1:94190922-94190937	chr1:182758080-182758111	chr19:25554646-25554670	chr1:136277892-136277905	chr2:119510226-119510233	chr2:126825377-126825392	chr6:87816660-87816660	chr3:54823376-54823393	chr8:12455415-12455437
chr1:92255377-92255377	chr2:165501292-165501292	chr5:73181638-73181644	chr4:130708583-130708586	chr1:94284397-94284420	chr1:182759603-182759604	chr19:25555925-25555930	chr1:136311075-136311101	chr2:119564661-119564667	chr2:126834917-126834956	chr6:88050182-88050217	chr3:54833957-54833986	chr8:124773894-124773905
chr1:92278938-92278958	chr2:165589744-165589759	chr5:73498892-73498900	chr4:131290823-131290828	chr1:94351874-94351882	chr1:182761347-182761350	chr19:28200944-28201001	chr1:136313275-136313285	chr2:119588931-119588931	chr2:126939313-126939320	chr6:88072335-88072348	chr3:56991958-56991976	chr8:12487452-12487453
chr1:92358660-92358682	chr2:165634518-165634518	chr5:73647127-73647143	chr4:131401352-131401375	chr1:94441598-94441610	chr1:182761895-182761897	chr19:28248840-28248891	chr1:136317605-136317630	chr2:119663933-119663942	chr2:127176104-127176111	chr6:88412053-88412056	chr3:57823540-57823541	chr8:125003808-125003818
chr1:92716683-92716688	chr2:165660252-165660257	chr5:73971301-73971375	chr4:131427309-131427317	chr1:94445119-94445149	chr1:182765047-182765049	chr19:28626903-28626911	chr1:136335440-136335447	chr2:119746865-119746868	chr2:127296839-127296859	chr6:88484549-88484562	chr3:58502362-58502370	chr8:125115063-125115085
chr1:92874576-92874588	chr2:165713075-165713082	chr5:74171712-74171733	chr4:132231170-132231184	chr1:94478388-94478396	chr1:182769925-182769932	chr19:29074267-29074289	chr1:136343258-136343277	chr2:119760467-119760468	chr2:127347656-127347677	chr6:88864263-88864263	chr3:58613950-58613969	chr8:125205309-125205318
chr1:92884189-92884194	chr2:165757801-165757804	chr5:75280962-75281034	chr4:132932925-132932954	chr1:94479385-94479392	chr1:182770433-182770437	chr19:30571607-30571617	chr1:136351778-136351786	chr2:119770912-119770960	chr2:127421272-127421282	chr6:90427882-90427893	chr3:58664591-58664600	chr8:125409559-125409559
chr1:93080974-93080984	chr2:165848571-165848584	chr5:75367062-75367063	chr4:133087947-133087949	chr1:94527429-94527429	chr1:182771885-182771885	chr19:37943165-37943183	chr1:136355965-136356011	chr2:120164728-120164731	chr2:127531050-127531053	chr6:90429285-90429300	chr3:58780077-58780095	chr8:125456823-125456829
chr1:93168872-93168881	chr2:165860294-165860300	chr5:76114176-76114206	chr4:133172714-133172720	chr1:94538507-94538537	chr1:182772697-182772698	chr19:44334395-44334440	chr1:136356981-136357011	chr2:120168247-120168252	chr2:127818722-127818733	chr6:90626558-90626583	chr3:61451249-61451272	chr8:12545683-12545684
chr1:93200669-93200670	chr2:165950382-165950382	chr5:77396353-77396355	chr4:133668370-133668376	chr1:94664588-94664599	chr1:182774898-182774899	chr19:46889640-46889671	chr1:136371991-136371995	chr2:120255101-120255102	chr2:128162047-128162050	chr6:91082374-91082379	chr3:61452477-61452509	chr8:125463340-125463354
chr1:93244091-93244091	chr2:165971079-165971098	chr5:77440315-77440334	chr4:133739592-133739594	chr1:94670827-94670853	chr1:182779080-182779093	chr19:47071404-47071422	chr1:136384779-136384811	chr2:120422686-120422702	chr2:128658763-128658767	chr6:91438620-91438621	chr3:64052710-64052712	chr8:125497617-125497620
chr1:93250752-93250753	chr2:166344064-166344070	chr5:78026030-78026052	chr4:133740756-133740759	chr1:94680035-94680038	chr1:182782021-182782029	chr19:55545140-55545175	chr1:136406256-136406256	chr2:120542182-120542182	chr2:128870129-128870141	chr6:91442245-91442252	chr3:64064312-64064329	chr8:126648074-126648115
chr1:93296494-93296496	chr2:166750197-166750197	chr5:78337108-78337110	chr4:133741775-133741784	chr1:94725661-94725669	chr1:182818007-182818009	chr19:60220394-60220405	chr1:136462809-136462835	chr2:120862632-120862640	chr2:128919380-128919396	chr6:94219504-94219519	chr3:65617247-65617275	chr8:12874062-12874072
chr1:93441918-93441920	chr2:166836179-166836182	chr5:82630711-82630732	chr4:134311436-134311497	chr1:94737342-94737398	chr1:182854072-182854097		chr1:136476833-136476841	chr2:121105450-121105466	chr2:128938083-128938089	chr6:94249711-94249712	chr3:66045232-66045290	chr8:129489428-129489494
chr1:93516607-93516613	chr2:166890328-166890331	chr5:82728717-82728740	chr4:134870293-134870338	chr1:94739678-94739678	chr1:182981165-182981165		chr1:136519744-136519798	chr2:121140937-121140961	chr2:129100065-129100071	chr6:94465768-94465768	chr3:66046113-66046126	chr8:131567223-131567243
chr1:93710884-93710895	chr2:167018011-167018022	chr5:83952709-83952900	chr4:135320509-135320551	chr1:94741110-94741140	chr1:182985417-182985455		chr1:136522714-136522714	chr2:121240495-121240500	chr2:129111046-129111058	chr6:94613076-94613127	chr3:66062454-66062502	chr8:13986143-13986143
chr1:93949989-93950002	chr2:167034247-167034267	chr5:87141012-87141033	chr4:135361418-135361425	chr1:94780046-94780049	chr1:182987643-182987643		chr1:136523413-136523434	chr2:121558762-121558779	chr2:129112418-129112441	chr6:95623294-95623332	chr3:67073838-67073842	chr8:13988552-13988598
chr1:94155173-94155188	chr2:167221408-167221426	chr5:88425103-88425104	chr4:135418979-135418980	chr1:94841289-94841308	chr1:183047445-183047449		chr1:136922572-136922644	chr2:121647865-121647886	chr2:129265473-129265518	chr6:100253115-100253118	chr3:67537733-67537749	chr8:16739411-16739467
chr1:94265671-94265716	chr2:167905479-167905479	chr5:89628755-89628813	chr4:135590000-135590024	chr1:94845049-94845051	chr1:183048713-183048720		chr1:136925182-136925214	chr2:121720560-121720565	chr2:129279268-129279282	chr6:106734901-106734910	chr3:67670712-67670714	chr8:20431855-20431871
chr1:94304176-94304177	chr2:168025597-168025604	chr5:89754120-89754120	chr4:136320804-136320809	chr1:94859821-94859867	chr1:183067472-183067476		chr1:136988766-136988780	chr2:121847982-121848006	chr2:129489974-129490038	chr6:108625222-108625224	chr3:68656737-68656780	chr8:23422086-23422125
chr1:94471629-94471632	chr2:168116840-168116881	chr5:93020963-93020977	chr4:136732953-136732994	chr1:94903041-94903075	chr1:183069446-183069446		chr1:136997369-136997390	chr2:122024520-122024521	chr2:129491383-129491401	chr6:112662440-112662453	chr3:69092794-69092799	chr8:23611520-23611537
chr1:94545946-94545948	chr2:168221020-168221044	chr5:93187940-93187944	chr4:136742517-136742525	chr1:94911524-94911526	chr1:183071044-183071048		chr1:137012461-137012461	chr2:122067159-122067177	chr2:130141600-130141610	chr6:113012128-113012137	chr3:69132754-69132757	chr8:23694315-23694392
chr1:94613140-94613140	chr2:168454020-168454024	chr5:93385215-93385300	chr4:136750482-136750502	chr1:94959327-94959328	chr1:183087930-183087930		chr1:137015879-137015886	chr2:122322343-122322363	chr2:130329597-130329600	chr6:113042185-113042227	chr3:69404656-69404674	chr8:23947945-23947952
chr1:94662243-94662258	chr2:168455919-168455919	chr5:93510319-93510333	chr4:136976895-136976898	chr1:95004966-95004971	chr1:183679044-183679049		chr1:137025368-137025368	chr2:124814908-124814910	chr2:130388249-130388302	chr6:113292560-113292561	chr3:69810016-69810024	chr8:23974492-23974500
chr1:94687479-94687487	chr2:168457596-168457603	chr5:93973021-93973033	chr4:137050154-137050163	chr1:95025545-95025549	chr1:183682028-183682029		chr1:137033951-137033962	chr2:124938718-124938724	chr2:130389026-130389038	chr6:113408439-113408455	chr3:69810641-69810670	chr8:24269404-24269408
chr1:94733182-94733198	chr2:168963916-168963916	chr5:94000543-94000552	chr4:137595570-137595572	chr1:95036870-95036902	chr1:183697562-183697562		chr1:137065105-137065114	chr2:125198294-125198310	chr2:130531381-130531391	chr6:113662756-113662757	chr3:69843282-69843290	chr8:24368764-24368796
chr1:94955336-94955365	chr2:168984792-168984796	chr5:94101859-94101882	chr4:137717202-137717221	chr1:95054599-95054600	chr1:183704806-183704860		chr1:137067303-137067309	chr2:125364596-125364599	chr2:130597900-130597954	chr6:115003223-115003235	chr3:76043079-76043091	chr8:24849768-24849776
chr1:95021639-95021639	chr2:169003039-169003039	chr5:94202548-94202550	chr4:138001557-138001598	chr1:95067147-95067153	chr1:183852535-183852537		chr1:137075649-137075651	chr2:125396650-125396660	chr2:130787690-130787699	chr6:115642068-115642086	chr3:79602128-79602151	chr8:25504420-25504421
chr1:95044977-95044981	chr2:169005899-169005959	chr5:97204960-97204967	chr4:138066623-138066637	chr1:95068801-95068806	chr1:183855537-183855541		chr1:137084191-137084205	chr2:125408249-125408252	chr2:130851505-130851515	chr6:115774150-115774150	chr3:79653839-79653848	chr8:26036918-26036929
chr1:95047979-95047983	chr2:169164487-169164498	chr5:97459124-97459128	chr4:138088448-138088455	chr1:95145434-95145463	chr1:183856619-183856635		chr1:137088595-137088606	chr2:125474037-125474038	chr2:131114419-131114430	chr6:116303741-116303764	chr3:79677330-79677340	chr8:26979014-26979030
chr1:95058177-95058179	chr2:169307395-169307399	chr5:98053110-98053138	chr4:139274312-139274323	chr1:95424585-95424592	chr1:183857198-183857202		chr1:137102951-137102978	chr2:125550401-125550403	chr2:131183170-131183187	chr6:117845349-117845349	chr3:79940553-79940583	chr8:27624006-27624012
chr1:95102881-95102896	chr2:169313430-169313434	chr5:98079802-98079852	chr4:140542473-140542487	chr1:95499253-95499254	chr1:183864061-183864066		chr1:137174439-137174471	chr2:125843742-125843763	chr2:131187788-131187822	chr6:117872026-117872034	chr3:80164576-80164587	chr8:32615782-32615817
chr1:95106129-95106163	chr2:169419929-169419941	chr5:99162109-99162117	chr4:140556794-140556804	chr1:95517042-95517056	chr1:183865449-183865450		chr1:137191433-137191434	chr2:126244894-126244900	chr2:131500385-131500392	chr6:117873439-117873448	chr3:81123582-81123630	chr8:35119416-35119420
chr1:95466479-95466485	chr2:169723200-169723205	chr5:100359806-100359819	chr4:140611152-140611190	chr1:95557584-95557585	chr1:183867400-183867410		chr1:137283574-137283580	chr2:126366325-126366330	chr2:131899915-131899916	chr6:119868608-119868610	chr3:84125505-84125554	chr8:35380337-35380338
chr1:95556295-95556297	chr2:169771561-169771568	chr5:100758704-100758707	chr4:140837653-140837655	chr1:95573463-95573478	chr1:183869316-183869318		chr1:137284539-137284556	chr2:126367492-126367493	chr2:131944751-131944751	chr6:120329688-120329726	chr3:84126315-84126319	chr8:35447716-35447729
chr1:95568332-95568344	chr2:169843594-169843611	chr5:102088546-102088589	chr4:140842241-140842275	chr1:95634225-95634226	chr1:183877321-183877323		chr1:137287224-137287226	chr2:126399000-126399017	chr2:131954819-131954831	chr6:120504954-120504959	chr3:84241603-84241604	chr8:3672451-3672453
chr1:95584710-95584715	chr2:169855448-169855449	chr5:102254665-102254692	chr4:140870828-140870837	chr1:95658200-95658216	chr1:183892040-183892045		chr1:137301757-137301762	chr2:126472040-126472040	chr2:132076873-132076881	chr6:120631126-120631129	chr3:84267736-84267786	chr8:37553424-37553433
chr1:95626486-95626498	chr2:169856823-169856840	chr5:102295973-102296002	chr4:141023748-141023750	chr1:95865460-95865460	chr1:183931275-183931279		chr1:137370227-137370234	chr2:126567751-126567756	chr2:132269690-132269704	chr6:122434908-122434909	chr3:84277455-84277466	chr8:37622406-37622472
chr1:95656904-95656905	chr2:169937030-169937049	chr5:103964981-103964981	chr4:141342962-141342970	chr1:95909680-95909681	chr1:183939586-183939625		chr1:137377928-137377929	chr2:126624570-126624590	chr2:132383938-132383951	chr6:122729911-122729916	chr3:84306798-84306916	chr8:38017756-38017771
chr1:95865392-95865397	chr2:170349110-170349126	chr5:104262431-104262455	chr4:141410613-141410617	chr1:95970027-95970045	chr1:183940264-183940270		chr1:137380405-137380405	chr2:126637420-126637420	chr2:132388892-132388915	chr6:122767077-122767088	chr3:84314240-84314253	chr8:38062657-38062666
chr1:95911938-95911939	chr2:170350114-170350117	chr5:104287028-104287098	chr4:144091493-144091503	chr1:97592854-97592857	chr1:183961493-183961499		chr1:137402325-137402367	chr2:126762205-126762210	chr2:132393152-132393153	chr6:124442449-124442493	chr3:84900362-84900378	chr8:38082550-38082557
chr1:9687490-9687519	chr2:170463558-170463558	chr5:105785606-105785633	chr4:146877791-146877795	chr1:97802699-97802702	chr1:183994526-183994526		chr1:137404534-137404534	chr2:126899650-126899652	chr2:132871270-132871358	chr6:124443834-124443841	chr3:8494566-8494572	chr8:42881140-42881198
chr1:9783158-9783158	chr2:170529537-170529554	chr5:107204669-107204714	chr4:147582576-147582578	chr1:98677289-98677326	chr1:183999460-183999464		chr1:137405170-137405174	chr2:126939522-126939533	chr2:133277480-133277496	chr6:124677554-124677557	chr3:85660052-85660064	chr8:44679087-44679091
chr1:9874999-9875021	chr2:170923050-170923057	chr5:107388602-107388609	chr4:147757060-147757095	chr1:98849565-98849566	chr1:184018221-184018232		chr1:137436805-137436815	chr2:126961780-126961805	chr2:135306225-135306255	chr6:124711405-124711424	chr3:86057732-86057737	chr8:44806050-44806069
chr1:99383345-99383387	chr2:170952648-170952650	chr5:107529860-107529887	chr4:148001396-148001397	chr1:98869121-98869179	chr1:184107869-184107870		chr1:137454394-137454403	chr2:127480394-127480402	chr2:135453027-135453049	chr6:124869340-124869402	chr3:86228422-86228422	chr8:44819492-44819516
chr1:99458628-99458628	chr2:170971596-170971597	chr5:107678193-107678210	chr4:148642428-148642449	chr1:99477615-99477625	chr1:184117480-184117492		chr1:137480438-137480442	chr2:127523035-127523039	chr2:136582590-136582594	chr6:124930740-124930741	chr3:86309831-86309847	chr8:4678813-4678838
chr1:9975419-9975487	chr2:171265802-171265806	chr5:108140857-108140875	chr4:149096854-149096876	chr1:99519356-99519360	chr1:184118151-184118166		chr1:137484847-137484847	chr2:127902907-127902918	chr2:139565417-139565450	chr6:124975223-124975231	chr3:8668397-8668421	chr8:47709999-47710030
chr2:10020290-10020290	chr2:171532184-171532184	chr5:108305836-108305855	chr4:149290457-149290490	chr1:99557297-99557312	chr1:184119375-184119377		chr1:137492176-137492180	chr2:128378606-128378614	chr2:139787581-139787606	chr6:125097538-125097544	chr3:86989886-86989904	chr8:50250962-50251010
chr2:10105334-10105368	chr2:171570603-171570603	chr5:108317493-108317501	chr4:149503864-149503918	chr1:99624696-99624740	chr1:184121680-184121684		chr1:137516014-137516030	chr2:128384546-128384550	chr2:139862417-139862430	chr6:125130515-125130519	chr3:87001380-87001392	chr8:54933355-54933360
chr2:101556063-101556073	chr2:171734925-171734941	chr5:108909002-108909002	chr4:149698161-149698200	chr1:99633131-99633143	chr1:184178275-184178296		chr1:137517299-137517299	chr2:128509914-128509925	chr2:140086568-140086661	chr6:126905302-126905318	chr3:87006202-87006202	chr8:55249104-55249194
chr2:101609207-101609219	chr2:171929630-171929637	chr5:109789099-109789126	chr4:149972545-149972560	chr1:99640056-99640129	chr1:184245560-184245561		chr1:137556083-137556095	chr2:128579759-128579760	chr2:142592944-142592949	chr6:127075089-127075160	chr3:87278367-87278371	chr8:56548823-56548877
chr2:101628609-101628653	chr2:171970354-171970360	chr5:109798387-109798388	chr4:150932135-150932148	chr1:99707518-99707568	chr1:184365018-184365023		chr1:137557380-137557454	chr2:128658584-128658590	chr2:142594604-142594613	chr6:128251593-128251633	chr3:8788959-8788970	chr8:5756643-5756644
chr2:101762355-101762358	chr2:172062106-172062113	chr5:109992566-109992569	chr4:154017455-154017479	chr1:99902652-99902655	chr1:184396461-184396469		chr1:137568674-137568715	chr2:128659628-128659634	chr2:143606908-143606918	chr6:128390449-128390449	chr3:87991957-87991961	chr8:58585459-58585461
chr2:101855297-101855300	chr2:172068560-172068570	chr5:110467881-110467904	chr4:154033629-154033713	chr1:99975416-99975471	chr1:185735220-185735232		chr1:137618774-137618779	chr2:128757245-128757256	chr2:143878077-143878121	chr6:128403598-128403616	chr3:87993449-87993451	chr8:58642786-58642803
chr2:101861503-101861511	chr2:172208016-172208018	chr5:110678154-110678179	chr4:154419743-154419785	chr1:100009651-100009652	chr1:186546602-186546603		chr1:137635039-137635067	chr2:128875278-128875280	chr2:143962156-143962176	chr6:131353603-131353604	chr3:87996631-87996677	chr8:60403840-60403866
chr2:101911250-101911250	chr2:172236038-172236038	chr5:110710034-110710036	chr4:154514165-154514261	chr1:100270750-100270766	chr1:186554163-186554174		chr1:137649177-137649196	chr2:128988446-128988468	chr2:143997256-143997267	chr6:133071003-133071008	chr3:88016130-88016141	chr8:63846570-63846592
chr2:101922590-101922594	chr2:172268691-172268695	chr5:110821360-110821363	chr5:3339218-3339266	chr1:100353559-100353580	chr1:186805700-186805709		chr1:137651747-137651754	chr2:129284120-129284171	chr2:144022605-144022613	chr6:134863504-134863532	chr3:88129104-88129104	chr8:64425685-64425704
chr2:101924074-101924077	chr2:172376658-172376665	chr5:111284625-111284679	chr5:3392698-3392704	chr1:100579414-100579425	chr1:186904747-186904752		chr1:137661792-137661805	chr2:129870738-129870756	chr2:144060737-144060742	chr6:134864232-134864239	chr3:88224313-88224375	chr8:64601272-64601313
chr2:101927516-101927522	chr2:172514370-172514378	chr5:111410880-111410886	chr5:4309749-4309756	chr1:101604442-101604479	chr1:186908849-186908869		chr1:137707627-137707628	chr2:129965643-129965649	chr2:144154890-144154913	chr6:134894135-134894136	chr3:88228054-88228054	chr8:67524110-67524113
chr2:101928792-101928796	chr2:172532713-172532741	chr5:111653641-111653656	chr5:5705097-5705127	chr1:102379953-102379970	chr1:186909836-186909850		chr1:137753509-137753541	chr2:130115681-130115683	chr2:144218828-144218835	chr6:134896285-134896288	chr3:88263637-88263642	chr8:67670428-67670431
chr2:101932281-101932296	chr2:173694318-173694319	chr5:112002478-112002482	chr5:6682304-6682308	chr1:102387242-102387243	chr1:186910843-186910843		chr1:137800682-137800695	chr2:130255231-130255260	chr2:144291357-144291358	chr6:136435202-136435208	chr3:88382868-88382875	chr8:67753210-67753260
chr2:101946849-101946855	chr2:173876620-173876622	chr5:112516745-112516764	chr5:8430336-8430377	chr1:102717688-102717763	chr1:187030097-187030098		chr1:137835208-137835210	chr2:130321215-130321223	chr2:144406975-144406989	chr6:137699538-137699559	chr3:88422067-88422081	chr8:69794174-69794208
chr2:101953479-101953491	chr2:173904465-173904466	chr5:112535739-112535748	chr5:8495039-8495046	chr1:104206356-104206359	chr1:187032988-187032993		chr1:137921962-137921973	chr2:130355830-130355833	chr2:145130064-145130095	chr6:140585961-140585976	chr3:88423478-88423497	chr8:69919013-69919031
chr2:101954488-101954490	chr2:173917134-173917150	chr5:112950301-112950333	chr5:9149151-9149171	chr1:105590521-105590532	chr1:187063877-187063880		chr1:137939347-137939349	chr2:130396320-130396328	chr2:145366694-145366695	chr6:142954416-142954431	chr3:88496008-88496010	chr8:71349542-71349547
chr2:102179918-102179942	chr2:174209826-174209832	chr5:113062855-113062959	chr5:12215747-12215841	chr1:105814552-105814564	chr1:187155492-187155505		chr1:137990544-137990602	chr2:130531850-130531853	chr2:146203326-146203334	chr6:143048243-143048272	chr3:88617485-88617494	chr8:72324650-72324665
chr2:10236256-10236274	chr2:174308498-174308500	chr5:113573445-113573447	chr5:12879000-12879018	chr1:105948199-105948230	chr1:187818018-187818023		chr1:137997987-137998000	chr2:130598142-130598147	chr2:146227094-146227135	chr6:143101252-143101263	chr3:88639008-88639027	chr8:72830677-72830707
chr2:10281527-10281546	chr2:17521362-17521394	chr5:113951308-113951331	chr5:13326332-13326339	chr1:106437150-106437152	chr1:188450059-188450066		chr1:138046881-138046887	chr2:130732937-130732948	chr2:146703381-146703384	chr6:145033112-145033113	chr3:88665853-88665870	chr8:72903426-72903471
chr2:102834007-102834051	chr2:17589410-17589451	chr5:113985003-113985052	chr5:13988601-13988609	chr1:106806808-106806834	chr1:188668491-188668495		chr1:138050788-138050795	chr2:130788085-130788087	chr2:148099693-148099695	chr6:146999982-146999985	chr3:88771678-88771707	chr8:73163119-73163125
chr2:10288257-10288279	chr2:17740237-17740244	chr5:114203779-114203799	chr5:14038183-14038208	chr1:106813976-106813977	chr1:188916247-188916249		chr1:138173201-138173202	chr2:130819059-130819074	chr2:148363997-148364011	chr6:147049048-147049058	chr3:88999609-88999613	chr8:73493990-73494014
chr2:10290858-10290859	chr2:17770552-17770587	chr5:114802955-114803033	chr5:14045288-14045340	chr1:106920242-106920277	chr1:190708644-190708649		chr1:138244131-138244164	chr2:130896342-130896363	chr2:148372584-148372607	chr6:148311853-148311854	chr3:8906665-8906675	chr8:73537169-73537177
chr2:10292263-10292265	chr2:17781875-17781943	chr5:115374475-115374518	chr5:15058496-15058516	chr1:107190454-107190454	chr1:190714467-190714483		chr1:138274101-138274103	chr2:130901582-130901616	chr2:148424034-148424043	chr6:148895157-148895164	chr3:89173664-89173718	chr8:73538651-73538652
chr2:103367604-103367608	chr2:17794880-17794885	chr5:115578553-115578574	chr5:15857382-15857384	chr1:107391552-107391558	chr1:191389166-191389173		chr1:138290419-138290428	chr2:130925290-130925292	chr2:148566325-148566354	chr6:149098980-149098980	chr3:89250593-89250605	chr8:73581131-73581189
chr2:103529365-103529373	chr2:178053283-178053288	chr5:115725977-115725978	chr5:16480883-16480890	chr1:107458268-107458268	chr1:192612487-192612489		chr1:138308613-138308622	chr2:130925857-130925863	chr2:148567111-148567124	chr7:3233096-3233099	chr3:89269096-89269111	chr8:73602675-73602676
chr2:103531764-103531767	chr2:178573529-178573533	chr5:115737559-115737574	chr5:18077222-18077228	chr1:107487771-107487771	chr1:192629134-192629134		chr1:138371289-138371295	chr2:130954484-130954495	chr2:149674713-149674730	chr7:3295866-3295882	chr3:89356455-89356458	chr8:73629746-73629753
chr2:103590929-103590960	chr2:178760880-178760881	chr5:115751187-115751199	chr5:18200485-18200517	chr1:107508382-107508389	chr1:192630038-192630053		chr1:138385888-138385901	chr2:131183374-131183390	chr2:150299943-150299950	chr7:3307715-3307715	chr3:89401587-89401596	chr8:73770281-73770292
chr2:103598009-103598013	chr2:178893244-178893254	chr5:115820479-115820481	chr5:18666428-18666450	chr1:107538939-107538989	chr1:192679521-192679572		chr1:138387502-138387502	chr2:131197943-131197963	chr2:150427306-150427310	chr7:3740011-3740019	chr3:89405589-89405606	chr8:73814808-73814809
chr2:103638133-103638142	chr2:17891696-17891696	chr5:115826148-115826199	chr5:19929344-19929360	chr1:107563017-107563038	chr1:192726826-192726831		chr1:138395786-138395801	chr2:131601524-131601525	chr2:150478399-150478494	chr7:4130098-4130106	chr3:89406592-89406601	chr8:73834885-73834892
chr2:103641114-103641124	chr2:17900687-17900693	chr5:116102544-116102544	chr5:19981668-19981689	chr1:107608154-107608179	chr1:192763635-192763636		chr1:138408755-138408776	chr2:131726961-131726969	chr2:150700764-150700765	chr7:4288044-4288054	chr3:89478213-89478227	chr8:74314201-74314222
chr2:103651126-103651128	chr2:17906221-17906221	chr5:116671430-116671441	chr5:20189262-20189262	chr1:107708754-107708758	chr1:192924959-192924973		chr1:138412285-138412290	chr2:131836425-131836451	chr2:151185727-151185748	chr7:4305601-4305605	chr3:89480959-89480964	chr8:74332640-74332657
chr2:103652083-103652122	chr2:179486394-179486403	chr5:116699463-116699465	chr5:20222837-20222853	chr1:107718758-107718765	chr1:193018613-193018614		chr1:138413486-138413488	chr2:131897892-131897927	chr2:151233928-151233932	chr7:4391874-4391915	chr3:89504171-89504174	chr8:74605502-74605506
chr2:103692554-103692569	chr2:179498709-179498721	chr5:116714572-116714621	chr5:20396061-20396068	chr1:107732469-107732475	chr1:193097577-193097590		chr1:138415092-138415092	chr2:131944894-131944912	chr2:151267664-151267672	chr7:4392540-4392577	chr3:8951059-8951078	chr8:74837898-74837922
chr2:103713649-103713668	chr2:179918736-179918737	chr5:116718018-116718036	chr5:20485881-20485884	chr1:107864761-107864763	chr1:193098378-193098383		chr1:138429572-138429581	chr2:131955085-131955086	chr2:151443051-151443081	chr7:4396084-4396088	chr3:89571269-89571280	chr8:75194420-75194457
chr2:103771713-103771736	chr2:180157066-180157070	chr5:116852972-116852973	chr5:20926140-20926212	chr1:107898999-107898999	chr1:193120054-193120059		chr1:138468875-138468885	chr2:132269527-132269531	chr2:151686336-151686345	chr7:4415679-4415683	chr3:89800934-89800944	chr8:75240195-75240200
chr2:103793463-103793492	chr2:180186731-180186736	chr5:117654483-117654495	chr5:21163827-21163861	chr1:107979491-107979496	chr1:193275636-193275650		chr1:138475759-138475786	chr2:132341161-132341169	chr2:151687935-151687936	chr7:4616439-4616439	chr3:89850381-89850388	chr8:75263578-75263582
chr2:103824988-103825024	chr2:18031445-18031450	chr5:118124434-118124458	chr5:21338343-21338344	chr1:107998863-107998875	chr1:193361744-193361769		chr1:138476418-138476421	chr2:132344293-132344305	chr2:151689697-151689794	chr7:4656392-4656407	chr3:89859309-89859315	chr8:76249854-76249875
chr2:103923434-103923439	chr2:180387313-180387323	chr5:118506088-118506110	chr5:21820951-21820985	chr1:108174477-108174526	chr1:193367002-193367002		chr1:138487206-138487206	chr2:132380833-132380836	chr2:151703877-151703879	chr7:4661110-4661128	chr3:8991976-8992010	chr8:77914786-77914804
chr2:103946965-103946989	chr2:180443463-180443465	chr5:118696782-118696796	chr5:22077744-22077776	chr1:108217472-108217500	chr1:193522161-193522161		chr1:138490986-138490990	chr2:132381340-132381347	chr2:151788703-151788715	chr7:4665649-4665661	chr3:90084141-90084154	chr8:77922128-77922129
chr2:104004253-104004271	chr2:180504341-180504361	chr5:118697567-118697568	chr5:22084907-22084908	chr1:108223285-108223291	chr1:193543003-193543061		chr1:138494185-138494214	chr2:132472906-132472923	chr2:151820213-151820218	chr7:5775733-5775740	chr3:90299403-90299415	chr8:80964433-80964434
chr2:104126390-104126394	chr2:180638671-180638673	chr5:119076949-119076967	chr5:22898858-22898867	chr1:108252857-108252873	chr1:193607448-193607497		chr1:138495127-138495164	chr2:132538354-132538362	chr2:151848154-151848173	chr7:11703852-11703868	chr3:90317645-90317649	chr8:80994741-80994757
chr2:104173239-104173248	chr2:180657165-180657165	chr5:119316723-119316728	chr5:22913403-22913414	chr1:108339331-108339331	chr1:193629171-193629175		chr1:138506693-138506707	chr2:134335243-134335252	chr2:151868894-151868903	chr7:11719049-11719053	chr3:90359901-90359927	chr8:81010752-81010788
chr2:104243365-104243386	chr2:181142808-181142810	chr5:119565900-119565913	chr5:23430207-23430252	chr1:108370429-108370494	chr1:193630766-193630778		chr1:138512816-138512817	chr2:135350022-135350052	chr2:151871860-151871874	chr7:11797930-11797956	chr3:90475862-90475891	chr8:81185593-81185601
chr2:104295426-104295427	chr2:181262136-181262142	chr5:119883737-119883816	chr5:23724732-23724738	chr1:108372482-108372492	chr1:193634086-193634093		chr1:138515389-138515390	chr2:136369984-136370052	chr2:151881142-151881146	chr7:11822515-11822520	chr3:90519801-90519834	chr8:81409454-81409486
chr2:104338854-104338882	chr2:181703074-181703079	chr5:120873255-120873289	chr5:25043483-25043488	chr1:108456474-108456485	chr1:193643240-193643256		chr1:138549401-138549417	chr2:140958151-140958176	chr2:151918211-151918215	chr7:11850040-11850042	chr3:90537406-90537416	chr8:81521333-81521339
chr2:104501014-104501028	chr2:18591699-18591722	chr5:121094700-121094706	chr5:25064948-25064986	chr1:108544953-108544966	chr1:193647232-193647238		chr1:138676113-138676126	chr2:142808927-142808937	chr2:152035487-152035503	chr7:11923563-11923573	chr3:90552431-90552488	chr8:81618418-81618472
chr2:104616987-104616990	chr2:18604806-18604813	chr5:121155389-121155412	chr5:26807557-26807633	chr1:108563320-108563354	chr1:193690465-193690465		chr1:138732114-138732120	chr2:143554179-143554180	chr2:152085258-152085258	chr7:12177374-12177375	chr3:90576840-90576879	chr8:81755185-81755244
chr2:104650637-104650639	chr2:18935961-18935964	chr5:122452285-122452299	chr5:26953044-26953108	chr1:108565782-108565796	chr1:194446374-194446376		chr1:138761921-138761952	chr2:143600871-143600888	chr2:152087909-152087952	chr7:15388527-15388563	chr3:90595422-90595429	chr8:82458892-82458937
chr2:104901543-104901582	chr2:19078739-19078749	chr5:122682664-122682677	chr5:27131391-27131414	chr1:108627642-108627657	chr1:194535520-194535522		chr1:138762520-138762536	chr2:143606389-143606427	chr2:152090324-152090332	chr7:15453481-15453495	chr3:94395426-94395474	chr8:83460443-83460450
chr2:105197903-105197911	chr2:19219280-19219287	chr5:122764606-122764618	chr5:27241346-27241351	chr1:108646072-108646101	chr1:194736351-194736356		chr1:138766037-138766063	chr2:143607192-143607197	chr2:152097792-152097800	chr7:15467169-15467188	chr3:94528695-94528707	chr8:83807395-83807400
chr2:105201739-105201739	chr2:19300970-19300971	chr5:123161012-123161013	chr5:27373471-27373477	chr1:108729204-108729215	chr1:194831034-194831034		chr1:138767653-138767654	chr2:143703059-143703065	chr2:152325910-152325985	chr7:15472822-15472857	chr3:94871765-94871775	chr8:86222079-86222109
chr2:105478328-105478339	chr2:19310716-19310718	chr5:123395734-123395737	chr5:27574114-27574146	chr1:108788781-108788791	chr1:194853863-194853863		chr1:138774635-138774638	chr2:143777869-143777888	chr2:152389933-152389941	chr7:15546382-15546408	chr3:94972428-94972435	chr8:86445972-86446036
chr2:105493576-105493581	chr2:20094843-20094851	chr5:123397291-123397316	chr5:27673166-27673172	chr1:108842250-108842251	chr1:194874251-194874252		chr1:138789594-138789599	chr2:143962105-143962107	chr2:152399331-152399338	chr7:15558789-15558804	chr3:95042797-95042809	chr8:86558688-86558710
chr2:105844192-105844211	chr2:20127222-20127222	chr5:123398917-123398920	chr5:28150200-28150206	chr1:109070925-109070942	chr1:195210801-195210810		chr1:138794238-138794255	chr2:144022976-144023015	chr2:152418438-152418449	chr7:15773315-15773333	chr3:95127912-95127929	chr8:86845480-86845507
chr2:106451247-106451247	chr2:20312085-20312098	chr5:123418904-123418926	chr5:28540840-28540842	chr1:109180777-109180808	chr1:196831821-196831826		chr1:138797229-138797247	chr2:144060647-144060668	chr2:152419754-152419788	chr7:15774111-15774112	chr3:95225473-95225492	chr8:86994968-86994990
chr2:106494319-106494338	chr2:20404097-20404102	chr5:123488758-123488803	chr5:28542619-28542664	chr1:109212589-109212603	chr2:3200897-3200899		chr1:138807658-138807667	chr2:144242354-144242358	chr2:152430571-152430605	chr7:15871217-15871228	chr3:95303387-95303392	chr8:87076942-87076946
chr2:106616892-106616909	chr2:20411725-20411736	chr5:123559261-123559267	chr5:28563075-28563082	chr1:109309237-109309238	chr2:3249829-3249829		chr1:138826870-138826892	chr2:144291529-144291581	chr2:152463841-152463845	chr7:15941929-15941935	chr3:95313760-95313780	chr8:87082357-87082379
chr2:109082167-109082176	chr2:20414156-20414158	chr5:123636613-123636618	chr5:28927988-28927990	chr1:109381833-109381849	chr2:3253245-3253246		chr1:138988662-138988713	chr2:144407862-144407866	chr2:152495894-152495895	chr7:15943149-15943151	chr3:95326459-95326497	chr8:87522161-87522170
chr2:109112485-109112491	chr2:20482512-20482560	chr5:123944376-123944408	chr5:29531548-29531560	chr1:109426252-109426252	chr2:3341265-3341274		chr1:139023078-139023099	chr2:145594829-145594838	chr2:152507884-152507928	chr7:15969134-15969172	chr3:95354175-95354192	chr8:87540490-87540491
chr2:109648319-109648335	chr2:20508530-20508567	chr5:124437566-124437572	chr5:30142411-30142415	chr1:110598271-110598290	chr2:3392504-3392514		chr1:139114363-139114365	chr2:146315819-146315824	chr2:152522755-152522783	chr7:18425742-18425763	chr3:95356329-95356334	chr8:87545848-87545848
chr2:109797505-109797507	chr2:20512953-20512976	chr5:124813406-124813463	chr5:31597189-31597269	chr1:110654953-110654960	chr2:3430404-3430406		chr1:139206763-139206789	chr2:146526341-146526353	chr2:152689114-152689136	chr7:18437665-18437683	chr3:95368437-95368458	chr8:87546990-87546990
chr2:109824208-109824229	chr2:20515225-20515230	chr5:124839764-124839793	chr5:32893248-32893251	chr1:111662281-111662291	chr2:4477045-4477048		chr1:139285031-139285036	chr2:146547405-146547407	chr2:152706856-152706880	chr7:18517970-18517972	chr3:95372205-95372216	chr8:87554076-87554111
chr2:11090144-11090153	chr2:20550449-20550453	chr5:125212133-125212135	chr5:33351953-33352038	chr1:111813225-111813244	chr2:4514396-4514396		chr1:139512309-139512314	chr2:146704609-146704609	chr2:152744611-152744626	chr7:18518712-18518726	chr3:95401182-95401185	chr8:87805826-87805876
chr2:11108949-11109030	chr2:20573205-20573207	chr5:125419712-125419767	chr5:33775449-33775458	chr1:112361338-112361375	chr2:4569306-4569309		chr1:139703033-139703054	chr2:148423647-148423662	chr2:152799006-152799010	chr7:18632879-18632894	chr3:95645030-95645030	chr8:87808862-87808877
chr2:112056631-112056643	chr2:20600142-20600157	chr5:125455179-125455204	chr5:33852559-33852561	chr1:113487962-113487981	chr2:4733983-4734012		chr1:140423447-140423449	chr2:150440586-150440586	chr2:152799704-152799708	chr7:18768233-18768265	chr3:95737905-95737914	chr8:87843171-87843171
chr2:112066568-112066582	chr2:20607323-20607324	chr5:125478747-125478757	chr5:34143060-34143064	chr1:113691663-113691668	chr2:4798575-4798608		chr1:140665180-140665207	chr2:150596025-150596028	chr2:152859791-152859798	chr7:18850133-18850186	chr3:95738465-95738513	chr8:87866694-87866694
chr2:112169114-112169118	chr2:20758665-20758683	chr5:125679940-125679942	chr5:34239501-34239509	chr1:114205534-114205560	chr2:4799861-4799866		chr1:141271290-141271291	chr2:150601118-150601124	chr2:152862452-152862481	chr7:18873830-18873844	chr3:95745046-95745079	chr8:87868880-87868952
chr2:112296925-112296940	chr2:20852335-20852337	chr5:125755324-125755332	chr5:36168537-36168540	chr1:114206403-114206426	chr2:4836232-4836232		chr1:142062045-142062056	chr2:150700749-150700769	chr2:152982741-152982760	chr7:18982943-18982961	chr3:95760216-95760217	chr8:87876088-87876090
chr2:112298816-112298816	chr2:20854457-20854468	chr5:126394550-126394559	chr5:37165138-37165186	chr1:114207671-114207674	chr2:4901481-4901489		chr1:142245813-142245813	chr2:151185935-151185937	chr2:153136511-153136512	chr7:24216312-24216314	chr3:95761152-95761153	chr8:87878296-87878320
chr2:112477752-112477757	chr2:20896620-20896624	chr5:127044796-127044797	chr5:37191233-37191260	chr1:114216512-114216523	chr2:4930074-4930074		chr1:143397935-143397965	chr2:151233819-151233844	chr2:153184594-153184599	chr7:24593565-24593566	chr3:9583007-9583062	chr8:87880056-87880068
chr2:113625642-113625650	chr2:20909395-20909395	chr5:128797861-128797869	chr5:37521408-37521408	chr1:114279413-114279413	chr2:4962326-4962331		chr1:143969470-143969478	chr2:151234473-151234480	chr2:153241048-153241055	chr7:24599169-24599192	chr3:95904287-95904292	chr8:87888033-87888049
chr2:113748864-113748913	chr2:21310644-21310653	chr5:128915431-128915436	chr5:38986518-38986519	chr1:114283777-114283782	chr2:4992984-4992997		chr1:145469418-145469424	chr2:151267603-151267643	chr2:153268692-153268712	chr7:25105201-25105215	chr3:95905157-95905167	chr8:88363492-88363493
chr2:113892851-113892852	chr2:21962859-21962862	chr5:129470898-129470905	chr5:39112963-39113014	chr1:114702355-114702365	chr2:4997420-4997425		chr1:145494110-145494126	chr2:151669648-151669665	chr2:153276049-153276054	chr7:25367999-25367999	chr3:9593161-9593180	chr8:88372049-88372105
chr2:11443868-11443889	chr2:22211496-22211503	chr5:129557140-129557141	chr5:42181755-42181784	chr1:115075080-115075088	chr2:5593214-5593221		chr1:145496452-145496455	chr2:151705477-151705499	chr2:153278148-153278181	chr7:25463212-25463212	chr3:95941262-95941267	chr8:89778371-89778376
chr2:11458284-11458304	chr2:22212308-22212309	chr5:129584862-129584865	chr5:44149040-44149091	chr1:115665546-115665590	chr2:5632352-5632363		chr1:145516239-145516244	chr2:151720562-151720588	chr2:153304218-153304225	chr7:26873452-26873473	chr3:95967706-95967709	chr8:90464042-90464075
chr2:11463775-11463777	chr2:22471817-22471817	chr5:129947763-129947779	chr5:44157563-44157572	chr1:116789671-116789678	chr2:5677953-5677954		chr1:145766478-145766480	chr2:151729902-151729909	chr2:153341657-153341657	chr7:26904466-26904485	chr3:96014257-96014267	chr8:90584023-90584041
chr2:11464910-11464910	chr2:22752104-22752113	chr5:130101794-130101805	chr5:50411570-50411595	chr1:117514201-117514228	chr2:5762599-5762601		chr1:148085443-148085449	chr2:151785043-151785044	chr2:153433126-153433146	chr7:26905216-26905237	chr3:96036738-96036744	chr8:90829667-90829676
chr2:11471694-11471699	chr2:22867335-22867338	chr5:130172946-130173009	chr5:52546565-52546566	chr1:117703367-117703397	chr2:5812577-5812580		chr1:148189391-148189409	chr2:151786818-151786835	chr2:153915144-153915166	chr7:26994643-26994648	chr3:96282670-96282679	chr8:90864960-90864979
chr2:11489150-11489150	chr2:23275456-23275459	chr5:131380513-131380533	chr5:52804462-52804519	chr1:118140992-118141004	chr2:5859956-5859960		chr1:148884169-148884235	chr2:151797178-151797190	chr2:154064183-154064221	chr7:27019547-27019550	chr3:9629560-9629567	chr8:91537315-91537321
chr2:11521228-11521233	chr2:23442265-23442277	chr5:131462072-131462084	chr5:52859192-52859217	chr1:118305467-118305467	chr2:5863968-5863976		chr1:149068740-149068784	chr2:151835071-151835075	chr2:154115130-154115141	chr7:27036403-27036416	chr3:96329436-96329438	chr8:91840350-91840354
chr2:115271557-115271575	chr2:24264108-24264112	chr5:131811633-131811635	chr5:53755260-53755268	chr1:119182347-119182362	chr2:5868153-5868153		chr1:149780205-149780240	chr2:151846867-151846872	chr2:154118255-154118290	chr7:27113456-27113457	chr3:96340351-96340387	chr8:91882039-91882049
chr2:115275430-115275440	chr2:24713227-24713244	chr5:132134500-132134559	chr5:53794018-53794041	chr1:119185233-119185271	chr2:6007534-6007538		chr1:149919122-149919175	chr2:151881801-151881814	chr2:154119463-154119475	chr7:27258782-27258788	chr3:96347704-96347710	chr8:91893866-91893867
chr2:115278017-115278023	chr2:24734447-24734448	chr5:133960475-133960483	chr5:53843848-53843922	chr1:119240040-119240140	chr2:6035709-6035719		chr1:151022915-151022940	chr2:151884127-151884159	chr2:154142695-154142723	chr7:27262071-27262086	chr3:96348599-96348651	chr8:91915113-91915117
chr2:115415834-115415849	chr2:24809961-24809966	chr5:134038970-134039027	chr5:53960010-53960018	chr1:119347289-119347291	chr2:6080337-6080351		chr1:151878124-151878124	chr2:151884993-151885023	chr2:154158754-154158768	chr7:27723005-27723024	chr3:96429011-96429103	chr8:92002674-92002683
chr2:115439338-115439338	chr2:25046944-25046954	chr5:134973700-134973757	chr5:53999732-53999756	chr1:120102930-120102930	chr2:6127204-6127215		chr1:151960801-151960817	chr2:151915714-151915720	chr2:154261559-154261575	chr7:27878451-27878461	chr3:96499628-96499648	chr8:92717639-92717644
chr2:115560767-115560778	chr2:25084434-25084442	chr5:135098543-135098543	chr5:56080171-56080185	chr1:120148427-120148446	chr2:6239754-6239775		chr1:152057492-152057522	chr2:151985536-151985540	chr2:154415538-154415546	chr7:28020763-28020763	chr3:96586450-96586501	chr8:93745057-93745075
chr2:115712648-115712652	chr2:25898312-25898345	chr5:135227559-135227598	chr5:56410576-56410579	chr1:120195654-120195773	chr2:6376811-6376820		chr1:152155441-152155446	chr2:152023620-152023622	chr2:154584342-154584371	chr7:28047494-28047506	chr3:96715316-96715329	chr8:93760777-93760794
chr2:115935798-115935811	chr2:25901628-25901629	chr5:135297815-135297858	chr5:61170933-61170964	chr1:120293766-120293768	chr2:9776307-9776323		chr1:152227726-152227747	chr2:152105777-152105778	chr2:155048856-155048859	chr7:28059499-28059500	chr3:96793923-96793957	chr8:93772002-93772009
chr2:11623215-11623242	chr2:26121066-26121066	chr5:135471918-135471922	chr5:64211991-64211994	chr1:120304657-120304676	chr2:9998246-9998247		chr1:152257481-152257481	chr2:152388269-152388270	chr2:155073424-155073486	chr7:28196878-28196885	chr3:96812933-96812936	chr8:94326506-94326526
chr2:116633848-116633850	chr2:26265008-26265010	chr5:135928171-135928191	chr5:65144070-65144072	chr1:120320549-120320552	chr2:10283056-10283070		chr1:152259409-152259410	chr2:152397668-152397675	chr2:155206256-155206280	chr7:28384671-28384679	chr3:96990652-96990657	chr8:94489820-94489841
chr2:116638206-116638233	chr2:26649798-26649809	chr5:136079152-136079153	chr5:65410173-65410177	chr1:120326037-120326041	chr2:10619812-10619847		chr1:152787363-152787370	chr2:152399115-152399115	chr2:155209291-155209360	chr7:28402176-28402188	chr3:97631851-97631864	chr8:94938310-94938324
chr2:116641849-116641869	chr2:27613809-27613814	chr5:136219212-136219250	chr5:66255357-66255364	chr1:120333473-120333487	chr2:11419855-11419858		chr1:152817765-152817832	chr2:152418704-152418710	chr2:155281660-155281670	chr7:28448685-28448703	chr3:97766074-97766139	chr8:95063003-95063023
chr2:116811499-116811516	chr2:28328490-28328492	chr5:136242426-136242442	chr5:66321878-66321895	chr1:120356996-120356998	chr2:11421045-11421060		chr1:152821966-152821973	chr2:152419857-152419881	chr2:155305078-155305098	chr7:28450873-28450878	chr3:97837153-97837154	chr8:96532017-96532033
chr2:116812850-116812850	chr2:28329354-28329356	chr5:136247178-136247210	chr5:66432865-66432897	chr1:120392278-120392300	chr2:11452722-11452722		chr1:152934023-152934031	chr2:152430888-152430907	chr2:155312788-155312789	chr7:28520198-28520207	chr3:98098837-98098838	chr8:97041962-97041968
chr2:11694984-11694992	chr2:28448239-28448243	chr5:136483733-136483754	chr5:66707463-66707479	chr1:120450592-120450623	chr2:11453557-11453560		chr1:152938910-152938917	chr2:152433102-152433105	chr2:155420685-155420687	chr7:28871658-28871663	chr3:98198276-98198295	chr8:97063403-97063421
chr2:11696500-11696501	chr2:28581630-28581646	chr5:136680636-136680675	chr5:67912636-67912652	chr1:120558863-120558877	chr2:11521054-11521057		chr1:152939861-152939864	chr2:152522645-152522655	chr2:155429360-155429374	chr7:28990452-28990464	chr3:98373037-98373052	chr8:97068193-97068199
chr2:117033708-117033717	chr2:28877340-28877362	chr5:137579760-137579765	chr5:72744260-72744273	chr1:120587317-120587317	chr2:11695455-11695463		chr1:152997901-152997936	chr2:152617109-152617110	chr2:155518119-155518119	chr7:28998123-28998125	chr3:98424239-98424242	chr8:97323435-97323453
chr2:117803457-117803462	chr2:28919784-28919808	chr5:137732660-137732679	chr5:73181597-73181597	chr1:120591713-120591819	chr2:11696413-11696414		chr1:153033046-153033069	chr2:152653945-152653996	chr2:155648010-155648038	chr7:29128920-29128927	chr4:100917270-100917311	chr8:97790494-97790518
chr2:118122342-118122350	chr2:28943178-28943183	chr5:137762968-137762976	chr5:73498921-73498952	chr1:120596565-120596565	chr2:13189135-13189138		chr1:153067366-153067367	chr2:152706577-152706607	chr2:155699506-155699541	chr7:29264448-29264450	chr4:100994473-100994511	chr8:97963418-97963490
chr2:118177064-118177069	chr2:28944592-28944603	chr5:137861193-137861208	chr5:73971322-73971357	chr1:120600069-120600069	chr2:13462507-13462516		chr1:153106302-153106317	chr2:152751432-152751454	chr2:156036760-156036780	chr7:29692729-29692734	chr4:102617344-102617360	chr8:97970061-97970064
chr2:118224891-118224893	chr2:28974222-28974272	chr5:138385309-138385315	chr5:74171825-74171830	chr1:120650016-120650030	chr2:13492163-13492164		chr1:153108232-153108246	chr2:152763294-152763307	chr2:156111968-156112044	chr7:29781098-29781130	chr4:102712626-102712636	chr8:98031206-98031219
chr2:118228821-118228828	chr2:29162189-29162219	chr5:138510039-138510060	chr5:74217100-74217102	chr1:120797794-120797825	chr2:13973147-13973175		chr1:153157119-153157226	chr2:152782317-152782332	chr2:156113320-156113332	chr7:29798930-29798946	chr4:103866823-103866840	chr8:98182387-98182396
chr2:118243375-118243377	chr2:29323217-29323217	chr5:139245600-139245687	chr5:75234873-75234874	chr1:120849730-120849779	chr2:13974027-13974039		chr1:153170287-153170289	chr2:152798168-152798169	chr2:156138957-156138966	chr7:29878428-29878428	chr4:105814427-105814429	chr8:98317057-98317057
chr2:118289918-118289926	chr2:29379375-29379405	chr5:139250462-139250479	chr5:75280983-75281018	chr1:120881265-120881270	chr2:13991299-13991303		chr1:153233902-153233902	chr2:152853064-152853129	chr2:156294211-156294216	chr7:29989533-29989563	chr4:106058566-106058606	chr8:98719441-98719495
chr2:118332693-118332706	chr2:29451581-29451597	chr5:139453854-139453860	chr5:75367068-75367074	chr1:120902606-120902616	chr2:14966996-14966996		chr1:153333018-153333044	chr2:152916721-152916723	chr2:156333995-156334015	chr7:30298255-30298294	chr4:106059166-106059188	chr9:100452890-100452913
chr2:118572880-118572884	chr2:29491473-29491515	chr5:139598754-139598798	chr5:75719819-75719856	chr1:120910330-120910331	chr2:14972785-14972790		chr1:153370382-153370388	chr2:152931524-152931543	chr2:156349485-156349503	chr7:30343510-30343512	chr4:106176864-106176864	chr9:102118579-102118591
chr2:118587966-118587976	chr2:29513760-29513787	chr5:139940181-139940181	chr5:77360701-77360714	chr1:120911382-120911384	chr2:15088699-15088701		chr1:153455274-153455283	chr2:152932757-152932770	chr2:156368497-156368500	chr7:30426479-30426500	chr4:106356509-106356515	chr9:102637842-102637844
chr2:118667969-118667996	chr2:29551648-29551648	chr5:140197356-140197356	chr5:77396406-77396428	chr1:120915260-120915266	chr2:17853432-17853440		chr1:153472742-153472754	chr2:153128516-153128521	chr2:156412248-156412248	chr7:30681908-30681921	chr4:106367644-106367656	chr9:102819599-102819628
chr2:118690889-118690893	chr2:29642619-29642633	chr5:140269506-140269513	chr5:77985739-77985746	chr1:120921469-120921470	chr2:17854546-17854550		chr1:153478912-153478917	chr2:153211579-153211613	chr2:156422291-156422291	chr7:33878317-33878339	chr4:106751571-106751596	chr9:102946925-102946955
chr2:118720519-118720519	chr2:29657748-29657749	chr5:140376358-140376389	chr5:78263743-78263751	chr1:120947645-120947651	chr2:17892048-17892096		chr1:153624114-153624154	chr2:153241218-153241226	chr2:156423758-156423763	chr7:33905357-33905376	chr4:106866043-106866047	chr9:102995634-102995640
chr2:118804691-118804726	chr2:29883940-29883956	chr5:140426747-140426792	chr5:78337118-78337119	chr1:120981387-120981398	chr2:17943962-17943971		chr1:153739943-153739952	chr2:153274718-153274741	chr2:156473223-156473234	chr7:34022301-34022333	chr4:107826248-107826266	chr9:103362211-103362236
chr2:118852802-118852822	chr2:29957262-29957265	chr5:140584655-140584671	chr5:78742096-78742117	chr1:120988088-120988131	chr2:17945483-17945485		chr1:153741137-153741149	chr2:153277569-153277599	chr2:156531430-156531435	chr7:34098564-34098572	chr4:107885656-107885739	chr9:103609983-103609998
chr2:118928457-118928457	chr2:30064679-30064747	chr5:140828058-140828066	chr5:79061686-79061729	chr1:121037186-121037218	chr2:17946435-17946435		chr1:153760123-153760125	chr2:153284781-153284786	chr2:156674422-156674448	chr7:34764908-34764911	chr4:107957387-107957396	chr9:104219798-104219805
chr2:118929177-118929177	chr2:30157482-30157489	chr5:141646467-141646485	chr5:80753773-80753849	chr1:121083865-121083868	chr2:17958283-17958286		chr1:153846938-153846941	chr2:153288152-153288177	chr2:156698769-156698769	chr7:35105031-35105043	chr4:108077555-108077557	chr9:106334690-106334699
chr2:118968555-118968560	chr2:30221999-30222050	chr5:142382622-142382638	chr5:80901237-80901289	chr1:121173138-121173142	chr2:17959021-17959024		chr1:154259841-154259842	chr2:153289203-153289225	chr2:156826493-156826522	chr7:35246503-35246518	chr4:108278433-108278433	chr9:107154738-107154775
chr2:119028902-119028904	chr2:30399237-30399247	chr5:142881917-142881931	chr5:82630813-82630834	chr1:121251304-121251306	chr2:17965878-17965880		chr1:154556089-154556152	chr2:153302198-153302199	chr2:156895873-156895890	chr7:35264136-35264144	chr4:108331447-108331448	chr9:107379490-107379506
chr2:119053698-119053710	chr2:30582275-30582277	chr5:142920727-142920745	chr5:82736662-82736690	chr1:121271674-121271706	chr2:17974129-17974136		chr1:154572146-154572149	chr2:153323816-153323828	chr2:156939705-156939726	chr7:35511526-35511538	chr4:108345840-108345847	chr9:107535683-107535707
chr2:119154926-119154928	chr2:30629530-30629535	chr5:143065978-143065985	chr5:83328383-83328413	chr1:121285939-121285953	chr2:17974832-17974839		chr1:154573623-154573649	chr2:153342655-153342678	chr2:157102854-157102874	chr7:37794228-37794237	chr4:108656311-108656325	chr9:107829978-107829991
chr2:119214506-119214507	chr2:30749410-30749415	chr5:143160307-143160394	chr5:85976400-85976429	chr1:121291136-121291150	chr2:17975564-17975571		chr1:154577743-154577777	chr2:154072153-154072155	chr2:157109814-157109815	chr7:39291989-39291997	chr4:109174507-109174519	chr9:107866328-107866355
chr2:119239193-119239194	chr2:30789969-30789978	chr5:144337230-144337233	chr5:86248657-86248698	chr1:121309298-121309311	chr2:17982428-17982429		chr1:154671873-154671946	chr2:154109604-154109636	chr2:157112023-157112060	chr7:42511953-42511953	chr4:10932163-10932208	chr9:108425547-108425561
chr2:119286244-119286246	chr2:30890760-30890796	chr5:146211315-146211324	chr5:87481993-87482015	chr1:121310656-121310678	chr2:18310695-18310699		chr1:154677764-154677774	chr2:154111636-154111644	chr2:157128063-157128090	chr7:42640149-42640149	chr4:10934717-10934721	chr9:110178751-110178759
chr2:119294574-119294610	chr2:30913426-30913426	chr5:147465932-147465934	chr5:87861544-87861561	chr1:121312202-121312212	chr2:18590203-18590238		chr1:154717510-154717534	chr2:154113092-154113098	chr2:157149052-157149058	chr7:42851229-42851244	chr4:10943808-10943814	chr9:110790991-110790991
chr2:119433192-119433195	chr2:30985745-30985748	chr5:148071765-148071775	chr5:87926367-87926379	chr1:121322046-121322055	chr2:19289425-19289426		chr1:154755241-154755244	chr2:154118173-154118173	chr2:157150046-157150047	chr7:43135377-43135390	chr4:109849517-109849518	chr9:110792327-110792331
chr2:119481633-119481635	chr2:31367482-31367489	chr5:148170846-148170847	chr5:87933019-87933047	chr1:121376425-121376425	chr2:19306675-19306684		chr1:154769150-154769206	chr2:154120650-154120650	chr2:157156226-157156248	chr7:43194356-43194366	chr4:11003040-11003040	chr9:110796378-110796379
chr2:119564743-119564749	chr2:31394253-31394253	chr5:148262185-148262197	chr5:88425093-88425133	chr1:121482062-121482062	chr2:19310908-19310924		chr1:154793678-154793700	chr2:154128172-154128185	chr2:157251856-157251861	chr7:44114900-44114915	chr4:11083431-11083435	chr9:113044403-113044410
chr2:119735520-119735524	chr2:31492604-31492608	chr5:148268541-148268549	chr5:88527185-88527328	chr1:121502728-121502731	chr2:19575250-19575256		chr1:154814259-154814274	chr2:154243779-154243779	chr2:157349457-157349463	chr7:44457523-44457539	chr4:110913247-110913324	chr9:113176236-113176281
chr2:119806621-119806628	chr2:31510238-31510251	chr5:148315800-148315905	chr5:88533652-88533688	chr1:121646400-121646407	chr2:20094059-20094076		chr1:154854261-154854267	chr2:154305071-154305073	chr2:157368370-157368386	chr7:44572574-44572579	chr4:11118414-11118422	chr9:113307530-113307544
[truncated: 38,321 more rows]
