# Supplementary material for: Multivariate Hawkes process models of the occurrence of regulatory elements
Source: BMC Bioinformatics. 2010 Sep 9;11:456. doi: 10.1186/1471-2105-11-456 (PMC2949889; doi:10.1186/1471-2105-11-456)
Supplement: Additional file 2 — Mouse embryonic stem cell data - Part II. Coordinates of loci bound by p300 and Suz12. [file 1471-2105-11-456-S2.XLS]

## Sheet: p300 dataset
Table S11. Coordinates of loci bound by p300 and Suz12 and ChIP-qPCR validation primers
p300 bound loci
chr1:12677639-12677655
chr1:12729916-12729921
chr1:13070392-13070394
chr1:26632128-26632132
chr1:29445300-29445322
chr1:36930531-36930538
chr1:42003241-42003260
chr1:59367837-59367862
chr1:71069233-71069237
chr1:72195295-72195340
chr1:74328828-74328868
chr1:78701169-78701182
chr1:84976193-84976295
chr1:87863682-87863684
chr1:88019193-88019196
chr1:88142281-88142314
chr1:88340683-88340689
chr1:90000067-90000071
chr1:90114937-90114945
chr1:91636241-91636242
chr1:91701940-91701954
chr1:119157704-119157727
chr1:128401183-128401198
chr1:134028661-134028689
chr1:134298801-134298814
chr1:134303399-134303400
chr1:135511102-135511106
chr1:135872397-135872426
chr1:136080942-136080947
chr1:136250392-136250396
chr1:136296613-136296632
chr1:136351621-136351627
chr1:154678234-154678244
chr1:154771645-154771667
chr1:154855569-154855589
chr1:157201819-157201821
chr1:167962016-167962018
chr1:173365242-173365251
chr1:173380091-173380152
chr1:173393156-173393175
chr1:173396083-173396117
chr1:182004230-182004252
chr1:182068137-182068148
chr1:182725527-182725576
chr1:182761558-182761558
chr1:183999933-183999964
chr1:185631815-185631834
chr1:186373440-186373459
chr1:194155740-194155798
chr2:3702585-3702597
chr2:11379571-11379588
chr2:21310943-21310956
chr2:27562454-27562479
chr2:27768102-27768103
chr2:27801351-27801430
chr2:31006898-31006948
chr2:31210933-31210948
chr2:32765469-32765505
chr2:32984059-32984064
chr2:51270343-51270350
chr2:51894257-51894257
chr2:71721795-71721820
chr2:84563237-84563299
chr2:91944962-91944962
chr2:93728683-93728700
chr2:119670762-119670764
chr2:120985713-120985733
chr2:129279210-129279239
chr2:130230771-130230826
chr2:135250914-135250957
chr2:144406906-144406919
chr2:146084409-146084436
chr2:149674737-149674796
chr2:151816591-151816612
chr2:151868924-151868939
chr2:152041464-152041498
chr2:153915432-153915463
chr2:157521770-157521779
chr2:159110067-159110069
chr2:162743864-162743866
chr2:162776519-162776564
chr2:165501215-165501272
chr2:165848615-165848622
chr2:165885441-165885457
chr2:172251236-172251257
chr2:172268791-172268815
chr2:173904423-173904463
chr2:179806691-179806710
chr2:180638687-180638693
chr3:8537771-8537796
chr3:18816197-18816232
chr3:27346303-27346317
chr3:31530985-31530999
chr3:34837902-34837987
chr3:34949627-34949627
chr3:34952782-34952799
chr3:35103848-35103856
chr3:51216719-51216722
chr3:55211323-55211325
chr3:68580519-68580609
chr3:84267853-84267872
chr3:88658039-88658043
chr3:93908677-93908727
chr3:95738503-95738517
chr3:101292608-101292704
chr3:102319442-102319458
chr3:103337066-103337095
chr3:104131736-104131744
chr3:122137601-122137627
chr3:123684566-123684605
chr3:133462084-133462085
chr3:135201252-135201280
chr3:136053286-136053320
chr3:137717606-137717609
chr3:159864995-159865007
chr4:3546830-3546852
chr4:10859649-10859651
chr4:34152686-34152693
chr4:53360947-53360957
chr4:55496718-55496720
chr4:55498706-55498722
chr4:58140900-58140916
chr4:88881548-88881558
chr4:98198956-98198961
chr4:99134083-99134091
chr4:106357573-106357610
chr4:106665693-106665710
chr4:106926229-106926259
chr4:107680465-107680507
chr4:109810244-109810246
chr4:116911281-116911347
chr4:128765942-128765955
chr4:131401231-131401275
chr4:132231629-132231629
chr4:133361722-133361730
chr4:133740604-133740612
chr4:138534250-138534279
chr4:139442976-139442981
chr4:146274384-146274390
chr4:146277958-146277972
chr4:154279470-154279470
chr4:154445380-154445408
chr5:3695838-3695868
chr5:8430313-8430350
chr5:8466812-8466818
chr5:12879172-12879200
chr5:20548707-20548714
chr5:23680167-23680172
chr5:26792266-26792268
chr5:28540901-28540915
chr5:29594845-29594890
chr5:30186157-30186187
chr5:31503777-31503818
chr5:31911479-31911516
chr5:33531547-33531548
chr5:33852580-33852592
chr5:39207589-39207608
chr5:53161351-53161363
chr5:53959839-53959862
chr5:65144058-65144062
chr5:67915559-67915576
chr5:73181597-73181602
chr5:75367002-75367033
chr5:93187984-93187987
chr5:99906803-99906822
chr5:104262461-104262485
chr5:108317347-108317377
chr5:110468184-110468185
chr5:112242248-112242292
chr5:118707094-118707098
chr5:122452329-122452363
chr5:122470319-122470359
chr5:125523344-125523363
chr5:128604235-128604295
chr5:135928072-135928111
chr5:136386844-136386845
chr5:136710552-136710622
chr5:140934690-140934700
chr5:140957095-140957165
chr5:142762635-142762635
chr5:146947847-146947849
chr6:6216140-6216143
chr6:31170401-31170416
chr6:33884457-33884507
chr6:38980492-38980571
chr6:39375938-39375970
chr6:47486291-47486334
chr6:47707811-47707827
chr6:54026596-54026647
chr6:58536413-58536415
chr6:58540545-58540583
chr6:64593078-64593094
chr6:64954350-64954415
chr6:67041331-67041388
chr6:69764675-69764684
chr6:71632288-71632299
chr6:72717025-72717025
chr6:86215199-86215212
chr6:88930712-88930753
chr6:99264899-99264923
chr6:113804841-113804865
chr6:115447551-115447561
chr6:119818276-119818344
chr6:122736233-122736236
chr6:125399469-125399483
chr6:144318691-144318807
chr6:149088522-149088528
chr7:5861613-5861649
chr7:11788490-11788565
chr7:15178397-15178397
chr7:15456588-15456597
chr7:24764833-24764883
chr7:29008309-29008314
chr7:36320820-36320841
chr7:44243395-44243409
chr7:63836227-63836236
chr7:64507353-64507384
chr7:66264450-66264480
chr7:68303762-68303828
chr7:73273983-73274021
chr7:79426600-79426636
chr7:81354582-81354603
chr7:89850999-89851014
chr7:98598557-98598563
chr7:98735567-98735646
chr7:98757438-98757439
chr7:101375549-101375569
chr7:107028046-107028058
chr7:107130931-107130941
chr7:107476706-107476719
chr7:112480096-112480155
chr7:112482873-112482881
chr7:127502300-127502328
chr7:127871273-127871336
chr7:129212556-129212559
chr7:130042931-130042984
chr7:132953247-132953264
chr7:136710623-136710643
chr7:138688700-138688710
chr7:139215486-139215489
chr7:140810891-140810892
chr7:143200689-143200700
chr7:143609534-143609576
chr7:143655525-143655528
chr7:144578060-144578065
chr8:13079201-13079222
chr8:14783862-14783864
chr8:15519751-15519834
chr8:18480217-18480309
chr8:24621014-24621014
chr8:35688074-35688077
chr8:36603972-36603985
chr8:38008033-38008094
chr8:44819737-44819752
chr8:46478308-46478331
chr8:60625114-60625123
chr8:66418353-66418378
chr8:73188726-73188770
chr8:82442072-82442144
chr8:87062477-87062486
chr8:87338146-87338153
chr8:89778354-89778375
chr8:90865013-90865039
chr8:93222309-93222418
chr8:97257119-97257175
chr8:107131814-107131832
chr8:108860635-108860651
chr8:114869642-114869649
chr8:114919848-114919867
chr8:119560377-119560388
chr8:121364416-121364419
chr8:125514394-125514420
chr8:125620183-125620186
chr8:128945323-128945324
chr9:7634104-7634116
chr9:10411154-10411223
chr9:20765343-20765445
chr9:21518912-21518917
chr9:24711735-24711771
chr9:42608949-42608983
chr9:43039007-43039008
chr9:43680414-43680436
chr9:55761747-55761762
chr9:58077592-58077599
chr9:59271352-59271430
chr9:64300548-64300551
chr9:66648672-66648679
chr9:72568347-72568421
chr9:72705789-72705817
chr9:75125818-75125819
chr9:75162527-75162533
chr9:77402711-77402761
chr9:103440890-103440893
chr9:106110143-106110163
chr9:107488869-107488891
chr9:107568665-107568671
chr9:108711026-108711073
chr9:114433260-114433263
chr9:118972049-118972075
chrX:54360962-54361005
chrX:95759735-95759793
chrX:152945685-152945792
chr10:6238584-6238649
chr10:6346020-6346033
chr10:8775831-8775838
chr10:12667739-12667755
chr10:20791588-20791602
chr10:21435669-21435692
chr10:21518638-21518750
chr10:21678036-21678043
chr10:28259446-28259495
chr10:30426967-30426981
chr10:33825877-33825891
chr10:51361129-51361167
chr10:56062788-56062788
chr10:58064294-58064322
chr10:60811343-60811359
chr10:62293479-62293495
chr10:67532188-67532230
chr10:67532950-67532965
chr10:69229480-69229520
chr10:72248177-72248212
chr10:76643191-76643200
chr10:79454002-79454045
chr10:79454553-79454581
chr10:82239319-82239347
chr10:84138072-84138072
chr10:84969752-84969765
chr10:92672161-92672236
chr10:107691061-107691064
chr10:110258979-110259046
chr10:110731094-110731119
chr10:120858239-120858265
chr10:126375099-126375149
chr10:126468134-126468136
chr11:4106598-4106608
chr11:6795198-6795218
chr11:8469355-8469355
chr11:9017115-9017124
chr11:11729387-11729390
chr11:17783356-17783362
chr11:18623694-18623723
chr11:20105486-20105538
chr11:32282153-32282166
chr11:33191319-33191388
chr11:44590422-44590431
chr11:47484222-47484274
chr11:60820524-60820563
chr11:69398239-69398244
chr11:70049028-70049057
chr11:71318536-71318559
chr11:79620140-79620143
chr11:79948446-79948528
chr11:80533364-80533403
chr11:86573835-86573865
chr11:90159360-90159373
chr11:95797027-95797081
chr11:96006466-96006477
chr11:100755777-100755817
chr11:116581266-116581290
chr11:117341741-117341841
chr11:117414537-117414567
chr11:118057134-118057150
chr11:118144749-118144763
chr11:119007562-119007568
chr12:4046022-4046037
chr12:4178341-4178441
chr12:4924026-4924026
chr12:12969370-12969410
chr12:36227806-36227809
chr12:40508620-40508701
chr12:42600216-42600227
chr12:52443484-52443553
chr12:53641200-53641215
chr12:56711993-56712052
chr12:71629832-71629871
chr12:72215545-72215558
chr12:73568699-73568700
chr12:74004872-74004927
chr12:74383286-74383388
chr12:86401479-86401495
chr12:87150772-87150804
chr12:87360333-87360337
chr12:87391123-87391124
chr12:88207221-88207221
chr12:88774765-88774872
chr12:92090148-92090190
chr12:100461677-100461729
chr12:106848414-106848450
chr12:108897561-108897579
chr12:116049612-116049628
chr12:116065579-116065579
chr12:119203823-119203838
chr13:27965834-27965841
chr13:28788204-28788210
chr13:34305834-34305896
chr13:35589083-35589110
chr13:37500760-37500773
chr13:38116662-38116671
chr13:44716625-44716646
chr13:49025634-49025648
chr13:52574762-52574797
chr13:53483220-53483230
chr13:55794331-55794332
chr13:63539790-63539797
chr13:68343830-68343902
chr13:91343524-91343614
chr13:95134203-95134210
chr13:95807477-95807486
chr13:96906419-96906428
chr13:108845907-108845909
chr13:110753928-110753946
chr13:113583490-113583517
chr14:7197269-7197313
chr14:20816972-20816990
chr14:21651711-21651724
chr14:59912161-59912171
chr14:75707951-75707978
chr14:75985035-75985042
chr14:77023252-77023282
chr14:120641468-120641523
chr14:121569371-121569392
chr15:7064158-7064164
chr15:7719296-7719342
chr15:12051665-12051665
chr15:16075767-16075793
chr15:25277006-25277016
chr15:34312678-34312687
chr15:39559034-39559046
chr15:50730585-50730591
chr15:52798074-52798092
chr15:57580820-57580849
chr15:61922609-61922610
chr15:65073990-65074066
chr15:75717775-75717802
chr15:75831921-75831966
chr15:78866391-78866413
chr15:87817973-87818029
chr15:88536717-88536777
chr15:91971351-91971363
chr15:92792389-92792397
chr15:100458233-100458273
chr16:3178884-3178886
chr16:13662540-13662562
chr16:20285430-20285438
chr16:30741143-30741155
chr16:31810793-31810813
chr16:35400158-35400176
chr16:35480817-35480886
chr16:38326919-38326954
chr16:45758623-45758648
chr16:84652039-84652062
chr16:88761944-88762006
chr16:92155427-92155449
chr17:6382534-6382578
chr17:6396351-6396392
chr17:6404957-6404992
chr17:11196691-11196729
chr17:11592174-11592241
chr17:29178434-29178454
chr17:29644159-29644173
chr17:30222910-30222941
chr17:30251595-30251600
chr17:30430561-30430561
chr17:30453102-30453154
chr17:31410932-31410941
chr17:31537013-31537087
chr17:35112095-35112101
chr17:35113183-35113188
chr17:36605646-36605652
chr17:37598672-37598713
chr17:47034957-47035008
chr17:48499003-48499049
chr17:56023418-56023468
chr17:63218701-63218715
chr17:66384874-66384882
chr17:70733563-70733593
chr17:70805766-70805851
chr17:80163533-80163555
chr17:80709961-80709965
chr18:5012263-5012290
chr18:9870122-9870153
chr18:13177892-13177921
chr18:13855894-13855894
chr18:17562089-17562100
chr18:23669533-23669541
chr18:24857704-24857721
chr18:30264808-30264861
chr18:33960856-33960869
chr18:35169409-35169454
chr18:35517019-35517032
chr18:35788841-35788855
chr18:36541587-36541593
chr18:43105647-43105666
chr18:62004830-62004870
chr18:62533287-62533291
chr18:65247968-65248007
chr18:66066772-66066775
chr18:67609443-67609444
chr18:69907687-69907741
chr18:75590434-75590441
chr18:81480363-81480375
chr18:83111244-83111249
chr18:83867440-83867455
chr18:85068671-85068694
chr19:4849960-4849989
chr19:4896844-4896893
chr19:5102504-5102524
chr19:5846839-5846862
chr19:7650508-7650510
chr19:11366805-11366810
chr19:17008251-17008300
chr19:20990990-20990999
chr19:23162172-23162185
chr19:23236628-23236686
chr19:29074258-29074270
chr19:30219915-30219922
chr19:37946757-37946777
chr19:38413628-38413660
chr19:41035300-41035305
chr19:41508495-41508496
chr19:42411800-42411819
chr19:46702466-46702469
chr19:55610376-55610386

## Sheet: p300 validation information
Coordinates and qPCR primers for validation of p300 dataset
Label	Coordinates	Peak height intensity	Sense primer	Antisense primer
1	chr7:27092819-27092838	5	CCCCTGCTCATCTCCTTCCTACTTGGAT	TTCAAATCTCCACTCTCCCACAGCATGACC
2	chr9:12155720-12155755	5	TGAGACTGACTGAGGGCTTCTATAGTGA	GCCATGATTTGTGTTTCAATTTTCCTAGTG
3	chr10:68375569-68375596	5	GTCACCTCAGGGTCGGACTGGAAGTTATCA	TGTGTCTGTGCCTGTGCCATCATAGTTAGC
4	chr11:51965553-51965556	5	ATGTCACTCGTCGTACCCCAGACTACTTCC	TGGTTCATTCTAAAGTGGTCACGGCTGT
5	chr12:71685957-71686033	5	CTGGCAGACTCTAGAAGATCAGAGATGCAA	CAGAAACAATGGCAGTGGCTAAGGTG
6	chr18:56883216-56883226	6	GGGGGAGGGGCACATCCAGATGTTA	TGCTGCAAATGCTGAGGGGATAATGACACC
7	chr19:59238796-59238825	6	CAGCAAACACTTGGGGACCCTAGAAG	TATCTCACAGGGCACTTACAGGAAGGTACT
8	chr17:31233685-31233725	6	GCAGGCCTGAGACAGAACTTGACGCTTGAG	AGCCCAATTGTGTTTCTCCTGTTCCC
9	chr16:20503670-20503721	6	GCCCCTCTCCCGACTCACAGGATCTC	GCCACAGGGGATGCTACAGGGTGGGTCTTG
10	chr2:151816591-151816612	7	GTGGTGGCTGCATTTCCAAGATGATCTGAC	GGGGTGGTGGTTTTCTAATGTTTGTGAAT
11	chr6:38980492-38980571	7	GGTCCTCACTAGAGACACCAGTTGGC	GCATAAGGAAGCTCAGTGGACACTCCCTAT
12	chr8:13079201-13079222	7	ACACACAGTGGCGACAGAGGATAAG	GGACAGAGGCTGACCCTGAAGGCTATATAA
13	chr5:3695838-3695868	7	GGGCCAGGCAAAAGGATATCTCGGATTAAC	TAGCTTCCTGCCGCCACCGTCTTAT
14	chr9:108711026-108711073	7	CTACAGGCCTAGATCTCCCACAGTTGAG	CATTCTGCTGAGACTGGAGGACTGGAACGA
15	chr1:12677639-12677655	7	GGTTACTTGGCTGGGGAGTTCTCCGA	ACACTAACCCCAACCATCTGTTGAAACACG
16	chr15:75831921-75831966	7	CCCAGAGTATGGAGCTAGCGCATAGGCATC	AGAAAATCCACCGCAGCCTGGCTCATGT
17	chr12:87360333-87360337	7	CACATGCTGATAGCCCTGCGGTATTCA	TAGGAGGTGCTCGCCAGATGTTTTGACTGA
18	chr11:86573835-86573865	7	CAGTCTCCTCACGCCGTCCGCCTTATGTAG	GGGAGGGGAGAAGGGAGAAACCGGAGCC
19	chr18:33960856-33960869	7	ATCTGGCAGAGCAACAGTCTTACGAAACT	TCGACAGAGAGGAGGTGGATGTGCTTAAAT
20	chr5:75367002-75367033	7	CGCAGAGGTGCCCTATGCAAATGACTCAC	ATATTCTGGTTTCCTCCCACTTTCCCAATG
21	chr7:5861613-5861649	7	GCCCCTCCCTATTAACAGTCGGTGTGTAAC	GGCGGAGTGGGAACCAGAGTCATTGAGTC
22	chr1:173393156-173393175	8	ATGGAGCTGGTCTTGGGATCAGGATTAGTG	AATGGACTAATTTCCTCACATGACAGACGG
23	chr9:107568665-107568671	8	ACGGTTGGCACTTCTGGACCTTCCGACA	GTGAGGACCGCTGGCTTGAAATGAGACTTA
24	chr7:138688700-138688710	8	GGGAGATTAGTAATTGTGATGCTGATGCC	TTTCCCAAATAGAGCAGTGAGTGAGCATTC
25	chr19:20990990-20990999	8	CCATTTATCCTTCTTTTGTCGTACTGC	TCTGAACTACTCTGCTCCTTACTGACTTTC
26	chr18:17562089-17562100	8	GTTCAGCCTCTGGATATACTGTTAAGCTGT	CCCCTGCTGTGGTGTCAGTTGGTACT
27	chr10:56062788-56062788	8	TCAGGCTAGTGTTATTTTCCTTACAACTAA	CGACAGTTAAAGCCACAGGTTCTAAAGT
28	chr18:13177892-13177921	9	AGCAAACCCTTTTCCCTAACAAGTACAGTG	CCCCATCTTCACGCTGACTAATGAGTA
29	chr14:121569371-121569392	9	CTTCAATGGCTAAGCTTTCTTATTCAATTC	AAGTCCTCGGTGAGCCTGAACCACT
30	chr1:88340683-88340689	9	CACACCCATGGCAGACAAAGACCCAGTCAC	ACGTGCTCTCCCAGCTGTGGCTAGG
31	chr3:68580519-68580609	9	CCTAAGAGGAAATCACTGAGACAAAGGGTC	GCCTGTAACTGATTTATTCCAGCGAGA
32	chr10:67532950-67532965	9	CCCCCACTCCACCCAGCATAGTCTT	CATTCTTTCATTCAACAAATTCCGGTGACA
33	chr5:23680167-23680172	10	CCATGATCCCTATGACTGCCAAGTTC	TCAGGGTGCAGGACAAATGAAAGTCAGTAA
34	chr13:52574762-52574797	10	CAGGCAGACAGGAAGTATTTACTCGCTGAA	GCCCAGACATCTGAGCAGCTCCTAATTAAC
35	chr8:46478308-46478331	10	CACCCATTTGCACGCTATCTTTTGTCATTA	GAAACCCTGACCACCACGTTTTATGCTA
36	chr1:59367837-59367862	10	CAGAACCTCAGCCAGCACCCGGAGCAACC	TCAAAAGGATGAGCCCGAGAACGCGACCAG
37	chr1:135511102-135511106	11	CCTACCCAAGACCTTTGAGCAGCATGAGTA	GGTCTGCCCTTGAAAGTTCCTAATC
38	chr11:17783356-17783362	11	CCTTTTCTCTTCCTCTTTTCCAATAACCCT	GGCAATCATCACAAGACAAATGGCATTAG
39	chr17:35113183-35113188	11	TTCAAGGGTTGAGTACTTGTTTAGGGT	GGGAGGTGGGTAGAGAGAAGAAATATCTGA
40	chr3:34952782-34952799	12	CCTTCAAAGTTGGCACCCTGGGATGGTTTA	CAGCCCCAAGGTAGTCAGCTAGGTCT
41	chr5:33852580-33852592	12	TGACAATTAGAGAGATTTGCCACCATTAGC	TTCATCCTCAATTCTGTCCCTTGGTCCAG
42	chr7:140810891-140810892	12	GGGGTGCTACCTTAATAGTCAACATCT	GACATTGGGTTTCCTGAGGAGTGTATTGTG
43	chr15:61922609-61922610	13	CCCACCCCTCATTTCCTCCTACACCA	GCAACCGAGCTTCCCACTCATTGTTATTCC
44	chr2:51894257-51894257	14	CTCTACACCTGGGGTCCAATGGAAGTAAAC	GGGACTAGTGGCAGCACATTTCTTAGCG
45	chr2:180638687-180638693	15	CCCATCCCTTACCGGAATATCTAACCCATA	ACTTCTGGGCGCTCACAGTGAGTGTCT
46	chr8:44819737-44819752	15	CTTGGGTGAAAGGACAGAGGAAGGTCGAG	ATAAAATCAGGGCTCTTAGGAGGTGAACAC
47	chr1:136351621-136351627	16	AAATACACAGGATGCCAAAGGTAGG	CCAGTTTTCAGGAACCAGCATAGTGTTGAG
48	chr6:72717025-72717025	16	TGGATGTGGAGTAGCGGCTCGAAGAC	GCTGTGTGCCTGGCATTTAGAGCGGTGATT
49	chr5:65144058-65144062	18	ACCACACCCTGTAATTCTCGCCACC	GAAGTTCAGGAGGGCCTCTGTTCTAGTCAC

## Sheet: Suz12 dataset
Table S11. Coordinates of loci bound by p300 and Suz12
Suz12 bound loci
chr1:4481813-4481819
chr1:4482616-4482624
chr1:4483161-4483172
chr1:4484382-4484401
chr1:4487057-4487063
chr1:5010631-5010636
chr1:5907041-5907051
chr1:6349089-6349106
chr1:9285059-9285084
chr1:9783132-9783173
chr1:9783691-9783699
chr1:9952333-9952364
chr1:13110791-13110793
chr1:14740299-14740318
chr1:15271750-15271753
chr1:15272426-15272431
chr1:18043092-18043101
chr1:18043930-18043934
chr1:19089945-19089947
chr1:19192889-19192926
chr1:19195130-19195131
chr1:19196352-19196353
chr1:19197239-19197241
chr1:19198379-19198383
chr1:19225650-19225657
chr1:19226700-19226788
chr1:21946160-21946164
chr1:21947347-21947354
chr1:22487480-22487545
chr1:22488193-22488208
chr1:22760548-22760560
chr1:23716641-23716660
chr1:24541018-24541019
chr1:24541649-24541670
chr1:34404602-34404623
chr1:34622429-34622431
chr1:36214181-36214181
chr1:37664024-37664039
chr1:38780399-38780402
chr1:38861122-38861122
chr1:39137825-39137827
chr1:39138984-39138993
chr1:39594952-39594980
chr1:40625794-40625795
chr1:40626347-40626352
chr1:42628975-42628975
chr1:42631432-42631436
chr1:42640540-42640549
chr1:42642941-42642944
chr1:42644083-42644107
chr1:42656493-42656499
chr1:42657764-42657765
chr1:43108261-43108271
chr1:46033827-46033910
chr1:50871229-50871236
chr1:52444219-52444248
chr1:52671726-52671770
chr1:54139715-54139737
chr1:55306878-55306900
chr1:55307959-55307965
chr1:55350919-55350944
chr1:56914177-56914192
chr1:56916258-56916260
chr1:56916840-56916861
chr1:56920244-56920246
chr1:56921080-56921088
chr1:56922412-56922428
chr1:56925357-56925358
chr1:56928913-56928918
chr1:57719636-57719677
chr1:58740246-58740260
chr1:62637845-62637866
chr1:62640424-62640425
chr1:62641078-62641085
chr1:65245488-65245503
chr1:66401161-66401164
chr1:69039474-69039478
chr1:69040322-69040335
chr1:69040857-69040885
chr1:72805038-72805045
chr1:72807077-72807078
chr1:73017786-73017829
chr1:74031689-74031764
chr1:74032412-74032412
chr1:74057483-74057534
chr1:74328794-74328819
chr1:74705526-74705545
chr1:74725136-74725156
chr1:74726668-74726671
chr1:74788953-74788955
chr1:74814590-74814601
chr1:74815565-74815571
chr1:74818034-74818041
chr1:74818964-74818984
chr1:74883423-74883423
chr1:74884373-74884378
chr1:75243868-75243875
chr1:75271544-75271559
chr1:75305472-75305520
chr1:75306430-75306436
chr1:75389203-75389234
chr1:78072724-78072737
chr1:78074138-78074192
chr1:78076302-78076314
chr1:78076957-78076990
chr1:78078453-78078456
chr1:78079787-78079787
chr1:78082392-78082398
chr1:78083741-78083741
chr1:78084838-78084839
chr1:78085694-78085750
chr1:78087108-78087165
chr1:78099718-78099719
chr1:78100518-78100524
chr1:78101378-78101378
chr1:78193490-78193496
chr1:78395171-78395185
chr1:79737336-79737362
chr1:80637550-80637563
chr1:82169174-82169203
chr1:82169758-82169758
chr1:87849756-87849772
chr1:87877283-87877286
chr1:88501575-88501583
chr1:88985559-88985571
chr1:88987355-88987368
chr1:89096025-89096041
chr1:89306621-89306628
chr1:89340777-89340779
chr1:90532478-90532484
chr1:91758312-91758328
chr1:91773063-91773066
chr1:92829122-92829124
chr1:93175941-93175955
chr1:93631476-93631482
chr1:93632318-93632319
chr1:94662385-94662396
chr1:94931396-94931413
chr1:94932244-94932248
chr1:95066649-95066651
chr1:95231759-95231782
chr1:97498223-97498231
chr1:99807422-99807430
chr1:106596502-106596507
chr1:107183929-107183929
chr1:107608517-107608534
chr1:107671992-107672029
chr1:108541513-108541585
chr1:111810539-111810548
chr1:122168651-122168659
chr1:122423798-122423805
chr1:122424932-122424972
chr1:122427233-122427237
chr1:122427800-122427822
chr1:122428588-122428593
chr1:122431165-122431166
chr1:122434494-122434515
chr1:122441843-122441847
chr1:123354991-123354997
chr1:125872903-125872910
chr1:127739351-127739352
chr1:129504237-129504248
chr1:129505314-129505314
chr1:130419040-130419064
chr1:131101406-131101433
chr1:132705816-132705821
chr1:133790942-133790950
chr1:134017679-134017714
chr1:134018273-134018298
chr1:134125947-134125983
chr1:136051403-136051410
chr1:136463247-136463258
chr1:136525693-136525694
chr1:137503239-137503259
chr1:137735182-137735182
chr1:138076551-138076552
chr1:140654989-140655052
chr1:140656471-140656485
chr1:140658203-140658222
chr1:140660094-140660104
chr1:140665056-140665069
chr1:145766185-145766205
chr1:154162300-154162301
chr1:154387034-154387034
chr1:154717548-154717551
chr1:155967207-155967208
chr1:156487976-156487982
chr1:156488808-156488870
chr1:156561712-156561713
chr1:156645933-156645951
chr1:156647583-156647594
chr1:156860900-156860905
chr1:157006622-157006625
chr1:157498140-157498147
chr1:157498671-157498675
chr1:157502972-157502983
chr1:157505369-157505375
chr1:158040991-158041017
chr1:158139299-158139347
chr1:158147474-158147503
chr1:160192497-160192519
chr1:164313430-164313452
chr1:165148874-165148874
chr1:165149946-165149963
chr1:165150988-165150998
chr1:167544456-167544463
chr1:168091141-168091146
chr1:168145902-168145920
chr1:168838363-168838379
chr1:169435206-169435255
chr1:169455094-169455096
chr1:169525608-169525614
chr1:169527598-169527626
chr1:169528900-169528925
chr1:169529563-169529564
chr1:172744673-172744677
chr1:174163097-174163103
chr1:175203503-175203533
chr1:175204734-175204738
chr1:178111588-178111589
chr1:178112214-178112215
chr1:180365861-180365870
chr1:181755372-181755394
chr1:182167485-182167489
chr1:182169391-182169399
chr1:182534299-182534314
chr1:183189679-183189697
chr1:184584739-184584786
chr1:186418095-186418098
chr1:186419454-186419466
chr1:186421419-186421434
chr1:186426158-186426195
chr1:186427493-186427498
chr1:186428468-186428469
chr1:186430638-186430647
chr1:186433124-186433125
chr1:186511837-186511842
chr1:186583467-186583486
chr1:186700157-186700166
chr1:187156191-187156197
chr1:188406431-188406465
chr1:189305716-189305731
chr1:189308572-189308574
chr1:189309500-189309502
chr1:189310246-189310247
chr1:191044598-191044598
chr1:191429586-191429600
chr1:191871359-191871403
chr1:191873121-191873125
chr1:191873746-191873746
chr1:191874593-191874613
chr1:191876024-191876026
chr1:192679266-192679279
chr1:192798689-192798708
chr1:192883139-192883147
chr1:192886104-192886118
chr1:193793002-193793005
chr1:194534469-194534485
chr1:194535375-194535379
chr1:194555949-194555953
chr1:196321096-196321101
chr1:196639607-196639607
chr2:4318397-4318400
chr2:4319427-4319434
chr2:6018247-6018251
chr2:9791490-9791498
chr2:9792685-9792692
chr2:9796019-9796027
chr2:9797044-9797045
chr2:9799507-9799515
chr2:9800310-9800319
chr2:9801174-9801182
chr2:9802466-9802478
chr2:9807161-9807169
chr2:9807874-9807874
chr2:10289508-10289514
chr2:10290762-10290765
chr2:10291845-10291880
chr2:10293155-10293202
chr2:11017331-11017338
chr2:11421144-11421148
chr2:11471578-11471579
chr2:11623458-11623468
chr2:12928292-12928297
chr2:14522256-14522269
chr2:17648197-17648282
chr2:17649096-17649118
chr2:17943624-17943656
chr2:17944423-17944423
chr2:17946663-17946671
chr2:17959078-17959085
chr2:17964624-17964626
chr2:17965781-17965789
chr2:18526637-18526643
chr2:18527436-18527439
chr2:18593965-18593970
chr2:18595547-18595547
chr2:18606605-18606606
chr2:18607221-18607222
chr2:18607972-18607973
chr2:18612451-18612451
chr2:18616868-18616871
chr2:18684973-18684980
chr2:18718126-18718139
chr2:19363614-19363620
chr2:19364264-19364282
chr2:21285639-21285640
chr2:22469803-22469804
chr2:22474140-22474145
chr2:22474864-22474901
chr2:22475535-22475536
chr2:22625888-22625899
chr2:24189740-24189753
chr2:24296375-24296379
chr2:24501289-24501305
chr2:25112415-25112418
chr2:25113631-25113644
chr2:25399554-25399559
chr2:25400212-25400228
chr2:25401338-25401339
chr2:25699791-25699799
chr2:26024113-26024114
chr2:26025142-26025143
chr2:26028826-26028839
chr2:28731867-28731895
chr2:28734084-28734119
chr2:28739494-28739495
chr2:29072424-29072424
chr2:29074494-29074503
chr2:30499320-30499335
chr2:30667566-30667584
chr2:31067485-31067510
chr2:31137274-31137304
chr2:31457335-31457349
chr2:31458454-31458454
chr2:31459199-31459210
chr2:31459985-31459986
chr2:31461072-31461074
chr2:31461809-31461809
chr2:31462452-31462453
chr2:31463255-31463258
chr2:31463998-31464005
chr2:31476155-31476196
chr2:31645210-31645253
chr2:31667881-31667883
chr2:31905769-31905800
chr2:33365868-33365879
chr2:33366628-33366643
chr2:33438641-33438645
chr2:33451091-33451137
chr2:33452413-33452418
chr2:33453376-33453379
chr2:33454175-33454179
chr2:33456830-33456830
chr2:33458032-33458035
chr2:33459717-33459768
chr2:33461573-33461576
chr2:33462272-33462272
chr2:33464351-33464357
chr2:35404961-35404971
chr2:35916336-35916372
chr2:35924794-35924803
chr2:35927189-35927197
chr2:36024991-36025010
chr2:36032982-36032990
chr2:37615695-37615696
chr2:38161992-38162004
chr2:38162670-38162672
chr2:38169588-38169589
chr2:38170505-38170507
chr2:38172558-38172559
chr2:38173462-38173477
chr2:38174202-38174208
chr2:38175339-38175362
chr2:38176738-38176742
chr2:38177438-38177450
chr2:38178588-38178595
chr2:38201414-38201433
chr2:38532555-38532556
chr2:38533862-38533867
chr2:44811064-44811071
chr2:44932127-44932135
chr2:44933242-44933293
chr2:49610015-49610025
chr2:52497158-52497164
chr2:52498415-52498418
chr2:53899976-53899987
chr2:53900515-53900528
chr2:54252564-54252576
chr2:55252756-55252779
chr2:56918275-56918275
chr2:56928500-56928519
chr2:56929699-56929705
chr2:56930564-56930567
chr2:60085021-60085026
chr2:61457330-61457362
chr2:61606456-61606463
chr2:61608070-61608074
chr2:61613076-61613080
chr2:64823277-64823288
chr2:65925906-65925919
chr2:68271866-68271868
chr2:70273114-70273132
chr2:70274125-70274125
chr2:70275497-70275509
chr2:70277139-70277141
chr2:70362485-70362498
chr2:70363253-70363253
chr2:70364306-70364318
chr2:70369229-70369241
chr2:70919027-70919027
chr2:71328353-71328365
chr2:71329087-71329108
chr2:71330956-71330957
chr2:71331859-71331866
chr2:71333202-71333202
chr2:71338601-71338606
chr2:71339367-71339373
chr2:71340930-71340959
chr2:71341827-71341866
chr2:71344002-71344011
chr2:71345598-71345613
chr2:71346666-71346667
chr2:73070753-73070762
chr2:73071500-73071506
chr2:73072041-73072044
chr2:73072850-73072850
chr2:73073893-73073896
chr2:73074539-73074542
chr2:73077235-73077261
chr2:73078382-73078406
chr2:74457051-74457062
chr2:74458717-74458724
chr2:74459917-74459917
chr2:74461604-74461610
chr2:74468181-74468199
chr2:74469263-74469264
chr2:74473682-74473700
chr2:74474895-74474906
chr2:74476217-74476220
chr2:74480848-74480851
chr2:74481597-74481602
chr2:74482521-74482526
chr2:74483170-74483175
chr2:74483712-74483712
chr2:74484321-74484321
chr2:74488353-74488358
chr2:74490139-74490150
chr2:74492265-74492278
chr2:74493552-74493552
chr2:74498564-74498564
chr2:74499146-74499146
chr2:74504777-74504778
chr2:74507582-74507599
chr2:74512916-74512917
chr2:74515736-74515782
chr2:74526163-74526180
chr2:74533777-74533829
chr2:74536287-74536297
chr2:74537340-74537347
chr2:74539635-74539649
chr2:74541254-74541256
chr2:74546519-74546541
chr2:74547684-74547689
chr2:74550304-74550319
chr2:74554065-74554066
chr2:74563974-74564016
chr2:74564798-74564801
chr2:74938088-74938157
chr2:74938892-74938908
chr2:76207985-76208016
chr2:77618035-77618108
chr2:79260200-79260208
chr2:80247309-80247319
chr2:81854233-81854257
chr2:84640735-84640737
chr2:84667609-84667612
chr2:84672750-84672769
chr2:84683578-84683585
chr2:84688771-84688775
chr2:90690259-90690267
chr2:91724299-91724305
chr2:91776375-91776383
chr2:91777019-91777047
chr2:92261545-92261549
chr2:92401121-92401125
chr2:92715971-92715972
chr2:93443425-93443432
chr2:93444398-93444398
chr2:93446837-93446847
chr2:93756225-93756270
chr2:93757226-93757239
chr2:93757953-93757966
chr2:94044170-94044170
chr2:94074635-94074638
chr2:101598422-101598422
chr2:102251498-102251503
chr2:102459939-102459941
chr2:102701929-102701945
chr2:103367765-103367771
chr2:103770476-103770489
chr2:103771668-103771668
chr2:104210787-104210807
chr2:104211491-104211493
chr2:104923827-104923838
chr2:104926431-104926434
chr2:104928704-104928721
chr2:104931851-104931868
chr2:104933165-104933177
chr2:104934050-104934060
chr2:104935360-104935422
chr2:105025256-105025270
chr2:105461023-105461033
chr2:105467868-105467870
chr2:105469387-105469388
chr2:105470268-105470270
chr2:105471806-105471823
chr2:105473077-105473077
chr2:105474449-105474456
chr2:105475589-105475596
chr2:105477096-105477097
chr2:106496776-106496776
chr2:109495004-109495015
chr2:113017673-113017678
chr2:113558769-113558774
chr2:113704910-113704918
chr2:115544340-115544349
chr2:115546587-115546593
chr2:115551748-115551756
chr2:115751876-115751881
chr2:115753049-115753065
chr2:115753886-115753887
chr2:115755556-115755574
chr2:115757112-115757140
chr2:115757800-115757812
chr2:115758679-115758682
chr2:115763988-115764000
chr2:118064588-118064595
chr2:118368646-118368657
chr2:118393857-118393870
chr2:118394787-118394790
chr2:118395820-118395836
chr2:118397034-118397042
chr2:118402851-118402861
chr2:118436419-118436432
chr2:118437538-118437554
chr2:118589835-118589836
chr2:118593213-118593217
chr2:119013684-119013694
chr2:119015437-119015457
chr2:119017579-119017579
chr2:119434470-119434475
chr2:119435926-119435936
chr2:119449236-119449238
chr2:121989227-121989239
chr2:121991555-121991560
chr2:121992800-121992814
chr2:122004877-122004882
chr2:122302625-122302643
chr2:122393521-122393526
chr2:123781554-123781554
chr2:124302157-124302161
chr2:125197285-125197295
chr2:125364833-125364845
chr2:125414641-125414659
chr2:127054849-127054850
chr2:127056544-127056548
chr2:127814491-127814494
chr2:127816981-127817014
chr2:128555368-128555397
chr2:128730511-128730512
chr2:130053720-130053754
chr2:130272332-130272360
chr2:130273050-130273052
chr2:130732539-130732559
chr2:130733094-130733099
chr2:130745500-130745501
chr2:130746098-130746117
chr2:131252569-131252574
chr2:131720420-131720427
chr2:132570734-132570742
chr2:133243795-133243807
chr2:133244830-133244842
chr2:133245922-133245978
chr2:135749613-135749620
chr2:139368762-139368768
chr2:139369417-139369424
chr2:144022732-144022738
chr2:144024656-144024659
chr2:144858667-144858681
chr2:145909342-145909351
chr2:145909921-145909937
chr2:145910786-145910786
chr2:145912126-145912148
chr2:145914586-145914591
chr2:146775372-146775374
chr2:146775935-146775946
chr2:146873010-146873011
chr2:146873761-146873783
chr2:146875702-146875724
chr2:146877724-146877735
chr2:146879485-146879502
chr2:146882248-146882275
chr2:146886427-146886428
chr2:147052568-147052575
chr2:147053261-147053263
chr2:147730294-147730304
chr2:147731526-147731538
chr2:147735768-147735770
chr2:147736736-147736770
chr2:147737897-147737909
chr2:147740278-147740278
chr2:148087198-148087201
chr2:148097852-148097865
chr2:148099027-148099033
chr2:149522579-149522582
chr2:150192170-150192193
chr2:150216988-150217006
chr2:150379192-150379244
chr2:151323615-151323652
chr2:151394478-151394478
chr2:152318699-152318705
chr2:152763605-152763605
chr2:153219401-153219410
chr2:153221107-153221112
chr2:153222032-153222060
chr2:155321013-155321035
chr2:155322309-155322313
chr2:155468446-155468454
chr2:158301325-158301326
chr2:158306019-158306020
chr2:158358547-158358582
chr2:158359384-158359388
chr2:160052755-160052810
chr2:160057640-160057642
chr2:160059758-160059758
chr2:160060525-160060532
chr2:160061617-160061620
chr2:160603539-160603539
chr2:162351831-162351836
chr2:162353438-162353440
chr2:162894786-162894805
chr2:162895573-162895590
chr2:163067075-163067085
chr2:163549649-163549652
chr2:163859630-163859634
chr2:164091937-164091938
chr2:164177254-164177291
chr2:164641297-164641297
chr2:164659419-164659434
chr2:164924959-164924976
chr2:164925918-164925920
chr2:165286818-165286826
chr2:166879520-166879530
chr2:168293032-168293045
chr2:170186394-170186395
chr2:170187554-170187555
chr2:170188170-170188177
chr2:171734121-171734146
chr2:172239263-172239264
chr2:172239975-172239992
chr2:172242266-172242275
chr2:172430656-172430658
chr2:172582100-172582109
chr2:173229699-173229699
chr2:173941949-173941962
chr2:173942999-173943011
chr2:173970547-173970552
chr2:173971516-173971525
chr2:174403691-174403803
chr2:179372789-179372805
chr2:180032597-180032665
chr2:180263436-180263455
chr2:180429398-180429400
chr2:180430884-180430888
chr2:180527941-180527944
chr2:180705315-180705319
chr2:180822922-180822927
chr2:180968863-180968864
chr2:181142248-181142279
chr2:181600489-181600498
chr2:181626848-181626881
chr3:5198580-5198581
chr3:5202166-5202177
chr3:5202801-5202835
chr3:8647862-8647890
chr3:9234872-9234876
chr3:9815887-9815908
chr3:13454045-13454051
chr3:13454735-13454737
chr3:13455687-13455691
chr3:17978542-17978551
chr3:17985875-17985904
chr3:17986841-17986845
chr3:17987782-17987783
chr3:18244884-18244942
chr3:18246936-18246938
chr3:18247854-18247856
chr3:25334944-25334980
chr3:26344193-26344267
chr3:26522876-26522876
chr3:26524477-26524483
chr3:27563043-27563044
chr3:28972820-28972873
chr3:29273730-29273783
chr3:30203476-30203516
chr3:30697057-30697067
chr3:30698208-30698221
chr3:30700207-30700216
chr3:30701496-30701508
chr3:30705261-30705263
chr3:31500770-31500829
chr3:36413636-36413637
chr3:36712985-36712985
chr3:36881116-36881127
chr3:37254839-37254880
chr3:39077912-39077917
chr3:39078713-39078713
chr3:39079267-39079267
chr3:41047343-41047345
chr3:45473419-45473426
chr3:45474681-45474683
chr3:45475861-45475865
chr3:45477162-45477164
chr3:49852620-49852704
chr3:52157919-52157924
chr3:52192006-52192006
chr3:52192583-52192590
chr3:53129561-53129575
chr3:53742895-53742896
chr3:54244168-54244171
chr3:54843832-54843838
chr3:55002570-55002585
chr3:55003484-55003484
chr3:55330492-55330494
chr3:55868057-55868059
chr3:55868738-55868757
chr3:55870465-55870480
chr3:55871737-55871740
chr3:58779523-58779530
chr3:59094877-59094890
chr3:62427758-62427759
chr3:62691663-62691672
chr3:66308945-66308952
chr3:67058845-67058853
chr3:67061484-67061509
chr3:67066601-67066601
chr3:67070516-67070525
chr3:67603348-67603350
chr3:69405356-69405378
chr3:73140220-73140238
chr3:73142613-73142627
chr3:76042032-76042061
chr3:82160149-82160172
chr3:82634528-82634577
chr3:82961785-82961785
chr3:82989715-82989718
chr3:82990342-82990342
chr3:83213199-83213232
chr3:83213948-83213949
chr3:83214620-83214620
chr3:84345384-84345388
chr3:84565174-84565191
chr3:84565814-84565823
chr3:85901310-85901394
chr3:87854841-87854848
chr3:87883028-87883031
chr3:87888488-87888496
chr3:87890274-87890278
chr3:88057398-88057415
chr3:88085379-88085384
chr3:88108567-88108569
chr3:88286251-88286271
chr3:88286979-88286979
chr3:88301249-88301259
chr3:88301885-88301891
chr3:89405833-89405876
chr3:89407425-89407452
chr3:89478277-89478296
chr3:89728080-89728088
chr3:90551091-90551094
chr3:92166986-92167013
chr3:93529175-93529175
chr3:93529870-93529891
chr3:93530867-93530879
chr3:93531666-93531675
chr3:93532649-93532673
chr3:94449106-94449115
chr3:95259126-95259172
chr3:96058854-96058856
chr3:96080915-96080941
chr3:97909868-97909875
chr3:98467714-98467759
chr3:98514025-98514025
chr3:99365245-99365251
chr3:99368611-99368635
chr3:99370021-99370023
chr3:99371427-99371435
chr3:99383131-99383156
chr3:99384262-99384262
chr3:99385917-99385917
chr3:100814209-100814268
chr3:102140834-102140839
chr3:102141542-102141547
chr3:102599325-102599333
chr3:104804325-104804358
chr3:105089521-105089523
chr3:105579747-105579748
chr3:105580687-105580700
chr3:107164798-107164807
chr3:107229873-107229874
chr3:107586162-107586172
chr3:107586799-107586802
chr3:107645309-107645317
chr3:107646081-107646109
chr3:107711203-107711207
chr3:107723344-107723346
chr3:107724709-107724726
chr3:107725909-107725913
chr3:107888273-107888284
chr3:108535014-108535026
chr3:108543295-108543318
chr3:109468444-109468445
chr3:109469023-109469044
chr3:110271004-110271023
chr3:110271650-110271656
chr3:116242472-116242479
chr3:116243500-116243501
chr3:116244306-116244319
chr3:116245272-116245274
chr3:117352197-117352198
chr3:117567767-117567776
chr3:117860927-117860952
chr3:118425670-118425675
chr3:118426989-118427001
chr3:121254570-121254588
chr3:122069016-122069031
chr3:122722171-122722175
chr3:123438855-123438857
chr3:123439713-123439727
chr3:123682685-123682690
chr3:124313146-124313147
chr3:126355696-126355704
chr3:126589361-126589365
chr3:127618286-127618300
chr3:127621095-127621110
chr3:127624693-127624700
chr3:127626045-127626047
chr3:127632090-127632108
chr3:127633166-127633173
chr3:127781675-127781677
chr3:129189156-129189157
chr3:129190813-129190833
chr3:129193410-129193410
chr3:129194883-129194884
chr3:129195875-129195891
chr3:129206677-129206682
chr3:129208074-129208075
chr3:129209090-129209090
chr3:129210574-129210575
chr3:129213197-129213270
chr3:129213992-129213996
chr3:129218968-129218974
chr3:129962048-129962070
chr3:130170648-130170649
chr3:131095786-131095789
chr3:131096373-131096399
chr3:131099547-131099557
chr3:131100368-131100368
chr3:131101045-131101056
chr3:132022971-132022986
chr3:132886692-132886696
chr3:134177131-134177147
chr3:134177772-134177784
chr3:134766936-134766958
chr3:135763491-135763505
chr3:138002383-138002459
chr3:138678804-138678842
chr3:141403072-141403076
chr3:142106305-142106309
chr3:145586785-145586806
chr3:145590689-145590691
chr3:146044975-146044994
chr3:146087804-146087810
chr3:146158730-146158745
chr3:148926088-148926100
chr3:149007921-149007991
chr3:149012249-149012261
chr3:151774710-151774733
chr3:152203446-152203476
chr3:152604968-152605009
chr3:153911351-153911358
chr3:154263705-154263705
chr3:154265303-154265309
chr3:156497448-156497458
chr3:157502635-157502637
chr3:158495187-158495230
chr3:158496461-158496468
chr3:158497533-158497546
chr4:3160173-3160206
chr4:3605653-3605671
chr4:4065181-4065200
chr4:8166086-8166113
chr4:9770328-9770344
chr4:9772022-9772025
chr4:9773951-9773958
chr4:11312067-11312163
chr4:11312942-11312962
chr4:13670819-13670835
chr4:13671622-13671626
chr4:14858036-14858048
chr4:15808948-15808986
chr4:21769421-21769432
chr4:21776790-21776790
chr4:21778793-21778800
chr4:21779390-21779395
chr4:22022591-22022599
chr4:22568971-22568972
chr4:22570915-22570926
chr4:22577920-22577922
chr4:22580348-22580360
chr4:22582264-22582300
chr4:22585945-22585978
chr4:22589380-22589382
chr4:25057056-25057060
chr4:28982916-28982921
chr4:28984127-28984144
chr4:32568453-32568460
chr4:32755222-32755248
chr4:34253129-34253136
chr4:37140387-37140398
chr4:40661993-40662035
chr4:41686992-41686995
chr4:41687768-41687769
chr4:41919696-41919707
chr4:42938609-42938611
chr4:43474997-43475033
chr4:44005656-44005656
chr4:44446753-44446772
chr4:44685401-44685406
chr4:44724841-44724845
chr4:44732061-44732062
chr4:44733355-44733360
chr4:44734136-44734141
chr4:44735378-44735393
chr4:45551155-45551172
chr4:45993921-45993928
chr4:46364961-46364979
chr4:46365666-46365671
chr4:46366445-46366446
chr4:46369376-46369382
chr4:46622749-46622774
chr4:47012275-47012280
chr4:47113269-47113269
chr4:47229058-47229095
chr4:47373606-47373635
chr4:47458519-47458533
chr4:48066547-48066549
chr4:48067756-48067757
chr4:48068981-48068991
chr4:48072476-48072485
chr4:48146385-48146396
chr4:49080893-49080905
chr4:49865877-49865879
chr4:49866762-49866762
chr4:55672191-55672203
chr4:57084238-57084280
chr4:58300030-58300044
chr4:59005680-59005682
chr4:59006435-59006438
chr4:59038275-59038312
chr4:59532292-59532292
chr4:62657642-62657648
chr4:62700973-62700976
chr4:64610237-64610277
chr4:64611931-64611981
chr4:65889036-65889104
chr4:65890382-65890402
chr4:73261777-73261782
chr4:73484959-73484971
chr4:75920210-75920231
chr4:75920766-75920776
chr4:82008070-82008075
chr4:82008952-82008970
chr4:87503478-87503484
chr4:87505292-87505297
chr4:88745211-88745213
chr4:88746001-88746009
chr4:88748048-88748053
chr4:88766824-88766844
chr4:88778276-88778283
chr4:89180290-89180297
chr4:97243866-97243875
chr4:97250058-97250069
chr4:97269069-97269075
chr4:97270626-97270642
chr4:98937564-98937564
chr4:99143657-99143661
chr4:99145226-99145237
chr4:99149029-99149041
chr4:99594183-99594184
chr4:100275108-100275118
chr4:100790765-100790773
chr4:100994959-100995007
chr4:101215455-101215457
chr4:101585662-101585666
chr4:105962037-105962043
chr4:106120530-106120539
chr4:106932208-106932242
chr4:107181609-107181621
chr4:107344241-107344290
chr4:107529725-107529738
chr4:107530631-107530656
chr4:109155543-109155545
chr4:109472676-109472677
chr4:109474857-109474873
chr4:109476494-109476494
chr4:109478069-109478072
chr4:109480013-109480016
chr4:109481588-109481591
chr4:109483366-109483374
chr4:113904960-113904967
chr4:114399017-114399069
chr4:114400055-114400057
chr4:114402020-114402038
chr4:114403339-114403362
chr4:114405530-114405532
chr4:114408049-114408098
chr4:114411473-114411495
chr4:114423206-114423214
chr4:114550813-114550852
chr4:114554412-114554413
chr4:114556751-114556752
chr4:114561181-114561197
chr4:114562033-114562062
chr4:115388511-115388518
chr4:115396178-115396250
chr4:115434241-115434244
chr4:115435717-115435723
chr4:115437490-115437521
chr4:116992363-116992381
chr4:119312108-119312109
chr4:119646442-119646444
chr4:119784401-119784404
chr4:120147470-120147473
chr4:120165159-120165167
chr4:120244484-120244486
chr4:120246452-120246469
chr4:122463141-122463144
chr4:122607575-122607597
chr4:122618517-122618524
chr4:122684744-122684750
chr4:122735966-122735980
chr4:123493470-123493491
chr4:123680933-123680938
chr4:124077875-124077895
chr4:124161125-124161126
chr4:124388119-124388132
chr4:124397129-124397135
chr4:124488973-124488986
chr4:124993816-124993830
chr4:125803734-125803736
chr4:126237944-126237945
chr4:127488207-127488235
chr4:127490299-127490325
chr4:127490894-127490910
chr4:128386534-128386547
chr4:128607914-128607922
chr4:128639017-128639092
chr4:129488129-129488142
chr4:129777340-129777389
chr4:131108583-131108586
chr4:131109321-131109321
chr4:131192292-131192292
chr4:131193208-131193209
chr4:131194346-131194358
chr4:131416496-131416497
chr4:133523213-133523214
chr4:133643833-133643839
chr4:134424513-134424524
chr4:134425314-134425349
chr4:135408028-135408059
chr4:135416127-135416154
chr4:135416738-135416770
chr4:135562593-135562599
chr4:135696795-135696804
chr4:136218089-136218118
chr4:136229228-136229233
chr4:137265357-137265357
chr4:137667106-137667107
chr4:137668143-137668144
chr4:138346533-138346536
chr4:138364882-138364884
chr4:138847573-138847584
chr4:139093882-139093892
chr4:139094689-139094693
chr4:139095777-139095780
chr4:139100005-139100010
chr4:139100589-139100590
chr4:139102181-139102181
chr4:139102847-139102850
chr4:139103584-139103585
chr4:139106198-139106199
chr4:139518759-139518784
chr4:139519372-139519374
chr4:139531111-139531178
chr4:142616831-142616838
chr4:142617410-142617414
chr4:144160417-144160429
chr4:144829846-144829856
chr4:147649428-147649450
chr4:148877278-148877309
chr4:150970105-150970105
chr4:150972176-150972180
chr4:151003970-151003998
chr4:151126372-151126382
chr4:152325832-152325834
chr4:152983486-152983490
chr4:152984078-152984084
chr4:152984669-152984669
chr4:153014973-153014981
chr4:153479527-153479527
chr4:153481077-153481094
chr4:153481754-153481771
chr4:153483908-153483915
chr4:153485303-153485326
chr4:153805139-153805151
chr4:153886933-153886938
chr4:154241632-154241639
chr4:154685540-154685561
chr5:3350329-3350339
chr5:4761580-4761595
chr5:4763025-4763039
chr5:4764273-4764292
chr5:7350791-7350792
chr5:9731187-9731226
chr5:15446184-15446215
chr5:15447021-15447035
chr5:18738190-18738190
chr5:18739049-18739051
chr5:21856067-21856075
chr5:21857158-21857168
chr5:22258130-22258133
chr5:24035985-24035986
chr5:24037280-24037282
chr5:26401450-26401454
chr5:27380370-27380376
chr5:28455462-28455463
chr5:28488677-28488685
chr5:28493029-28493029
chr5:28497075-28497075
chr5:28497704-28497711
chr5:28498525-28498526
chr5:28499661-28499674
chr5:28788967-28788971
chr5:28790753-28790778
chr5:28795359-28795371
chr5:28796230-28796231
chr5:28797589-28797597
chr5:29802240-29802261
chr5:29803102-29803120
chr5:29804843-29804849
chr5:29808416-29808421
chr5:29809202-29809203
chr5:29816564-29816565
chr5:30436045-30436046
chr5:30864965-30864968
chr5:30899284-30899295
chr5:31369576-31369588
chr5:31413828-31413829
chr5:31414349-31414360
chr5:31540319-31540319
chr5:32408609-32408655
chr5:32411074-32411111
chr5:32413246-32413255
chr5:33421354-33421373
chr5:33745835-33745844
chr5:33747687-33747688
chr5:33748368-33748373
chr5:33749488-33749494
chr5:33750856-33750856
chr5:34012604-34012607
chr5:34039277-34039284
chr5:34040151-34040154
chr5:34040889-34040902
chr5:34312476-34312486
chr5:34313258-34313261
chr5:34314415-34314467
chr5:35596202-35596223
chr5:35597199-35597201
chr5:35704964-35704966
chr5:35705884-35705885
chr5:35706420-35706426
chr5:35707552-35707552
chr5:35708970-35708970
chr5:35711227-35711263
chr5:35714193-35714204
chr5:35714971-35714982
chr5:35715853-35715861
chr5:35716732-35716740
chr5:35997094-35997117
chr5:36714213-36714233
chr5:36715049-36715087
chr5:37157917-37157926
chr5:37379804-37379809
chr5:37451558-37451569
chr5:37530460-37530474
chr5:38106358-38106370
chr5:38106890-38106907
chr5:38109687-38109699
chr5:38111178-38111180
chr5:38111975-38111979
chr5:38114441-38114443
chr5:38115256-38115275
chr5:38116430-38116430
chr5:38564738-38564761
chr5:38565637-38565637
chr5:38607833-38607835
chr5:39932534-39932555
chr5:42043294-42043336
chr5:42044190-42044214
chr5:42050233-42050242
chr5:42051077-42051078
chr5:42052245-42052251
chr5:42054843-42054867
chr5:42055820-42055833
chr5:43522403-43522403
chr5:43523324-43523346
chr5:44389398-44389398
chr5:45927387-45927410
chr5:48272303-48272310
chr5:48274132-48274180
chr5:52401375-52401391
chr5:52403253-52403254
chr5:52853977-52853998
chr5:58005772-58005778
chr5:58006433-58006446
chr5:58007505-58007513
chr5:58008181-58008181
chr5:63929112-63929114
chr5:64438841-64438842
chr5:67025507-67025507
chr5:67374223-67374230
chr5:67375614-67375616
chr5:67376847-67376858
chr5:67377898-67377925
chr5:67379292-67379304
chr5:67381060-67381105
chr5:67501799-67501804
chr5:67509201-67509203
chr5:67510097-67510100
chr5:67886103-67886119
chr5:67887328-67887329
chr5:69619908-69619913
chr5:71374474-71374474
chr5:71375108-71375109
chr5:71937041-71937042
chr5:71980155-71980197
chr5:72782966-72782977
chr5:72859555-72859577
chr5:72860213-72860225
chr5:73685282-73685290
chr5:73930552-73930562
chr5:75039719-75039741
chr5:75356394-75356399
chr5:75357497-75357510
chr5:75358280-75358290
chr5:75358915-75358923
chr5:75430401-75430407
chr5:75433090-75433095
chr5:75434813-75434821
chr5:75436190-75436192
chr5:77732179-77732201
chr5:77732886-77732899
chr5:77931146-77931166
chr5:77932715-77932725
chr5:78169677-78169708
chr5:80492441-80492441
chr5:82096145-82096151
chr5:82096845-82096846
chr5:85491140-85491142
chr5:85492099-85492104
chr5:89962346-89962371
chr5:90957423-90957426
chr5:92214643-92214646
chr5:93467822-93467829
chr5:94118797-94118803
chr5:94119950-94119965
chr5:96614925-96614934
chr5:98407385-98407405
chr5:98409083-98409097
chr5:98410038-98410062
chr5:98413337-98413360
chr5:98420882-98420898
chr5:98422990-98423043
chr5:98423686-98423688
chr5:98426699-98426708
chr5:98429988-98430003
chr5:98494717-98494723
chr5:99095223-99095226
chr5:99277346-99277350
chr5:99657632-99657639
chr5:99968544-99968553
chr5:100399256-100399262
chr5:100959831-100959873
chr5:101779249-101779255
chr5:101898078-101898089
chr5:101899343-101899344
chr5:101902186-101902196
chr5:101903639-101903646
chr5:101904177-101904186
chr5:101904981-101904983
chr5:101906041-101906047
chr5:101907131-101907133
chr5:105759332-105759353
chr5:106688637-106688653
chr5:106692268-106692280
chr5:106693749-106693754
chr5:106696355-106696386
chr5:106697895-106697896
chr5:106698452-106698463
chr5:106700553-106700560
chr5:106706191-106706198
chr5:106707759-106707762
chr5:106710930-106710991
chr5:106998125-106998127
chr5:107529656-107529656
chr5:107643937-107643939
chr5:107928626-107928685
chr5:107961348-107961371
chr5:107962123-107962123
chr5:107963426-107963439
chr5:107965718-107965725
chr5:107967041-107967050
chr5:108607095-108607099
chr5:108609344-108609349
chr5:110582974-110583050
chr5:110785096-110785102
chr5:111658076-111658076
chr5:111658668-111658669
chr5:111659723-111659727
chr5:111660853-111660858
chr5:112467902-112467903
chr5:112468606-112468606
chr5:112817770-112817779
chr5:113730739-113730746
chr5:114919250-114919251
chr5:116950485-116950519
chr5:118288066-118288070
chr5:118289039-118289047
chr5:118290069-118290095
chr5:118430338-118430392
chr5:118431233-118431235
chr5:118432810-118432810
chr5:119347378-119347378
chr5:119929448-119929484
chr5:119930479-119930479
chr5:120061292-120061341
chr5:120064663-120064674
chr5:120068385-120068396
chr5:120092071-120092074
chr5:120092865-120092881
chr5:120100006-120100009
chr5:120100884-120100886
chr5:120127410-120127421
chr5:120684767-120684775
chr5:120686530-120686584
chr5:120688047-120688048
chr5:120692914-120692922
chr5:120695228-120695237
chr5:120698919-120698939
chr5:120699801-120699801
chr5:120700779-120700792
chr5:120971098-120971105
chr5:120972022-120972035
chr5:125128665-125128708
chr5:125822450-125822460
chr5:125823608-125823610
chr5:127532965-127532978
chr5:128747200-128747200
chr5:130733747-130733747
chr5:131591246-131591247
chr5:135374748-135374753
chr5:135535341-135535341
chr5:135561420-135561420
chr5:136152884-136152884
chr5:136516604-136516621
chr5:137167279-137167290
chr5:137518399-137518399
chr5:139008852-139008852
chr5:139009574-139009577
chr5:139073859-139073863
chr5:139793203-139793257
chr5:139794035-139794088
chr5:139794742-139794748
chr5:139798303-139798307
chr5:139800094-139800095
chr5:139800856-139800859
chr5:139801458-139801463
chr5:139802610-139802622
chr5:139804190-139804200
chr5:139805154-139805155
chr5:139810085-139810090
chr5:139811391-139811441
chr5:139839007-139839017
chr5:140159629-140159631
chr5:140160597-140160602
chr5:140161668-140161681
chr5:140164452-140164455
chr5:140225752-140225794
chr5:141495141-141495157
chr5:143079435-143079437
chr5:143080088-143080120
chr5:143082145-143082150
chr5:143519228-143519240
chr5:143519972-143519972
chr5:143629568-143629586
chr5:144799888-144799894
chr5:147496520-147496540
chr5:147497390-147497392
chr5:147499459-147499469
chr5:147500316-147500317
chr5:147502268-147502286
chr5:147533921-147533959
chr5:147580766-147580768
chr5:147581575-147581592
chr5:147585181-147585181
chr5:147612278-147612287
chr5:147616489-147616494
chr5:147625712-147625715
chr5:147710587-147710588
chr5:148034356-148034413
chr5:149330947-149330977
chr5:151220675-151220681
chr5:151502069-151502075
chr6:4697919-4697921
chr6:6805082-6805124
chr6:6810097-6810112
chr6:6811182-6811191
chr6:6814074-6814081
chr6:6820590-6820602
chr6:6823980-6824002
chr6:6824623-6824642
chr6:6825434-6825436
chr6:6828330-6828330
chr6:6829062-6829064
chr6:6829955-6829981
chr6:6831681-6831687
chr6:7505188-7505215
chr6:8898945-8898947
chr6:8899778-8899778
chr6:12699087-12699098
chr6:14849450-14849466
chr6:14851913-14851913
chr6:17256515-17256537
chr6:17414129-17414139
chr6:17980453-17980455
chr6:18464850-18464853
chr6:21165600-21165615
chr6:21801780-21801783
chr6:23194626-23194627
chr6:23195785-23195785
chr6:23197653-23197654
chr6:23199989-23199995
chr6:23203007-23203012
chr6:23203956-23203961
chr6:23210513-23210543
chr6:23788779-23788801
chr6:23790261-23790312
chr6:24905356-24905362
chr6:25638656-25638669
chr6:25639822-25639826
chr6:28083842-28083854
chr6:28165695-28165708
chr6:28212417-28212456
chr6:28347222-28347223
chr6:28783144-28783153
chr6:29121019-29121041
chr6:29457740-29457753
chr6:29476860-29476861
chr6:29686180-29686202
chr6:29698310-29698336
chr6:30888993-30888998
chr6:31148104-31148154
chr6:31493881-31493918
chr6:32516488-32516544
chr6:32517628-32517637
chr6:36318387-36318394
chr6:37229156-37229174
chr6:37230043-37230061
chr6:38283957-38283957
chr6:38592504-38592527
chr6:39047957-39048001
chr6:39800118-39800149
chr6:39802718-39802733
chr6:42253347-42253349
chr6:43194987-43195050
chr6:47707812-47707829
chr6:47834433-47834433
chr6:48368524-48368524
chr6:48374938-48374963
chr6:48558925-48558935
chr6:49752276-49752290
chr6:50191385-50191385
chr6:51098626-51098629
chr6:51105127-51105138
chr6:51542272-51542312
chr6:52086577-52086587
chr6:52087352-52087352
chr6:52094155-52094165
chr6:52095443-52095446
chr6:52097629-52097635
chr6:52098323-52098324
chr6:52100077-52100080
chr6:52102518-52102521
chr6:52105959-52105977
chr6:52107029-52107030
chr6:52108597-52108597
chr6:52120030-52120048
chr6:52120675-52120679
chr6:52129760-52129769
chr6:52133759-52133777
chr6:52135132-52135134
chr6:52135921-52135932
chr6:52138242-52138252
chr6:52141544-52141544
chr6:52145936-52145949
chr6:52146674-52146674
chr6:52147397-52147410
chr6:52150993-52151005
chr6:52151851-52151853
chr6:52153703-52153703
chr6:52155295-52155297
chr6:52156789-52156800
chr6:52157652-52157664
chr6:52158899-52158902
chr6:52159574-52159590
chr6:52161657-52161665
chr6:52163910-52163927
chr6:52164445-52164445
chr6:52165471-52165478
chr6:52167898-52167919
chr6:52169331-52169370
chr6:52170208-52170210
chr6:52171175-52171222
chr6:52173483-52173509
chr6:52174527-52174528
chr6:52176070-52176074
chr6:52179058-52179061
chr6:52181725-52181751
chr6:52182675-52182678
chr6:52188856-52188856
chr6:52189707-52189713
chr6:52191462-52191485
chr6:52192929-52192944
chr6:52195726-52195733
chr6:52235715-52235751
chr6:52240195-52240199
chr6:52243259-52243276
chr6:52246155-52246185
chr6:52251628-52251639
chr6:52997022-52997045
chr6:52998469-52998469
chr6:53216215-53216241
chr6:53217229-53217240
chr6:53218363-53218363
chr6:53747436-53747442
chr6:53748085-53748091
chr6:53749270-53749280
chr6:54359330-54359331
chr6:54873345-54873364
chr6:55381939-55381940
chr6:57754401-57754419
chr6:61109758-61109788
chr6:61110396-61110396
chr6:63185749-63185773
chr6:63186602-63186604
chr6:64658896-64658902
chr6:64659527-64659535
chr6:64661778-64661791
chr6:64662530-64662533
chr6:65310923-65310942
chr6:65600647-65600655
chr6:65601343-65601353
chr6:65602212-65602212
chr6:66826375-66826388
chr6:67462633-67462644
chr6:67464870-67464871
chr6:70885553-70885567
chr6:70886212-70886236
chr6:71637360-71637361
chr6:72164371-72164374
chr6:77173544-77173554
chr6:83034438-83034458
chr6:83035442-83035471
chr6:83668185-83668194
chr6:83669203-83669210
chr6:83675116-83675129
chr6:83676194-83676218
chr6:83677638-83677643
chr6:83681564-83681569
chr6:84071155-84071174
chr6:84548426-84548427
chr6:84549169-84549186
chr6:84549900-84549908
chr6:84550702-84550713
chr6:84553204-84553214
chr6:84554628-84554652
chr6:85091741-85091748
chr6:85151925-85151930
chr6:85153712-85153715
chr6:85155924-85155930
chr6:85156545-85156546
chr6:85159767-85159772
chr6:85450217-85450220
chr6:85477628-85477632
chr6:85478190-85478198
chr6:87300960-87300970
chr6:87696426-87696430
chr6:87698398-87698405
chr6:88156218-88156219
chr6:88159980-88159982
chr6:88162394-88162396
chr6:88163760-88163777
chr6:88165078-88165091
chr6:88166017-88166042
chr6:88690226-88690229
chr6:88839525-88839532
chr6:90198361-90198374
chr6:90198998-90199002
chr6:91251009-91251060
chr6:91376784-91376798
chr6:97453191-97453193
chr6:97582808-97582840
chr6:99485891-99485905
chr6:99487489-99487499
chr6:99631700-99631739
chr6:99658882-99658889
chr6:99691654-99691658
chr6:100671772-100671773
chr6:102530314-102530321
chr6:103477095-103477099
chr6:103478022-103478030
chr6:107495685-107495726
chr6:110611804-110611813
chr6:112455328-112455338
chr6:112456598-112456607
chr6:113714453-113714476
chr6:114007196-114007196
chr6:114363772-114363784
chr6:115100954-115100962
chr6:115327402-115327433
chr6:115959483-115959487
chr6:117133554-117133634
chr6:117134705-117134707
chr6:118162773-118162773
chr6:118163354-118163372
chr6:119073262-119073270
chr6:119296407-119296436
chr6:119509275-119509278
chr6:120458551-120458576
chr6:120459726-120459741
chr6:121378703-121378732
chr6:121438989-121439029
chr6:121439636-121439669
chr6:124962827-124962850
chr6:125287247-125287328
chr6:126129566-126129578
chr6:126130556-126130573
chr6:126500487-126500512
chr6:126608794-126608810
chr6:126610263-126610271
chr6:126611300-126611322
chr6:126703878-126703879
chr6:126705232-126705253
chr6:127080446-127080463
chr6:127115236-127115237
chr6:127117267-127117283
chr6:127119204-127119213
chr6:127296060-127296072
chr6:127733407-127733407
chr6:134864240-134864303
chr6:136138043-136138043
chr6:136625858-136625860
chr6:140129765-140129797
chr6:141211913-141211919
chr6:142527473-142527480
chr6:142528392-142528402
chr6:144738621-144738643
chr6:145820526-145820526
chr6:145823353-145823354
chr6:147220870-147220890
chr6:148400217-148400217
chr6:148401137-148401147
chr7:4596734-4596745
chr7:4634978-4634980
chr7:15220420-15220433
chr7:15633133-15633142
chr7:16103756-16103760
chr7:18116141-18116164
chr7:18463346-18463353
chr7:18648043-18648045
chr7:18681596-18681601
chr7:18682651-18682657
chr7:24141842-24141855
chr7:24190396-24190410
chr7:24653433-24653443
chr7:24662927-24662945
chr7:24664045-24664047
chr7:24714587-24714591
chr7:24887547-24887553
chr7:27366920-27366931
chr7:28794999-28795004
chr7:28941087-28941098
chr7:29501981-29501986
chr7:30425400-30425457
chr7:30758790-30758827
chr7:30761056-30761059
chr7:30835581-30835608
chr7:34384644-34384662
chr7:34520350-34520360
chr7:34826905-34826909
chr7:34829150-34829152
chr7:34894087-34894106
chr7:34895299-34895299
chr7:36400501-36400513
chr7:36404385-36404386
chr7:36405530-36405543
chr7:36407457-36407474
chr7:37332818-37332825
chr7:37477977-37478043
chr7:37481028-37481032
chr7:37481637-37481640
chr7:37482370-37482378
chr7:37883712-37883728
chr7:40671294-40671297
chr7:40672647-40672649
chr7:43344677-43344692
chr7:44178943-44178967
chr7:44205571-44205581
chr7:44220360-44220365
chr7:44297348-44297366
chr7:44298491-44298553
chr7:44329707-44329707
chr7:44330587-44330593
chr7:45701156-45701160
chr7:45701796-45701824
chr7:46244750-46244752
chr7:46265206-46265213
chr7:47001095-47001097
chr7:49114416-49114421
chr7:49501509-49501546
chr7:49503023-49503024
chr7:49504602-49504623
chr7:49505392-49505413
chr7:49507314-49507319
chr7:49776187-49776193
chr7:49777110-49777139
chr7:49779988-49780006
chr7:49843449-49843449
chr7:57254657-57254672
chr7:57377404-57377405
chr7:62285846-62285876
chr7:62342535-62342572
chr7:63636741-63636742
chr7:63637380-63637387
chr7:63967795-63967797
chr7:64380696-64380700
chr7:64381540-64381542
chr7:65034626-65034630
chr7:66267316-66267319
chr7:66719411-66719425
chr7:67632577-67632659
chr7:70154197-70154198
chr7:70155583-70155583
chr7:70161486-70161525
chr7:70198992-70198997
chr7:70199612-70199619
chr7:70203895-70203897
chr7:70205601-70205603
chr7:70207529-70207580
chr7:70211027-70211041
chr7:70219540-70219548
chr7:70223616-70223625
chr7:70225827-70225832
chr7:70231746-70231752
chr7:70232501-70232508
chr7:70233496-70233496
chr7:70235859-70235864
chr7:70243288-70243289
chr7:70499181-70499186
chr7:73246098-73246107
chr7:73249263-73249267
chr7:73272761-73272789
chr7:73283059-73283081
chr7:73614417-73614419
chr7:73887059-73887102
chr7:74427653-74427654
chr7:78451137-78451188
chr7:78451831-78451870
chr7:78452678-78452680
chr7:78756841-78756875
chr7:78926130-78926145
chr7:79370767-79370772
chr7:79372648-79372680
chr7:79378137-79378139
chr7:79378815-79378829
chr7:79379606-79379606
chr7:79382066-79382067
chr7:79389481-79389494
chr7:79417050-79417055
chr7:79417959-79417967
chr7:79666781-79666796
chr7:80562255-80562271
chr7:80749292-80749316
chr7:81087332-81087358
chr7:81326738-81326745
chr7:81328596-81328605
chr7:81580068-81580073
chr7:81807440-81807440
chr7:81865247-81865247
chr7:82211956-82211957
chr7:82744221-82744236
chr7:82746003-82746022
chr7:90177595-90177608
chr7:92955532-92955533
chr7:96957444-96957448
chr7:97986473-97986479
chr7:98069458-98069474
chr7:98710418-98710422
chr7:98711612-98711656
chr7:98713956-98713956
chr7:99057556-99057614
chr7:99124204-99124222
chr7:99142685-99142700
chr7:99256099-99256111
chr7:99342394-99342408
chr7:99499988-99499998
chr7:99880649-99880655
chr7:101324434-101324454
chr7:101692586-101692586
chr7:101694228-101694239
chr7:101694881-101694902
chr7:105355732-105355759
chr7:105356408-105356424
chr7:105635858-105635866
chr7:105636533-105636543
chr7:105661253-105661257
chr7:108966374-108966378
chr7:109230430-109230445
chr7:111570529-111570588
chr7:112219110-112219123
chr7:112746397-112746407
chr7:113557356-113557357
chr7:114207392-114207417
chr7:115825014-115825034
chr7:115825855-115825923
chr7:115828536-115828553
chr7:115830868-115830876
chr7:118281799-118281802
chr7:118282510-118282516
chr7:118975484-118975508
chr7:119485866-119485886
chr7:121183399-121183413
chr7:121184031-121184037
chr7:122840032-122840038
chr7:123773444-123773459
chr7:123774894-123774899
chr7:125343682-125343707
chr7:125872958-125872982
chr7:125873790-125873796
chr7:128208870-128208882
chr7:129047922-129047932
chr7:130727798-130727803
chr7:131332936-131332943
chr7:131334465-131334468
chr7:131335445-131335446
chr7:131337222-131337243
chr7:131340441-131340452
chr7:131343622-131343623
chr7:131346568-131346569
chr7:131348118-131348130
chr7:131805614-131805621
chr7:132154867-132154894
chr7:132435733-132435742
chr7:132437806-132437814
chr7:132652402-132652461
chr7:133228276-133228318
chr7:134063814-134063814
chr7:137147570-137147579
chr7:137148135-137148141
chr7:137148935-137148938
chr7:137151573-137151574
chr7:137152301-137152302
chr7:137153457-137153457
chr7:137154571-137154572
chr7:137155503-137155516
chr7:137156130-137156131
chr7:137157539-137157542
chr7:137158829-137158846
chr7:137160084-137160087
chr7:137160994-137160996
chr7:138779226-138779227
chr7:139432832-139432834
chr7:139433494-139433500
chr7:139436333-139436355
chr7:139746123-139746174
chr7:139899306-139899311
chr7:139900135-139900136
chr7:140772350-140772371
chr7:140774316-140774327
chr7:141143540-141143548
chr7:141146014-141146049
chr7:141903661-141903688
chr7:141904230-141904252
chr7:142467783-142467799
chr7:142468600-142468603
chr7:142470072-142470078
chr7:142471922-142471991
chr7:142472518-142472519
chr7:142473266-142473272
chr7:142777616-142777623
chr7:142916837-142916854
chr7:143254800-143254802
chr7:143269225-143269231
chr7:143274486-143274494
chr7:143311184-143311190
chr7:143985227-143985228
chr7:144648429-144648433
chr7:144705491-144705578
chr8:8660051-8660065
chr8:9771028-9771032
chr8:9771867-9771879
chr8:10153841-10153844
chr8:11312359-11312366
chr8:11313154-11313159
chr8:11476936-11476982
chr8:11478065-11478065
chr8:12385967-12385971
chr8:12388561-12388569
chr8:12389165-12389166
chr8:12397281-12397285
chr8:12401467-12401480
chr8:12430358-12430398
chr8:14096057-14096067
chr8:14097296-14097302
chr8:15011127-15011156
chr8:15028207-15028215
chr8:17535063-17535064
chr8:19535624-19535637
chr8:24441036-24441071
chr8:26503450-26503452
chr8:26980767-26980773
chr8:28442671-28442674
chr8:28443486-28443489
chr8:28444701-28444702
chr8:28447303-28447314
chr8:28551558-28551567
chr8:28552843-28552863
chr8:30684621-30684624
chr8:30685268-30685274
chr8:32555704-32555711
chr8:33475053-33475064
chr8:34349869-34349872
chr8:34350548-34350550
chr8:36276504-36276519
chr8:36277565-36277569
chr8:36278722-36278751
chr8:37057028-37057047
chr8:37058710-37058713
chr8:37234329-37234340
chr8:40128791-40128798
chr8:41785212-41785213
chr8:42361562-42361566
chr8:46832164-46832196
chr8:47650560-47650581
chr8:47791085-47791088
chr8:47791847-47791855
chr8:47793297-47793300
chr8:47795018-47795051
chr8:48238142-48238148
chr8:48239145-48239145
chr8:48911723-48911726
chr8:50343216-50343224
chr8:52414188-52414188
chr8:52414738-52414805
chr8:60212523-60212541
chr8:60213225-60213229
chr8:60214428-60214441
chr8:60215918-60215923
chr8:60217648-60217651
chr8:60220888-60220895
chr8:60223221-60223267
chr8:60224058-60224080
chr8:60224636-60224678
chr8:60225560-60225560
chr8:60226540-60226540
chr8:60232267-60232288
[truncated: 2,217 more rows]

## Sheet: Suz12 validation information
Coordinates and qPCR primers for validation of Suz12 dataset
Label	Coordinates	Peak height intensity	Sense primer	Antisense primer
1	chr3:30737266-30737309	5	TCCCTCTCCTTGGCAGCTTCCCTCGAAATA	CTCTAGACAGCCCCTGAGAAACGATT
2	chr2:128562065-128562204	5	CCTGACTGTGCCAGTATTGCCCTAGAG	ACAGGAACAGAGACATACCCAAATTACCCA
3	chr19:14255288-14255290	5	ATATCCATATTTTTGCCTCAAGACATGACT	CCCAAATTATGACCTGCCATTACCA
4	chr19:55271941-55271960	5	TCACATTTAACCTTTTCTAAGCCTCGTTCC	TTCCTCTCCCCACTTCCCTTTAACC
5	chr7:66268322-66268331	6	AATTAGCAAGGCCAGCAACATGACT	ACATGGACTTCCTTTTAGTAACGCTAGGTG
6	chr7:75183186-75183193	6	GGCTCTAGCTGTTTCCTTCTTACCAATGC	AACTTCCAGGGTGACTTCGTTCATGACTTT
7	chr8:123386400-123386419	6	GAATTATTTCTGTGATGGCTGTCCGGCTGA	CCTAGGGAGGGGCAAAGCCTGTACCGAGAG
8	chr14:55333182-55333215	6	TTTCTTACAGTTTGGAGAGAATACGGAAAG	AGTCCCCTTGCTTGACTCTTCTTCATACTC
9	chr9:56726830-56726836	7	ACGCGTACTTCGATCTGTCTAGGGGCTAAC	CCAGAACCCGCCTGTGCCTAAACTT
10	chr9:89709808-89709810	7	GCAGCCACAGCACACCTGTATCTACCAGTA	TGTCAGTTCAGAGAATGGGAGACCTTGA
11	chr11:66383528-66383528	7	TCAGCAGCACCCCTGGAAAGTGATCAAAC	GGCCTTGGGAGACTCAGTGTGGAACAATTC
12	chr19:37502437-37502466	7	GAAAGGCGGTCAAGTGAGGTTCTCCAACGA	GTGCGCGGTAGTGGCTTACAGTAGTGGC
13	chr1:52671726-52671770	8	GGTGGCTAGCTCCTCTCCCGGGGGTGC	CGCCCGGTTCTCCAGCTCAGCCCTGAAACG
14	chr2:115751876-115751881	8	CCCCTCACCCCCAACCCAGTCCTAGC	CTTCCCAGGTCTTGGCCTCGAGAGTAAGCG
15	chr3:83213199-83213232	8	CCAAGCCAGACAACCCCATCAGCGTCACTG	CTCTGACTGGGCCTCCTACTCCTTAGTCC
16	chr5:52853977-52853998	8	GCCACAATGAGAAACTGTCACGCGGACCT	AGCGCCACCTGACCCTGCTCCTTAGTCCCT
17	chr6:126611300-126611322	8	AGTGGCAGTCTGAGCAAGGGATATGCACC	CCGTGCCAAGAACCAATCAGCGATGACTCT
18	chr8:82897956-82897968	8	CTTCCTCATCCCTCCCAATACCACA	GAGCTGAATGGCAGTTAGTTGTCTTGCTAT
19	chr11:96166082-96166108	8	ATACTCACCACCACCCACGCGGACGTTAC	GAAATGGGGACAGAGGGAAGGCGCTAACTT
20	chr18:80877589-80877630	8	GGCCTGTTTCCCTCTGTTTAATGCCGTTGC	AAGGAAGAGGAAAGAGGCGGTAGGGACA
21	chr3:129213197-129213270	9	GAGTCTTGGCCTGGTTGGGGAGAGTTGAGA	GCCGAGACTCACCCCTTAAACGTGTGC
22	chrX:98273860-98273863	9	AGGGAAGGGACTGCGGCAGGATCTGT	AGGGAAGGAGAGAGTGAGTGAGAGCGCAGC
23	chr6:52167898-52167919	9	TTTTCTCCTTTGCCCTTCCCTTTAGC	AGAAAACCGACAATATTTACTCCCGAACAA
24	chr15:3532293-3532323	9	GCTCTGGCGTCGGTGACTCTGACTC	TGTGTTTGTCACCATCAGCCTGCTAACCTG
25	chr18:37632129-37632135	9	AATGACAATGCGCCCTTCGTGCTCTA	GCGCTCGCTCAGCAGCCTGGTAGTGCGTAC
26	chr3:102599325-102599333	10	GCGCACCCTTGAAAGAACTGTCCCGAGTAG	TCTTGAGCGCTGTCCCCTTCTAGCCTG
27	chr7:70203895-70203897	10	TCAGATGAGGAGAAAGCACCCAAGATTACC	GCCAGGCTAGGAAAGCAACAGCGACAT
28	chr10:61372922-61372927	10	CCATTGTGCTCTTCAGATTCTCTTAGGC	TCTCCCTTCCCAGGTAGTTAAAAAGTTACT
29	chr2:53899976-53899987	11	GGCGAATAAACAGTCACTTTTTCCGGTCAC	GGGAGTGGCTGCTGGCGTGGGATAC
30	chr5:106706191-106706198	11	AATCCAGGCGAAAACCGATGTACCACCGAG	TCCTGTTGACCAAGCGTGGGGCTAGAA
31	chr14:103351563-103351596	12	GTTGCAAAACCACACCCGCACCACGTTCTT	CAGCGTGAGAAAATGAACAAGCCGGAGC
32	chr18:37879603-37879608	12	ACACAATGCCTGGCTGTCTTACCACGTGCT	ATGATCGACGAGGTCTGGCAACGCTT
33	chr11:85650663-85650671	14	AAAGGTCTCCAGACTGAGTGCAAAACGC	ACCTTCCCGACAATGACATGACATCCTACT
34	chr2:105025256-105025270	16	GTAAGCGTTGCAGCTCCCGGCTCTG	TACAAGACCCTAGAGCCACAGCGCTTGCCA
35	chr5:29809202-29809203	18	TTTTTGCCAATAAAGTCGCAGCCGGAAACT	GAGAGCCGGTCTCCCCAACACAAACTCGC
36	chr11:52608800-52608800	20	ACCCTAGCGACAGACCCTGGCTCAGACCTG	CGCAAGATGAAAGCCACAAGGTCCC
37	chr11:83669213-83669222	21	GGCGCAGAGTCTCTGAGTCGGGGGTCTTAG	GCGGCACCAGCTTGCGAATGGGACA
38	chr10:43692307-43692318	22	CGACAGGGGCTTGCTGCGGTCCGGTTC	CAAGGACGAGGCGGTGTTCGACGACGAGGT
39	chr5:111658668-111658669	23	CTCCTACTGGCCCCGTGGACCCTGCAATAA	AAAGTGGGGGTGATGCTGGTGCGGGTGAT
40	chr7:131346568-131346569	25	GGACCGACCTGCCCAAGTTTTAAATACCCA	GCGGGTAACTTCTTTCAGATCACTACGAA
41	chr5:35597199-35597201	26	GAGGCTCTGGACTTTGGGCGCTAGCAGG	AGAAGGAGAAAGGAATGGCGTGCGCTCCGA
42	chr13:55835885-55835903	27	TCGGGCAAGTGTGGTGTGGTGTATACCTGG	GAGAGGCGGGAAGGAGATGACAGCG
43	chr2:18616868-18616871	28	AGGCTCGAGTTGCACGTGTCCCGGTAGAC	AGCTCCATCTCTTCCATGACCATGCCGTCC
44	chr5:38111975-38111979	30	CGACGGGTTGGCTCCTAGGGTGGGCTACTC	GAAGGCTCACCCGCATTCTGCAGTGTCT
45	chr3:30705261-30705263	32	GGGAGTGGGAAGAGGCTCAAAGGCGGTCT	CGCTTCTCCCCGCCCCCAGCCAGTAAGTAG
46	chr8:67097872-67097875	34	GTGGGTTTCGGCAAGGGCTGAGACTCGTAT	ATGCACGGTACGCGAAAGCCTAGCAG
47	chr13:78658935-78658949	36	GGCGCAGCAGAGACACCTGGTCCGTGATCT	CGCAGAGCCCTACCCCACGTCGCGTTATG
48	chr2:61613076-61613080	37	AGCTGGATCGAGACGCCCTCCTCCATCAAA	TCCCGCTGGGCCAGCACCTCGCTCT
49	chr8:72810368-72810369	41	ATGGCGAACGCGGCGGGGTCATCAG	CGTGGAGTTCAAGTGCGGCGGCATGTTGTT
50	chr7:63636741-63636742	38	GCAGCAAGGAGGAATCGGGAGCGTCAG	GCGCAGGATGTTGAGGCTCAGCTTTACGTC
