# Supplementary material for: Multivariate Hawkes process models of the occurrence of regulatory elements
Source: BMC Bioinformatics. 2010 Sep 9;11:456. doi: 10.1186/1471-2105-11-456 (PMC2949889; doi:10.1186/1471-2105-11-456)
Supplement: Additional file 3 — ENCODE pilot data - hr00. Affymetrix ChIP-chip sites for the ENCODE pilot project to time hr00 with chromosome number, start position and end position for the enriched regions. [file 1471-2105-11-456-S3.ZIP › encodeAffyChIpHl60SitesHr00/encodeAffyChIpHl60SitesBrg1Hr00.txt]

chr1	149438862	149439383
chr1	149689773	149689835
chr1	149693316	149693488
chr1	149852215	149853414
chr1	149853415	149853904
chr1	149860141	149860266
chr1	149860267	149860806
chr1	149860807	149860939
chr1	149863917	149864312
chr1	149875032	149875225
chr1	149875845	149876017
chr1	149879081	149879229
chr1	149900152	149900244
chr1	149900845	149901284
chr1	149924384	149924488
chr10	55181011	55182049
chr10	55184148	55184318
chr10	55209979	55210163
chr10	55228491	55228933
chr10	55232519	55232903
chr10	55246481	55246561
chr10	55251182	55251415
chr10	55255823	55256403
chr10	55259243	55259644
chr10	55259645	55259771
chr10	55261667	55262395
chr10	55279689	55279802
chr10	55282017	55282313
chr10	55286026	55286097
chr10	55286098	55287403
chr10	55295870	55296347
chr10	55308464	55308995
chr10	55308996	55309382
chr10	55309383	55309443
chr10	55314561	55315255
chr10	55349978	55350483
chr10	55355876	55356124
chr10	55358237	55358595
chr10	55368357	55368888
chr10	55376484	55376916
chr10	55380507	55380807
chr10	55383931	55384517
chr10	55385545	55385924
chr10	55422439	55423466
chr10	55447708	55447776
chr10	55467523	55467946
chr10	55496534	55496714
chr10	55503112	55503363
chr10	55509114	55510701
chr10	55541265	55541414
chr10	55593830	55595906
chr10	55611571	55612066
chr10	55616759	55618715
chr10	55635180	55635582
chr11	4950266	4950552
chr11	5052868	5053682
chr11	5069235	5069298
chr11	5071859	5072902
chr11	5074337	5074455
chr11	5081169	5081248
chr11	5081249	5081360
chr11	5083422	5084918
chr11	5086456	5086561
chr11	5098029	5098160
chr11	5107877	5108048
chr11	5108049	5108437
chr11	5108468	5108570
chr11	5124636	5124942
chr11	5228442	5228720
chr11	5234304	5234769
chr11	5252457	5252575
chr11	5252816	5252933
chr11	5316860	5317190
chr11	5326053	5326314
chr11	5385394	5385942
chr11	5397723	5398409
chr11	5402818	5403526
chr11	5405449	5405607
chr11	5424076	5424129
chr11	5428358	5428511
chr11	5452671	5453037
chr11	5471276	5471493
chr11	5552478	5552968
chr11	5563963	5564363
chr11	5573201	5573284
chr11	5607989	5608387
chr11	5666874	5667238
chr11	5669493	5669872
chr11	5669873	5669946
chr11	5669947	5670167
chr11	5683106	5683565
chr11	5699987	5700456
chr11	5702583	5702785
chr11	5712933	5713261
chr11	5725428	5725775
chr11	5727198	5728766
chr11	116119422	116119618
chr11	116119619	116119814
chr11	116226160	116226660
chr11	116246840	116246983
chr11	116285905	116286214
chr11	116289546	116290043
chr11	116305549	116305805
chr11	116305806	116306069
chr11	116329002	116329239
chr11	116332580	116332902
chr11	116356862	116356978
chr11	116360225	116360636
chr11	116360637	116361356
chr11	116361357	116361423
chr11	116362663	116363121
chr11	116378619	116379072
chr11	116417194	116417672
chr11	116417673	116417773
chr11	116417774	116418317
chr11	116439202	116439372
chr11	116440523	116440607
chr11	116440608	116440783
chr11	116440784	116441221
chr11	116448446	116448563
chr11	130637996	130638179
chr11	130664131	130664317
chr11	130732872	130732972
chr11	130732973	130733483
chr11	130735606	130736070
chr11	130884220	130885008
chr11	130929959	130930068
chr12	38725552	38725768
chr12	38733538	38734063
chr12	38747208	38747909
chr12	38776310	38776382
chr12	38776383	38776662
chr12	38822359	38822521
chr12	38838300	38838492
chr12	38848813	38849049
chr12	38849050	38849305
chr12	38874867	38875159
chr12	38875160	38875741
chr12	38885760	38885837
chr12	38885857	38886805
chr12	38896132	38896494
chr12	38896495	38897293
chr12	38897294	38897739
chr12	38905692	38906087
chr12	38908894	38909651
chr12	38917791	38918217
chr12	38927387	38927446
chr12	38955393	38955659
chr12	38959146	38959327
chr12	38959328	38959676
chr12	38983863	38984318
chr12	38994081	38994156
chr12	39003315	39003458
chr12	39003479	39003857
chr12	39019774	39020360
chr12	39097376	39098709
chr12	39116464	39116593
chr12	39116594	39117106
chr13	29645326	29645433
chr13	29645434	29645773
chr13	29645774	29646067
chr13	29683050	29683122
chr13	29703999	29704797
chr13	29711670	29711777
chr13	29750433	29750820
chr13	29771554	29772066
chr13	29772650	29772850
chr13	29782807	29783177
chr13	29783222	29783420
chr13	29786281	29786361
chr13	29815395	29815700
chr13	29857048	29857245
chr13	29898999	29899556
chr13	112393855	112394497
chr13	112394498	112394963
chr13	112405768	112406108
chr13	112406109	112406322
chr13	112452090	112452813
chr13	112489440	112490821
chr13	112490822	112491587
chr13	112491588	112492436
chr14	53044729	53044986
chr14	53067183	53068052
chr14	53109544	53109794
chr14	53117037	53117277
chr14	53119886	53119998
chr14	53119999	53120265
chr14	53120266	53120319
chr14	53137070	53138193
chr14	53168158	53168617
chr14	53229287	53229780
chr14	53229781	53230186
chr14	53239343	53239983
chr14	53252952	53253529
chr14	53261074	53261516
chr14	53300698	53301109
chr14	53328851	53328990
chr14	53384844	53384906
chr14	53385472	53385538
chr14	53420119	53420789
chr14	53440820	53440887
chr14	53440922	53441635
chr14	98579524	98579761
chr14	98579762	98579922
chr14	98579923	98579985
chr14	98579986	98580095
chr14	98611799	98611903
chr14	98611904	98612118
chr14	98612119	98612303
chr14	98612304	98612671
chr14	98612672	98612824
chr14	98812352	98812496
chr14	98934639	98935260
chr14	98940646	98941191
chr14	98957640	98958170
chr15	41529769	41530063
chr15	41531318	41531761
chr15	41531762	41532200
chr15	41542655	41542724
chr15	41558813	41558903
chr15	41671030	41671089
chr15	41671090	41671711
chr15	41671712	41671798
chr15	41704231	41704317
chr15	41723477	41723965
chr15	41770862	41770921
chr15	41770922	41771543
chr15	41771544	41771630
chr15	41832865	41833026
chr15	41833070	41833366
chr15	41842031	41842090
chr15	41842564	41842742
chr15	41846883	41846969
chr15	41936452	41937435
chr15	41940379	41941180
chr15	41947331	41947495
chr15	41948142	41948229
chr16	114074	114162
chr16	215986	216383
chr16	217962	218558
chr16	376876	377237
chr16	418995	419956
chr16	444069	444212
chr16	444213	444274
chr16	444275	444742
chr16	447495	447809
chr16	25808012	25808365
chr16	25808366	25808521
chr16	25887954	25888151
chr16	25888174	25888253
chr16	25941478	25941634
chr16	25941635	25941898
chr16	25941899	25942150
chr16	25942194	25942547
chr16	25950674	25951903
chr16	26086823	26087214
chr16	26153545	26153906
chr16	26168746	26168900
chr16	26184626	26185094
chr16	26199233	26199662
chr16	60834366	60834450
chr16	60834451	60834964
chr16	60834965	60835107
chr16	60842793	60843672
chr16	60846925	60846997
chr16	60846998	60847147
chr16	60877044	60877333
chr16	60877334	60877393
chr16	60877394	60877883
chr16	60915779	60916886
chr16	60925584	60925661
chr16	60943896	60944283
chr16	60977450	60977600
chr16	60989061	60989199
chr16	61014439	61014599
chr16	61025483	61025944
chr16	61039973	61040154
chr16	61042213	61042526
chr16	61107351	61108057
chr16	61115729	61116390
chr16	61134303	61134863
chr16	61138440	61139017
chr16	61152734	61152806
chr16	61152807	61152907
chr16	61155633	61156189
chr16	61182215	61182875
chr16	61191268	61191771
chr16	61217582	61218214
chr16	61234573	61235139
chr16	61235140	61235382
chr16	61263390	61263780
chr16	61263781	61264067
chr16	61284129	61285047
chr16	61301459	61301587
chr16	61326095	61326683
chr16	61326684	61327143
chr16	61327469	61327548
chr18	23920167	23920615
chr18	24006893	24007122
chr18	24020687	24020836
chr18	24101065	24101122
chr18	24194781	24194958
chr18	24194959	24195236
chr18	24195237	24195675
chr18	59461820	59462111
chr18	59462112	59462174
chr18	59462175	59462234
chr18	59462691	59462773
chr18	59475593	59475911
chr18	59475912	59476127
chr18	59476128	59476202
chr18	59483264	59483471
chr18	59484609	59485383
chr18	59492091	59492454
chr18	59492455	59492516
chr18	59541814	59541982
chr18	59541983	59542135
chr18	59597538	59597722
chr18	59605531	59606012
chr18	59615313	59615472
chr18	59645996	59646104
chr18	59652050	59652395
chr18	59652396	59652454
chr18	59698736	59699167
chr18	59699168	59699291
chr18	59699292	59699406
chr18	59702545	59703224
chr18	59707911	59708836
chr18	59710680	59710840
chr18	59710841	59711605
chr18	59711606	59711708
chr18	59713163	59713883
chr18	59721889	59722171
chr18	59726301	59726359
chr18	59726360	59726530
chr18	59726531	59727025
chr18	59734705	59735682
chr18	59735805	59736530
chr18	59745942	59746602
chr18	59746603	59746799
chr18	59747977	59748427
chr18	59748428	59749537
chr18	59749538	59749678
chr18	59756115	59756233
chr18	59771087	59771214
chr18	59778179	59778418
chr18	59783771	59783902
chr18	59785337	59785809
chr18	59786634	59787120
chr18	59792341	59794117
chr18	59797096	59797891
chr18	59797892	59798237
chr18	59798238	59798986
chr18	59798987	59799177
chr18	59799178	59799888
chr18	59799889	59800428
chr18	59800429	59800598
chr18	59830623	59830918
chr18	59842814	59843012
chr18	59845686	59845977
chr18	59894227	59894326
chr18	59894354	59894405
chr18	59904078	59904407
chr19	59403730	59404274
chr19	59547066	59547539
chr19	59574563	59575144
chr19	59652905	59653007
chr19	59653008	59653582
chr19	59807025	59807176
chr19	59864281	59864459
chr19	59864460	59864630
chr19	59892478	59892962
chr19	59967027	59967201
chr19	59972013	59972532
chr19	59983078	59983135
chr19	59991582	59993063
chr19	59995731	59995841
chr19	59995842	59996342
chr19	59996343	59996907
chr19	59999705	60000028
chr2	51523125	51523424
chr2	51533484	51533616
chr2	51537641	51537712
chr2	51545135	51545491
chr2	51548685	51548790
chr2	51549498	51549603
chr2	51583144	51583619
chr2	51590168	51590312
chr2	51591835	51592233
chr2	51592281	51592928
chr2	51598762	51599292
chr2	51622535	51622632
chr2	51626286	51626882
chr2	51632638	51633268
chr2	51654908	51654967
chr2	51666462	51667913
chr2	51675429	51676291
chr2	51678775	51679873
chr2	51713247	51714118
chr2	51714119	51715043
chr2	51715547	51715717
chr2	51730477	51731436
chr2	51731437	51731987
chr2	51749015	51749368
chr2	51753215	51753858
chr2	51762354	51763188
chr2	51770910	51771431
chr2	51779215	51779941
chr2	51782174	51782469
chr2	51803551	51803901
chr2	51803902	51804123
chr2	51810875	51810929
chr2	51821180	51821281
chr2	51824938	51825358
chr2	51825359	51825826
chr2	51827509	51827805
chr2	51828703	51829044
chr2	51834530	51834749
chr2	51839924	51840039
chr2	51891664	51891810
chr2	51893042	51893160
chr2	51898858	51899375
chr2	51900018	51901140
chr2	51907700	51907751
chr2	51913217	51913705
chr2	51951211	51951552
chr2	51951553	51951722
chr2	51965460	51966336
chr2	51979682	51979905
chr2	51988552	51988663
chr2	51991046	51991168
chr2	52002707	52003573
chr2	118114434	118114882
chr2	118120595	118120949
chr2	118258676	118258728
chr2	118272591	118272677
chr2	118300770	118300866
chr2	118300867	118301183
chr2	118305989	118306463
chr2	118405774	118405894
chr2	118413934	118414038
chr2	219988260	219988515
chr2	220278994	220279056
chr2	220288431	220288635
chr2	220346534	220346668
chr2	220346669	220346919
chr2	220353280	220353408
chr2	220376569	220376990
chr2	220377121	220377182
chr2	220411957	220412038
chr2	220457136	220457985
chr2	220458184	220458329
chr2	220458330	220458526
chr2	234177587	234177715
chr2	234184740	234185087
chr2	234191606	234191847
chr2	234289381	234289876
chr2	234294428	234294718
chr2	234327186	234327251
chr2	234425877	234426042
chr2	234426043	234426243
chr2	234426244	234426696
chr2	234433457	234434040
chr2	234436678	234436735
chr2	234445370	234445483
chr2	234452819	234453190
chr2	234458247	234458798
chr2	234587147	234587631
chr2	234587632	234588204
chr2	234588205	234588373
chr2	234603618	234603993
chr2	234634807	234634877
chr20	33431594	33431689
chr20	33444479	33444951
chr20	33714482	33714579
chr20	33714580	33714832
chr20	33714833	33714914
chr20	33758673	33758912
chr20	33759917	33760116
chr20	33768227	33768304
chr20	33777791	33777874
chr20	33783278	33783336
chr20	33783337	33783460
chr20	33783461	33783532
chr20	33783533	33783594
chr20	33794563	33795039
chr20	33795040	33795633
chr20	33795634	33795724
chr20	33800421	33800529
chr21	32916094	32916149
chr21	32938279	32938362
chr21	32949187	32949240
chr21	32973175	32973845
chr21	33044248	33044739
chr21	33051183	33051364
chr21	33053066	33053375
chr21	33062577	33063050
chr21	33080612	33081178
chr21	33133077	33133241
chr21	33143428	33143945
chr21	33206863	33207252
chr21	33297366	33297559
chr21	33297560	33298067
chr21	33416728	33416788
chr21	33492427	33493360
chr21	33493361	33493462
chr21	33506268	33506373
chr21	33506374	33506861
chr21	33508988	33509314
chr21	33538666	33538991
chr21	33603420	33603634
chr21	33603635	33603838
chr21	33603839	33603988
chr21	33634976	33635348
chr21	33644729	33644898
chr21	33696008	33696496
chr21	33699513	33699706
chr21	33741966	33742138
chr21	33750558	33750778
chr21	33782824	33783267
chr21	33838488	33838907
chr21	33852821	33853406
chr21	33857603	33857734
chr21	33864624	33865004
chr21	33869533	33870275
chr21	33871941	33872171
chr21	33887737	33888231
chr21	33949926	33949987
chr21	33972823	33972890
chr21	33978921	33980515
chr21	34027937	34028506
chr21	34094719	34094939
chr21	34113459	34113721
chr21	34136498	34136620
chr21	34241077	34241222
chr21	34270660	34271110
chr21	34275451	34275994
chr21	34314910	34315172
chr21	34316593	34316672
chr21	34316673	34317262
chr21	34317263	34317369
chr21	34340723	34340804
chr21	39372175	39372681
chr21	39478568	39479015
chr21	39479016	39479340
chr21	39485745	39486719
chr21	39489931	39490655
chr21	39570358	39571265
chr21	39590275	39590339
chr21	39632202	39632621
chr21	39638804	39639265
chr21	39639266	39639506
chr21	39639507	39639925
chr21	39640349	39640421
chr21	39666126	39666620
chr21	39690516	39691207
chr21	39691208	39691339
chr21	39691340	39691397
chr21	39729228	39730266
chr22	30216523	30217037
chr22	30234200	30234685
chr22	30253267	30253323
chr22	30287849	30288314
chr22	30309943	30310054
chr22	30310055	30310153
chr22	30377761	30378484
chr22	30379057	30379125
chr22	30379185	30379539
chr22	30472411	30472759
chr22	30492251	30492330
chr22	30492331	30492598
chr22	30492599	30492913
chr22	30522028	30522418
chr22	30524531	30524680
chr22	30539722	30539802
chr22	30541992	30542365
chr22	30542954	30543425
chr22	30546441	30546832
chr22	30563994	30564080
chr22	30783144	30783233
chr22	30803709	30804163
chr22	30879793	30880081
chr22	30920965	30921075
chr22	30948063	30948174
chr22	30956586	30956719
chr22	30990263	30991460
chr22	31070228	31070404
chr22	31070405	31070745
chr22	31100923	31101380
chr22	31137030	31137138
chr22	31137139	31137481
chr22	31203313	31203939
chr22	31206971	31207345
chr22	31207346	31207609
chr22	31207610	31207700
chr22	31213725	31214111
chr22	31248442	31248908
chr22	31314113	31314350
chr22	31314351	31314770
chr22	31334497	31334882
chr22	31394097	31394315
chr22	31419526	31420023
chr22	31438856	31439350
chr22	31447126	31447244
chr22	31672746	31672940
chr4	118487091	118487857
chr4	118489484	118489782
chr4	118502304	118502509
chr4	118514150	118514799
chr4	118522013	118522178
chr4	118547674	118548077
chr4	118548078	118548175
chr4	118561032	118561128
chr4	118605343	118605989
chr4	118631554	118631654
chr4	118640456	118640672
chr4	118642926	118643546
chr4	118671136	118671275
chr4	118671276	118671409
chr4	118671410	118672250
chr4	118746571	118747066
chr4	118812227	118813856
chr4	118857368	118858398
chr4	118908890	118909562
chr4	118919239	118919804
chr4	118923405	118923801
chr4	118938350	118939125
chr5	56120928	56120992
chr5	56161685	56162487
chr5	56176283	56176893
chr5	56176894	56176998
chr5	56176999	56177601
chr5	56186831	56187966
chr5	56201147	56201626
chr5	56285704	56285850
chr5	131308226	131308351
chr5	131745746	131746507
chr5	131913102	131913556
chr5	131971073	131971519
chr5	131995022	131995088
chr5	132000388	132000754
chr5	132065892	132067322
chr5	132268196	132268781
chr5	141891478	141891836
chr5	141941442	141941509
chr5	141953211	141953613
chr5	142115289	142115352
chr5	142115353	142116036
chr5	142118282	142118987
chr5	142133185	142133409
chr5	142138540	142138790
chr5	142138791	142139554
chr5	142157698	142157777
chr5	142157778	142158759
chr5	142160422	142161112
chr5	142168059	142168139
chr5	142168140	142169302
chr5	142169303	142169457
chr5	142185770	142186466
chr5	142186467	142187019
chr5	142191055	142191674
chr5	142196464	142196749
chr5	142196859	142197646
chr5	142199513	142199917
chr5	142201189	142202102
chr5	142205448	142205992
chr5	142205993	142206770
chr5	142209649	142210025
chr5	142222128	142222218
chr5	142226289	142227466
chr5	142325559	142325782
chr5	142326067	142326181
chr5	142333559	142333711
chr5	142361721	142362298
chr5	142362299	142362968
chr5	142362969	142363153
chr6	41890276	41890566
chr6	73807556	73807804
chr6	73807807	73807875
chr6	73807876	73807941
chr6	73838669	73839014
chr6	73879120	73879766
chr6	73912629	73912776
chr6	73914292	73914374
chr6	73936922	73936994
chr6	73938395	73938959
chr6	73960096	73960177
chr6	73964998	73965080
chr6	73979290	73979450
chr6	73979451	73979533
chr6	73985359	73986169
chr6	74043945	74044000
chr6	74049853	74050062
chr6	74103649	74103900
chr6	74103901	74104298
chr6	74173152	74173555
chr6	74191674	74192119
chr6	74217544	74217687
chr6	74229965	74230160
chr6	74236531	74236601
chr6	74245976	74246472
chr6	74249923	74250021
chr6	74270565	74271001
chr6	74275319	74275773
chr6	74275774	74275972
chr6	74285741	74286011
chr6	108384161	108384477
chr6	108384478	108385038
chr6	108385039	108385367
chr6	108399996	108400480
chr6	108471815	108472249
chr6	108472250	108472739
chr6	108472740	108473100
chr6	108478585	108479056
chr6	108492201	108492553
chr6	108492554	108492674
chr6	108492675	108493109
chr6	108517294	108517624
chr6	108564934	108564998
chr6	108564999	108565493
chr6	108565494	108565554
chr6	108654979	108655116
chr6	108655155	108655258
chr6	108655259	108655347
chr6	108660914	108661002
chr6	108663947	108664261
chr6	108706905	108707225
chr6	108709530	108710509
chr6	108719998	108720095
chr6	108720096	108720292
chr6	108756658	108756711
chr6	108756712	108756936
chr6	108761800	108761875
chr6	108776877	108776938
chr6	108790674	108790827
chr6	108790828	108791509
chr6	108793960	108794716
chr6	108809518	108809776
chr6	108847445	108847565
chr6	108847826	108847975
chr6	108853277	108853636
chr6	108869642	108869728
chr6	132226854	132227570
chr6	132246187	132246737
chr6	132302864	132303003
chr6	132303004	132303087
chr6	132311169	132311357
chr6	132311358	132311726
chr6	132319649	132319736
chr6	132378204	132378526
chr6	132381572	132382527
chr6	132402924	132403536
chr6	132409116	132409457
chr6	132438824	132439078
chr6	132442283	132442771
chr6	132460923	132461244
chr6	132464071	132464477
chr6	132464478	132464807
chr6	132494163	132494361
chr6	132529093	132529464
chr6	132574382	132574865
chr6	132600458	132600773
chr6	132625727	132625985
chr6	132625986	132626633
chr6	132651714	132651946
chr6	132687682	132688012
chr6	132689983	132690371
chr6	132690372	132690484
chr7	26925997	26926068
chr7	26952663	26953511
chr7	26989562	26989627
chr7	27038463	27039439
chr7	27065598	27065699
chr7	27106747	27107080
chr7	27107253	27107315
chr7	27264142	27264957
chr7	89693995	89694662
chr7	89744573	89745756
chr7	89750029	89750614
chr7	89765152	89765321
chr7	89765322	89765836
chr7	89765837	89765975
chr7	89770766	89772193
chr7	89772194	89772297
chr7	89772298	89772631
chr7	89773462	89774275
chr7	89785543	89786298
chr7	89821482	89821949
chr7	89821950	89822082
chr7	89824090	89824178
chr7	89857869	89858337
chr7	89858338	89858399
chr7	89859107	89859425
chr7	89861535	89861626
chr7	89872916	89873046
chr7	89875778	89876324
chr7	89883111	89883287
chr7	89944082	89944670
chr7	89951700	89951759
chr7	89956662	89957173
chr7	89980818	89981353
chr7	89986620	89987044
chr7	90064735	90065351
chr7	90070242	90070553
chr7	90077149	90077537
chr7	90077538	90078542
chr7	90078543	90078960
chr7	90089919	90090076
chr7	90100967	90101357
chr7	90126521	90126695
chr7	90162104	90162670
chr7	90171819	90172103
chr7	90233120	90233518
chr7	90236324	90236528
chr7	90242076	90242398
chr7	90271996	90272065
chr7	90285424	90286294
chr7	90295211	90295519
chr7	90300837	90301827
chr7	90333166	90333840
chr7	90345265	90345889
chr7	90367282	90367849
chr7	90381429	90381836
chr7	90381837	90382300
chr7	90384183	90384316
chr7	90384966	90385166
chr7	90405453	90405997
chr7	90415578	90415685
chr7	90415706	90416155
chr7	90439301	90439416
chr7	90446223	90446530
chr7	90448781	90449374
chr7	90449375	90449510
chr7	90454201	90454499
chr7	90454500	90455070
chr7	90521374	90521719
chr7	90546208	90547355
chr7	90565829	90566355
chr7	90577870	90578075
chr7	113723372	113723476
chr7	113730460	113730536
chr7	113730537	113731027
chr7	113742139	113742876
chr7	113753804	113753971
chr7	113753972	113754730
chr7	113766622	113767507
chr7	113848333	113848444
chr7	113856760	113857290
chr7	113860533	113860768
chr7	113860769	113861680
chr7	113872404	113873359
chr7	113876702	113877416
chr7	113889973	113890511
chr7	113901607	113901846
chr7	113926440	113927212
chr7	113930205	113930544
chr7	113933830	113934027
chr7	113956482	113956625
chr7	113964018	113964228
chr7	113973060	113973159
chr7	113981289	113982479
chr7	114001848	114002140
chr7	114003081	114003166
chr7	114013790	114014281
chr7	114049447	114049926
chr7	114052648	114053866
chr7	114053867	114054567
chr7	114055098	114055361
chr7	114055362	114055463
chr7	114055464	114057297
chr7	114089916	114090363
chr7	114119556	114119696
chr7	114119697	114119852
chr7	114119853	114120943
chr7	114166407	114166768
chr7	114170943	114171623
chr7	114181175	114181482
chr7	114184164	114184403
chr7	114199793	114199968
chr7	114219860	114219962
chr7	114242301	114242802
chr7	114243406	114243938
chr7	114256108	114256381
chr7	114271064	114271203
chr7	114302007	114302097
chr7	114344167	114344622
chr7	114344623	114345041
chr7	114345042	114345436
chr7	114351116	114351179
chr7	114357710	114357931
chr7	114357932	114358315
chr7	114358316	114359563
chr7	114368376	114369156
chr7	114372791	114373321
chr7	114373322	114373419
chr7	114373420	114374252
chr7	114384707	114384769
chr7	114389206	114389740
chr7	114396906	114397345
chr7	114399271	114399333
chr7	114399334	114399605
chr7	114399606	114399861
chr7	114432661	114432791
chr7	114450782	114451084
chr7	114451085	114451296
chr7	114472710	114473984
chr7	114473985	114474479
chr7	114474480	114474874
chr7	114486791	114486912
chr7	114507774	114508683
chr7	114511148	114511504
chr7	114561571	114561852
chr7	114561853	114562203
chr7	114566091	114566488
chr7	114571838	114572160
chr7	114584341	114584757
chr7	114587934	114587993
chr7	114587994	114588683
chr7	114624014	114624534
chr7	114631167	114631385
chr7	114695011	114695255
chr7	114705187	114705771
chr7	114710905	114711069
chr7	114719027	114719394
chr7	115638963	115639487
chr7	115639488	115639982
chr7	115639983	115640700
chr7	115653482	115654322
chr7	115681296	115681411
chr7	115683206	115683804
chr7	115716930	115717074
chr7	115760577	115760811
chr7	115874771	115874892
chr7	115874893	115875017
chr7	115875039	115875098
chr7	115908134	115908515
chr7	115911056	115911222
chr7	115933953	115934529
chr7	115940696	115941029
chr7	116019086	116019379
chr7	116055022	116055609
chr7	116058842	116059251
chr7	116074204	116074659
chr7	116087952	116088254
chr7	116101274	116101576
chr7	116107223	116107422
chr7	116109054	116109390
chr7	116109416	116109482
chr7	116109483	116109686
chr7	116118184	116118779
chr7	116125647	116126395
chr7	116127422	116128149
chr7	116128150	116128666
chr7	116128667	116129253
chr7	116205769	116206495
chr7	116229584	116229681
chr7	116229682	116229852
chr7	116241599	116241672
chr7	116280737	116281163
chr7	116290982	116291497
chr7	116291498	116291958
chr7	116294395	116294784
chr7	116298903	116299462
chr7	116322931	116323042
chr7	116324933	116325099
chr7	116345497	116345651
chr7	116382084	116382173
chr7	116382174	116382522
chr7	116382523	116383069
chr7	116387783	116387958
chr7	116391460	116391979
chr7	116391980	116392096
chr7	116407156	116407214
chr7	116439560	116439868
chr7	116452904	116453248
chr7	116453249	116453340
chr7	116463021	116463468
chr7	116463469	116463699
chr7	116463700	116463758
chr7	116479220	116479789
chr7	116479790	116479879
chr7	116490567	116490702
chr7	116490703	116491092
chr7	116495091	116495463
chr7	116495464	116495545
chr7	116510211	116510327
chr7	116512041	116512161
chr7	116514673	116514794
chr7	116549675	116550403
chr7	116553355	116554663
chr7	116575910	116576259
chr7	116576260	116576347
chr7	116595916	116596004
chr7	116613949	116614479
chr7	116619044	116619275
chr7	116697139	116697204
chr7	116697205	116697422
chr7	116697423	116697636
chr7	116697637	116697992
chr7	116741141	116741263
chr7	116741264	116741353
chr7	116801084	116801633
chr7	116806998	116809153
chr7	116809847	116810038
chr7	116810039	116810127
chr7	116810128	116812525
chr7	116820746	116820842
chr7	116837255	116837388
chr7	116837389	116837771
chr7	116864853	116865177
chr7	116920051	116920578
chr7	116930495	116931273
chr7	116933849	116933991
chr7	116933992	116934210
chr7	116969143	116969292
chr7	116997961	116998115
chr7	117004743	117005412
chr7	117038839	117039152
chr7	117046290	117046554
chr7	117092631	117093150
chr7	117137934	117138469
chr7	117156244	117156354
chr7	117170663	117171141
chr7	117188667	117188730
chr7	117203483	117204335
chr7	117219251	117220316
chr7	117222154	117222501
chr7	117235047	117235119
chr7	117253992	117254066
chr7	117256059	117256379
chr7	117317941	117318529
chr7	117363899	117364099
chr7	117404371	117404542
chr7	117428820	117428961
chr7	125879836	125880334
chr7	125934263	125934480
chr7	125952836	125953117
chr7	125953118	125953335
chr7	125979686	125980189
chr7	125980904	125981480
chr7	125985049	125985507
chr7	126024463	126025058
chr7	126121032	126121595
chr7	126160576	126160739
chr7	126172866	126174773
chr7	126184865	126184925
chr7	126201163	126201915
chr7	126214982	126215398
chr7	126217930	126218656
chr7	126259686	126259885
chr7	126303227	126303327
chr7	126304003	126304618
chr7	126316856	126317140
chr7	126321013	126321634
chr7	126358342	126359063
chr7	126387397	126387601
chr7	126387602	126387695
chr7	126387696	126387823
chr7	126399928	126400381
chr7	126407609	126407944
chr7	126436036	126436428
chr7	126535570	126535953
chr7	126561198	126562447
chr7	126565108	126565346
chr7	126572586	126572800
chr7	126574643	126574724
chr7	126574725	126574945
chr7	126574946	126575080
chr7	126602100	126602325
chr7	126649797	126650228
chr7	126655941	126656113
chr7	126760341	126760869
chr7	126783877	126784691
chr7	126801967	126802716
chr7	126812001	126812308
chr7	126832348	126832768
chr7	126866451	126866605
chr7	126936582	126936844
chr7	127021242	127022067
chr8	118896715	118897028
chr8	118905371	118906184
chr8	118908316	118908383
chr8	118968489	118969082
chr8	118985562	118985678
chr8	118985679	118986185
chr8	118986186	118986793
chr8	119012977	119014355
chr8	119031083	119031161
chr8	119096480	119096829
chr8	119113829	119113915
chr8	119139606	119139802
chr8	119139803	119139911
chr8	119170878	119170963
chr8	119177225	119177346
chr8	119214065	119215173
chr8	119226365	119226765
chr8	119264752	119264977
chr8	119276989	119277122
chr8	119288960	119289268
chr8	119289313	119289417
chr8	119359239	119359487
chr8	119364022	119364213
chr8	119364214	119364480
chr8	119364481	119365930
chr9	130761949	130762066
chr9	130768212	130768338
chr9	130771409	130771732
chr9	131111967	131112036
chr9	131148954	131149065
chrX	122666431	122666641
chrX	122669665	122670208
chrX	122690137	122690939
chrX	122692945	122693272
chrX	122693273	122693514
chrX	122834305	122834372
chrX	122842399	122843224
chrX	122871165	122871975
chrX	122871976	122872103
chrX	122872104	122872439
chrX	122879447	122879993
chrX	122903253	122903754
chrX	122903755	122904033
chrX	122904034	122904692
chrX	122904693	122904783
chrX	122919589	122920413
chrX	122923786	122924030
chrX	122924031	122925845
chrX	122930279	122930586
chrX	122931075	122931594
chrX	122949138	122949720
chrX	122955991	122956063
chrX	122970772	122971146
chrX	122981136	122982044
chrX	122997538	122997722
chrX	123012366	123012935
chrX	123017462	123017935
chrX	123026656	123026998
chrX	123026999	123027426
chrX	123029802	123029869
chrX	123029870	123030055
chrX	123034865	123035266
chrX	123039075	123039227
chrX	123042738	123043648
chrX	123043649	123043714
chrX	153646936	153647176
chrX	153647177	153647314
chrX	153647315	153647620
chrX	153647621	153647725
chrX	153647726	153647809
chrX	153707585	153708088
chrX	153786445	153786988
chrX	153811720	153811778
chrX	153953756	153954032
chrX	153954430	153954972
