# Supplementary material for: Multivariate Hawkes process models of the occurrence of regulatory elements
Source: BMC Bioinformatics. 2010 Sep 9;11:456. doi: 10.1186/1471-2105-11-456 (PMC2949889; doi:10.1186/1471-2105-11-456)
Supplement: Additional file 3 — ENCODE pilot data - hr00. Affymetrix ChIP-chip sites for the ENCODE pilot project to time hr00 with chromosome number, start position and end position for the enriched regions. [file 1471-2105-11-456-S3.ZIP › encodeAffyChIpHl60SitesHr00/encodeAffyChIpHl60SitesCebpeHr00.txt]

chr1	149438905	149439080
chr1	149461227	149461363
chr1	149461868	149461946
chr1	149463930	149464137
chr1	149538878	149539409
chr1	149551084	149551213
chr1	149564406	149565373
chr1	149568044	149568518
chr1	149635006	149635539
chr1	149658886	149659369
chr1	149680333	149680885
chr1	149697068	149697172
chr1	149720861	149720926
chr1	149785247	149785444
chr1	149797708	149797792
chr1	149797793	149797869
chr1	149797870	149798197
chr1	149807265	149807360
chr1	149807361	149807743
chr1	149807744	149807894
chr1	149852969	149853315
chr1	149859216	149861617
chr1	149898288	149898886
chr1	149898887	149899807
chr1	149899808	149900000
chr1	149900513	149900673
chr1	149900674	149901578
chr1	149904793	149905369
chr10	55220198	55220842
chr10	55251940	55252971
chr10	55254000	55254169
chr10	55258381	55258770
chr10	55258771	55258978
chr10	55264770	55264830
chr10	55278526	55278959
chr10	55279673	55279932
chr10	55307170	55307658
chr10	55310470	55311348
chr10	55316651	55317337
chr10	55321765	55322179
chr10	55328803	55329648
chr10	55329663	55330171
chr10	55357850	55357915
chr10	55368800	55368956
chr10	55368957	55369145
chr10	55386672	55386724
chr10	55386951	55387072
chr10	55483997	55484271
chr10	55501607	55502047
chr10	55509093	55509155
chr10	55514387	55514488
chr10	55519908	55519976
chr10	55524551	55525032
chr10	55593380	55593913
chr10	55594971	55595517
chr10	55611473	55611547
chr10	55611548	55612066
chr10	55613979	55614185
chr10	55641238	55641402
chr10	55641403	55641714
chr10	55642504	55644053
chr11	1788985	1789629
chr11	4965114	4965171
chr11	4973077	4973392
chr11	4988208	4988797
chr11	4988798	4989001
chr11	4994318	4994560
chr11	5015615	5015695
chr11	5015696	5016228
chr11	5025133	5025269
chr11	5083420	5083729
chr11	5107925	5108290
chr11	5114692	5115177
chr11	5212934	5213037
chr11	5214655	5215130
chr11	5220113	5220479
chr11	5228221	5228398
chr11	5327519	5327765
chr11	5327766	5327880
chr11	5327881	5328956
chr11	5345826	5345931
chr11	5357875	5358025
chr11	5358026	5358082
chr11	5445209	5445391
chr11	5445433	5445688
chr11	5448832	5448994
chr11	5511691	5512166
chr11	5512167	5512394
chr11	5553476	5554276
chr11	5555092	5555493
chr11	5559845	5560102
chr11	5560103	5560180
chr11	5560181	5560331
chr11	5591419	5591926
chr11	5608177	5608772
chr11	5639627	5639763
chr11	5642316	5642745
chr11	5666322	5666780
chr11	5666781	5667238
chr11	5669945	5670431
chr11	5683127	5683415
chr11	5715422	5715863
chr11	64022241	64022770
chr11	64228182	64228977
chr11	64295823	64296116
chr11	64296117	64297077
chr11	64297078	64298422
chr11	64409673	64409958
chr11	116055622	116056086
chr11	116149463	116149526
chr11	116149527	116149994
chr11	116152921	116153287
chr11	116226969	116227537
chr11	116228886	116229657
chr11	116281968	116283131
chr11	116286196	116287133
chr11	116287882	116289528
chr11	116289634	116290114
chr11	116295496	116295646
chr11	116304201	116306086
chr11	116328632	116329098
chr11	116332206	116332745
chr11	116332746	116332837
chr11	116332838	116333113
chr11	116346884	116347168
chr11	116347169	116347623
chr11	116347624	116347708
chr11	116353356	116353434
chr11	116360121	116361356
chr11	116361357	116362081
chr11	116362082	116363285
chr11	116363286	116364042
chr11	116364822	116365956
chr11	116367076	116367947
chr11	116375469	116376473
chr11	116376474	116376732
chr11	116378033	116378363
chr11	116378364	116378689
chr11	116378690	116379232
chr11	116409924	116410317
chr11	116417367	116417502
chr11	116418443	116420382
chr11	116420470	116420981
chr11	116434601	116435341
chr11	116437243	116437720
chr11	116437721	116439289
chr11	116439803	116440501
chr11	116440502	116440783
chr11	116447935	116448365
chr11	116448366	116448939
chr11	116448940	116449206
chr11	130637314	130637624
chr11	130666471	130666649
chr11	130721932	130722119
chr11	130735606	130736070
chr11	130855799	130856631
chr12	38675119	38675718
chr12	38692196	38692620
chr12	38692621	38693039
chr12	38723312	38723407
chr12	38725511	38725768
chr12	38745204	38745264
chr12	38776310	38776421
chr12	38803060	38803158
chr12	38803159	38804154
chr12	38810514	38811702
chr12	38835546	38836163
chr12	38837757	38839041
chr12	38839042	38839255
chr12	38839656	38839928
chr12	38846597	38847348
chr12	38851187	38851978
chr12	38851979	38852387
chr12	38852388	38852859
chr12	38854034	38854145
chr12	38874867	38876053
chr12	38886632	38887442
chr12	38888575	38888850
chr12	38888851	38890559
chr12	38896029	38897595
chr12	38902891	38903370
chr12	38912403	38912761
chr12	38916809	38917257
chr12	38917258	38917930
chr12	38917931	38918302
chr12	38953027	38953243
chr12	38953244	38953987
chr12	38955106	38955659
chr12	38959404	38960141
chr12	38983863	38984140
chr12	38985544	38987011
chr12	38994777	38995104
chr12	39010818	39011386
chr12	39051155	39051734
chr12	39055053	39055240
chr12	39095205	39095927
chr12	39097627	39098424
chr12	39100160	39101136
chr12	39104852	39105339
chr12	39106548	39106999
chr12	39116251	39116939
chr12	39116940	39117277
chr12	39117278	39117719
chr12	39125473	39126464
chr13	29424777	29425409
chr13	29506873	29507019
chr13	29519832	29520672
chr13	29534336	29535276
chr13	29579168	29579980
chr13	29592549	29592620
chr13	29644824	29645051
chr13	29645052	29646088
chr13	29713055	29713414
chr13	29728680	29728741
chr13	29744210	29744572
chr13	29744573	29744990
chr13	29750516	29751572
chr13	29774506	29775529
chr13	29780614	29780753
chr13	29780754	29781486
chr13	29781487	29781965
chr13	29784425	29786057
chr13	29786058	29786361
chr13	29813115	29813623
chr13	29815031	29815434
chr13	29815435	29815700
chr13	29861350	29861711
chr13	29861712	29862170
chr13	29866771	29868603
chr13	29886101	29886180
chr13	29886181	29886816
chr13	29899044	29900112
chr13	29902528	29902898
chr13	112393855	112394852
chr13	112394853	112394942
chr13	112405385	112406215
chr13	112406216	112406384
chr13	112452075	112452864
chr13	112770230	112770429
chr13	112771484	112771617
chr14	52948170	52948242
chr14	52948865	52949041
chr14	52975574	52976921
chr14	52994691	52995470
chr14	53027024	53027236
chr14	53027237	53028664
chr14	53031906	53032043
chr14	53052346	53052798
chr14	53060758	53060837
chr14	53063688	53064106
chr14	53069913	53070814
chr14	53079788	53080138
chr14	53103055	53103642
chr14	53117118	53117334
chr14	53139121	53139365
chr14	53151146	53151910
chr14	53167867	53168617
chr14	53182978	53183439
chr14	53190696	53192119
chr14	53230185	53230541
chr14	53252477	53253172
chr14	53253173	53253346
chr14	53261074	53261502
chr14	53333193	53334164
chr14	53350012	53350272
chr14	53416803	53417405
chr14	98465120	98465684
chr14	98475521	98475962
chr14	98475963	98476290
chr14	98489591	98490135
chr14	98508933	98509016
chr14	98539699	98540183
chr14	98560292	98560693
chr14	98579984	98580095
chr14	98586720	98586994
chr14	98611145	98612734
chr14	98612735	98612844
chr14	98726615	98726769
chr14	98780365	98780921
chr14	98931967	98932615
chr14	98934884	98935226
chr14	98939318	98939504
chr15	41520621	41521218
chr15	41529003	41529803
chr15	41533752	41533847
chr15	41554382	41554537
chr15	41576583	41577044
chr15	41671044	41671950
chr15	41700715	41701333
chr15	41719873	41720929
chr15	41720930	41721194
chr15	41722192	41723136
chr15	41723205	41723919
chr15	41738261	41738492
chr15	41770876	41771782
chr15	41799849	41800241
chr15	41800242	41800811
chr15	41816385	41817365
chr15	41818651	41818948
chr15	41892225	41892758
chr15	41935461	41937015
chr16	1154	1968
chr16	17988	18061
chr16	89166	89352
chr16	113792	113938
chr16	218114	218394
chr16	229644	229933
chr16	376835	376984
chr16	376985	377237
chr16	497559	497913
chr16	25807859	25808252
chr16	25808253	25808498
chr16	25809725	25810061
chr16	25921256	25921364
chr16	25930970	25931095
chr16	25931096	25931169
chr16	25950519	25950987
chr16	25950988	25951214
chr16	25964083	25965308
chr16	26060373	26060886
chr16	26060887	26061279
chr16	26122530	26122797
chr16	26223815	26224366
chr16	60834769	60834900
chr16	60836966	60837031
chr16	60843121	60843367
chr16	60847064	60847348
chr16	60867748	60867900
chr16	60867901	60868542
chr16	60916544	60916715
chr16	60919587	60919649
chr16	60919650	60920201
chr16	60944731	60945047
chr16	60973397	60973951
chr16	60999313	60999603
chr16	61011479	61012068
chr16	61012069	61012205
chr16	61025528	61025967
chr16	61039900	61040133
chr16	61123086	61123149
chr16	61134862	61134965
chr16	61141997	61142604
chr16	61155819	61156292
chr16	61207004	61207163
chr16	61207164	61207456
chr16	61207457	61207869
chr16	61217041	61217505
chr16	61234657	61235014
chr16	61273185	61273287
chr16	61283694	61284498
chr16	61290292	61290988
chr16	61290989	61291250
chr16	61294033	61294114
chr16	61303931	61304071
chr16	61304072	61304474
chr18	23733395	23733702
chr18	23779848	23780495
chr18	23857115	23857270
chr18	23858486	23858630
chr18	23871353	23872082
chr18	23913471	23913623
chr18	23935364	23935873
chr18	23947529	23947890
chr18	23962940	23963240
chr18	23981207	23981538
chr18	24090785	24090954
chr18	24093311	24093396
chr18	24093397	24093480
chr18	24194781	24195346
chr18	24212960	24213429
chr18	24213430	24213595
chr18	59457345	59458570
chr18	59460403	59460479
chr18	59460480	59460682
chr18	59461840	59462790
chr18	59464548	59466295
chr18	59474635	59475115
chr18	59475116	59476148
chr18	59476149	59476547
chr18	59479737	59480259
chr18	59482313	59483286
chr18	59484588	59485383
chr18	59485903	59486308
chr18	59492196	59492256
chr18	59492257	59492516
chr18	59492517	59493002
chr18	59501530	59501903
chr18	59515204	59515469
chr18	59591513	59591973
chr18	59621117	59621382
chr18	59621426	59621579
chr18	59643446	59644103
chr18	59645615	59646191
chr18	59650502	59650848
chr18	59668515	59668935
chr18	59668936	59669629
chr18	59669630	59669695
chr18	59685256	59686352
chr18	59686353	59686882
chr18	59686883	59688009
chr18	59688010	59688378
chr18	59688379	59688847
chr18	59696492	59697275
chr18	59697276	59697713
chr18	59699168	59699937
chr18	59702182	59703245
chr18	59708322	59708662
chr18	59710322	59710491
chr18	59710492	59711742
chr18	59713386	59714012
chr18	59714013	59714398
chr18	59716119	59716413
chr18	59724757	59725431
chr18	59725432	59727090
chr18	59727091	59727463
chr18	59734214	59734423
chr18	59735572	59735659
chr18	59735660	59736771
chr18	59736772	59737089
chr18	59745942	59746799
chr18	59746800	59748408
chr18	59748409	59749718
chr18	59771129	59771198
chr18	59778263	59778350
chr18	59780204	59780507
chr18	59783105	59783654
chr18	59787099	59787341
chr18	59787342	59787888
chr18	59787889	59788236
chr18	59792319	59792731
chr18	59792732	59793727
chr18	59793728	59793934
chr18	59797633	59797891
chr18	59797892	59800221
chr18	59800222	59800450
chr18	59804739	59805207
chr18	59806816	59807077
chr18	59830579	59831129
chr18	59831130	59831192
chr18	59838238	59838561
chr18	59847841	59848062
chr18	59848063	59848489
chr18	59876303	59877049
chr18	59893937	59894503
chr18	59895908	59896482
chr18	59900898	59901759
chr19	59398212	59398823
chr19	59403424	59403562
chr19	59403563	59404295
chr19	59505571	59506384
chr19	59506432	59506970
chr19	59546530	59546721
chr19	59546722	59547551
chr19	59565750	59565837
chr19	59565838	59566218
chr19	59574543	59575144
chr19	59581356	59581861
chr19	59581862	59581942
chr19	59594138	59594573
chr19	59690926	59691079
chr19	59691080	59691422
chr19	59700356	59700503
chr19	59702811	59702954
chr19	59805204	59806113
chr19	59863832	59864609
chr19	59945697	59945863
chr19	59945864	59946854
chr19	59946855	59947115
chr19	59950429	59950666
chr19	59950667	59951005
chr19	59951801	59952876
chr19	59952877	59953288
chr19	59962128	59962499
chr19	59962500	59963494
chr19	59963495	59963784
chr19	59966992	59967201
chr19	59972013	59972639
chr19	59976939	59977167
chr19	59977168	59978288
chr19	59978289	59978517
chr19	59983029	59984153
chr19	59984154	59984511
chr19	59988866	59989173
chr19	59991453	59991783
chr19	59991784	59993301
chr19	59993302	59993475
chr19	59995756	59996886
chr19	59999539	60000028
chr19	60013300	60014275
chr19	60023180	60024138
chr2	51545243	51545445
chr2	51571189	51571709
chr2	51589079	51589722
chr2	51601359	51601423
chr2	51651044	51651105
chr2	51651106	51651429
chr2	51679081	51679492
chr2	51710268	51710555
chr2	51779697	51779785
chr2	51785229	51785346
chr2	51801926	51802460
chr2	51803923	51804123
chr2	51814112	51814283
chr2	51814284	51814942
chr2	51814943	51815272
chr2	51824501	51824630
chr2	51825224	51825519
chr2	51856646	51856910
chr2	51919176	51919456
chr2	51977981	51978204
chr2	118027249	118027851
chr2	118031985	118032764
chr2	118250850	118251266
chr2	118291597	118292046
chr2	118295382	118296022
chr2	118305292	118306264
chr2	118365385	118365484
chr2	118413809	118414249
chr2	118437633	118437881
chr2	118437882	118438095
chr2	118444314	118445112
chr2	118455356	118455688
chr2	118458188	118458305
chr2	118468089	118468197
chr2	118481754	118482425
chr2	118484351	118484908
chr2	118489489	118489996
chr2	118506585	118507028
chr2	220152070	220152527
chr2	220272699	220273518
chr2	220278864	220279039
chr2	220288829	220289000
chr2	220309181	220309998
chr2	220319811	220320284
chr2	220353280	220354019
chr2	220417311	220417705
chr2	220479435	220480050
chr2	234191805	234192525
chr2	234246032	234246141
chr2	234293177	234294427
chr2	234425818	234425957
chr2	234425958	234426696
chr2	234447051	234447428
chr2	234458268	234458706
chr2	234458707	234458798
chr2	234518382	234518813
chr2	234624323	234624537
chr2	234639630	234639694
chr20	33388877	33389564
chr20	33392475	33392938
chr20	33395141	33395245
chr20	33395246	33395324
chr20	33395325	33395396
chr20	33409128	33409274
chr20	33444415	33444974
chr20	33694210	33694295
chr20	33694296	33694464
chr20	33701460	33702419
chr20	33703220	33703340
chr20	33712527	33714667
chr20	33745799	33745933
chr20	33768227	33769031
chr20	33777320	33778422
chr20	33785083	33785411
chr20	33786624	33787531
chr20	33787532	33787804
chr20	33790879	33792061
chr20	33793926	33794508
chr20	33795569	33795786
chr20	33804128	33804711
chr21	32795379	32795569
chr21	32838630	32840937
chr21	32840960	32841097
chr21	32849423	32849956
chr21	32914608	32914811
chr21	32938075	32938471
chr21	32972768	32973107
chr21	32983786	32984375
chr21	32995679	32996229
chr21	32996230	32996713
chr21	32996714	32997334
chr21	33007325	33007948
chr21	33012808	33013059
chr21	33014728	33015041
chr21	33017112	33017473
chr21	33020955	33021108
chr21	33025016	33025585
chr21	33045341	33045980
chr21	33047267	33048245
chr21	33062678	33062924
chr21	33063030	33064641
chr21	33066519	33066582
chr21	33066583	33067117
chr21	33105729	33105853
chr21	33126852	33127549
chr21	33155887	33156506
chr21	33156507	33156628
chr21	33231742	33231889
chr21	33248323	33248793
chr21	33302088	33303349
chr21	33392383	33392948
chr21	33394728	33394969
chr21	33420520	33420702
chr21	33455293	33455501
chr21	33483001	33483748
chr21	33492027	33492405
chr21	33492406	33493383
chr21	33493384	33493562
chr21	33505803	33506601
chr21	33509067	33509295
chr21	33509296	33510048
chr21	33510049	33510690
chr21	33537721	33538192
chr21	33539246	33539385
chr21	33539386	33539540
chr21	33554580	33555027
chr21	33559378	33559582
chr21	33559655	33559991
chr21	33570821	33571372
chr21	33594654	33594782
chr21	33603379	33603948
chr21	33655683	33655767
chr21	33688383	33689129
chr21	33689130	33689635
chr21	33689676	33690216
chr21	33696008	33696882
chr21	33699500	33699706
chr21	33728732	33729760
chr21	33742028	33742482
chr21	33744768	33745269
chr21	33750558	33750759
chr21	33750779	33751059
chr21	33777085	33777455
chr21	33782466	33782597
chr21	33782598	33783048
chr21	33783049	33783520
chr21	33810737	33811066
chr21	33812348	33812690
chr21	33812735	33813175
chr21	33818183	33818328
chr21	33822494	33822563
chr21	33825628	33826073
chr21	33827108	33827304
chr21	33829392	33829682
chr21	33839893	33840575
chr21	33853247	33853794
chr21	33872050	33872110
chr21	33888311	33889286
chr21	33889899	33890525
chr21	33913554	33914053
chr21	33914054	33914505
chr21	33916187	33916956
chr21	33928129	33929031
chr21	33933332	33933988
chr21	33938060	33938909
chr21	33940003	33940994
chr21	33945337	33945767
chr21	33948983	33949584
chr21	33949585	33950135
chr21	33972675	33973861
chr21	33990316	33990576
chr21	34014116	34014582
chr21	34048059	34048219
chr21	34061495	34063262
chr21	34065322	34066549
chr21	34081551	34081852
chr21	34095878	34095985
chr21	34095986	34096963
chr21	34096964	34097071
chr21	34117182	34117556
chr21	34136380	34136960
chr21	34136961	34137432
chr21	34232581	34232979
chr21	34232980	34233959
chr21	34314910	34315195
chr21	34316224	34316534
chr21	34316535	34316951
chr21	34316952	34317130
chr21	34340765	34341348
chr21	39244483	39245038
chr21	39245039	39245275
chr21	39297619	39298004
chr21	39309323	39309387
chr21	39348989	39349962
chr21	39349963	39350587
chr21	39369874	39370409
chr21	39372175	39372282
chr21	39372283	39372681
chr21	39397466	39397632
chr21	39397633	39397809
chr21	39475256	39475417
chr21	39478697	39478870
chr21	39480108	39480582
chr21	39480583	39480917
chr21	39480918	39481327
chr21	39486560	39486828
chr21	39492399	39492724
chr21	39549572	39550599
chr21	39570207	39570637
chr21	39573924	39575041
chr21	39584316	39584938
chr21	39609453	39609822
chr21	39610775	39611373
chr21	39635792	39636322
chr21	39636323	39637019
chr21	39638437	39639456
chr21	39639457	39641046
chr21	39641047	39641488
chr21	39658132	39658293
chr21	39669655	39669874
chr21	39691030	39691134
chr21	39691135	39691456
chr21	39691457	39691536
chr21	39693597	39693956
chr21	39693957	39694567
chr21	39724724	39724804
chr21	39724805	39725300
chr22	30310764	30310865
chr22	30372087	30372246
chr22	30372247	30373484
chr22	30399737	30401039
chr22	30436240	30436430
chr22	30455058	30455181
chr22	30464232	30465487
chr22	30467495	30467976
chr22	30492293	30492913
chr22	30522402	30523021
chr22	30531944	30532692
chr22	30542741	30543059
chr22	30661225	30661382
chr22	30681831	30681951
chr22	30681952	30682268
chr22	30703633	30704703
chr22	30749142	30749658
chr22	30851496	30851925
chr22	30875915	30878280
chr22	30908097	30908580
chr22	30921032	30921300
chr22	30944491	30945395
chr22	30946263	30946786
chr22	30949510	30949875
chr22	30966496	30966972
chr22	30990608	30991055
chr22	31012093	31012991
chr22	31012992	31013073
chr22	31071257	31071474
chr22	31071475	31072291
chr22	31076245	31076375
chr22	31076376	31076639
chr22	31076640	31077047
chr22	31141974	31142053
chr22	31155038	31155168
chr22	31206971	31207284
chr22	31211740	31212304
chr22	31247996	31248587
chr22	31318344	31318899
chr22	31336964	31337234
chr22	31385295	31385569
chr22	31385570	31385776
chr22	31385777	31386062
chr22	31393668	31393760
chr22	31492629	31492746
chr22	31620611	31621206
chr22	31716213	31716742
chr4	118487132	118487857
chr4	118490169	118490321
chr4	118492415	118492751
chr4	118492752	118492858
chr4	118512470	118513078
chr4	118522164	118522596
chr4	118563268	118563761
chr4	118597922	118597980
chr4	118598396	118598527
chr4	118601649	118602046
chr4	118614999	118615488
chr4	118636079	118636675
chr4	118640524	118640878
chr4	118657069	118657804
chr4	118695284	118695453
chr4	118718559	118719046
chr4	118801772	118802351
chr4	118811823	118812007
chr4	118812008	118812329
chr4	118812330	118812412
chr4	118812413	118812559
chr4	118830264	118830590
chr4	118830591	118831187
chr4	118864994	118865243
chr4	118919198	118920017
chr4	118936015	118936510
chr4	118942307	118942511
chr4	118942512	118942753
chr4	118942754	118943126
chr4	118943127	118943827
chr4	118944937	118945203
chr4	118958744	118959044
chr5	55895936	55896297
chr5	56002651	56003568
chr5	56023766	56024036
chr5	56095188	56096131
chr5	56152234	56152416
chr5	56153918	56154042
chr5	56161852	56162300
chr5	56187221	56187564
chr5	56207364	56207692
chr5	56251696	56251752
chr5	56251897	56252455
chr5	131777030	131777385
chr5	131778016	131778600
chr5	131778601	131778661
chr5	131780186	131780375
chr5	131967237	131967706
chr5	132074267	132074793
chr5	132078582	132078967
chr5	132089367	132089445
chr5	132200905	132201662
chr5	142052105	142052167
chr5	142052168	142052397
chr5	142052398	142053015
chr5	142107336	142107855
chr5	142112683	142113234
chr5	142120029	142120207
chr5	142121561	142122882
chr5	142133429	142133694
chr5	142136853	142137386
chr5	142138022	142138153
chr5	142157778	142158189
chr5	142158190	142158651
chr5	142158652	142158781
chr5	142162421	142162735
chr5	142162906	142163649
chr5	142186954	142187032
chr5	142189800	142190534
chr5	142194819	142195298
chr5	142196898	142197603
chr5	142199491	142199889
chr5	142199890	142200125
chr5	142200126	142200418
chr5	142237622	142238254
chr5	142245696	142245773
chr5	142281207	142281560
chr5	142281561	142282065
chr5	142282066	142282358
chr5	142283068	142283933
chr5	142292250	142292572
chr5	142294284	142294369
chr5	142294370	142294760
chr5	142294761	142294818
chr5	142326067	142326334
chr5	142331956	142332115
chr5	142333422	142333709
chr5	142333710	142333865
chr5	142333866	142333943
chr5	142353729	142354389
chr5	142361989	142363501
chr6	41469447	41469800
chr6	41541251	41541885
chr6	41615662	41615786
chr6	41742515	41743437
chr6	41865653	41865751
chr6	41865752	41866729
chr6	41887410	41887649
chr6	41889983	41890509
chr6	73807556	73808173
chr6	73808174	73808380
chr6	73826044	73826163
chr6	73847248	73847530
chr6	73885052	73885172
chr6	73921215	73921377
chr6	73936788	73938192
chr6	73938195	73938374
chr6	73940868	73941116
chr6	73961856	73962279
chr6	73985599	73985735
chr6	73985736	73986152
chr6	74045917	74046394
chr6	74098955	74099680
chr6	74103649	74103762
chr6	74113390	74114230
chr6	74139619	74139751
chr6	74181794	74182820
chr6	74191058	74191237
chr6	74217048	74217517
chr6	74229790	74230160
chr6	74249923	74250042
chr6	74258597	74258887
chr6	74269495	74270060
chr6	74275176	74275972
chr6	74283774	74284503
chr6	74285788	74285970
chr6	74285971	74286119
chr6	74288918	74289027
chr6	108378491	108379140
chr6	108384035	108384107
chr6	108384108	108385445
chr6	108447487	108447986
chr6	108454903	108455066
chr6	108471443	108472009
chr6	108472904	108473079
chr6	108492022	108492555
chr6	108569466	108571473
chr6	108588439	108588504
chr6	108635560	108636330
chr6	108638450	108639197
chr6	108642429	108642948
chr6	108656617	108656722
chr6	108656723	108656862
chr6	108660112	108661106
chr6	108680010	108680589
chr6	108684552	108685012
chr6	108708559	108708702
chr6	108787975	108788792
chr6	108790289	108791303
chr6	108791347	108791509
chr6	108792664	108792832
chr6	108792901	108793688
chr6	108811243	108811854
chr6	108829915	108829979
chr6	108836117	108836312
chr6	108836313	108836700
chr6	108847445	108848221
chr6	108852452	108853296
chr6	108853948	108854077
chr6	108865212	108865423
chr6	108866635	108867355
chr6	132226777	132226919
chr6	132341287	132342065
chr6	132399133	132399397
chr6	132428645	132428847
chr6	132446183	132446379
chr6	132460991	132461060
chr6	132508153	132508606
chr6	132556299	132556783
chr6	132577088	132577205
chr6	132606376	132606782
chr6	132653832	132655033
chr6	132664524	132665030
chr6	132686775	132686937
chr6	132706586	132706729
chr7	26953441	26953560
chr7	26988410	26988891
chr7	26988892	26989306
chr7	26989307	26989606
chr7	26990291	26990782
chr7	27027791	27028076
chr7	27038384	27038525
chr7	27038526	27038660
chr7	27038661	27039286
chr7	27056013	27056611
chr7	27077805	27078453
chr7	27078454	27078582
chr7	27200370	27200536
chr7	27200537	27201599
chr7	27203567	27203820
chr7	27203821	27204033
chr7	27204034	27204359
chr7	27294483	27295285
chr7	27321372	27321867
chr7	27346268	27346421
chr7	27360588	27361445
chr7	27403894	27404006
chr7	89627193	89629521
chr7	89647321	89647600
chr7	89677804	89677866
chr7	89693803	89694116
chr7	89694117	89694355
chr7	89694356	89694419
chr7	89733791	89734207
chr7	89750029	89750173
chr7	89765729	89766054
chr7	89785669	89786054
chr7	89787356	89787416
chr7	89798039	89798572
chr7	89814659	89815167
chr7	89820413	89820586
chr7	89822281	89822406
chr7	89855472	89855759
chr7	89857036	89857390
chr7	89944103	89944670
chr7	89945915	89946191
chr7	89956690	89957324
chr7	89959462	89960698
chr7	89974050	89974556
chr7	89975214	89975847
chr7	89980364	89980865
chr7	89980887	89981377
chr7	89985272	89985538
chr7	90001959	90002456
chr7	90003634	90004013
chr7	90027767	90028441
chr7	90067477	90068460
chr7	90069800	90070553
chr7	90078180	90078501
chr7	90078545	90079063
chr7	90084453	90084993
chr7	90088819	90088968
chr7	90088969	90090454
chr7	90138979	90139067
chr7	90144103	90144282
chr7	90153720	90154520
chr7	90156129	90156596
chr7	90156597	90156967
chr7	90156968	90157358
chr7	90172123	90172350
chr7	90175428	90175590
chr7	90193124	90194310
chr7	90212567	90212975
chr7	90212976	90213178
chr7	90213179	90213522
chr7	90231285	90232376
chr7	90242781	90243129
chr7	90268523	90268636
chr7	90283949	90284239
chr7	90306421	90306699
chr7	90306700	90306837
chr7	90332378	90332440
chr7	90332441	90332942
chr7	90332943	90333276
chr7	90338162	90338233
chr7	90357191	90357262
chr7	90365827	90366096
chr7	90384160	90386318
chr7	90387918	90388050
chr7	90406413	90406845
chr7	90409691	90410933
chr7	90460111	90460175
chr7	90522370	90522692
chr7	90546678	90547054
chr7	90614346	90614825
chr7	90614826	90615109
chr7	90631767	90631958
chr7	90631959	90632879
chr7	90632880	90633001
chr7	90649826	90650519
chr7	90650520	90651060
chr7	90651567	90652503
chr7	90652504	90652565
chr7	90707792	90708344
chr7	90725603	90726104
chr7	113730460	113730574
chr7	113730575	113731121
chr7	113766421	113766623
chr7	113799586	113799759
chr7	113799760	113800688
chr7	113801240	113801374
chr7	113860910	113861222
chr7	113864123	113865118
chr7	113888837	113889278
chr7	113898629	113898901
chr7	113926440	113926695
chr7	113930469	113930680
chr7	113950455	113950703
chr7	113950704	113950772
chr7	113950773	113951270
chr7	113962171	113963074
chr7	113969401	113970030
chr7	113981601	113981881
chr7	113981882	113982479
chr7	113982480	113982664
chr7	114001477	114001868
chr7	114005636	114005856
chr7	114075321	114075821
chr7	114097914	114098100
chr7	114117788	114118369
chr7	114171584	114171676
chr7	114180898	114181009
chr7	114202856	114203851
chr7	114217631	114218348
chr7	114242213	114242802
chr7	114242803	114243074
chr7	114248562	114248775
chr7	114252064	114252418
chr7	114260068	114260212
chr7	114260213	114260882
chr7	114267544	114267945
chr7	114294749	114295091
chr7	114299334	114299974
chr7	114301885	114302201
chr7	114312366	114312481
chr7	114338120	114338962
chr7	114344167	114344843
chr7	114356810	114357709
chr7	114357710	114358685
chr7	114358686	114359462
chr7	114361500	114361608
chr7	114361609	114362353
chr7	114362354	114362481
chr7	114368196	114369134
chr7	114376171	114376549
chr7	114377709	114378053
chr7	114378054	114378120
chr7	114398782	114400339
chr7	114412183	114412277
chr7	114446632	114447197
chr7	114447198	114447757
chr7	114447758	114447878
chr7	114473424	114473918
chr7	114473919	114474130
chr7	114474131	114474412
chr7	114478507	114479079
chr7	114508482	114508610
chr7	114555310	114555647
chr7	114572034	114572246
chr7	114580168	114580356
chr7	114580357	114580916
chr7	114580917	114581029
chr7	114624229	114624556
chr7	114625614	114625848
chr7	114693505	114693672
chr7	114714396	114715040
chr7	115639238	115640700
chr7	115654003	115654322
chr7	115659861	115660061
chr7	115680279	115680730
chr7	115728813	115729353
chr7	115729354	115729702
chr7	115729703	115730166
chr7	115732806	115732930
chr7	115732931	115733012
chr7	115733013	115733151
chr7	115735824	115736166
chr7	115765377	115765703
chr7	115792351	115793077
chr7	115949238	115949352
chr7	115971213	115971437
chr7	115979502	115979716
chr7	116001541	116002149
chr7	116033488	116034026
chr7	116037628	116038109
chr7	116046722	116046872
chr7	116055696	116055871
chr7	116058842	116059337
chr7	116106286	116106348
chr7	116123194	116123808
chr7	116125692	116126068
chr7	116145290	116145376
chr7	116155656	116156316
chr7	116159224	116159483
chr7	116159484	116160203
chr7	116160204	116160589
chr7	116186607	116186974
chr7	116205686	116205829
chr7	116215676	116216306
chr7	116226842	116227598
chr7	116229584	116230001
chr7	116230002	116231118
chr7	116280584	116281287
chr7	116286052	116286433
chr7	116286434	116287061
chr7	116294395	116294784
chr7	116295345	116295723
chr7	116303145	116303640
chr7	116313344	116313407
chr7	116313408	116313602
chr7	116330658	116331371
chr7	116340746	116340892
chr7	116353799	116354277
chr7	116361669	116362153
chr7	116370647	116370919
chr7	116379427	116379615
chr7	116379616	116380175
chr7	116382221	116382900
chr7	116406527	116407050
chr7	116407090	116407214
chr7	116411848	116412262
chr7	116412263	116413093
chr7	116413094	116413492
chr7	116413877	116414226
chr7	116414374	116414780
chr7	116435274	116435737
chr7	116437514	116437744
chr7	116441212	116441914
chr7	116441915	116442052
chr7	116446596	116446687
chr7	116448686	116449496
chr7	116463406	116463513
chr7	116463535	116463718
chr7	116479220	116479812
chr7	116488534	116488912
chr7	116488913	116489049
chr7	116512257	116512889
chr7	116514735	116514901
chr7	116547573	116547984
chr7	116549337	116550133
chr7	116554308	116555244
chr7	116555245	116556215
chr7	116556216	116556641
chr7	116740838	116741353
chr7	116789198	116789547
chr7	116791047	116791484
chr7	116807721	116807781
chr7	116840747	116840910
chr7	116905373	116905865
chr7	116926830	116927108
chr7	116932077	116932581
chr7	116950038	116950381
chr7	117004758	117005215
chr7	117005216	117005271
chr7	117021665	117022305
chr7	117054312	117055201
chr7	117109617	117109971
chr7	117109972	117110033
chr7	117125071	117125357
chr7	117127577	117127629
chr7	117175501	117175656
chr7	117175657	117176040
chr7	117190744	117190824
chr7	117202805	117204335
chr7	117219420	117220220
chr7	117220221	117220679
chr7	117221415	117222043
chr7	117244691	117244973
chr7	117251744	117252568
chr7	117279375	117279707
chr7	117284813	117285039
chr7	117364698	117364853
chr7	117388319	117389095
chr7	117404496	117404703
chr7	117404704	117404898
chr7	117404899	117405024
chr7	117410708	117410909
chr7	117414858	117414948
chr7	117414949	117415111
chr7	117433319	117433763
chr7	117450968	117451050
chr7	117469749	117469881
chr7	125880256	125880648
chr7	125887530	125888498
chr7	125911750	125911951
chr7	125922591	125923313
chr7	125946771	125946996
chr7	125946997	125947668
chr7	125947669	125947839
chr7	125949215	125949382
chr7	126037977	126038399
chr7	126126808	126127645
chr7	126157423	126157939
chr7	126219972	126220578
chr7	126259224	126259885
chr7	126302357	126303325
chr7	126303326	126304618
chr7	126307382	126308336
chr7	126311075	126311430
chr7	126311431	126311813
chr7	126311814	126312281
chr7	126314003	126314417
chr7	126316590	126317552
chr7	126325854	126326039
chr7	126330177	126330829
chr7	126332766	126333292
chr7	126334866	126335314
chr7	126335315	126335759
chr7	126335760	126335931
chr7	126344733	126346471
chr7	126387334	126388161
chr7	126390195	126390350
chr7	126399848	126400026
chr7	126407632	126407756
chr7	126419104	126419460
chr7	126436354	126436451
chr7	126443993	126444074
chr7	126444075	126444330
chr7	126452234	126452488
chr7	126465442	126465743
chr7	126565129	126565514
chr7	126574117	126575525
chr7	126579313	126580180
chr7	126580181	126581300
chr7	126581301	126581560
chr7	126668634	126668703
chr7	126671487	126671553
chr7	126672925	126672977
chr7	126677678	126678280
chr7	126781038	126781251
chr7	126792643	126793124
chr7	126798299	126798868
chr7	126800255	126800397
chr7	126818194	126818263
chr7	126865705	126866006
chr7	127021221	127021965
chr7	127021966	127022091
chr8	118906881	118908340
chr8	118911712	118911840
chr8	118919693	118919830
chr8	118988547	118989224
chr8	118993467	118993557
chr8	119048462	119049161
chr8	119070944	119071321
chr8	119141268	119141980
chr8	119142025	119142450
chr8	119144173	119144436
chr8	119156920	119156973
chr8	119159942	119160024
chr8	119169803	119170080
chr8	119177225	119177649
chr8	119188237	119190263
chr8	119190264	119190659
chr8	119264647	119264884
chr8	119268368	119270103
chr8	119271547	119271674
chr8	119273503	119273781
chr8	119347103	119347341
chr8	119365159	119366068
chr9	130752950	130753111
chr9	130758202	130758976
chr9	130758977	130759030
chr9	130785107	130785721
chr9	130816940	130817091
chr9	130964585	130964720
chrX	122646379	122646631
chrX	122647584	122648189
chrX	122655122	122656282
chrX	122673942	122674340
chrX	122685566	122685744
chrX	122840064	122840165
chrX	122870919	122871399
chrX	122871400	122872103
chrX	122875038	122875271
chrX	122875272	122875599
chrX	122923807	122926342
chrX	122926343	122926874
chrX	122930208	122930516
chrX	122930517	122931156
chrX	122931157	122931759
chrX	122933256	122933684
chrX	122955991	122956121
chrX	122956122	122956924
chrX	122956925	122957357
chrX	123022846	123023556
chrX	123034783	123034925
chrX	123043174	123043586
chrX	123043587	123043736
chrX	123043737	123044295
chrX	152977719	152978433
chrX	153049058	153049123
chrX	153092243	153093189
chrX	153099887	153100349
chrX	153129628	153130502
chrX	153137004	153137469
chrX	153167168	153168008
chrX	153174813	153175275
chrX	153183212	153183481
chrX	153183482	153183862
chrX	153407914	153408072
chrX	153459544	153460153
chrX	153507174	153507783
chrX	153615029	153615694
chrX	153682203	153682933
chrX	153697793	153698446
chrX	153946622	153947520
chrX	153962899	153963329
