# Supplementary material for: Multivariate Hawkes process models of the occurrence of regulatory elements
Source: BMC Bioinformatics. 2010 Sep 9;11:456. doi: 10.1186/1471-2105-11-456 (PMC2949889; doi:10.1186/1471-2105-11-456)
Supplement: Additional file 3 — ENCODE pilot data - hr00. Affymetrix ChIP-chip sites for the ENCODE pilot project to time hr00 with chromosome number, start position and end position for the enriched regions. [file 1471-2105-11-456-S3.ZIP › encodeAffyChIpHl60SitesHr00/encodeAffyChIpHl60SitesCtcfHr00.txt]

chr1	149471327	149471745
chr1	149683235	149684228
chr1	149692406	149692853
chr1	149692854	149692980
chr1	149693020	149693082
chr1	149747072	149747489
chr1	149870738	149871177
chr1	149874255	149876017
chr1	149896120	149896243
chr10	55154582	55154735
chr10	55172154	55172754
chr10	55172844	55173283
chr10	55202256	55202322
chr10	55215117	55215345
chr10	55228540	55228594
chr10	55237472	55237596
chr10	55237597	55237800
chr10	55237801	55237970
chr10	55241456	55241936
chr10	55248535	55248619
chr10	55255480	55256289
chr10	55256290	55256584
chr10	55256585	55256788
chr10	55278359	55278640
chr10	55290603	55291042
chr10	55307321	55307873
chr10	55334027	55334222
chr10	55366497	55366992
chr10	55368290	55368737
chr10	55376505	55376877
chr10	55390480	55390984
chr10	55453311	55453480
chr10	55501679	55501891
chr10	55509832	55509995
chr10	55564161	55564557
chr10	55564558	55564660
chr10	55616778	55616859
chr10	55642810	55643061
chr10	55643062	55643715
chr10	55645061	55645206
chr11	4950287	4950373
chr11	4957802	4957896
chr11	4973415	4973688
chr11	4994370	4994433
chr11	5053113	5053644
chr11	5071759	5071826
chr11	5071827	5072517
chr11	5072561	5072902
chr11	5077669	5077861
chr11	5084499	5084838
chr11	5097788	5097971
chr11	5097972	5098253
chr11	5107639	5107876
chr11	5107877	5108487
chr11	5108488	5108570
chr11	5112613	5113087
chr11	5234794	5235242
chr11	5235243	5235307
chr11	5290587	5290786
chr11	5316596	5317126
chr11	5317127	5317213
chr11	5317214	5317744
chr11	5317745	5317903
chr11	5317904	5317955
chr11	5398028	5398239
chr11	5405449	5405607
chr11	5424076	5424129
chr11	5428358	5428465
chr11	5519796	5519863
chr11	5527242	5527755
chr11	5552915	5552968
chr11	5561835	5562055
chr11	5563963	5564589
chr11	5613465	5613537
chr11	5666757	5666916
chr11	116261291	116261426
chr11	116286126	116286270
chr11	116291288	116291342
chr11	116298725	116298812
chr11	116311268	116311787
chr11	116318130	116318260
chr11	116332794	116333176
chr11	116346230	116346430
chr11	116373657	116373770
chr11	116378475	116378577
chr11	116378578	116378689
chr11	116378690	116379072
chr11	116401676	116401861
chr11	116401862	116401982
chr11	116408796	116409319
chr11	116410602	116410918
chr11	116417522	116417672
chr11	116417673	116417737
chr11	116417738	116417919
chr11	116420005	116420443
chr11	116420828	116421713
chr11	116444793	116444982
chr11	130731290	130731785
chr11	130733408	130733589
chr11	130894559	130895290
chr11	130935353	130935661
chr12	38643052	38643468
chr12	38643602	38643735
chr12	38692035	38692582
chr12	38694906	38695012
chr12	38724588	38726088
chr12	38727446	38727620
chr12	38775952	38776309
chr12	38776310	38776396
chr12	38776397	38776662
chr12	38810072	38810515
chr12	38847604	38847706
chr12	38908894	38909378
chr12	38943167	38943277
chr12	38959307	38959472
chr12	38959473	38959676
chr12	38966246	38966785
chr12	38984057	38984205
chr12	38984206	38984425
chr12	38984426	38984602
chr12	39045314	39045528
chr12	39047506	39047710
chr12	39047711	39047780
chr12	39047781	39047943
chr12	39061265	39061494
chr12	39073181	39073233
chr12	39095662	39095767
chr12	39095839	39095990
chr12	39111565	39111772
chr12	39116594	39116741
chr12	39116742	39116801
chr12	39119689	39119821
chr12	39125497	39125730
chr13	29515798	29516115
chr13	29584939	29585523
chr13	29691109	29691280
chr13	29750556	29750985
chr13	29750986	29751140
chr13	29774644	29775234
chr13	29787816	29787893
chr13	29821646	29822062
chr13	29898680	29899439
chr13	112385004	112385059
chr13	112397458	112397560
chr13	112408484	112408637
chr13	112452014	112452591
chr13	112489332	112490458
chr13	112491588	112492748
chr13	112519064	112519127
chr13	112691991	112692049
chr13	112834119	112834352
chr14	52979335	52979393
chr14	53020669	53020754
chr14	53020755	53021474
chr14	53027420	53027902
chr14	53027903	53028201
chr14	53077146	53077525
chr14	53102758	53103006
chr14	53109505	53109588
chr14	53115733	53116014
chr14	53154498	53154764
chr14	53167967	53168157
chr14	53168158	53168358
chr14	53168359	53168444
chr14	53172511	53172594
chr14	53250589	53250731
chr14	53285136	53285587
chr14	53315349	53315485
chr14	53324925	53325221
chr14	53349609	53350333
chr14	53419483	53419650
chr14	53419651	53419721
chr14	53419722	53420283
chr14	53421337	53421434
chr14	53429128	53429552
chr14	53440685	53440752
chr14	53440753	53441106
chr14	53441107	53441635
chr14	98478906	98479004
chr14	98529045	98529129
chr14	98579883	98580074
chr14	98871862	98872304
chr14	98908392	98908702
chr15	41529656	41530005
chr15	41533752	41534172
chr15	41558773	41558859
chr15	41558902	41559064
chr15	41671065	41671798
chr15	41723249	41723476
chr15	41723477	41723926
chr15	41723927	41724418
chr15	41735847	41736043
chr15	41736044	41736155
chr15	41736156	41736279
chr15	41770897	41771630
chr15	41846883	41846969
chr15	41880925	41881197
chr16	221810	221872
chr16	300855	300918
chr16	25808197	25808252
chr16	25808253	25808408
chr16	25887954	25888128
chr16	25916112	25916183
chr16	25916184	25916613
chr16	25941652	25942071
chr16	25942072	25942193
chr16	25942194	25942547
chr16	26054326	26054393
chr16	60834769	60834964
chr16	60847064	60847147
chr16	60907447	60907539
chr16	60915733	60916105
chr16	60932505	60932593
chr16	60947761	60948222
chr16	60950325	60950447
chr16	60992560	60992806
chr16	61038005	61038488
chr16	61077401	61078172
chr16	61107351	61107551
chr16	61115583	61115728
chr16	61155686	61155745
chr16	61190464	61190942
chr16	61190943	61191397
chr16	61215091	61215149
chr16	61243840	61244090
chr16	61263531	61263716
chr16	61277913	61277984
chr16	61277985	61278098
chr16	61278099	61278168
chr16	61284066	61284190
chr16	61291677	61292461
chr16	61294093	61294257
chr16	61299109	61299186
chr16	61308400	61308476
chr16	61326682	61326841
chr18	23723255	23723812
chr18	23733520	23733792
chr18	23787427	23787512
chr18	23793130	23793752
chr18	23799631	23800091
chr18	23825426	23825831
chr18	23835221	23835319
chr18	23848790	23848848
chr18	23848849	23849012
chr18	23854581	23855484
chr18	23856169	23856505
chr18	23856506	23857270
chr18	23857271	23858351
chr18	23858352	23858650
chr18	23861222	23861696
chr18	23869322	23869972
chr18	23886470	23886571
chr18	23894592	23894679
chr18	23896468	23896532
chr18	23924560	23925346
chr18	23925347	23925474
chr18	24014760	24015387
chr18	24020224	24020667
chr18	24020730	24020795
chr18	24024458	24024568
chr18	24024569	24024911
chr18	24051662	24051781
chr18	24100855	24101293
chr18	24108815	24109400
chr18	24122137	24122556
chr18	24178570	24178840
chr18	59414405	59414849
chr18	59455058	59455236
chr18	59475302	59476220
chr18	59515944	59516817
chr18	59590648	59590770
chr18	59596834	59597243
chr18	59597863	59598137
chr18	59621066	59621521
chr18	59641330	59641772
chr18	59645521	59645708
chr18	59645727	59646258
chr18	59650502	59650582
chr18	59652971	59653258
chr18	59668105	59668276
chr18	59708322	59708392
chr18	59717890	59717994
chr18	59778263	59778350
chr18	59778417	59778789
chr18	59783771	59783902
chr18	59802432	59802516
chr18	59822366	59822459
chr18	59894249	59894381
chr19	59293020	59293366
chr19	59488254	59488610
chr19	59506767	59506858
chr19	59526612	59526862
chr19	59594138	59594573
chr19	59759536	59759841
chr19	59759875	59760217
chr19	59768850	59769552
chr19	59972031	59972125
chr2	51524371	51524517
chr2	51548031	51548584
chr2	51548585	51549111
chr2	51549112	51549330
chr2	51549331	51549715
chr2	51551964	51552096
chr2	51584559	51584862
chr2	51626647	51626767
chr2	51651935	51652099
chr2	51652500	51652582
chr2	51658984	51659161
chr2	51659162	51659450
chr2	51679322	51680148
chr2	51709767	51709910
chr2	51713294	51713674
chr2	51713675	51714056
chr2	51715754	51716007
chr2	51730420	51730989
chr2	51748463	51748747
chr2	51752997	51753252
chr2	51753253	51753357
chr2	51753358	51753752
chr2	51762643	51763085
chr2	51777844	51778121
chr2	51779443	51779597
chr2	51779827	51780254
chr2	51780300	51780774
chr2	51798706	51799112
chr2	51803551	51803903
chr2	51803904	51804123
chr2	51810361	51810547
chr2	51810548	51810888
chr2	51825224	51825379
chr2	51828751	51829062
chr2	51842033	51842123
chr2	51849271	51849652
chr2	51899932	51900473
chr2	51911088	51911261
chr2	51911773	51911929
chr2	51913240	51913824
chr2	51944514	51944641
chr2	51978053	51978246
chr2	52009651	52010118
chr2	220361140	220361580
chr2	220436311	220436369
chr2	234433435	234433497
chr2	234433498	234433960
chr2	234433961	234434040
chr2	234518084	234518471
chr2	234518515	234518581
chr2	234587147	234587631
chr2	234587632	234587698
chr2	234587699	234587810
chr2	234634538	234634748
chr2	234634749	234634877
chr2	234641486	234641968
chr20	33395141	33395226
chr20	33453189	33453364
chr20	33533370	33533446
chr20	33759791	33760325
chr20	33762299	33762901
chr20	33763035	33763187
chr20	33768067	33768250
chr20	33780458	33780523
chr20	33782957	33783507
chr20	33795040	33795121
chr21	32714019	32714311
chr21	32914608	32914774
chr21	32931906	32932220
chr21	32932221	32932573
chr21	32937674	32938014
chr21	32938015	32938648
chr21	32945039	32945326
chr21	32946800	32947042
chr21	32947088	32947592
chr21	32964867	32964948
chr21	32967142	32967512
chr21	32973245	32973370
chr21	32995160	32995468
chr21	33019402	33019482
chr21	33044578	33044715
chr21	33053107	33053250
chr21	33053251	33054340
chr21	33081094	33081178
chr21	33113966	33114093
chr21	33125344	33125693
chr21	33132763	33132862
chr21	33132863	33133215
chr21	33133242	33133348
chr21	33143515	33143971
chr21	33155887	33156448
chr21	33234447	33234574
chr21	33407825	33407905
chr21	33523500	33523582
chr21	33648063	33648213
chr21	33655201	33655437
chr21	33655438	33655767
chr21	33750584	33750721
chr21	33750722	33751059
chr21	33759659	33760074
chr21	33770129	33770629
chr21	33770630	33770997
chr21	33817300	33817598
chr21	33842597	33842950
chr21	33842951	33843198
chr21	33864819	33864920
chr21	33864921	33865019
chr21	33867289	33867756
chr21	33867757	33868097
chr21	33871897	33872002
chr21	33872003	33872129
chr21	33872130	33872736
chr21	33877509	33878035
chr21	33884117	33884528
chr21	33888230	33888291
chr21	33911503	33911562
chr21	33930196	33930273
chr21	33930274	33930735
chr21	33989756	33990063
chr21	33997387	33997536
chr21	34044612	34044805
chr21	34044831	34045469
chr21	34053139	34053674
chr21	34061521	34062436
chr21	34084627	34084891
chr21	34094321	34094720
chr21	34113067	34113845
chr21	34114487	34114832
chr21	34316754	34317034
chr21	34340723	34341332
chr21	39258671	39258921
chr21	39326683	39327266
chr21	39471209	39471439
chr21	39471440	39471897
chr21	39471898	39472031
chr21	39479036	39479340
chr21	39485551	39486430
chr21	39486431	39486813
chr21	39486814	39487608
chr21	39495485	39495607
chr21	39495633	39495735
chr21	39507176	39507957
chr21	39562998	39563074
chr21	39567142	39567268
chr21	39713548	39713880
chr21	39724766	39725258
chr21	39725626	39726285
chr21	39728858	39729313
chr22	30141371	30141451
chr22	30263799	30263934
chr22	30397809	30398229
chr22	30521682	30522073
chr22	30531944	30532090
chr22	30541841	30541991
chr22	30803466	30803588
chr22	30803589	30804069
chr22	30804070	30804187
chr22	30948063	30948219
chr22	30990608	30990928
chr22	30990929	30991539
chr22	31002054	31002527
chr22	31002528	31002713
chr22	31070683	31070887
chr22	31100923	31100982
chr22	31101002	31101380
chr22	31117734	31118258
chr22	31142461	31142573
chr22	31207054	31207585
chr22	31210124	31210230
chr22	31212239	31213632
chr22	31213633	31213947
chr22	31221131	31221343
chr22	31314351	31314770
chr22	31385674	31385776
chr22	31438898	31439329
chr22	31672814	31672985
chr22	31741367	31741447
chr22	31741448	31741722
chr22	31741723	31741799
chr4	118547232	118548175
chr4	118559264	118559748
chr4	118563559	118563761
chr4	118601600	118602416
chr4	118605536	118605688
chr4	118631631	118631809
chr4	118636474	118637127
chr4	118640379	118640525
chr4	118645383	118645711
chr4	118645884	118646281
chr4	118671166	118672211
chr4	118673482	118673628
chr4	118678502	118678729
chr4	118708893	118708983
chr4	118783725	118783822
chr4	118794391	118794512
chr4	118812308	118812516
chr4	118830498	118831003
chr4	118873362	118873787
chr4	118919175	118919763
chr5	56023550	56023629
chr5	56023630	56023879
chr5	56023880	56024338
chr5	56045015	56045076
chr5	56068944	56069010
chr5	56076007	56076069
chr5	56120777	56121094
chr5	56138114	56138400
chr5	56138401	56138478
chr5	56149168	56149291
chr5	56160206	56160573
chr5	56176828	56176972
chr5	56176973	56177304
chr5	56179242	56179355
chr5	56179393	56179470
chr5	56179471	56179523
chr5	56179524	56179847
chr5	56186655	56187701
chr5	56207516	56207967
chr5	56211571	56212925
chr5	56225566	56225886
chr5	56246310	56246617
chr5	56246662	56247118
chr5	56252101	56252201
chr5	56261739	56261877
chr5	56321064	56321324
chr5	56321471	56321648
chr5	56370856	56370974
chr5	131306016	131306349
chr5	131317235	131317311
chr5	131317312	131317523
chr5	131317524	131317613
chr5	131320790	131320916
chr5	131548608	131549387
chr5	131703107	131703194
chr5	131777030	131777385
chr5	131906198	131906341
chr5	131915917	131916155
chr5	131919466	131919758
chr5	131923532	131923844
chr5	131939059	131939359
chr5	131943898	131943986
chr5	131944581	131944673
chr5	131972755	131972955
chr5	132068010	132068999
chr5	132069177	132069283
chr5	132069284	132069396
chr5	132069397	132069820
chr5	132089343	132090169
chr5	132098590	132098974
chr5	132216502	132217004
chr5	132253807	132254154
chr5	132262613	132262882
chr5	132267855	132268355
chr5	142135610	142135855
chr5	142168085	142168581
chr5	142190554	142190633
chr5	142222696	142222808
chr5	142226318	142226405
chr5	142248412	142248773
chr5	142275544	142275973
chr5	142281561	142281706
chr5	142288994	142289571
chr5	142325622	142326101
chr5	142333115	142333777
chr6	73807412	73807677
chr6	73826044	73826217
chr6	73845694	73845828
chr6	73871828	73872369
chr6	73878293	73878715
chr6	73879558	73879658
chr6	73879659	73879766
chr6	73879767	73880280
chr6	73885134	73886272
chr6	73897809	73897997
chr6	73920195	73920510
chr6	73920511	73920933
chr6	73939600	73939710
chr6	73956633	73956783
chr6	73985380	73985557
chr6	73985558	73986021
chr6	73986022	73986117
chr6	73986118	73986169
chr6	74062924	74063129
chr6	74162241	74162320
chr6	74173451	74173555
chr6	74184055	74184449
chr6	74191058	74191222
chr6	74267213	74267506
chr6	108378491	108378901
chr6	108391613	108391882
chr6	108407588	108407666
chr6	108413052	108413199
chr6	108471572	108471938
chr6	108471939	108472148
chr6	108472149	108472379
chr6	108472462	108472864
chr6	108475721	108475820
chr6	108475821	108475884
chr6	108475885	108476011
chr6	108476012	108476164
chr6	108476165	108476460
chr6	108565041	108565513
chr6	108607045	108607227
chr6	108654851	108655278
chr6	108708579	108708688
chr6	108719649	108720062
chr6	108782849	108783562
chr6	108783604	108783688
chr6	108809029	108809519
chr6	108809539	108809646
chr6	108820483	108820607
chr6	108820608	108820945
chr6	108831838	108832036
chr6	132227452	132227546
chr6	132246598	132246682
chr6	132288446	132288510
chr6	132349105	132349277
chr6	132349278	132349350
chr6	132349351	132349650
chr6	132352835	132353055
chr6	132353056	132353449
chr6	132381026	132381146
chr6	132393500	132393595
chr6	132393596	132394026
chr6	132402524	132402716
chr6	132439393	132439956
chr6	132440644	132440981
chr6	132460923	132461037
chr6	132461061	132461266
chr6	132464407	132464477
chr6	132486400	132486506
chr6	132556782	132557485
chr6	132598686	132598996
chr6	132600376	132600573
chr6	132600574	132600724
chr6	132600725	132601089
chr6	132650829	132651837
chr6	132654073	132654158
chr6	132662785	132662924
chr6	132706728	132707250
chr7	26949669	26950184
chr7	26952949	26953084
chr7	26956755	26957243
chr7	27038506	27038568
chr7	27038569	27038639
chr7	27047436	27047513
chr7	27356817	27357213
chr7	89627299	89627974
chr7	89655343	89655431
chr7	89689085	89689211
chr7	89693346	89694244
chr7	89729968	89730761
chr7	89733306	89733382
chr7	89733882	89734142
chr7	89744491	89745384
chr7	89765130	89765993
chr7	89785692	89786015
chr7	89820962	89821881
chr7	89860656	89861129
chr7	89861165	89861626
chr7	89872640	89872915
chr7	90064998	90065661
chr7	90067585	90068069
chr7	90126135	90126695
chr7	90162083	90162670
chr7	90212976	90213035
chr7	90269261	90269432
chr7	90271898	90271972
chr7	90271973	90272143
chr7	90285785	90286209
chr7	90286226	90286765
chr7	90333340	90333452
chr7	90333453	90333586
chr7	90383976	90384774
chr7	90384775	90384902
chr7	90385439	90386087
chr7	90386088	90386272
chr7	90415686	90416131
chr7	90433740	90433946
chr7	90453869	90454670
chr7	90454671	90454757
chr7	90454758	90454914
chr7	90522752	90522816
chr7	90577822	90578027
chr7	90588735	90588867
chr7	113723802	113723911
chr7	113732501	113732557
chr7	113754391	113754730
chr7	113762297	113762701
chr7	113793098	113793282
chr7	113815449	113816140
chr7	113816141	113816204
chr7	113832936	113833132
chr7	113833175	113833689
chr7	113848153	113848290
chr7	113848291	113848834
chr7	113848835	113849143
chr7	113854802	113854891
chr7	113854892	113855742
chr7	113860612	113861074
chr7	113868766	113868862
chr7	113876723	113876899
chr7	113898299	113898731
chr7	113898732	113898938
chr7	113901607	113901742
chr7	113923910	113924064
chr7	113926440	113926976
chr7	113927042	113927169
chr7	113933781	113933881
chr7	113950170	113950227
chr7	113951423	113951640
chr7	113984615	113984779
chr7	113994011	113994340
chr7	114001501	114001847
chr7	114005552	114006266
chr7	114053071	114053440
chr7	114062114	114062334
chr7	114070553	114071067
chr7	114088530	114090136
chr7	114092916	114093326
chr7	114093327	114093432
chr7	114107806	114107911
chr7	114108611	114108873
chr7	114117598	114117662
chr7	114117663	114117935
chr7	114119962	114120290
chr7	114120291	114120411
chr7	114166407	114166652
chr7	114166653	114166834
chr7	114183994	114184644
chr7	114199819	114199927
chr7	114230257	114230531
chr7	114252501	114252565
chr7	114310461	114310948
chr7	114323755	114323867
chr7	114338072	114338239
chr7	114338282	114338540
chr7	114390464	114390611
chr7	114390612	114391215
chr7	114399215	114399359
chr7	114445564	114446203
chr7	114518127	114518348
chr7	114555625	114555841
chr7	114555842	114556170
chr7	114571883	114571985
chr7	114584191	114584251
chr7	114584252	114584403
chr7	114588325	114588923
chr7	114631167	114631271
chr7	114631272	114631385
chr7	114709480	114709976
chr7	115608046	115608185
chr7	115663230	115663363
chr7	115680279	115680446
chr7	115685809	115686461
chr7	115765076	115765703
chr7	115794231	115794510
chr7	115796909	115796971
chr7	115796972	115797074
chr7	115818206	115818313
chr7	115829327	115829461
chr7	115855497	115855952
chr7	115896058	115896658
chr7	115910994	115911222
chr7	115933995	115934408
chr7	115934409	115934529
chr7	115934530	115934606
chr7	115935655	115935707
chr7	116016457	116016705
chr7	116055430	116055739
chr7	116084465	116084814
chr7	116084815	116085355
chr7	116085356	116085450
chr7	116128171	116128404
chr7	116199534	116199710
chr7	116199711	116199959
chr7	116230214	116231118
chr7	116291957	116292034
chr7	116316183	116316409
chr7	116336800	116337279
chr7	116344962	116345418
chr7	116345419	116345724
chr7	116345725	116346186
chr7	116352729	116352837
chr7	116370841	116370957
chr7	116374563	116374619
chr7	116374620	116375050
chr7	116375051	116375214
chr7	116446774	116446838
chr7	116463371	116463532
chr7	116463572	116464087
chr7	116484050	116484922
chr7	116555106	116555190
chr7	116555191	116556201
chr7	116556202	116556701
chr7	116603415	116603481
chr7	116697078	116697222
chr7	116715906	116715960
chr7	116740880	116741180
chr7	116741181	116741353
chr7	116746100	116746621
chr7	116790635	116790841
chr7	116790887	116791153
chr7	116794540	116795133
chr7	116795134	116796117
chr7	116801303	116801953
chr7	116801954	116802052
chr7	116802053	116802301
chr7	116807699	116807825
chr7	116810678	116810974
chr7	116820513	116820818
chr7	116836371	116836591
chr7	116840747	116841075
chr7	116864691	116864945
chr7	116915891	116916085
chr7	117005256	117005393
chr7	117020344	117020503
chr7	117046035	117046460
chr7	117054168	117054336
chr7	117054948	117055393
chr7	117137787	117137935
chr7	117138071	117138196
chr7	117139818	117139996
chr7	117203813	117204045
chr7	117208336	117208405
chr7	117216516	117216598
chr7	117254029	117254104
chr7	117273630	117273708
chr7	117281432	117281543
chr7	117281556	117281637
chr7	117284772	117285039
chr7	117298154	117298468
chr7	117303590	117303681
chr7	125952692	125952971
chr7	125953118	125953195
chr7	125964221	125964631
chr7	126011777	126012003
chr7	126024553	126025046
chr7	126061025	126061397
chr7	126154441	126154547
chr7	126159328	126159456
chr7	126189954	126190142
chr7	126259433	126259662
chr7	126282424	126282494
chr7	126282513	126282568
chr7	126287957	126288011
chr7	126288012	126288388
chr7	126288389	126288609
chr7	126301028	126301111
chr7	126320894	126321348
chr7	126358772	126358900
chr7	126415944	126416190
chr7	126436427	126436664
chr7	126561479	126562084
chr7	126656006	126656113
chr7	126689867	126689951
chr7	126724715	126724883
chr7	126724884	126725383
chr7	126776203	126776339
chr7	126776340	126776804
chr7	126784433	126784558
chr7	126797673	126798188
chr7	126798189	126798579
chr7	126798580	126798764
chr7	126798765	126798868
chr7	126800816	126801069
chr7	126801095	126801200
chr7	126811835	126811888
chr7	126811889	126812039
chr7	126812040	126812403
chr7	126832327	126832710
chr7	126832711	126832768
chr7	126863528	126863744
chr7	126951345	126951715
chr8	118903154	118903258
chr8	118964442	118964590
chr8	118985645	118985789
chr8	118985790	118986185
chr8	118986186	118986554
chr8	118988985	118989142
chr8	119013019	119013094
chr8	119013155	119013514
chr8	119096903	119097077
chr8	119113829	119113915
chr8	119210797	119211268
chr8	119222033	119222097
chr8	119223533	119223674
chr8	119274972	119275241
chr8	119300604	119300826
chr8	119359261	119359407
chr8	119359408	119359579
chr8	119364338	119364530
chr8	119364531	119364659
chr8	119372359	119372562
chr8	119379918	119380004
chr9	130760200	130760778
chr9	130767864	130768472
chr9	130771452	130771732
chr9	131042451	131042686
chrX	122669686	122670208
chrX	122670209	122670264
chrX	122674287	122674501
chrX	122846306	122846645
chrX	122864489	122864552
chrX	122871778	122872103
chrX	122872104	122872439
chrX	122879379	122879993
chrX	122879994	122880046
chrX	122903688	122903977
chrX	122904001	122905018
chrX	122933090	122933278
chrX	123010578	123010980
chrX	123022778	123023379
chrX	123029255	123029645
chrX	123029646	123030212
chrX	123032096	123032202
chrX	123032203	123032446
chrX	123032447	123032882
chrX	123038619	123039206
chrX	123043147	123043588
chrX	123053835	123054295
chrX	152767860	152768348
chrX	152982776	152983221
chrX	153707585	153708181
chrX	153718320	153718445
chrX	153812173	153812254
chrX	153945697	153945775
