# Supplementary material for: Multivariate Hawkes process models of the occurrence of regulatory elements
Source: BMC Bioinformatics. 2010 Sep 9;11:456. doi: 10.1186/1471-2105-11-456 (PMC2949889; doi:10.1186/1471-2105-11-456)
Supplement: Additional file 3 — ENCODE pilot data - hr00. Affymetrix ChIP-chip sites for the ENCODE pilot project to time hr00 with chromosome number, start position and end position for the enriched regions. [file 1471-2105-11-456-S3.ZIP › encodeAffyChIpHl60SitesHr00/encodeAffyChIpHl60SitesH3K27me3Hr00.txt]

chr1	149426588	149426730
chr1	149426772	149427127
chr1	149464473	149464558
chr1	149635125	149635539
chr1	149651205	149652067
chr1	149674425	149674579
chr1	149680697	149681405
chr1	149684685	149684820
chr1	149692017	149692445
chr1	149692509	149692937
chr1	149693215	149693294
chr1	149697068	149697362
chr1	149702300	149702849
chr1	149704103	149704715
chr1	149746231	149746644
chr1	149749119	149749706
chr1	149821498	149821892
chr1	149827028	149827531
chr1	149853316	149854010
chr1	149863984	149864312
chr1	149879081	149879399
chr1	149879400	149879787
chr1	149899363	149899744
chr1	149903853	149904819
chr10	55183478	55184053
chr10	55209560	55209730
chr10	55258144	55258319
chr10	55258320	55258707
chr10	55258708	55259023
chr10	55259481	55259771
chr10	55270766	55270961
chr10	55271299	55271425
chr10	55273060	55273552
chr10	55278148	55278406
chr10	55278486	55278938
chr10	55282196	55282862
chr10	55295971	55296264
chr10	55296284	55296406
chr10	55317271	55317337
chr10	55338218	55338738
chr10	55364737	55365228
chr10	55377140	55377383
chr10	55383869	55384425
chr10	55484090	55484659
chr10	55506656	55506823
chr10	55509135	55509328
chr10	55564558	55564677
chr10	55585596	55586031
chr10	55615259	55615555
chr10	55615602	55615670
chr10	55634542	55635296
chr10	55641179	55641656
chr10	55642896	55643135
chr10	55643136	55643245
chr10	55643246	55643823
chr11	2020477	2020949
chr11	2119251	2120769
chr11	2128327	2128953
chr11	4951821	4951976
chr11	4953502	4953631
chr11	4957971	4958613
chr11	4972950	4973035
chr11	4973036	4973973
chr11	4973974	4974147
chr11	4988306	4988956
chr11	5045286	5045476
chr11	5053198	5053374
chr11	5053393	5053774
chr11	5067510	5068028
chr11	5073431	5073858
chr11	5076227	5076426
chr11	5077862	5079289
chr11	5086384	5086455
chr11	5094568	5094822
chr11	5097545	5097872
chr11	5107940	5108408
chr11	5108409	5109488
chr11	5110267	5110791
chr11	5205567	5205766
chr11	5209703	5209832
chr11	5218575	5218732
chr11	5219383	5219875
chr11	5228837	5229032
chr11	5234812	5235352
chr11	5244659	5247191
chr11	5248233	5248997
chr11	5268046	5268114
chr11	5277140	5277597
chr11	5277680	5278233
chr11	5280883	5281253
chr11	5290220	5290674
chr11	5298758	5298824
chr11	5303467	5303976
chr11	5317212	5318903
chr11	5319721	5319972
chr11	5325252	5326184
chr11	5326185	5326249
chr11	5326250	5326440
chr11	5327498	5327880
chr11	5345826	5346416
chr11	5361276	5361936
chr11	5366317	5366545
chr11	5385079	5386295
chr11	5401366	5401998
chr11	5402818	5403735
chr11	5410330	5410727
chr11	5410752	5411265
chr11	5452757	5452909
chr11	5470753	5470956
chr11	5553301	5553662
chr11	5553663	5554187
chr11	5555353	5555423
chr11	5555424	5556479
chr11	5633115	5633618
chr11	5683025	5683844
chr11	5701051	5702000
chr11	5707237	5707835
chr11	5707836	5707887
chr11	5707888	5707952
chr11	5708989	5709401
chr11	5710801	5712797
chr11	5712826	5713064
chr11	5713065	5713401
chr11	5713402	5713790
chr11	5727546	5727604
chr11	64164650	64164965
chr11	64164966	64165589
chr11	64165590	64166017
chr11	64166018	64166207
chr11	64200981	64201102
chr11	64201103	64201244
chr11	64203171	64203391
chr11	116056145	116056465
chr11	116282507	116282601
chr11	116344440	116344917
chr11	116378578	116378671
chr11	116417797	116418143
chr11	130619885	130620125
chr11	130622060	130623044
chr11	130637420	130638179
chr11	130662048	130662108
chr11	130662566	130662758
chr11	130666403	130666670
chr11	130672996	130673201
chr11	130682316	130683130
chr11	130685865	130686332
chr11	130694225	130694665
chr11	130730571	130730967
chr11	130730968	130731030
chr11	130731031	130731410
chr11	130732872	130732988
chr11	130744753	130746895
chr11	130757011	130757089
chr11	130761787	130762068
chr11	130775376	130775835
chr11	130836079	130836568
chr11	130893983	130894334
chr11	130894335	130895192
chr11	130895193	130895290
chr11	130916980	130917122
chr11	130946327	130946398
chr11	130953564	130954156
chr11	131002046	131002953
chr11	131025717	131025859
chr12	38632498	38632607
chr12	38632608	38632764
chr12	38632788	38632943
chr12	38650746	38651282
chr12	38657024	38657434
chr12	38722997	38723331
chr12	38724875	38725224
chr12	38744583	38745167
chr12	38746936	38747722
chr12	38776310	38776551
chr12	38776552	38776782
chr12	38817155	38817344
chr12	38847190	38847282
chr12	38848813	38849516
chr12	38902891	38903167
chr12	38917543	38917841
chr12	38926362	38927446
chr12	38931048	38931648
chr12	38937423	38938080
chr12	38951601	38951893
chr12	38958844	38959084
chr12	38959281	38959676
chr12	38990011	38990366
chr12	39000611	39001051
chr12	39001052	39001283
chr12	39019717	39020048
chr12	39050377	39050497
chr12	39055099	39055207
chr12	39073295	39073761
chr12	39076479	39076667
chr12	39076668	39077022
chr12	39077023	39077191
chr12	39078723	39079441
chr12	39095205	39095906
chr12	39097604	39098238
chr12	39099718	39100250
chr12	39100295	39100943
chr12	39110577	39110740
chr12	39116758	39116840
chr12	39123391	39124286
chr13	29426654	29427202
chr13	29506853	29507019
chr13	29510929	29511835
chr13	29578908	29579680
chr13	29585156	29585679
chr13	29589172	29589543
chr13	29591778	29592084
chr13	29592085	29592550
chr13	29592551	29592642
chr13	29632357	29632875
chr13	29635990	29636860
chr13	29682902	29683122
chr13	29744210	29744990
chr13	29745944	29746522
chr13	29752872	29753071
chr13	29786281	29786361
chr13	29787835	29787916
chr13	29821667	29822018
chr13	29875940	29876293
chr13	29907346	29908060
chr13	112342493	112343046
chr13	112377996	112378808
chr13	112408421	112409054
chr13	112447690	112448052
chr13	112552910	112553362
chr13	112553363	112553587
chr13	112610451	112611918
chr13	112612478	112612912
chr13	112615657	112616356
chr13	112617916	112618161
chr13	112621884	112622157
chr13	112623657	112624809
chr13	112628155	112628329
chr13	112628330	112628707
chr13	112639332	112639760
chr13	112642630	112643039
chr13	112659334	112660405
chr13	112747931	112748962
chr13	112769636	112771815
chr13	112834089	112834646
chr14	52969669	52970026
chr14	52971383	52972148
chr14	52975869	52976523
chr14	52987149	52987289
chr14	52994575	52994817
chr14	53000506	53001010
chr14	53001324	53001820
chr14	53007974	53008624
chr14	53009263	53009500
chr14	53028142	53028700
chr14	53077504	53078374
chr14	53087953	53088592
chr14	53107900	53107964
chr14	53108579	53108966
chr14	53108967	53109164
chr14	53109165	53109794
chr14	53116411	53117334
chr14	53120077	53120222
chr14	53120266	53121320
chr14	53121321	53121480
chr14	53121481	53122190
chr14	53126771	53127272
chr14	53194258	53194565
chr14	53250511	53250668
chr14	53250797	53251434
chr14	53252477	53253110
chr14	53264461	53264871
chr14	53268201	53268374
chr14	53272439	53272822
chr14	53296229	53296884
chr14	53301418	53302073
chr14	53315349	53315569
chr14	53323244	53323336
chr14	53328052	53328900
chr14	53332906	53333173
chr14	53388382	53389028
chr14	53419608	53420069
chr14	53421378	53421543
chr14	53440685	53440906
chr14	98479314	98479446
chr14	98479447	98480379
chr14	98707483	98708273
chr14	98779900	98780278
chr14	98780279	98780993
chr14	98780994	98781117
chr14	98795632	98796099
chr14	98799617	98799839
chr14	98799840	98800546
chr14	98802270	98804046
chr14	98805015	98805682
chr14	98813074	98813690
chr14	98813691	98814766
chr15	41602768	41602827
chr15	41671030	41671187
chr15	41671188	41671926
chr15	41671927	41672684
chr15	41677057	41677196
chr15	41700321	41700714
chr15	41700715	41701311
chr15	41720037	41720576
chr15	41723813	41723965
chr15	41770862	41771019
chr15	41771020	41771758
chr15	41771759	41772516
chr15	41776768	41777038
chr15	41799669	41800180
chr15	41800181	41800777
chr15	41816320	41816384
chr15	41816385	41816744
chr15	41816745	41817135
chr15	41936452	41937015
chr15	41993719	41993831
chr15	42007314	42007846
chr16	132053	132264
chr16	160934	161168
chr16	167876	168490
chr16	376985	377237
chr16	419876	420541
chr16	444172	444721
chr16	25816733	25817306
chr16	25840470	25840968
chr16	25887954	25888151
chr16	25891747	25892859
chr16	25923518	25923986
chr16	25923987	25924142
chr16	25941635	25942193
chr16	25979244	25979474
chr16	25990698	25991581
chr16	26070347	26070831
chr16	26087476	26088447
chr16	26116583	26117473
chr16	26137793	26138241
chr16	26138242	26138314
chr16	26148634	26148722
chr16	26191856	26192299
chr16	26193522	26194248
chr16	26259156	26259693
chr16	60834769	60834964
chr16	60846979	60847218
chr16	60926910	60927177
chr16	60933921	60934312
chr16	60955280	60956222
chr16	60972794	60972878
chr16	60973452	60974018
chr16	60988976	60989458
chr16	61037896	61038409
chr16	61045053	61045511
chr16	61123169	61123684
chr16	61129239	61130013
chr16	61134348	61135069
chr16	61156550	61157247
chr16	61171925	61172074
chr16	61188865	61189017
chr16	61215107	61215190
chr16	61234657	61234722
chr16	61234723	61234970
chr16	61234971	61235167
chr16	61235168	61235236
chr16	61235237	61235805
chr16	61242419	61242492
chr16	61254416	61255162
chr16	61257017	61257761
chr16	61287471	61288310
chr16	61288311	61288443
chr16	61300298	61300867
chr16	61303994	61304545
chr16	61304557	61304668
chr16	61308582	61308735
chr16	61318501	61318674
chr16	61318710	61319232
chr16	61326039	61326355
chr16	61326356	61327235
chr18	23723255	23723586
chr18	23723587	23723872
chr18	23723873	23724221
chr18	23765601	23766235
chr18	23768447	23768652
chr18	23775714	23776793
chr18	23779450	23780445
chr18	23781412	23781527
chr18	23781596	23782357
chr18	23805727	23806043
chr18	23816887	23817697
chr18	23817700	23818332
chr18	23822114	23822570
chr18	23823947	23824388
chr18	23835295	23835459
chr18	23837609	23837774
chr18	23844370	23844608
chr18	23869074	23869368
chr18	23869369	23869972
chr18	23869973	23871503
chr18	23871504	23872070
chr18	23879843	23880162
chr18	23880163	23880446
chr18	23880447	23881526
chr18	23888621	23888816
chr18	23911427	23911550
chr18	23920041	23920483
chr18	23926626	23927096
chr18	23946886	23946996
chr18	23946997	23947488
chr18	23947489	23947986
chr18	23956599	23956799
chr18	23956866	23957052
chr18	23969205	23969736
chr18	23984416	23984498
chr18	24002245	24002676
chr18	24002790	24003697
chr18	24006809	24007454
chr18	24008000	24008287
chr18	24008288	24009202
chr18	24012364	24012674
chr18	24012675	24014223
chr18	24014803	24015292
chr18	24015293	24015765
chr18	24015766	24016444
chr18	24020126	24021145
chr18	24024458	24024974
chr18	24086328	24086637
chr18	24090306	24090435
chr18	24090531	24090744
chr18	24103322	24103623
chr18	24156290	24156948
chr18	24176389	24176844
chr18	24177171	24177231
chr18	24186188	24186880
chr18	24194938	24195774
chr18	59462552	59462669
chr18	59501457	59502272
chr18	59537207	59537601
chr18	59538151	59538713
chr18	59558189	59558253
chr18	59568796	59569510
chr18	59590828	59591993
chr18	59596649	59596987
chr18	59597965	59598157
chr18	59615257	59615809
chr18	59621116	59621446
chr18	59622807	59622933
chr18	59629903	59630013
chr18	59645539	59646020
chr18	59653199	59653884
chr18	59656143	59656308
chr18	59668640	59668788
chr18	59747606	59747695
chr18	59865136	59865967
chr18	59870898	59870980
chr18	59895908	59896855
chr18	59900793	59901104
chr18	59901105	59901254
chr18	59901255	59901977
chr19	59487858	59488751
chr19	59670846	59670948
chr19	59670949	59671414
chr19	59683157	59683303
chr19	59685877	59686227
chr19	59690926	59691422
chr19	59721725	59721809
chr19	59721833	59722344
chr19	59734908	59735207
chr19	59737582	59737673
chr19	59737988	59738276
chr19	59739391	59739505
chr19	59759051	59759697
chr19	59767819	59768288
chr19	59769006	59769454
chr19	59769455	59769661
chr19	59805119	59806630
chr19	59810152	59810361
chr19	59946582	59946762
chr19	59962967	59963421
chr19	59977688	59978203
chr19	59992568	59992983
chr2	51524604	51524816
chr2	51525873	51526251
chr2	51526252	51526588
chr2	51526589	51526830
chr2	51549433	51549715
chr2	51619985	51620184
chr2	51626176	51626726
chr2	51652120	51652620
chr2	51652765	51653278
chr2	51658984	51659469
chr2	51666649	51666808
chr2	51666809	51667165
chr2	51667166	51667394
chr2	51678854	51679015
chr2	51699774	51700116
chr2	51702521	51702909
chr2	51717245	51717461
chr2	51718129	51718787
chr2	51718831	51719127
chr2	51730927	51731041
chr2	51731352	51731436
chr2	51736381	51736449
chr2	51751137	51751779
chr2	51757990	51758186
chr2	51758209	51758636
chr2	51758652	51758709
chr2	51763583	51764549
chr2	51786043	51786781
chr2	51827999	51828126
chr2	51837520	51838032
chr2	51856646	51856787
chr2	51900144	51900401
chr2	51900402	51900545
chr2	51900546	51900977
chr2	51916171	51916407
chr2	51916408	51916542
chr2	51916543	51916681
chr2	51988552	51988816
chr2	52002707	52002839
chr2	118027188	118027430
chr2	118027431	118028172
chr2	118033726	118033937
chr2	118062089	118062200
chr2	118187905	118188230
chr2	118269412	118270047
chr2	118276176	118276251
chr2	118305907	118306173
chr2	118324810	118324901
chr2	118326646	118327073
chr2	118329727	118330311
chr2	220016761	220016864
chr2	220101817	220101904
chr2	220119068	220119725
chr2	220222141	220222562
chr2	220222563	220222947
chr2	220222948	220223138
chr2	220239787	220240080
chr2	220241309	220242118
chr2	220244288	220244912
chr2	220249398	220249919
chr2	220264270	220264613
chr2	220264614	220265206
chr2	220265207	220265599
chr2	220272640	220272700
chr2	220278761	220279039
chr2	220316501	220316875
chr2	220316876	220317668
chr2	220366528	220367178
chr2	220376685	220377182
chr2	220397887	220398168
chr2	220398169	220398398
chr2	220410898	220411250
chr2	220411251	220411434
chr2	220411435	220412217
chr2	220415168	220415303
chr2	220417530	220417657
chr2	220454971	220455036
chr2	234159341	234159680
chr2	234161482	234162313
chr2	234191243	234192032
chr2	234209816	234210661
chr2	234245431	234246258
chr2	234255713	234256174
chr2	234263424	234263938
chr2	234313649	234314537
chr2	234315994	234316271
chr2	234322651	234322975
chr2	234336803	234337081
chr2	234436678	234436799
chr2	234438883	234439175
chr2	234444893	234445061
chr2	234447586	234447708
chr2	234462878	234463851
chr2	234468566	234468935
chr2	234472729	234472873
chr2	234474462	234474583
chr2	234512906	234513027
chr2	234518382	234518833
chr2	234527225	234528361
chr2	234551187	234551542
chr2	234551543	234551662
chr2	234551663	234551873
chr2	234564662	234565431
chr2	234576834	234576991
chr2	234580486	234580609
chr2	234587169	234587810
chr2	234587811	234588662
chr2	234603618	234603993
chr2	234624152	234624736
chr2	234634538	234634907
chr2	234636036	234636247
chr2	234636248	234636620
chr20	33388877	33389769
chr20	33431435	33431710
chr20	33434078	33434161
chr20	33444124	33444622
chr20	33707313	33707551
chr20	33712443	33712695
chr20	33713687	33713838
chr20	33731691	33732260
chr20	33756579	33756685
chr20	33757991	33758413
chr20	33758414	33758912
chr20	33762546	33763172
chr20	33768708	33768767
chr20	33783102	33783609
chr20	33789677	33789892
chr20	33794988	33795121
chr21	32693933	32694524
chr21	32708903	32709227
chr21	32709228	32710450
chr21	32717549	32718932
chr21	32719679	32720222
chr21	32732932	32734342
chr21	32740083	32740930
chr21	32838247	32839078
chr21	32849557	32849954
chr21	32849955	32850008
chr21	32850009	32850534
chr21	32883216	32884147
chr21	32901460	32902136
chr21	32938260	32938648
chr21	32944734	32945632
chr21	32946763	32947172
chr21	32971993	32973685
chr21	32973686	32973866
chr21	32973867	32974476
chr21	32975922	32976721
chr21	32976722	32977392
chr21	32980028	32980599
chr21	32983786	32983872
chr21	33007325	33007948
chr21	33025105	33025296
chr21	33025297	33025869
chr21	33037655	33037738
chr21	33038615	33038814
chr21	33038815	33038932
chr21	33053454	33053751
chr21	33060890	33061078
chr21	33064089	33064395
chr21	33075904	33075978
chr21	33095051	33095117
chr21	33115882	33116274
chr21	33132801	33132909
chr21	33143080	33143427
chr21	33143428	33144014
chr21	33144922	33145198
chr21	33161809	33162258
chr21	33175641	33175783
chr21	33189542	33190191
chr21	33190192	33190299
chr21	33190300	33191018
chr21	33264163	33264357
chr21	33289023	33289106
chr21	33467945	33468501
chr21	33476797	33477467
chr21	33482894	33483748
chr21	33508988	33509158
chr21	33574319	33574409
chr21	33617697	33617748
chr21	33647822	33647908
chr21	33712611	33713085
chr21	33744684	33745205
chr21	33750558	33750656
chr21	33750657	33751059
chr21	33751060	33751127
chr21	33754719	33755457
chr21	33755458	33755521
chr21	33822451	33823469
chr21	33838551	33838799
chr21	33838800	33839255
chr21	33842918	33843627
chr21	33853341	33853448
chr21	33860445	33861121
chr21	33871897	33872423
chr21	33883779	33883924
chr21	33884073	33884182
chr21	33887611	33887861
chr21	33911115	33911502
chr21	33911503	33911586
chr21	33914437	33914524
chr21	33930719	33930803
chr21	33930804	33930970
chr21	33956895	33957714
chr21	34044294	34044805
chr21	34044806	34045174
chr21	34046206	34047157
chr21	34081755	34081981
chr21	34084349	34084576
chr21	34084627	34084756
chr21	34096643	34097094
chr21	34116827	34117122
chr21	34255979	34256524
chr21	34275951	34276145
chr21	39280024	39280076
chr21	39280077	39280293
chr21	39353181	39353469
chr21	39470593	39470697
chr21	39471123	39471506
chr21	39471559	39472140
chr21	39478549	39478716
chr21	39488176	39488402
chr21	39573641	39574150
chr21	39574151	39574336
chr21	39574337	39574525
chr21	39580274	39580672
chr21	39635792	39636568
chr21	39640091	39640442
chr22	30205492	30205558
chr22	30205559	30205642
chr22	30205643	30206052
chr22	30373336	30373826
chr22	30464495	30465519
chr22	30521682	30522418
chr22	30546441	30547117
chr22	30716508	30717129
chr22	30756066	30756576
chr22	30786495	30787051
chr22	30797143	30797862
chr22	30799346	30799514
chr22	30801581	30802094
chr22	30805086	30805779
chr22	30810695	30812620
chr22	30814862	30815371
chr22	30824246	30824761
chr22	30883444	30884425
chr22	30900899	30901117
chr22	30903381	30904386
chr22	30908097	30908622
chr22	30908623	30908681
chr22	30909599	30910238
chr22	30917521	30917988
chr22	30920965	30921300
chr22	30922679	30922823
chr22	30999660	31000850
chr22	31003883	31004101
chr22	31004604	31004901
chr22	31004902	31005859
chr22	31012046	31013073
chr22	31014148	31014517
chr22	31064046	31064330
chr22	31070483	31072124
chr22	31076868	31077314
chr22	31084308	31084999
chr22	31094246	31094389
chr22	31097594	31098059
chr22	31132099	31132307
chr22	31142641	31142994
chr22	31155813	31156365
chr22	31162495	31162984
chr22	31170325	31171051
chr22	31173511	31174030
chr22	31179384	31179775
chr22	31182881	31183475
chr22	31186436	31187656
chr22	31189264	31191027
chr22	31194804	31195499
chr22	31213196	31213852
chr22	31213873	31214086
chr22	31265595	31266082
chr22	31344251	31345049
chr22	31421899	31422345
chr22	31422390	31422508
chr22	31472034	31472546
chr22	31524996	31526089
chr22	31526360	31526703
chr22	31534907	31535767
chr22	31568793	31568939
chr22	31690828	31691597
chr22	31703339	31703778
chr22	31747036	31747552
chr22	31777719	31777974
chr22	31807305	31808117
chr4	118476218	118477098
chr4	118496506	118497076
chr4	118522274	118522452
chr4	118549399	118549461
chr4	118555061	118555238
chr4	118559164	118559748
chr4	118561032	118561271
chr4	118563205	118563476
chr4	118579196	118580079
chr4	118598740	118599464
chr4	118601533	118602243
chr4	118602244	118602317
chr4	118615813	118615945
chr4	118636125	118636563
chr4	118644672	118644841
chr4	118656405	118657092
chr4	118693896	118694232
chr4	118702051	118702111
chr4	118703411	118704048
chr4	118710270	118710458
chr4	118712547	118713129
chr4	118738989	118739633
chr4	118759952	118760032
chr4	118765401	118765638
chr4	118774696	118775349
chr4	118812100	118812412
chr4	118889126	118889288
chr4	118908614	118909337
chr4	118919416	118919935
chr4	118919936	118920138
chr4	118923611	118924126
chr4	118936926	118937580
chr4	118938350	118939057
chr4	118954271	118954918
chr5	55927214	55927750
chr5	55932745	55933344
chr5	55947660	55947772
chr5	55976154	55976617
chr5	56023745	56024179
chr5	56119731	56120432
chr5	56131861	56131927
chr5	56131928	56132368
chr5	56132369	56132767
chr5	56138426	56138478
chr5	56145066	56145732
chr5	56176237	56176936
chr5	56176937	56177304
chr5	56187070	56187287
chr5	56206184	56207060
chr5	56211549	56211631
chr5	56233392	56233723
chr5	56284542	56284778
chr5	56302537	56303337
chr5	56307590	56308134
chr5	56321041	56321324
chr5	56343917	56344420
chr5	56344421	56344558
chr5	131303791	131304106
chr5	131314287	131314974
chr5	131388801	131389068
chr5	131394367	131394938
chr5	131395310	131395410
chr5	131395919	131396004
chr5	131513792	131514565
chr5	131538987	131539125
chr5	131543206	131543326
chr5	131548608	131548897
chr5	131644751	131644818
chr5	131751163	131751351
chr5	131895692	131896014
chr5	131898317	131898829
chr5	131906014	131906067
chr5	131919466	131919758
chr5	131921370	131921458
chr5	131921459	131921856
chr5	131929916	131930431
chr5	131939482	131939548
chr5	131972855	131972977
chr5	131977671	131978036
chr5	132021133	132021421
chr5	132066535	132067546
chr5	132072128	132072236
chr5	132173034	132173595
chr5	132246608	132246865
chr5	141890578	141892467
chr5	141907644	141908066
chr5	141910367	141911121
chr5	141915852	141916216
chr5	141919930	141920449
chr5	141931222	141932396
chr5	141941442	141941509
chr5	141954430	141955186
chr5	141968942	141969141
chr5	141994543	141995804
chr5	141999668	141999761
chr5	142000503	142001362
chr5	142047610	142047765
chr5	142055465	142055915
chr5	142056565	142057872
chr5	142057873	142058408
chr5	142121056	142121581
chr5	142126338	142126893
chr5	142135610	142135855
chr5	142138022	142138121
chr5	142139083	142139736
chr5	142173721	142174734
chr5	142194671	142195395
chr5	142201023	142201757
chr5	142219011	142219075
chr5	142278216	142278283
chr5	142282129	142283019
chr5	142285067	142285157
chr5	142285158	142285329
chr5	142295457	142295602
chr5	142333626	142333865
chr5	142368169	142368913
chr6	41477811	41477907
chr6	41742515	41743079
chr6	41826870	41826933
chr6	73807786	73807853
chr6	73826044	73826163
chr6	73921110	73921236
chr6	73985380	73986308
chr6	73986309	73986645
chr6	74006040	74006247
chr6	74010992	74011046
chr6	74011047	74011923
chr6	74012967	74013389
chr6	74015749	74017733
chr6	74057907	74058117
chr6	74082510	74082857
chr6	74082858	74082999
chr6	74094567	74095106
chr6	74103649	74104335
chr6	74116672	74116914
chr6	74154642	74154858
chr6	74249547	74250042
chr6	108378511	108378721
chr6	108378722	108378844
chr6	108384675	108384969
chr6	108384970	108385038
chr6	108385039	108385302
chr6	108538298	108538654
chr6	108543588	108545025
chr6	108550169	108550253
chr6	108552667	108553146
chr6	108553147	108553231
chr6	108554618	108555219
chr6	108564934	108565513
chr6	108570396	108570560
chr6	108573230	108573553
chr6	108582783	108585209
chr6	108586229	108588184
chr6	108588185	108589400
chr6	108589401	108591578
chr6	108598693	108599803
chr6	108600834	108601922
chr6	108601923	108602086
chr6	108605809	108605953
chr6	108605954	108606255
chr6	108606256	108608001
chr6	108613105	108613216
chr6	108616174	108616238
chr6	108616822	108617342
chr6	108708417	108708876
chr6	108719586	108720377
chr6	108791936	108792002
chr6	108811214	108811854
chr6	108815986	108816102
chr6	108829489	108829914
chr6	108829915	108830040
chr6	108847844	108848038
chr6	132220658	132221358
chr6	132226292	132226776
chr6	132226900	132227524
chr6	132227525	132227739
chr6	132280432	132280887
chr6	132287671	132288235
chr6	132307796	132308299
chr6	132309607	132310500
chr6	132310501	132311314
chr6	132311315	132311407
chr6	132314720	132317174
chr6	132321172	132321301
chr6	132323282	132323347
chr6	132326014	132326100
chr6	132341380	132342027
chr6	132349031	132349215
chr6	132349216	132349396
chr6	132371213	132371333
chr6	132395872	132396572
chr6	132399779	132400718
chr6	132402545	132402603
chr6	132402604	132402716
chr6	132402717	132403453
chr6	132446356	132446609
chr6	132461225	132461368
chr6	132461369	132461691
chr6	132478634	132479098
chr6	132486337	132486529
chr6	132488876	132488937
chr6	132493356	132493619
chr6	132497676	132497872
chr6	132530140	132530590
chr6	132531804	132532619
chr6	132565586	132566184
chr6	132581185	132581384
chr6	132581985	132582578
chr6	132601928	132602451
chr6	132606190	132606930
chr6	132617224	132617837
chr6	132626150	132626583
chr6	132632560	132632618
chr6	132644528	132645452
chr6	132651777	132651903
chr6	132651947	132652782
chr6	132653364	132654135
chr6	132659670	132660059
chr6	132684131	132684248
chr6	132684249	132684618
chr6	132684619	132685205
chr6	132686468	132687421
chr7	26926928	26927204
chr7	26935786	26935920
chr7	26949845	26950272
chr7	26953026	26953463
chr7	26956563	26957259
chr7	26957260	26957478
chr7	26957479	26957729
chr7	26957730	26957864
chr7	26957865	26958758
chr7	27027583	27028037
chr7	27028098	27028244
chr7	27047020	27047513
chr7	27095252	27095930
chr7	27095931	27096102
chr7	27096103	27096843
chr7	27096844	27096901
chr7	27096902	27097122
chr7	27106841	27107611
chr7	27108605	27109550
chr7	27133730	27134028
chr7	27147658	27148189
chr7	27152166	27153018
chr7	27157691	27157802
chr7	27159749	27159964
chr7	27159965	27160118
chr7	27160119	27160868
chr7	27173468	27175135
chr7	27176620	27176937
chr7	27176938	27177091
chr7	27177092	27177590
chr7	27184597	27185478
chr7	27192910	27193301
chr7	27197207	27197488
chr7	27200637	27201012
chr7	27201994	27202263
chr7	27202442	27203489
chr7	27203490	27204325
chr7	27204326	27204617
chr7	27209221	27209456
chr7	27212851	27213608
chr7	27217601	27218288
chr7	27228810	27230308
chr7	27230309	27230828
chr7	27233389	27233656
chr7	27246652	27248252
chr7	27248253	27248692
chr7	27253539	27254426
chr7	27254964	27255164
chr7	27256212	27256753
chr7	27256754	27257271
chr7	27257272	27257670
chr7	27258387	27259070
chr7	27260061	27260737
chr7	27266784	27266913
chr7	27268521	27269187
chr7	27294781	27295642
chr7	27300898	27301145
chr7	27360588	27360655
chr7	27361188	27361592
chr7	27363194	27363359
chr7	27391530	27392025
chr7	27392070	27392136
chr7	27398506	27398817
chr7	27414477	27414650
chr7	89627048	89627277
chr7	89627278	89627536
chr7	89627537	89627763
chr7	89676986	89677447
chr7	89677448	89677784
chr7	89677785	89678375
chr7	89679906	89680582
chr7	89680583	89680738
chr7	89680739	89681061
chr7	89693429	89693561
chr7	89693562	89694139
chr7	89694140	89695575
chr7	89717247	89717500
chr7	89785732	89785927
chr7	89786852	89787685
chr7	89789738	89790439
chr7	89790440	89790538
chr7	89790539	89790971
chr7	89798120	89798233
chr7	89820267	89820869
chr7	89914115	89914659
chr7	89943505	89943738
chr7	89943739	89943808
chr7	89943809	89944670
chr7	89951531	89951836
chr7	89956593	89957324
chr7	89960653	89961079
chr7	89978500	89979388
chr7	89980303	89981424
chr7	89983210	89984330
chr7	89985104	89985918
chr7	89986013	89986640
chr7	89986679	89986877
chr7	89988324	89988739
chr7	89989242	89989429
chr7	89995454	89996082
chr7	90002850	90003709
chr7	90004767	90004903
chr7	90005664	90005991
chr7	90008672	90009847
chr7	90027767	90027917
chr7	90030852	90031000
chr7	90078180	90078544
chr7	90268544	90268961
chr7	90268984	90269355
chr7	90286031	90286336
chr7	90365758	90365915
chr7	90385504	90385868
chr7	90415535	90415705
chr7	90417700	90417804
chr7	90438954	90439502
chr7	90483016	90483621
chr7	90704844	90705318
chr7	90729413	90729647
chr7	113723069	113723395
chr7	113723396	113723544
chr7	113751312	113751908
chr7	113754212	113754526
chr7	113759752	113760273
chr7	113762275	113762420
chr7	113765875	113766770
chr7	113767296	113767468
chr7	113798192	113798269
chr7	113800057	113800147
chr7	113802113	113802244
chr7	113815385	113815726
chr7	113815727	113816159
chr7	113835008	113835681
chr7	113854457	113854637
chr7	113897937	113898430
chr7	113907121	113907615
chr7	113926440	113926722
chr7	113933461	113934601
chr7	113934602	113934666
chr7	113934667	113934996
chr7	113951246	113951370
chr7	113955861	113956143
chr7	113956144	113956332
chr7	113956333	113956687
chr7	113962927	113963101
chr7	113966936	113967772
chr7	113968630	113968985
chr7	113968986	113969850
chr7	113969851	113970030
chr7	113973378	113974255
chr7	113974256	113974321
chr7	113974322	113975164
chr7	113976377	113976463
chr7	113980588	113980857
chr7	113981222	113981484
chr7	114020901	114021702
chr7	114034974	114035036
chr7	114037570	114037740
chr7	114038914	114039340
chr7	114049964	114050314
chr7	114050988	114051461
chr7	114052336	114052647
chr7	114052648	114053221
chr7	114053222	114053988
chr7	114054007	114054203
chr7	114057296	114057411
chr7	114065358	114065910
chr7	114075797	114076159
chr7	114076160	114076551
chr7	114079599	114080127
chr7	114080149	114080250
chr7	114088222	114088489
chr7	114088490	114089253
chr7	114089254	114089550
chr7	114090565	114090625
chr7	114092495	114092557
chr7	114097615	114098226
chr7	114098959	114099244
chr7	114100392	114100909
chr7	114107581	114108260
chr7	114117682	114118172
chr7	114119477	114120066
chr7	114120067	114120350
chr7	114120351	114120664
chr7	114127490	114127552
chr7	114140793	114141115
chr7	114168816	114168975
chr7	114168976	114169243
chr7	114170363	114170438
chr7	114171234	114171606
chr7	114175814	114176025
chr7	114181285	114181627
chr7	114199023	114199476
chr7	114202807	114203420
chr7	114243429	114243558
chr7	114252477	114252578
chr7	114260029	114260345
chr7	114260702	114260882
chr7	114290357	114290496
chr7	114369794	114370771
chr7	114372968	114373285
chr7	114373286	114373419
chr7	114373420	114373903
chr7	114398802	114399585
chr7	114474312	114474393
chr7	114555686	114556281
chr7	114604756	114605168
chr7	114624014	114624642
chr7	114710489	114710723
chr7	114710724	114710785
chr7	114710786	114711426
chr7	114714672	114714971
chr7	115635794	115635880
chr7	115691960	115693236
chr7	115694178	115694601
chr7	115698562	115698636
chr7	115698637	115699018
chr7	115710414	115710634
chr7	115710757	115711908
chr7	115734623	115735394
chr7	115760374	115760851
chr7	115766205	115766370
chr7	115766371	115767245
chr7	115767246	115767849
chr7	115776913	115777110
chr7	115793578	115793725
chr7	115809019	115809513
chr7	115809514	115809667
chr7	115809668	115810111
chr7	115820273	115820937
chr7	115854497	115855847
chr7	115874947	115876343
chr7	115876344	115876482
chr7	115876483	115876684
chr7	115882542	115882864
chr7	115921788	115921995
chr7	115921996	115922314
chr7	115922315	115922740
chr7	115923075	115923942
chr7	115928096	115928936
chr7	115929415	115929477
chr7	115929704	115930727
chr7	115934468	115934663
chr7	115940574	115940724
chr7	115940943	115941428
chr7	115942479	115943657
chr7	115943952	115944796
chr7	115946385	115946498
chr7	115946975	115947035
chr7	115947076	115947552
chr7	115948336	115949757
chr7	115949758	115949938
chr7	115949939	115950023
chr7	115950565	115951307
chr7	115951308	115951673
chr7	115954019	115954643
chr7	115954644	115956078
chr7	115957259	115957333
chr7	115970949	115971585
chr7	115979502	115979693
chr7	115982076	115982152
chr7	115982175	115982438
chr7	116010913	116011282
chr7	116017122	116017677
chr7	116019254	116019835
chr7	116019836	116020222
chr7	116022977	116023275
chr7	116033146	116033445
chr7	116033446	116034133
chr7	116034134	116034371
chr7	116040878	116041912
chr7	116042600	116043691
chr7	116050665	116050751
chr7	116054961	116055547
chr7	116055548	116055609
chr7	116055610	116055926
chr7	116058842	116059451
chr7	116074329	116074720
chr7	116079358	116079550
chr7	116084442	116084774
chr7	116084775	116084947
chr7	116084948	116085223
chr7	116085224	116085720
chr7	116087847	116088229
chr7	116095428	116096164
chr7	116097311	116097902
chr7	116097903	116098451
chr7	116101258	116101623
chr7	116101624	116102148
chr7	116104129	116105902
chr7	116107400	116107892
chr7	116125692	116125844
chr7	116125845	116125962
chr7	116125963	116126276
chr7	116128123	116128603
chr7	116128604	116128766
chr7	116128767	116129012
chr7	116130858	116131175
chr7	116131900	116132572
chr7	116132573	116132767
chr7	116141428	116141572
chr7	116159550	116160470
chr7	116179390	116180193
chr7	116184668	116185538
chr7	116186608	116187020
chr7	116187021	116187405
chr7	116187406	116187993
chr7	116198550	116199728
chr7	116204431	116204781
chr7	116205346	116206452
chr7	116222985	116223724
chr7	116224305	116224895
chr7	116224953	116225376
chr7	116230985	116231118
chr7	116233541	116233768
chr7	116292224	116292305
chr7	116330858	116331075
chr7	116344974	116345418
chr7	116345419	116345538
chr7	116345539	116345606
chr7	116490204	116490586
chr7	116490631	116490702
chr7	116574160	116574734
chr7	116686936	116687476
chr7	116689796	116690618
chr7	116691792	116691896
chr7	116694584	116695139
chr7	116696949	116697096
chr7	116697120	116697358
chr7	116697673	116699196
chr7	116700606	116700841
chr7	116732041	116732591
chr7	116739129	116739336
chr7	116741140	116741353
chr7	116744447	116744649
chr7	116744650	116744830
chr7	116744831	116745426
chr7	116746100	116746255
chr7	116746256	116746621
chr7	116746622	116747400
chr7	116748420	116748610
chr7	116748611	116749480
chr7	116749481	116749733
chr7	116753316	116754148
chr7	116790930	116791011
chr7	116791012	116791598
chr7	116792128	116792736
chr7	116792737	116793020
chr7	116793021	116793597
chr7	116797595	116798076
chr7	116801523	116802422
chr7	116807271	116807949
chr7	116810039	116810991
chr7	116812183	116813019
chr7	116813104	116813312
chr7	116819980	116820512
chr7	116820513	116820818
chr7	116841034	116841499
chr7	116844707	116844791
chr7	116845053	116845430
chr7	116849150	116849254
chr7	116849255	116849445
chr7	116849446	116849507
chr7	116850479	116850554
chr7	116851229	116851490
chr7	116864049	116864800
chr7	116864801	116865303
chr7	116871674	116872239
chr7	116873388	116873870
chr7	116900807	116900894
chr7	116901484	116901566
chr7	116904599	116905935
chr7	116907696	116908261
chr7	116908262	116908511
chr7	116908512	116908918
chr7	116912274	116912334
chr7	116914404	116914756
chr7	116917959	116918226
chr7	116926413	116926763
chr7	116926764	116926847
chr7	116926848	116927552
chr7	116933849	116934333
chr7	116935772	116935928
chr7	116967531	116968919
chr7	116983665	116984208
chr7	117004707	117005412
chr7	117006946	117007407
chr7	117012418	117012772
chr7	117033397	117033935
chr7	117047741	117048081
chr7	117052592	117052802
chr7	117054059	117055476
chr7	117055728	117056337
chr7	117091012	117091100
chr7	117094548	117095153
chr7	117100226	117100291
chr7	117103799	117104590
chr7	117109570	117109640
chr7	117127512	117127790
chr7	117160222	117160489
chr7	117170515	117170662
chr7	117266918	117267538
chr7	117267539	117267643
chr7	117275638	117276038
chr7	117276039	117276150
chr7	117276151	117276545
chr7	117277740	117279485
chr7	117281217	117281662
chr7	117284752	117285721
chr7	117296986	117297786
chr7	117297868	117298591
chr7	117298592	117299238
chr7	117301357	117301673
chr7	117301674	117302382
chr7	117302383	117303681
chr7	117311341	117311430
chr7	117318206	117318529
chr7	117322592	117323187
chr7	117331282	117331712
chr7	117332330	117332432
chr7	117332433	117332560
chr7	117332561	117333227
chr7	117344730	117345016
chr7	117363578	117364479
chr7	117364480	117364566
chr7	117364567	117365339
chr7	117372651	117373189
chr7	117381239	117381599
chr7	117386373	117386600
chr7	117388973	117389073
chr7	117389074	117389675
chr7	117389676	117389878
chr7	117390844	117391402
chr7	117391448	117391800
chr7	117404988	117405127
chr7	117407778	117407861
chr7	117415070	117415273
chr7	117431493	117432025
chr7	117433055	117433536
chr7	117451012	117451355
chr7	117456477	117456779
chr7	117456780	117456889
chr7	117456890	117457114
chr7	117469749	117470290
chr7	117474003	117474198
chr7	125905502	125905964
chr7	125946295	125946351
chr7	125948801	125949216
chr7	125949322	125949776
chr7	125953118	125953940
chr7	125976211	125976911
chr7	125976912	125976998
chr7	125976999	125977353
chr7	126003440	126003555
chr7	126047677	126047815
chr7	126080694	126080934
chr7	126081851	126082446
chr7	126088743	126089473
chr7	126101824	126102455
chr7	126115692	126115919
chr7	126127721	126127838
chr7	126180439	126180802
chr7	126201194	126201814
chr7	126214855	126215398
chr7	126219599	126219971
chr7	126219972	126220820
chr7	126221416	126221979
chr7	126259245	126260008
chr7	126288553	126288609
chr7	126302061	126305410
chr7	126306661	126306916
chr7	126306917	126307424
chr7	126307425	126308383
chr7	126308925	126309392
chr7	126309393	126310056
chr7	126310057	126310256
chr7	126314857	126316216
chr7	126316217	126316666
chr7	126316667	126317662
chr7	126317663	126318015
chr7	126320816	126321796
chr7	126323257	126323525
chr7	126323918	126326039
chr7	126328111	126328327
chr7	126330110	126330829
chr7	126332528	126332625
chr7	126332626	126332723
chr7	126332768	126333249
chr7	126335209	126335845
chr7	126337834	126337986
chr7	126344577	126345181
chr7	126387644	126387805
chr7	126399907	126400070
chr7	126436715	126436995
chr7	126443875	126444126
chr7	126536088	126536740
chr7	126548170	126548230
chr7	126548231	126548573
chr7	126548574	126548798
chr7	126561085	126561633
chr7	126561634	126562405
chr7	126564541	126565566
chr7	126572694	126573077
chr7	126573804	126574032
chr7	126584992	126585532
chr7	126589998	126590320
chr7	126592261	126593262
chr7	126593265	126593368
chr7	126602079	126602304
chr7	126618209	126618845
chr7	126631385	126631720
chr7	126653414	126654280
chr7	126656585	126657810
chr7	126658807	126659302
chr7	126675114	126677719
chr7	126677821	126678340
chr7	126689589	126690230
chr7	126692668	126692944
chr7	126697682	126698305
chr7	126710443	126711582
chr7	126712492	126713159
chr7	126752214	126752432
chr7	126760084	126760517
chr7	126760784	126760869
chr7	126766075	126766607
chr7	126776103	126776784
chr7	126800296	126800397
chr7	126846195	126846517
chr7	126860182	126860325
chr7	126865826	126866006
chr7	126900239	126900825
chr7	126904051	126904312
chr7	126904313	126904697
chr7	126906388	126906486
chr7	126906487	126906556
chr7	126906557	126907026
chr7	126913276	126913750
chr7	126925294	126926087
chr7	126933201	126933504
chr7	126936319	126937089
chr7	126937090	126937506
chr7	126937507	126937586
chr7	126965151	126965725
chr7	126975661	126975944
chr8	118905282	118905799
chr8	118915668	118916069
chr8	118916168	118916291
chr8	118919146	118919351
chr8	118919829	118920089
chr8	118920090	118920514
chr8	118920515	118920809
chr8	118946844	118947350
chr8	118951872	118952780
chr8	118953622	118954730
chr8	118956087	118956520
chr8	118958785	118959387
chr8	118960650	118961936
chr8	118963818	118966319
chr8	118966320	118966611
chr8	118967604	118968250
chr8	118968251	118969082
chr8	118970869	118971379
chr8	118979698	118980279
chr8	118980303	118980586
chr8	118984210	118984607
chr8	118988985	118989224
chr8	119002855	119003023
chr8	119030978	119031161
chr8	119031705	119032493
chr8	119039719	119039804
chr8	119039824	119040490
chr8	119041752	119041871
chr8	119049008	119049098
chr8	119053626	119053772
chr8	119053773	119054030
chr8	119056939	119057572
chr8	119081471	119081656
chr8	119098434	119098491
chr8	119098492	119098682
chr8	119098683	119098982
chr8	119111800	119111884
chr8	119118740	119119184
chr8	119129233	119129722
chr8	119129723	119130107
chr8	119159942	119160396
chr8	119160397	119160535
chr8	119160536	119160677
chr8	119168897	119169333
chr8	119169348	119169852
chr8	119169853	119170278
chr8	119170279	119171210
chr8	119188237	119188389
chr8	119198457	119198962
chr8	119198963	119199284
chr8	119199285	119199392
chr8	119214936	119215077
chr8	119215122	119215624
chr8	119237532	119237748
chr8	119305391	119305628
chr8	119342501	119343295
chr8	119343600	119345197
chr8	119350478	119351605
chr8	119368942	119370269
chr9	130752950	130753111
chr9	130758346	130758513
chr9	130760699	130761017
chr9	130767864	130768472
chr9	130876156	130876269
chr9	130944383	130944695
chr9	130993938	130994461
chr9	131057713	131058368
chr9	131092742	131092850
chr9	131167255	131167744
chrX	122647419	122647673
chrX	122666475	122667870
chrX	122669709	122670264
chrX	122673645	122673735
chrX	122673736	122674003
chrX	122674004	122674438
chrX	122674439	122674501
chrX	122685566	122685744
chrX	122689591	122690511
chrX	122692512	122692793
chrX	122796847	122796953
chrX	122831091	122831310
chrX	122833878	122834372
chrX	122852939	122853040
chrX	122870873	122871164
chrX	122871165	122871293
chrX	122871294	122872460
chrX	122873872	122874205
chrX	122875441	122875557
chrX	122878680	122879467
chrX	122879468	122880167
chrX	122903689	122903848
chrX	122903849	122904033
chrX	122904034	122905178
chrX	122909138	122909639
chrX	122914922	122915265
chrX	122924911	122926140
chrX	122926141	122926467
chrX	122926468	122927163
chrX	122930517	122931115
chrX	122945163	122945381
chrX	122946555	122947087
chrX	122951013	122951102
chrX	122977215	122977895
chrX	122981673	122981969
chrX	122983066	122983603
chrX	122985234	122985383
chrX	122985384	122985919
chrX	122998729	122999379
chrX	123012849	123012986
chrX	123025444	123025961
chrX	123026834	123026976
chrX	123026977	123027565
chrX	123027884	123028383
chrX	123053193	123053606
chrX	123054694	123055097
chrX	123061554	123061758
chrX	152768347	152768502
chrX	152769622	152770160
chrX	152962069	152962389
chrX	152982240	152983240
chrX	153054480	153055056
chrX	153099887	153100349
chrX	153122170	153122242
chrX	153130202	153130575
chrX	153137004	153137469
chrX	153174813	153175275
chrX	153489235	153489783
chrX	153600253	153600381
chrX	153609199	153609923
chrX	153672300	153672451
chrX	153709508	153709612
chrX	153786247	153786946
chrX	153841240	153841376
chrX	153944069	153945775
chrX	153953592	153954011
chrX	153954558	153954733
