# Supplementary material for: Multivariate Hawkes process models of the occurrence of regulatory elements
Source: BMC Bioinformatics. 2010 Sep 9;11:456. doi: 10.1186/1471-2105-11-456 (PMC2949889; doi:10.1186/1471-2105-11-456)
Supplement: Additional file 3 — ENCODE pilot data - hr00. Affymetrix ChIP-chip sites for the ENCODE pilot project to time hr00 with chromosome number, start position and end position for the enriched regions. [file 1471-2105-11-456-S3.ZIP › encodeAffyChIpHl60SitesHr00/encodeAffyChIpHl60SitesH4Kac4Hr00.txt]

chr1	149426096	149426969
chr1	149427711	149429501
chr1	149436275	149439654
chr1	149455635	149455784
chr1	149463398	149463465
chr1	149464057	149464558
chr1	149466177	149466691
chr1	149493125	149493561
chr1	149493562	149494281
chr1	149494282	149494759
chr1	149522728	149524316
chr1	149564406	149565955
chr1	149566456	149566537
chr1	149566538	149568539
chr1	149569167	149569917
chr1	149581285	149581892
chr1	149584823	149587894
chr1	149595775	149596591
chr1	149635104	149635603
chr1	149637510	149638377
chr1	149638378	149640602
chr1	149640603	149641182
chr1	149684206	149684313
chr1	149696671	149697067
chr1	149697068	149697574
chr1	149697575	149697633
chr1	149698576	149698632
chr1	149698633	149699856
chr1	149699857	149699957
chr1	149701909	149702849
chr1	149711563	149711905
chr1	149711906	149712024
chr1	149714188	149714265
chr1	149714266	149714862
chr1	149714863	149715011
chr1	149777213	149777534
chr1	149821912	149822011
chr1	149850611	149850918
chr1	149851872	149855060
chr1	149855061	149855282
chr1	149859450	149859515
chr1	149859516	149860119
chr1	149860120	149860199
chr1	149860200	149860891
chr1	149860940	149861534
chr1	149870660	149871107
chr1	149873509	149873979
chr1	149873980	149874039
chr1	149878115	149878243
chr1	149878244	149879360
chr1	149879361	149879456
chr1	149898686	149900197
chr1	149900198	149900822
chr1	149900823	149901578
chr1	149903673	149903931
chr1	149920669	149921330
chr10	55171721	55172234
chr10	55212624	55212770
chr10	55228558	55228933
chr10	55241350	55241434
chr10	55241435	55241936
chr10	55259287	55259771
chr10	55264582	55265097
chr10	55278737	55278915
chr10	55307363	55307428
chr10	55307429	55307826
chr10	55308928	55309425
chr10	55314869	55314950
chr10	55314951	55315142
chr10	55422968	55423260
chr10	55423261	55423347
chr10	55423348	55423448
chr10	55425885	55425995
chr10	55454046	55454371
chr10	55454861	55454945
chr10	55463870	55464037
chr10	55617973	55618031
chr11	1789054	1789165
chr11	1821587	1821760
chr11	1821761	1822708
chr11	1823295	1823484
chr11	1823485	1823573
chr11	1827404	1827987
chr11	1926347	1927049
chr11	5257969	5258091
chr11	5548620	5549663
chr11	5574864	5575362
chr11	5575363	5576066
chr11	5576067	5576152
chr11	5596214	5596274
chr11	5598549	5599407
chr11	5601547	5602344
chr11	5602345	5602941
chr11	5604041	5604274
chr11	5605374	5605803
chr11	5608079	5608132
chr11	5608133	5608883
chr11	5666714	5667965
chr11	5668503	5670047
chr11	5670048	5670630
chr11	5687444	5687508
chr11	63966989	63967197
chr11	63972186	63972630
chr11	64021700	64023807
chr11	64023808	64024071
chr11	64025099	64025627
chr11	64030187	64030406
chr11	64030407	64030809
chr11	64035080	64035145
chr11	64063348	64063845
chr11	64063846	64064328
chr11	64064329	64065638
chr11	64068242	64068390
chr11	64068391	64069568
chr11	64071046	64071455
chr11	64071456	64072194
chr11	64075923	64076992
chr11	64076993	64077163
chr11	64134479	64134908
chr11	64135974	64136397
chr11	64137872	64138311
chr11	64139480	64140240
chr11	64141309	64141948
chr11	64143286	64143580
chr11	64148200	64148506
chr11	64149180	64149507
chr11	64149508	64150354
chr11	64150355	64150530
chr11	64153316	64153430
chr11	64153431	64153729
chr11	64153730	64154032
chr11	64176204	64176379
chr11	64176380	64177102
chr11	64178788	64179099
chr11	64179100	64179265
chr11	64179266	64179652
chr11	64181962	64183261
chr11	64274198	64274752
chr11	64286285	64286833
chr11	64294453	64296238
chr11	64298710	64299344
chr11	64303835	64304684
chr11	64328129	64328250
chr11	64328251	64328444
chr11	64333360	64333419
chr11	64333420	64333478
chr11	64382547	64383607
chr11	64383608	64383838
chr11	64383839	64384478
chr11	64386269	64387102
chr11	64387103	64387206
chr11	64403185	64404278
chr11	64404303	64404586
chr11	64409424	64409672
chr11	64409697	64409880
chr11	116119619	116120223
chr11	116149167	116149526
chr11	116149527	116149994
chr11	116151704	116152063
chr11	116162236	116162525
chr11	116162526	116162827
chr11	116162828	116163201
chr11	116163202	116163961
chr11	116168413	116168652
chr11	116168653	116169323
chr11	116170767	116171004
chr11	116174806	116174908
chr11	116174909	116175404
chr11	116215604	116216087
chr11	116224614	116225025
chr11	116225026	116225590
chr11	116226160	116229956
chr11	116229957	116230347
chr11	116230546	116231057
chr11	116231058	116231654
chr11	116232602	116233101
chr11	116234496	116234628
chr11	116241251	116242080
chr11	116243146	116243300
chr11	116244559	116245341
chr11	116246442	116246839
chr11	116246840	116247287
chr11	116250070	116250650
chr11	116252672	116253176
chr11	116263814	116264697
chr11	116271372	116271705
chr11	116276163	116276527
chr11	116277659	116277724
chr11	116278455	116279041
chr11	116279042	116279498
chr11	116285975	116286212
chr11	116286213	116286902
chr11	116286903	116287098
chr11	116289632	116290114
chr11	116295475	116296901
chr11	116301624	116302988
chr11	116302989	116307911
chr11	116312550	116313082
chr11	116329002	116329098
chr11	116332491	116332923
chr11	116332924	116333392
chr11	116334969	116335275
chr11	116335276	116335545
chr11	116335546	116335609
chr11	116343001	116343949
chr11	116350108	116350175
chr11	116350176	116350314
chr11	116350315	116351104
chr11	116359477	116364042
chr11	116364782	116367947
chr11	116369798	116370659
chr11	116374654	116375488
chr11	116376299	116376688
chr11	116376689	116377083
chr11	116378033	116381010
chr11	116382337	116382769
chr11	116383338	116383393
chr11	116383394	116383533
chr11	116383534	116383717
chr11	116386514	116386572
chr11	116388230	116388741
chr11	116417522	116418465
chr11	116419853	116419941
chr11	116420828	116421362
chr11	116438959	116439100
chr11	116440309	116440390
chr11	116440391	116440783
chr12	38632323	38632654
chr12	38636548	38636989
chr12	38637013	38637072
chr12	38671137	38671223
chr12	38692056	38692240
chr12	38692241	38692833
chr12	38692834	38693338
chr12	38725531	38725724
chr12	38725725	38726109
chr12	38747721	38747855
chr12	38747856	38747955
chr12	38775266	38775744
chr12	38775768	38775893
chr12	38776310	38776421
chr12	38781712	38781910
chr12	38784078	38784406
chr12	38784407	38784646
chr12	38786996	38787306
chr12	38810807	38810880
chr12	38810947	38811308
chr12	38817212	38817342
chr12	38817343	38819148
chr12	38819149	38819201
chr12	38822359	38822521
chr12	38822945	38823005
chr12	38823006	38823131
chr12	38833080	38833571
chr12	38833572	38833683
chr12	38833684	38833998
chr12	38833999	38834594
chr12	38834595	38835224
chr12	38835225	38835545
chr12	38835623	38836116
chr12	38838271	38838471
chr12	38848813	38849027
chr12	38849050	38849305
chr12	38855078	38856041
chr12	38856042	38856109
chr12	38874867	38876053
chr12	38876669	38877245
chr12	38886187	38887025
chr12	38887026	38888813
chr12	38888814	38889680
chr12	38889681	38890614
chr12	38894317	38894477
chr12	38894478	38894941
chr12	38896029	38897335
chr12	38897336	38898038
chr12	38898039	38898529
chr12	38902891	38904534
chr12	38904535	38905183
chr12	38905184	38906801
chr12	38906802	38907218
chr12	38908894	38909110
chr12	38909111	38909291
chr12	38909292	38909681
chr12	38909682	38910106
chr12	38912109	38912657
chr12	38917045	38917236
chr12	38917301	38917930
chr12	38917931	38919005
chr12	38919006	38919549
chr12	38926218	38926726
chr12	38926727	38926936
chr12	38928760	38928861
chr12	38937870	38937932
chr12	38937933	38938065
chr12	38954747	38955569
chr12	38957540	38957906
chr12	38959003	38959069
chr12	38959072	38959982
chr12	38977570	38977728
chr12	38977729	38978456
chr12	38983603	38984076
chr12	38990938	38991063
chr12	39000488	39000612
chr12	39004905	39004970
chr12	39004971	39005480
chr12	39005481	39005683
chr12	39019717	39019853
chr12	39021834	39022655
chr12	39023973	39024201
chr12	39044282	39044781
chr12	39044782	39045190
chr13	29477250	29477451
chr13	29518516	29518708
chr13	29524829	29525593
chr13	29579022	29579980
chr13	29581480	29582411
chr13	29584371	29585679
chr13	29644612	29644751
chr13	29644752	29645225
chr13	29645226	29646088
chr13	29647835	29648093
chr13	29771696	29772871
chr13	29774321	29776358
chr13	29777857	29778540
chr13	29780614	29781486
chr13	29782106	29782508
chr13	29782509	29783746
chr13	29784444	29785778
chr13	29785779	29786361
chr13	29815395	29815700
chr13	29833858	29834026
chr13	29834027	29834808
chr13	29834809	29835356
chr13	29836557	29836769
chr13	29836787	29836903
chr13	29836904	29837358
chr13	29837359	29837940
chr13	29838957	29839562
chr13	29839563	29840790
chr13	29840791	29841104
chr13	29842087	29847314
chr13	29848313	29849206
chr13	29850419	29851469
chr13	29854311	29854833
chr13	29854834	29854956
chr13	29854957	29855619
chr13	29860894	29862316
chr13	29863764	29865274
chr13	29866672	29868894
chr13	29870023	29870383
chr13	29870384	29871198
chr13	29871199	29871677
chr13	29872457	29872818
chr13	29872819	29873357
chr13	29875505	29876247
chr13	29877724	29878050
chr13	29878051	29879225
chr13	29880234	29883657
chr13	29884965	29885464
chr13	29886331	29886816
chr13	29890048	29890901
chr13	29892472	29893308
chr13	29893309	29893377
chr13	29895168	29895759
chr13	29895760	29895892
chr13	29898658	29899461
chr13	29899479	29899620
chr13	112390556	112391958
chr13	112393855	112395232
chr13	112397230	112397779
chr13	112397780	112397863
chr13	112430515	112431216
chr13	112451952	112452074
chr13	112452075	112452976
chr13	112489171	112492817
chr13	112595115	112595843
chr14	53102664	53103112
chr14	53103113	53103337
chr14	53229675	53229764
chr14	53261123	53261407
chr14	98485837	98485952
chr14	98492392	98492457
chr14	98495412	98495489
chr14	98556830	98557587
chr14	98557633	98558035
chr14	98560313	98560990
chr14	98560991	98561275
chr14	98561276	98561791
chr14	98561792	98561917
chr14	98561918	98563762
chr14	98568633	98571424
chr14	98571425	98571560
chr14	98571561	98572121
chr14	98572122	98572269
chr14	98572270	98573061
chr14	98573578	98574359
chr14	98575587	98575651
chr14	98576929	98577251
chr14	98577252	98577395
chr14	98579351	98579571
chr14	98579572	98580095
chr14	98590465	98590769
chr14	98605641	98605969
chr14	98605970	98606281
chr14	98607544	98607978
chr14	98610764	98616378
chr14	98630256	98630709
chr14	98633854	98634340
chr14	98651932	98652167
chr14	98681855	98682410
chr14	98682411	98682599
chr14	98682600	98682778
chr14	98682779	98683024
chr14	98691342	98691403
chr14	98691404	98691739
chr14	98691740	98691863
chr14	98724220	98724408
chr14	98934991	98935048
chr14	98935049	98935226
chr14	98946883	98946944
chr14	98950882	98950954
chr15	41535253	41535322
chr15	41535371	41535969
chr15	41535970	41536050
chr15	41546493	41547028
chr15	41570909	41571074
chr15	41571075	41571821
chr15	41571822	41573492
chr15	41588137	41589537
chr15	41667821	41669106
chr15	41669107	41669210
chr15	41669847	41670256
chr15	41671030	41672665
chr15	41719640	41719786
chr15	41719787	41721048
chr15	41721049	41721194
chr15	41722252	41722538
chr15	41722539	41723814
chr15	41723815	41723965
chr15	41726526	41726626
chr15	41726627	41727217
chr15	41727218	41727924
chr15	41735505	41736279
chr15	41767653	41768938
chr15	41768939	41769042
chr15	41769679	41770088
chr15	41770862	41772497
chr15	41816152	41817365
chr15	41823628	41824912
chr15	41826490	41826928
chr15	41826929	41827340
chr15	41832865	41833366
chr15	41841684	41842742
chr15	41845378	41846948
chr15	41868680	41869194
chr15	41871067	41872398
chr15	41872399	41873934
chr15	41873935	41874292
chr15	41879944	41881758
chr15	41883313	41884150
chr15	41885626	41886066
chr15	41892225	41892983
chr15	41892984	41894482
chr15	41903527	41905637
chr15	41906380	41906445
chr15	41906446	41907019
chr15	41907020	41907347
chr15	41908352	41908737
chr15	41940308	41941202
chr15	41968973	41969052
chr15	41969094	41969302
chr16	2952	3905
chr16	3906	3978
chr16	17988	18047
chr16	24800	25042
chr16	41207	41623
chr16	41624	42072
chr16	42073	42134
chr16	215986	216146
chr16	218088	218265
chr16	221160	221230
chr16	221231	221872
chr16	225199	225698
chr16	229644	230482
chr16	231935	232211
chr16	233291	234544
chr16	315455	315646
chr16	321136	321237
chr16	321238	321294
chr16	321295	322128
chr16	324839	325179
chr16	325180	325332
chr16	328133	328523
chr16	328524	328954
chr16	330196	330315
chr16	330316	331062
chr16	332403	332487
chr16	332488	332569
chr16	332570	332971
chr16	340724	340818
chr16	340835	341207
chr16	341208	341301
chr16	376410	376773
chr16	376795	377237
chr16	386292	386807
chr16	386808	387067
chr16	418799	419370
chr16	436605	436683
chr16	25807880	25808521
chr16	25887954	25888041
chr16	25888042	25888128
chr16	25950416	25950517
chr16	25950518	25950673
chr16	25950674	25951903
chr16	61115729	61116286
chr16	61142190	61142407
chr16	61284003	61284234
chr16	61284235	61284498
chr18	59423349	59423987
chr18	59423988	59424049
chr18	59432062	59432250
chr18	59432251	59432327
chr18	59432328	59432393
chr18	59454039	59454102
chr18	59454103	59454670
chr18	59458045	59458393
chr18	59459952	59460890
chr18	59460891	59461294
chr18	59461295	59461620
chr18	59461621	59462092
chr18	59462093	59462790
chr18	59465343	59465848
chr18	59471956	59472040
chr18	59472041	59472608
chr18	59475344	59476245
chr18	59477449	59477590
chr18	59477635	59477883
chr18	59478570	59479012
chr18	59479013	59479604
chr18	59482549	59482975
chr18	59482976	59483202
chr18	59483203	59483471
chr18	59484588	59485383
chr18	59492091	59492623
chr18	59492624	59492705
chr18	59515204	59515452
chr18	59519342	59519474
chr18	59524576	59524807
chr18	59619003	59619437
chr18	59642581	59642682
chr18	59652097	59652800
chr18	59664273	59665785
chr18	59665786	59666407
chr18	59668275	59668535
chr18	59668536	59670026
chr18	59684672	59688847
chr18	59689435	59690353
chr18	59691172	59691683
chr18	59694896	59695368
chr18	59696492	59701555
chr18	59701556	59702087
chr18	59702088	59703245
chr18	59703785	59716632
chr18	59717171	59718409
chr18	59718410	59718539
chr18	59719039	59728481
chr18	59732702	59738169
chr18	59738976	59739459
chr18	59740427	59741262
chr18	59742376	59743064
chr18	59743065	59743143
chr18	59745090	59745941
chr18	59745942	59749787
chr18	59750906	59754088
chr18	59755113	59758354
chr18	59771129	59771557
chr18	59771558	59772275
chr18	59772276	59773404
chr18	59775910	59776203
chr18	59776228	59777174
chr18	59778093	59779249
chr18	59780160	59780736
chr18	59780737	59781036
chr18	59783105	59783902
chr18	59784428	59790276
chr18	59792319	59795326
chr18	59795853	59803028
chr18	59803029	59803415
chr18	59804563	59805704
chr18	59806816	59807077
chr18	59830579	59831003
chr18	59831004	59831155
chr18	59834901	59835490
chr19	59294892	59295976
chr19	59296476	59296615
chr19	59309863	59310466
chr19	59310511	59310999
chr19	59394779	59395861
chr19	59395862	59396492
chr19	59396493	59397674
chr19	59398485	59398992
chr19	59547154	59547551
chr19	59565769	59566245
chr19	59567510	59567592
chr19	59572748	59575227
chr19	59577012	59579527
chr19	59581333	59581942
chr19	59582846	59583604
chr19	59591853	59592635
chr19	59594572	59594630
chr19	59651019	59651629
chr19	59652777	59653596
chr19	59666797	59667378
chr19	59695307	59697053
chr19	59700356	59702954
chr19	59706081	59706968
chr19	59862692	59863754
chr19	59863755	59864667
chr19	59928941	59929675
chr19	59930944	59931429
chr19	59935445	59935945
chr19	59938439	59940251
chr19	59942908	59947778
chr19	59950429	59951169
chr19	59951763	59953904
chr19	59954810	59957031
chr19	59957593	59958253
chr19	59959408	59960541
chr19	59961269	59964741
chr19	59966992	59968701
chr19	59969652	59972992
chr19	59974181	59975280
chr19	59976110	59979014
chr19	59981713	59982440
chr19	59983029	59985180
chr19	59986094	59988303
chr19	59988866	59990134
chr19	59990847	59994552
chr19	59995317	59996907
chr19	59999539	60001570
chr19	60001571	60001867
chr19	60013258	60014376
chr19	60016617	60018499
chr19	60019144	60019550
chr19	60020855	60021990
chr19	60022649	60024138
chr2	51589684	51590167
chr2	51590209	51590499
chr2	51591579	51592280
chr2	51798721	51798785
chr2	51825451	51825561
chr2	51825780	51826161
chr2	118147249	118147385
chr2	118286313	118287855
chr2	118288663	118288873
chr2	118288874	118289832
chr2	118291223	118291596
chr2	118291597	118292149
chr2	118292168	118292562
chr2	118292563	118292666
chr2	118300770	118301355
chr2	118306024	118306173
chr2	118335356	118335772
chr2	118335773	118335909
chr2	118405797	118405894
chr2	118422131	118422555
chr2	118422593	118422693
chr2	118453757	118454286
chr2	118458074	118458500
chr2	118484351	118484996
chr2	118488547	118490349
chr2	118490350	118491466
chr2	118491467	118493205
chr2	118493206	118493491
chr2	220030233	220030610
chr2	220071867	220073200
chr2	220073201	220073767
chr2	220073768	220073889
chr2	220149133	220149474
chr2	220149492	220149896
chr2	220149918	220150750
chr2	220151582	220151843
chr2	220151844	220153287
chr2	220164766	220165210
chr2	220165211	220165663
chr2	220165664	220166996
chr2	220168112	220168252
chr2	220168253	220168817
chr2	220169795	220172547
chr2	220173565	220174481
chr2	220174482	220175484
chr2	220175485	220175693
chr2	220175694	220175864
chr2	220178612	220179685
chr2	220179686	220180320
chr2	220182533	220183136
chr2	220264270	220264887
chr2	220264888	220265051
chr2	220265207	220265572
chr2	220283685	220284212
chr2	220285485	220285919
chr2	220285920	220286523
chr2	220287679	220287763
chr2	220287764	220287826
chr2	220287827	220289121
chr2	220289122	220289512
chr2	220295474	220295642
chr2	220295643	220295888
chr2	220295889	220297978
chr2	220299756	220300377
chr2	220300957	220301051
chr2	220316321	220316541
chr2	220316542	220316722
chr2	220316723	220317229
chr2	220339222	220339320
chr2	220339321	220339714
chr2	220344567	220345309
chr2	220345886	220346247
chr2	220346248	220347165
chr2	220355197	220355909
chr2	220376546	220377060
chr2	220411720	220411804
chr2	220411805	220412016
chr2	220412017	220412086
chr2	220457984	220458464
chr2	220474176	220474374
chr2	220474375	220475349
chr2	220476618	220476699
chr2	220476721	220476776
chr2	234256078	234256131
chr2	234332327	234332404
chr2	234425665	234426042
chr2	234426043	234426778
chr2	234426779	234427109
chr2	234427110	234427542
chr2	234428844	234429448
chr2	234433015	234433795
chr2	234433796	234433862
chr2	234436678	234436799
chr2	234436800	234436894
chr2	234437842	234437929
chr2	234438740	234439238
chr2	234440490	234440830
chr2	234441664	234441828
chr2	234445017	234445483
chr2	234518451	234518602
chr2	234636685	234636988
chr2	234641217	234641936
chr2	234642910	234643369
chr2	234644584	234645029
chr2	234646582	234646645
chr2	234646646	234647256
chr20	33336308	33337556
chr20	33337557	33337680
chr20	33357180	33357346
chr20	33357347	33358320
chr20	33358321	33358981
chr20	33359029	33359879
chr20	33365577	33366147
chr20	33367250	33367740
chr20	33369236	33370040
chr20	33388856	33389769
chr20	33394338	33394454
chr20	33394455	33394551
chr20	33394552	33395140
chr20	33395141	33395355
chr20	33409273	33409764
chr20	33410600	33411879
chr20	33417082	33417488
chr20	33462021	33464515
chr20	33464516	33464629
chr20	33504820	33504902
chr20	33504903	33505384
chr20	33505385	33506197
chr20	33507012	33507610
chr20	33507611	33507895
chr20	33509241	33509533
chr20	33509534	33510054
chr20	33537963	33538273
chr20	33541630	33541812
chr20	33541813	33542075
chr20	33542076	33542614
chr20	33593806	33594418
chr20	33594419	33594818
chr20	33688147	33688743
chr20	33688744	33689370
chr20	33690498	33690984
chr20	33690985	33692332
chr20	33692333	33692463
chr20	33693055	33693489
chr20	33693490	33694464
chr20	33714378	33715609
chr20	33715610	33715686
chr20	33721417	33721671
chr20	33721672	33721964
chr20	33731691	33732597
chr20	33749891	33750429
chr20	33750430	33750494
chr20	33751722	33752467
chr20	33752468	33752592
chr20	33775697	33775759
chr20	33783337	33783442
chr20	33792298	33796164
chr21	32685887	32686228
chr21	32686272	32686655
chr21	32687679	32687994
chr21	32687995	32689229
chr21	32905758	32905931
chr21	32914608	32915176
chr21	33016778	33017562
chr21	33020936	33021558
chr21	33022928	33023804
chr21	33024850	33025891
chr21	33044190	33044554
chr21	33044555	33044805
chr21	33044806	33045117
chr21	33062577	33063254
chr21	33066365	33067117
chr21	33072116	33072552
chr21	33075716	33075978
chr21	33105729	33105853
chr21	33109329	33114487
chr21	33290221	33290299
chr21	33296578	33298067
chr21	33300671	33304534
chr21	33312514	33313026
chr21	33313027	33313702
chr21	33329442	33329969
chr21	33331450	33332596
chr21	33333139	33333873
chr21	33333874	33334042
chr21	33338672	33339211
chr21	33339942	33340934
chr21	33344714	33345229
chr21	33346932	33347343
chr21	33347344	33348316
chr21	33348317	33348817
chr21	33348818	33348943
chr21	33348944	33349427
chr21	33351879	33354582
chr21	33355107	33355334
chr21	33355335	33356026
chr21	33357080	33357755
chr21	33358326	33361340
chr21	33362548	33362716
chr21	33362717	33362898
chr21	33362899	33363425
chr21	33366123	33366245
chr21	33366246	33366867
chr21	33379479	33379624
chr21	33382638	33383655
chr21	33384769	33384991
chr21	33384992	33385480
chr21	33385481	33385942
chr21	33387029	33387445
chr21	33389317	33389881
chr21	33389882	33391039
chr21	33392281	33392948
chr21	33394728	33395005
chr21	33400605	33400961
chr21	33400962	33401479
chr21	33405668	33406117
chr21	33406742	33407020
chr21	33407021	33408070
chr21	33408071	33408243
chr21	33410923	33411069
chr21	33412208	33412279
chr21	33412280	33412459
chr21	33412460	33412747
chr21	33415017	33415190
chr21	33416327	33416788
chr21	33416789	33417447
chr21	33419373	33419858
chr21	33419859	33420863
chr21	33420864	33421246
chr21	33491877	33494177
chr21	33495991	33496610
chr21	33497652	33499276
chr21	33505803	33505892
chr21	33505893	33506861
chr21	33508455	33510757
chr21	33522669	33523603
chr21	33533527	33534208
chr21	33535917	33536615
chr21	33537579	33540234
chr21	33540835	33543687
chr21	33543688	33544278
chr21	33553203	33555027
chr21	33557209	33559991
chr21	33559992	33560158
chr21	33562473	33562951
chr21	33562952	33563550
chr21	33593491	33595185
chr21	33598196	33599893
chr21	33600413	33601079
chr21	33602193	33603230
chr21	33603231	33603988
chr21	33655438	33655723
chr21	33667698	33668622
chr21	33669803	33669877
chr21	33671746	33672032
chr21	33672033	33672568
chr21	33675868	33677761
chr21	33678428	33678774
chr21	33678775	33679672
chr21	33679673	33680000
chr21	33680750	33681197
chr21	33681198	33682808
chr21	33684224	33685069
chr21	33685942	33686432
chr21	33686433	33686850
chr21	33689155	33690312
chr21	33691907	33692027
chr21	33696008	33696512
chr21	33696513	33697007
chr21	33698931	33699706
chr21	33703682	33704326
chr21	33707042	33707988
chr21	33709073	33709991
chr21	33741679	33741940
chr21	33741968	33742138
chr21	33750558	33751059
chr21	33772676	33773012
chr21	33773013	33773345
chr21	33774836	33775392
chr21	33776318	33776569
chr21	33776570	33778503
chr21	33780992	33781422
chr21	33782256	33783721
chr21	33833279	33833405
chr21	33833406	33833533
chr21	33833534	33833939
chr21	33835627	33836582
chr21	33836583	33837929
chr21	33837930	33838283
chr21	33871701	33872546
chr21	33911503	33912122
chr21	33912123	33912574
chr21	33913554	33913929
chr21	33933949	33934356
chr21	33942272	33943895
chr21	33943896	33944805
chr21	33944806	33947158
chr21	33947159	33948132
chr21	33948133	33950686
chr21	33972675	33973735
chr21	33973736	33973815
chr21	33979301	33980582
chr21	33997977	33998966
chr21	34018023	34018684
chr21	34055083	34055572
chr21	34055573	34055645
chr21	34055646	34056064
chr21	34117182	34117741
chr21	34117742	34118114
chr21	34136380	34137344
chr21	34137345	34138205
chr21	34138206	34138752
chr21	34207367	34207581
chr21	34207582	34207945
chr21	34208596	34209569
chr21	34209570	34209738
chr21	34210937	34211789
chr21	34226367	34226525
chr21	34226526	34227468
chr21	34228354	34228488
chr21	34228489	34228568
chr21	34232581	34232940
chr21	34232941	34233916
chr21	34237091	34237647
chr21	34240347	34244237
chr21	34244238	34244357
chr21	34256028	34256564
chr21	34256565	34256627
chr21	34267464	34268793
chr21	34269808	34270589
chr21	34270590	34271646
chr21	34271647	34271736
chr21	34273180	34273557
chr21	34275451	34276226
chr21	34277196	34277402
chr21	34277403	34277875
chr21	34277876	34277957
chr21	34285630	34286627
chr21	34287415	34288842
chr21	34312196	34312536
chr21	34312537	34312879
chr21	34315700	34317639
chr21	34317640	34317979
chr21	34319412	34319503
chr21	34320099	34320277
chr21	39250495	39251388
chr21	39252079	39252687
chr21	39252688	39252991
chr21	39253898	39254400
chr21	39258334	39258830
chr21	39258831	39258921
chr21	39261993	39262747
chr21	39262748	39263383
chr21	39263462	39263814
chr21	39265620	39266170
chr21	39266904	39267370
chr21	39267371	39268225
chr21	39268226	39268398
chr21	39269428	39269513
chr21	39269514	39269966
chr21	39269967	39270324
chr21	39271375	39271759
chr21	39273571	39274366
chr21	39274938	39275331
chr21	39275332	39275866
chr21	39278846	39279581
chr21	39279582	39282280
chr21	39283236	39284501
chr21	39287261	39287799
chr21	39287800	39288681
chr21	39288682	39289167
chr21	39290858	39291371
chr21	39293459	39295359
chr21	39297095	39298361
chr21	39299474	39300481
chr21	39300482	39300940
chr21	39302020	39303383
chr21	39303384	39303703
chr21	39306609	39307256
chr21	39307257	39307348
chr21	39308314	39308397
chr21	39308398	39310208
chr21	39310209	39310565
chr21	39311400	39313908
chr21	39318181	39318651
chr21	39319511	39320228
chr21	39327223	39327599
chr21	39332880	39334234
chr21	39338413	39338953
chr21	39338954	39339019
chr21	39348600	39348786
chr21	39348787	39349525
chr21	39349526	39350360
chr21	39350361	39351176
chr21	39353249	39353938
chr21	39368166	39368540
chr21	39369957	39370088
chr21	39371561	39371831
chr21	39371832	39372681
chr21	39376860	39376954
chr21	39376955	39377484
chr21	39377485	39377664
chr21	39385608	39386028
chr21	39386029	39386240
chr21	39388170	39388788
chr21	39388789	39389619
chr21	39389620	39390049
chr21	39391655	39393137
chr21	39393138	39393286
chr21	39395313	39395939
chr21	39397267	39397809
chr21	39399205	39399802
chr21	39400420	39400941
chr21	39404321	39404838
chr21	39408087	39408400
chr21	39418125	39419018
chr21	39419019	39419221
chr21	39425587	39426195
chr21	39469884	39470257
chr21	39470258	39470382
chr21	39470383	39470594
chr21	39478336	39480229
chr21	39480230	39481537
chr21	39481538	39482217
chr21	39489838	39489956
chr21	39489957	39490675
chr21	39490676	39490825
chr21	39549259	39550210
chr21	39551791	39551865
chr21	39567590	39567784
chr21	39567785	39567840
chr21	39567841	39568537
chr21	39573841	39574459
chr21	39574460	39575068
chr21	39575069	39575198
chr21	39609123	39611373
chr21	39612233	39612372
chr21	39612373	39613581
chr21	39613582	39613809
chr21	39635822	39637034
chr21	39643798	39644674
chr21	39655113	39658948
chr21	39658949	39659073
chr21	39665639	39666199
chr21	39667426	39670831
chr21	39672076	39672286
chr21	39673126	39674159
chr21	39674160	39675414
chr21	39678562	39679088
chr21	39680349	39680581
chr21	39680582	39681652
chr21	39681653	39681758
chr21	39690516	39692395
chr21	39692396	39693098
chr21	39693099	39694675
chr21	39716429	39717241
chr21	39737493	39738354
chr21	39740530	39741560
chr21	39743170	39743552
chr22	30146054	30146153
chr22	30159230	30159955
chr22	30161757	30162592
chr22	30162593	30163161
chr22	30168361	30168843
chr22	30171196	30171886
chr22	30214031	30214381
chr22	30214382	30214693
chr22	30214694	30214835
chr22	30214836	30215019
chr22	30216459	30217838
chr22	30219620	30219673
chr22	30219674	30220160
chr22	30306845	30306927
chr22	30309567	30310949
chr22	30312218	30312302
chr22	30312303	30312879
chr22	30363422	30363486
chr22	30363487	30364105
chr22	30365673	30366495
chr22	30372067	30372748
chr22	30372749	30372901
chr22	30372902	30372966
chr22	30377761	30378435
chr22	30379057	30379672
chr22	30385966	30386180
chr22	30386689	30387043
chr22	30387044	30387467
chr22	30387468	30387786
chr22	30389307	30389590
chr22	30397753	30398229
chr22	30402291	30402416
chr22	30402417	30402478
chr22	30411630	30411906
chr22	30436285	30436352
chr22	30465377	30465463
chr22	30465464	30465701
chr22	30465702	30466002
chr22	30470571	30471068
chr22	30473411	30475336
chr22	30475337	30475470
chr22	30477974	30479873
chr22	30480686	30481528
chr22	30481529	30481797
chr22	30522402	30523162
chr22	30542741	30543425
chr22	30596338	30597666
chr22	30613445	30613568
chr22	30613569	30613659
chr22	30613660	30614066
chr22	30634333	30634718
chr22	30634719	30634825
chr22	30634826	30635246
chr22	30642249	30642508
chr22	30642509	30643318
chr22	30645039	30645117
chr22	30649147	30650144
chr22	30667958	30669604
chr22	30671177	30671555
chr22	30671556	30672112
chr22	30678250	30679585
chr22	30679586	30680173
chr22	30681831	30682014
chr22	30765394	30765686
chr22	30868273	30868550
chr22	30868576	30869078
chr22	30869079	30869943
chr22	30869944	30870135
chr22	30887573	30887978
chr22	30887979	30888498
chr22	30888499	30888645
chr22	30889498	30890451
chr22	30936567	30936639
chr22	30936640	30937231
chr22	30937232	30937498
chr22	30943946	30944006
chr22	30946969	30947672
chr22	30947673	30948174
chr22	30949510	30949719
chr22	30949720	30949875
chr22	31091599	31091753
chr22	31134741	31135379
chr22	31136114	31136550
chr22	31136551	31140477
chr22	31183186	31183276
chr22	31201549	31201884
chr22	31201885	31202059
chr22	31202060	31202185
chr22	31203938	31204554
chr22	31205832	31206194
chr22	31206195	31206463
chr22	31206464	31206628
chr22	31207955	31208524
chr22	31210229	31210542
chr22	31213813	31213914
chr22	31324971	31325110
chr22	31394457	31394632
chr22	31438447	31439370
chr22	31445314	31445373
chr22	31445878	31447393
chr22	31448604	31449919
chr22	31449920	31450666
chr22	31450667	31452947
chr22	31455597	31456172
chr22	31474461	31474979
chr22	31492050	31492177
chr22	31492178	31492630
chr22	31492631	31493261
chr22	31624674	31625143
chr22	31625144	31625645
chr22	31626227	31626828
chr22	31630623	31630784
chr4	118476536	118476622
chr4	118489484	118489733
chr4	118522533	118522659
chr4	118528629	118528810
chr4	118530825	118530893
chr4	118548673	118548853
chr4	118548854	118548933
chr4	118548934	118549302
chr4	118555593	118556260
chr4	118561154	118561931
chr4	118563164	118563249
chr4	118572830	118572920
chr4	118615577	118615812
chr4	118615813	118615864
chr4	118615865	118616192
chr4	118636659	118636751
chr4	118636752	118636837
chr4	118645345	118645594
chr4	118657069	118657135
chr4	118673388	118673464
chr4	118675848	118675913
chr4	118715266	118715513
chr4	118738989	118739056
chr4	118780845	118781035
chr4	118802450	118802596
chr4	118830925	118831275
chr4	118884317	118884426
chr4	118889091	118889309
chr4	118929535	118929660
chr5	55876360	55876422
chr5	55876423	55877312
chr5	55877313	55877838
chr5	55878325	55878597
chr5	55936363	55937722
chr5	55938809	55939035
chr5	55939036	55939557
chr5	55939558	55940358
chr5	55940359	55940700
chr5	55969841	55970223
chr5	55970786	55971619
chr5	55971620	55972024
chr5	55986666	55986786
chr5	56020748	56021291
chr5	56021292	56021541
chr5	56021542	56021962
chr5	56023428	56024604
chr5	56065104	56065202
chr5	56065203	56066813
chr5	56067677	56067859
chr5	56067860	56069338
chr5	56069339	56069540
chr5	56071266	56071930
chr5	56092084	56093081
chr5	56093082	56093598
chr5	56095127	56095431
chr5	56095814	56096520
chr5	56096521	56096619
chr5	56098547	56099793
chr5	56119627	56120432
chr5	56144748	56145503
chr5	56148963	56149082
chr5	56149083	56149366
chr5	56161819	56162457
chr5	56172047	56172177
chr5	56172178	56172229
chr5	56172230	56172442
chr5	56176237	56176853
chr5	56176854	56177046
chr5	56177047	56177116
chr5	56177578	56177695
chr5	56186532	56186597
chr5	56186598	56187140
chr5	56241500	56241849
chr5	56241850	56243797
chr5	56321166	56321605
chr5	131317440	131317954
chr5	131659322	131660273
chr5	131734947	131735132
chr5	131735133	131735317
chr5	131751117	131751473
chr5	131751474	131752238
chr5	131772656	131773631
chr5	131774724	131775133
chr5	131775134	131775848
chr5	131776601	131777385
chr5	131778016	131778661
chr5	131778662	131778805
chr5	131779994	131780883
chr5	131782454	131785768
chr5	131787555	131788520
chr5	131789336	131789931
chr5	131791178	131792205
chr5	131792206	131793407
chr5	131794294	131795149
chr5	131798948	131799444
chr5	131800303	131801549
chr5	131802272	131802833
chr5	131802834	131803029
chr5	131819806	131820291
chr5	131822563	131822990
chr5	131822991	131823120
chr5	131827058	131827600
chr5	131856115	131858916
chr5	131919466	131919982
chr5	131920925	131921149
chr5	131921150	131921856
chr5	132072071	132073009
chr5	132074405	132074793
chr5	132200905	132201411
chr5	132201412	132201823
chr5	132201824	132202336
chr5	132228708	132229475
chr5	132229476	132229803
chr5	132232254	132232704
chr5	142079598	142079703
chr5	142081856	142082177
chr5	142083813	142084254
chr5	142103187	142104134
chr5	142106543	142106817
chr5	142106840	142108623
chr5	142109030	142109486
chr5	142109487	142110384
chr5	142110385	142110815
chr5	142112638	142113325
chr5	142113326	142113469
chr5	142115186	142116424
chr5	142116425	142116506
chr5	142118282	142118987
chr5	142118988	142119387
chr5	142126089	142126252
chr5	142131625	142134039
chr5	142134040	142134127
chr5	142136853	142137430
chr5	142138022	142140779
chr5	142142593	142142888
chr5	142144321	142144424
chr5	142144970	142145710
chr5	142149622	142150041
chr5	142150042	142150801
chr5	142150802	142151735
chr5	142151736	142152723
chr5	142153943	142163289
chr5	142163290	142163983
chr5	142163984	142164221
chr5	142165342	142171607
chr5	142171608	142171984
chr5	142172653	142175198
chr5	142176093	142178119
chr5	142179233	142182220
chr5	142182221	142182986
chr5	142182987	142191933
chr5	142194671	142194839
chr5	142194840	142195211
chr5	142196011	142196303
chr5	142196304	142197373
chr5	142198944	142199277
chr5	142199278	142203469
chr5	142204221	142206770
chr5	142207419	142212909
chr5	142213461	142213960
chr5	142213961	142214850
chr5	142214851	142215485
chr5	142217499	142217566
chr5	142217567	142218423
chr5	142218424	142218482
chr5	142220744	142227688
chr5	142227689	142228026
chr5	142228409	142229942
chr5	142229943	142230430
chr5	142230431	142231511
chr5	142231588	142232049
chr5	142236564	142236713
chr5	142237403	142237621
chr5	142237622	142239623
chr5	142240349	142240439
chr5	142245631	142245745
chr5	142250747	142250869
chr5	142250870	142251109
chr5	142259291	142259930
chr5	142261133	142262530
chr5	142263143	142264811
chr5	142269346	142269624
chr5	142282735	142283149
chr5	142288994	142289486
chr5	142289487	142289550
chr5	142309225	142309407
chr5	142310546	142310607
chr5	142314196	142314296
chr5	142325538	142326023
chr5	142326024	142326288
chr5	142330746	142330826
chr5	142330827	142331506
chr5	142331507	142332115
chr5	142333386	142333558
chr5	142333559	142334735
chr5	142334736	142334885
chr5	142337530	142337652
chr5	142337653	142338212
chr5	142338213	142338682
chr5	142340847	142341345
chr5	142342438	142342513
chr5	142342514	142342959
chr5	142342960	142343405
chr5	142361111	142361346
chr5	142361347	142362379
chr6	41536069	41536320
chr6	41613224	41613799
chr6	41614489	41614715
chr6	41614716	41617677
chr6	41618861	41619295
chr6	41619296	41620111
chr6	41620112	41620302
chr6	41620303	41621466
chr6	41621467	41621809
chr6	41635104	41635732
chr6	41637592	41637970
chr6	41678030	41678461
chr6	41793114	41793397
chr6	41853732	41854075
chr6	41854076	41854438
chr6	41854439	41854646
chr6	41854647	41854865
chr6	41863086	41863275
chr6	41863276	41863834
chr6	41864779	41865969
chr6	41865970	41866770
chr6	41866771	41868421
chr6	41868422	41868941
chr6	41868942	41869288
chr6	41879924	41880443
chr6	41890297	41890395
chr6	41890396	41890544
chr6	41890545	41890623
chr6	41893643	41894288
chr6	41894289	41894346
chr6	41896780	41897005
chr6	41897006	41898233
chr6	41900114	41900488
chr6	41900489	41900551
chr6	73807535	73808462
chr6	73822674	73822865
chr6	73822866	73822967
chr6	73822968	73823187
chr6	73838730	73838921
chr6	73838922	73839592
chr6	73852392	73852473
chr6	73852474	73852585
chr6	73871412	73871764
chr6	73871765	73872514
chr6	73872515	73872673
chr6	73910709	73911026
chr6	73912072	73912545
chr6	73912546	73912776
chr6	73938193	73938583
chr6	73938584	73938959
chr6	73944365	73945534
chr6	73948356	73948407
chr6	73956542	73956702
chr6	73963416	73963516
chr6	73963517	73963632
chr6	73963633	73963715
chr6	73985513	73985879
chr6	74011461	74011879
chr6	74028774	74029168
chr6	74029169	74029314
chr6	74031172	74031240
chr6	74031241	74032547
chr6	74032589	74032924
chr6	74041843	74042335
chr6	74103649	74103835
chr6	74103836	74104231
chr6	74104232	74104298
chr6	74139686	74139751
chr6	74139752	74140013
chr6	74154786	74154842
chr6	74154843	74155023
chr6	74156355	74156993
chr6	74165294	74165373
chr6	74172794	74173555
chr6	74184104	74184425
chr6	74184426	74184530
chr6	74190906	74191237
chr6	74191238	74192119
chr6	74217047	74218031
chr6	74224044	74224976
chr6	74226704	74227729
chr6	74227730	74228374
chr6	74228375	74228852
chr6	74229444	74229789
chr6	74229790	74230160
chr6	74257872	74258019
chr6	74258020	74258887
chr6	74275319	74275400
chr6	74275401	74275972
chr6	74282320	74283504
chr6	74283505	74286726
chr6	74287479	74288289
chr6	74288290	74289961
chr6	108380251	108380360
chr6	108380777	108381218
chr6	108384161	108385467
chr6	108388111	108388206
chr6	108388207	108388414
chr6	108409065	108410007
chr6	108412938	108413199
chr6	108413200	108414141
chr6	108430026	108430172
chr6	108430173	108430675
chr6	108430695	108431258
chr6	108472438	108472674
chr6	108492082	108492589
chr6	108492673	108492837
chr6	108503761	108504299
chr6	108631250	108631347
chr6	108635543	108635790
chr6	108635791	108636026
chr6	108636027	108636091
chr6	108650452	108650747
chr6	108650748	108651024
chr6	108654875	108655137
chr6	108655138	108655197
chr6	108655198	108655679
chr6	108655680	108655854
chr6	108656698	108657213
chr6	108660702	108660981
chr6	108678932	108679108
chr6	108679109	108679515
chr6	108679516	108680009
chr6	108680010	108680477
chr6	108680478	108680589
chr6	108680590	108680972
chr6	108684552	108685110
chr6	108685111	108685478
chr6	108689533	108689647
chr6	108689648	108690441
chr6	108703885	108704500
chr6	108707061	108707225
chr6	108707826	108709040
chr6	108713129	108713365
chr6	108718022	108718533
chr6	108719504	108719686
chr6	108719687	108720527
chr6	108720528	108720650
chr6	108722142	108724089
chr6	108724090	108724200
chr6	108724201	108724473
chr6	108727242	108727543
chr6	108727544	108727856
chr6	108728393	108729004
chr6	108733195	108733278
chr6	108733279	108733641
chr6	108733642	108734181
chr6	108734182	108734602
chr6	108756571	108756657
chr6	108756658	108757151
chr6	108761587	108761875
chr6	108775197	108775617
chr6	108775618	108775881
chr6	108775920	108776387
chr6	108782797	108782876
chr6	108782877	108782990
chr6	108784346	108784423
chr6	108785880	108786366
chr6	108787367	108788833
chr6	108789606	108790288
chr6	108790289	108793763
chr6	108793764	108794295
chr6	108794296	108794804
chr6	108809286	108809752
chr6	108811174	108811854
chr6	108829489	108829914
chr6	108829915	108830019
chr6	108850552	108850855
chr6	108850909	108851841
chr6	108852783	108853296
chr6	108853297	108853666
chr6	108858441	108858932
chr6	108858933	108860819
chr6	108862682	108863675
chr6	108863676	108864361
chr6	108864362	108864451
chr6	108864452	108864513
chr6	108865131	108866064
chr6	108866635	108866809
chr6	108866810	108867282
chr6	108868856	108870181
chr6	108870182	108870291
chr6	132409191	132409478
chr6	132440841	132441130
chr6	132486400	132486529
chr6	132690095	132690392
chr7	26988803	26988984
chr7	26988985	26989606
chr7	26989607	26989711
chr7	27030917	27032707
chr7	27036721	27037114
chr7	27038526	27039477
chr7	27137446	27137544
chr7	27137545	27138255
chr7	27138256	27138455
chr7	27139504	27140216
chr7	27206845	27206931
chr7	27206951	27208516
chr7	27281365	27282036
chr7	27283267	27283349
chr7	27301002	27301461
chr7	27301462	27302036
chr7	27304101	27304242
chr7	27304274	27304388
chr7	27321260	27321465
chr7	27321466	27321867
chr7	27330344	27330407
chr7	27330408	27330663
chr7	27330664	27330837
chr7	27334153	27334781
chr7	27334782	27334847
chr7	27334848	27335256
chr7	27342107	27342477
chr7	27342478	27342646
chr7	27342674	27342967
chr7	27342968	27343599
chr7	27343600	27344088
chr7	27344089	27344824
chr7	27345743	27346421
chr7	27346422	27346762
chr7	27346763	27347087
chr7	27347088	27347514
chr7	27348099	27348606
chr7	27364659	27365215
chr7	27365216	27365511
chr7	27369288	27369666
chr7	27369667	27370037
chr7	27370081	27370650
chr7	27372900	27373408
chr7	27379487	27379691
chr7	27379692	27380581
chr7	27380582	27380751
chr7	27382328	27382529
chr7	27382530	27383185
chr7	89622358	89622621
chr7	89693933	89694016
chr7	89713040	89713202
chr7	89713203	89713715
chr7	89713716	89714100
chr7	89743616	89743861
chr7	89743940	89744276
chr7	89765346	89765622
chr7	89765623	89765814
chr7	89765815	89765993
chr7	89775782	89776387
chr7	89811912	89815167
chr7	89819601	89819796
chr7	89819797	89820029
chr7	89820070	89820356
chr7	89820357	89820465
chr7	89851650	89851761
chr7	89858270	89858442
chr7	89864960	89865026
chr7	89865027	89865460
chr7	89870024	89870379
chr7	89870380	89870726
chr7	89871491	89871754
chr7	89871755	89872070
chr7	89872640	89873046
chr7	89873047	89875226
chr7	89875227	89875845
chr7	89875846	89876434
chr7	89879399	89880119
chr7	89882436	89883195
chr7	89883196	89883287
chr7	89978145	89978663
chr7	89978664	89978893
chr7	90064324	90066948
chr7	90066949	90067466
chr7	90067467	90068020
chr7	90068021	90068417
chr7	90068418	90069012
chr7	90069013	90069465
chr7	90070094	90070553
chr7	90070554	90070943
chr7	90070985	90071221
chr7	90077018	90079396
chr7	90082634	90082863
chr7	90082864	90083397
chr7	90083816	90084712
chr7	90084713	90084945
chr7	90084946	90085230
chr7	90085231	90085534
chr7	90085776	90086126
chr7	90086127	90086337
chr7	90086338	90086670
chr7	90086671	90086803
chr7	90086804	90086895
chr7	90088354	90088516
chr7	90088517	90088661
chr7	90088662	90089234
chr7	90089235	90090496
chr7	90144125	90144282
chr7	90153842	90154160
chr7	90165535	90165890
chr7	90167938	90168423
chr7	90177277	90177360
chr7	90177361	90177879
chr7	90180296	90180749
chr7	90186740	90186985
chr7	90193124	90193553
chr7	90193554	90194153
chr7	90194154	90194497
chr7	90208017	90208242
chr7	90212976	90213146
chr7	90213147	90213224
chr7	90224770	90225279
chr7	90225280	90225366
chr7	90225367	90225462
chr7	90231748	90231810
chr7	90236209	90236325
chr7	90236326	90236507
chr7	90239176	90239638
chr7	90268435	90268543
chr7	90268562	90268796
chr7	90288118	90288264
chr7	90290992	90291315
chr7	90301101	90301827
chr7	90333451	90333586
chr7	90358727	90358787
chr7	90358852	90359125
chr7	90359126	90359249
chr7	90375869	90376168
chr7	90381814	90381930
chr7	90383884	90383975
chr7	90383976	90384630
chr7	90384631	90385482
chr7	90385483	90385831
chr7	90385832	90385892
chr7	90405744	90405847
chr7	90405848	90406015
chr7	90406016	90406663
chr7	90406664	90406746
chr7	90426295	90426395
chr7	90433574	90434014
chr7	90434038	90434330
chr7	90436561	90436691
chr7	90449158	90449554
chr7	90518372	90518595
chr7	90518640	90519160
chr7	90519161	90519398
chr7	90519399	90519693
chr7	90533878	90534124
chr7	90534125	90534278
chr7	90546514	90546852
chr7	90546853	90547280
chr7	90547281	90547451
chr7	90577885	90578012
chr7	90578052	90578460
chr7	90579735	90579852
chr7	90604132	90604355
chr7	90608760	90608845
chr7	90632381	90632797
chr7	90674774	90675022
chr7	90731171	90731273
chr7	113721260	113721787
chr7	113722782	113723189
chr7	113723190	113723252
chr7	113723253	113723845
chr7	113724721	113725055
chr7	113725056	113725705
chr7	113754391	113754547
chr7	113769553	113769768
chr7	113769769	113770088
chr7	113792776	113792887
chr7	113792969	113793215
chr7	113840948	113842260
chr7	113842261	113842977
chr7	113860533	113860911
chr7	113863158	113864122
chr7	113864123	113864668
chr7	113864669	113864725
chr7	113864726	113865029
chr7	113872221	113872963
chr7	113872964	113873170
chr7	113888667	113889278
chr7	113950170	113950664
chr7	113951102	113951491
chr7	113976747	113977312
chr7	113989303	113989552
chr7	113991090	113991212
chr7	113991213	113991597
chr7	114098337	114098505
chr7	114107405	114107494
chr7	114166468	114166527
chr7	114166528	114167082
chr7	114185362	114185456
chr7	114230328	114230487
chr7	114242233	114242739
chr7	114242740	114243074
chr7	114243075	114243430
chr7	114294428	114295111
chr7	114295128	114295331
chr7	114299211	114299333
chr7	114299334	114299510
chr7	114299511	114299728
chr7	114300717	114301337
chr7	114301338	114301940
chr7	114301941	114302118
chr7	114302119	114302289
chr7	114309989	114310051
chr7	114310096	114310692
chr7	114323713	114323798
chr7	114338635	114338799
chr7	114338800	114339201
chr7	114339202	114339295
chr7	114341174	114342268
chr7	114343005	114343652
chr7	114344167	114345455
chr7	114345456	114345819
chr7	114345820	114346069
chr7	114348560	114348904
chr7	114348905	114349288
chr7	114349289	114349429
chr7	114350362	114352059
chr7	114352916	114353204
chr7	114353496	114354188
chr7	114355032	114355140
chr7	114355162	114356141
chr7	114356142	114356809
chr7	114356810	114359563
chr7	114361343	114361403
chr7	114361404	114361591
chr7	114361592	114362615
chr7	114366224	114366906
chr7	114367178	114368108
chr7	114368109	114369597
chr7	114369598	114370131
chr7	114372391	114373571
chr7	114373572	114374299
chr7	114374300	114374925
chr7	114374926	114375714
chr7	114375715	114375955
chr7	114376108	114376710
chr7	114377709	114378170
chr7	114379370	114379700
chr7	114381311	114381396
chr7	114381397	114382788
chr7	114382789	114383024
chr7	114383898	114384089
chr7	114384131	114384400
chr7	114384401	114385747
chr7	114390380	114390611
chr7	114392867	114393331
chr7	114395090	114395533
chr7	114395907	114397112
chr7	114397113	114398559
chr7	114398560	114399172
chr7	114399173	114400255
chr7	114400381	114400662
chr7	114408217	114408325
chr7	114409451	114409552
chr7	114412328	114413013
chr7	114413071	114413909
chr7	114413910	114414365
chr7	114414823	114414908
chr7	114414909	114415514
chr7	114415515	114416377
chr7	114429921	114430021
chr7	114430041	114431141
chr7	114431853	114431961
chr7	114431962	114432598
chr7	114432599	114433450
chr7	114433451	114433626
chr7	114434219	114434384
chr7	114435297	114435958
chr7	114435980	114436091
chr7	114436718	114436856
chr7	114436859	114437805
chr7	114438661	114438897
chr7	114438898	114439334
chr7	114440638	114440729
chr7	114440730	114441698
chr7	114441699	114441890
chr7	114442451	114443392
chr7	114443393	114443628
chr7	114444443	114444672
chr7	114444673	114445047
chr7	114445048	114445896
chr7	114446008	114448631
chr7	114448632	114448756
chr7	114448757	114449243
chr7	114449265	114452344
chr7	114458417	114459569
chr7	114459589	114459712
chr7	114459713	114459814
chr7	114465112	114465181
chr7	114465182	114465976
chr7	114473514	114473766
chr7	114473786	114474895
chr7	114478507	114478616
chr7	114478617	114479079
chr7	114479080	114479163
chr7	114479164	114479574
chr7	114480953	114481161
chr7	114481162	114481662
chr7	114481663	114482808
chr7	114482809	114483064
chr7	114485020	114485194
chr7	114485195	114487728
chr7	114487750	114488450
chr7	114491060	114491212
chr7	114491778	114492241
chr7	114492242	114492530
chr7	114492531	114492708
chr7	114492709	114493120
chr7	114496011	114496454
chr7	114501929	114501989
chr7	114507823	114508581
chr7	114511148	114511504
chr7	114518127	114518591
chr7	114526818	114527148
chr7	114538091	114538652
chr7	114538677	114539540
chr7	114554857	114556050
chr7	114557541	114557629
chr7	114557630	114558176
chr7	114561657	114561852
chr7	114561853	114562583
chr7	114562584	114562927
chr7	114563875	114563983
chr7	114563984	114564486
chr7	114566440	114566526
chr7	114570978	114572077
chr7	114572078	114572472
chr7	114575876	114576031
chr7	114576032	114576159
chr7	114587994	114588489
chr7	114588490	114588923
chr7	114602374	114602501
chr7	114605444	114605534
chr7	114605535	114606216
chr7	114606217	114606753
chr7	114606754	114607652
chr7	114612729	114613203
chr7	114639309	114639739
chr7	114645752	114646145
chr7	114646146	114647520
chr7	114651221	114651741
chr7	114714793	114715098
chr7	115635255	115635375
chr7	115639294	115639411
chr7	115639412	115639887
chr7	115639914	115640409
chr7	115640410	115640595
chr7	115645029	115645095
chr7	115652096	115652566
chr7	115653006	115653451
chr7	115653452	115653619
chr7	115653620	115655417
chr7	115655418	115655772
chr7	115655773	115656080
chr7	115656999	115657888
chr7	115657889	115658041
chr7	115658042	115658372
chr7	115659275	115659422
chr7	115796598	115796662
chr7	115829327	115829422
chr7	116010728	116011235
chr7	116011283	116011531
chr7	116106909	116107071
chr7	116223124	116223231
chr7	116229584	116229742
chr7	116229769	116229917
chr7	116280584	116280736
chr7	116280737	116281227
chr7	116290427	116290484
chr7	116290485	116290640
chr7	116290641	116292034
chr7	116292035	116292305
chr7	116294395	116294784
chr7	116295345	116295703
chr7	116299076	116299155
chr7	116302391	116302471
chr7	116302498	116302718
chr7	116302719	116302809
chr7	116302810	116303575
chr7	116303576	116303640
[truncated: 370 more rows]
