# Supplementary material for: Multivariate Hawkes process models of the occurrence of regulatory elements
Source: BMC Bioinformatics. 2010 Sep 9;11:456. doi: 10.1186/1471-2105-11-456 (PMC2949889; doi:10.1186/1471-2105-11-456)
Supplement: Additional file 3 — ENCODE pilot data - hr00. Affymetrix ChIP-chip sites for the ENCODE pilot project to time hr00 with chromosome number, start position and end position for the enriched regions. [file 1471-2105-11-456-S3.ZIP › encodeAffyChIpHl60SitesHr00/encodeAffyChIpHl60SitesP300Hr00.txt]

chr1	149471169	149471701
chr1	149471725	149471898
chr1	149564654	149565409
chr1	149655625	149656156
chr1	149692899	149693572
chr1	149702380	149702806
chr1	149749206	149749706
chr1	149860120	149860474
chr1	149860475	149860683
chr1	149860701	149860914
chr1	149870717	149871107
chr1	149878957	149879357
chr1	149879358	149879456
chr1	149879457	149879787
chr1	149898757	149899543
chr10	55172154	55172234
chr10	55184148	55184280
chr10	55201899	55202322
chr10	55229201	55229414
chr10	55258726	55258857
chr10	55259380	55259503
chr10	55261688	55261750
chr10	55264770	55265111
chr10	55273430	55273552
chr10	55277660	55277867
chr10	55277868	55278306
chr10	55278307	55278915
chr10	55286395	55287048
chr10	55333985	55334363
chr10	55352203	55352557
chr10	55356558	55357285
chr10	55357439	55357895
chr10	55357952	55358829
chr10	55368412	55368956
chr10	55384154	55384372
chr10	55384373	55384488
chr10	55390125	55391140
chr10	55422890	55423402
chr10	55428125	55428185
chr10	55428186	55428260
chr10	55428261	55428512
chr10	55454755	55454945
chr10	55483463	55483578
chr10	55501912	55501992
chr10	55540492	55540666
chr10	55540667	55540795
chr10	55592241	55592910
chr10	55625557	55625689
chr10	55641274	55641590
chr10	55644668	55645206
chr11	2020783	2020949
chr11	4951409	4951740
chr11	4973077	4973367
chr11	4973368	4973573
chr11	4992757	4993142
chr11	5037542	5038035
chr11	5045430	5045662
chr11	5048555	5048636
chr11	5053412	5053473
chr11	5071781	5072754
chr11	5107969	5109104
chr11	5109105	5109506
chr11	5114893	5115459
chr11	5208553	5210140
chr11	5234814	5235143
chr11	5235144	5235242
chr11	5257261	5258070
chr11	5269314	5270049
chr11	5273296	5273897
chr11	5283001	5283193
chr11	5287686	5287751
chr11	5302473	5302527
chr11	5317191	5318019
chr11	5325833	5326228
chr11	5361583	5361936
chr11	5402818	5403219
chr11	5403423	5403483
chr11	5420353	5420518
chr11	5449035	5449149
chr11	5449150	5449552
chr11	5553616	5554029
chr11	5554030	5554209
chr11	5554210	5554473
chr11	5559739	5560040
chr11	5560041	5560180
chr11	5596214	5596515
chr11	5608707	5608772
chr11	5683308	5683415
chr11	5707258	5707820
chr11	64164966	64165067
chr11	64298075	64298284
chr11	116263944	116264218
chr11	116285975	116286270
chr11	116286560	116286902
chr11	116289449	116289704
chr11	116294666	116295646
chr11	116303797	116303935
chr11	116303936	116304601
chr11	116304602	116305145
chr11	116305146	116305271
chr11	116311268	116311787
chr11	116328552	116329062
chr11	116329063	116329124
chr11	116332601	116333128
chr11	116360331	116361293
chr11	116361294	116361356
chr11	116362557	116362818
chr11	116362819	116363121
chr11	116367398	116367947
chr11	116378033	116378975
chr11	116401910	116401982
chr11	116409944	116410004
chr11	116410005	116410742
chr11	116410743	116410814
chr11	116410815	116410939
chr11	116410940	116411334
chr11	116419120	116419258
chr11	116419853	116420030
chr11	116440291	116440783
chr11	116444348	116445500
chr11	116448366	116448420
chr11	116448421	116449042
chr11	130637420	130637534
chr11	130666516	130666788
chr11	130668320	130668398
chr11	130732872	130732951
chr11	130884761	130885029
chr11	130929542	130929960
chr11	130935220	130935531
chr11	131009215	131009705
chr11	131015973	131016076
chr12	38631360	38631682
chr12	38632673	38632964
chr12	38656521	38657456
chr12	38688283	38688353
chr12	38698426	38698992
chr12	38729678	38729814
chr12	38770899	38770985
chr12	38775479	38775807
chr12	38787486	38787589
chr12	38803366	38804094
chr12	38810105	38810948
chr12	38817155	38817235
chr12	38817238	38817588
chr12	38817703	38817890
chr12	38822359	38822547
chr12	38822548	38822962
chr12	38822963	38823235
chr12	38835607	38835691
chr12	38848881	38849197
chr12	38874867	38875845
chr12	38888515	38888576
chr12	38896624	38897151
chr12	38902891	38903370
chr12	38908936	38909338
chr12	38917237	38918161
chr12	38927323	38927420
chr12	38952290	38953464
chr12	38959347	38959522
chr12	39010845	39010912
chr12	39044722	39044840
chr12	39092701	39093195
chr12	39093221	39093440
chr12	39095905	39096241
chr12	39100183	39100684
chr12	39105276	39105362
chr12	39125363	39125512
chr12	39125513	39125580
chr12	39125581	39125770
chr12	39125793	39126184
chr13	29578976	29579857
chr13	29591778	29592311
chr13	29658602	29658872
chr13	29725837	29726206
chr13	29727731	29728013
chr13	29728014	29728781
chr13	29728782	29728868
chr13	29744573	29744990
chr13	29745965	29746746
chr13	29748027	29748598
chr13	29752737	29753071
chr13	29774339	29774482
chr13	29774483	29774663
chr13	29774664	29775213
chr13	29775235	29775472
chr13	29785758	29785999
chr13	29786281	29786338
chr13	29796126	29796841
chr13	29898788	29899599
chr13	29907855	29908311
chr13	112357534	112357599
chr13	112575053	112575745
chr13	112575746	112575826
chr13	112769900	112771483
chr13	112771484	112771690
chr13	112801790	112801908
chr14	53079967	53080245
chr14	53092086	53093049
chr14	53102663	53102759
chr14	53103145	53103316
chr14	53109355	53109439
chr14	53117012	53117334
chr14	53120181	53120899
chr14	53126771	53127294
chr14	53172532	53172897
chr14	53183001	53183501
chr14	53190732	53191486
chr14	53220828	53221117
chr14	53225755	53225846
chr14	53252477	53252999
chr14	53253000	53253133
chr14	53278553	53279260
chr14	53295626	53295903
chr14	53295904	53296884
chr14	53301964	53302416
chr14	53304950	53305190
chr14	53315349	53315448
chr14	53315486	53315793
chr14	53347434	53347841
chr14	53440643	53440752
chr14	53440753	53441216
chr14	53441217	53441273
chr14	98560335	98560791
chr14	98579923	98580095
chr14	98611798	98611903
chr14	98611925	98612734
chr14	98934884	98935226
chr14	98940555	98941191
chr14	98953295	98954046
chr14	98958065	98958170
chr15	41527705	41527957
chr15	41529693	41530005
chr15	41558572	41558947
chr15	41671065	41671798
chr15	41671862	41672317
chr15	41719993	41720453
chr15	41723137	41723284
chr15	41723285	41723926
chr15	41770897	41771630
chr15	41771694	41772149
chr15	41816259	41816529
chr15	41816530	41817305
chr15	41819992	41820406
chr15	41820407	41820488
chr15	41820489	41820561
chr15	41826971	41827299
chr15	41842031	41843147
chr15	41880539	41881758
chr15	41892225	41892848
chr16	419819	419875
chr16	25887954	25888041
chr16	25950674	25950839
chr16	25950840	25951085
chr16	25951129	25951395
chr16	25958674	25958886
chr16	26061278	26061360
chr16	26086899	26087193
chr16	26155842	26155937
chr16	26191696	26191916
chr16	26191917	26192282
chr16	26193494	26193899
chr16	26199274	26199355
chr16	26215879	26216388
chr16	60834899	60834964
chr16	60834965	60835164
chr16	60843163	60843345
chr16	60846713	60846835
chr16	60847130	60847218
chr16	60851372	60851967
chr16	60877313	60877937
chr16	60908657	60908856
chr16	60925546	60925640
chr16	60932505	60932615
chr16	60933977	60934199
chr16	60935630	60936170
chr16	60943996	60944203
chr16	60973397	60973951
chr16	60989583	60989695
chr16	60993268	60993814
chr16	61014321	61014527
chr16	61022776	61022958
chr16	61022959	61023198
chr16	61025455	61025924
chr16	61041867	61042010
chr16	61042011	61042076
chr16	61042077	61043036
chr16	61077851	61078342
chr16	61093119	61093607
chr16	61094505	61094867
chr16	61115753	61116263
chr16	61118044	61118599
chr16	61121557	61121955
chr16	61140223	61140679
chr16	61141360	61141979
chr16	61155686	61156149
chr16	61172833	61173198
chr16	61191312	61191749
chr16	61215150	61218141
chr16	61225759	61226479
chr16	61234084	61235185
chr16	61242035	61242250
chr16	61242251	61242400
chr16	61263905	61264547
chr16	61289289	61289608
chr16	61290161	61290332
chr16	61290471	61291034
chr16	61291035	61291250
chr16	61308378	61308757
chr16	61326075	61326635
chr16	61326636	61327195
chr16	61331307	61331748
chr16	61331749	61332028
chr16	61332029	61332112
chr18	23779581	23780272
chr18	23780902	23780966
chr18	23795980	23796169
chr18	23802816	23802979
chr18	23803022	23803468
chr18	23805492	23805797
chr18	23856748	23856850
chr18	23856878	23857270
chr18	23868793	23869151
chr18	23881091	23881168
chr18	23915586	23917135
chr18	23920125	23920483
chr18	23934771	23935460
chr18	23935461	23935613
chr18	23935614	23935853
chr18	23963384	23963491
chr18	23969305	23969996
chr18	24016257	24016528
chr18	24024458	24024568
chr18	24024931	24025253
chr18	24025254	24025336
chr18	24025337	24025558
chr18	24051580	24051711
chr18	24051712	24051795
chr18	24051977	24052070
chr18	24086469	24086547
chr18	24086548	24086903
chr18	24086904	24086959
chr18	24101226	24101336
chr18	24103279	24103508
chr18	24157518	24157767
chr18	24159824	24160446
chr18	24194781	24194995
chr18	24194996	24195717
chr18	24195718	24195774
chr18	59420524	59420934
chr18	59464604	59464897
chr18	59481310	59481467
chr18	59484588	59485383
chr18	59515341	59515469
chr18	59589974	59590158
chr18	59590159	59591630
chr18	59591631	59591828
chr18	59615659	59615734
chr18	59626424	59627273
chr18	59644414	59644738
chr18	59644739	59645022
chr18	59645023	59645538
chr18	59645539	59645663
chr18	59645664	59645794
chr18	59686742	59686865
chr18	59696492	59697195
chr18	59697196	59697254
chr18	59698387	59698668
chr18	59702117	59702181
chr18	59702182	59702255
chr18	59702256	59703245
chr18	59708322	59708580
chr18	59710492	59710617
chr18	59710618	59711708
chr18	59713050	59713162
chr18	59713163	59713842
chr18	59713843	59713989
chr18	59726426	59727337
chr18	59732748	59733141
chr18	59734252	59734589
chr18	59735610	59736266
chr18	59746123	59748342
chr18	59748343	59749578
chr18	59769067	59769157
chr18	59778093	59778694
chr18	59780183	59780262
chr18	59787119	59787341
chr18	59787342	59787888
chr18	59797892	59798064
chr18	59798065	59798457
chr18	59798458	59798793
chr18	59799651	59800052
chr18	59822366	59822864
chr18	59838324	59838917
chr18	59847841	59848045
chr18	59848046	59848128
chr18	59876499	59876713
chr18	59889692	59889909
chr18	59901176	59901606
chr19	59404207	59404274
chr19	59574474	59574670
chr19	59581356	59581942
chr19	59769052	59769435
chr19	59769436	59769746
chr19	59769747	59771130
chr19	59863832	59864301
chr19	59945509	59946044
chr19	59946045	59947056
chr19	59947057	59947143
chr19	59950536	59951169
chr19	59951822	59952876
chr19	59962157	59962654
chr19	59962655	59963665
chr19	59963666	59963871
chr19	59972013	59972510
chr19	59976881	59977280
chr19	59977281	59978428
chr19	59978429	59978604
chr19	59983065	59984114
chr19	59991453	59992087
chr19	59992088	59993360
chr19	59993361	59993463
chr19	59995842	59995920
chr19	60023230	60024138
chr2	51523208	51523640
chr2	51524629	51524945
chr2	51526412	51526830
chr2	51535929	51536093
chr2	51538783	51538840
chr2	51589079	51589165
chr2	51589166	51589273
chr2	51589274	51589662
chr2	51589663	51589722
chr2	51619417	51619984
chr2	51651170	51651951
chr2	51652500	51652718
chr2	51674033	51674217
chr2	51689343	51689640
chr2	51698896	51698958
chr2	51718049	51718264
chr2	51718265	51719127
chr2	51733196	51733310
chr2	51748274	51748918
chr2	51754237	51754855
chr2	51761987	51763539
chr2	51763540	51763622
chr2	51763623	51764699
chr2	51777722	51777843
chr2	51777844	51778142
chr2	51783597	51783685
chr2	51783686	51783747
chr2	51783748	51783814
chr2	51784841	51785668
chr2	51788891	51789573
chr2	51798706	51799112
chr2	51803923	51804123
chr2	51821194	51821281
chr2	51839480	51840360
chr2	51848124	51848616
chr2	51856646	51856804
chr2	51856805	51856930
chr2	51899974	51900063
chr2	51900064	51900268
chr2	51900269	51900956
chr2	51902543	51902655
chr2	51902996	51903170
chr2	51903171	51903353
chr2	51913490	51913597
chr2	51916147	51916681
chr2	51925471	51925581
chr2	51925582	51926130
chr2	51988387	51988505
chr2	51988506	51988775
chr2	52002707	52003294
chr2	52009613	52009714
chr2	52010156	52010229
chr2	118031985	118032521
chr2	118034252	118034453
chr2	118153635	118154182
chr2	118250455	118251299
chr2	118273723	118274292
chr2	118274293	118274552
chr2	118295342	118295467
chr2	118295468	118295664
chr2	118298699	118298754
chr2	118331423	118331873
chr2	118429977	118430265
chr2	220173501	220174019
chr2	220272663	220273385
chr2	220278864	220278975
chr2	220353280	220353832
chr2	220370783	220370845
chr2	220377181	220377517
chr2	220411195	220411291
chr2	220411292	220412016
chr2	220426839	220427273
chr2	234436678	234436757
chr2	234437222	234437929
chr2	234458508	234458684
chr2	234587697	234588291
chr20	33431071	33431344
chr20	33431345	33431595
chr20	33444124	33444951
chr20	33702028	33702134
chr20	33702135	33702263
chr20	33702264	33703031
chr20	33710693	33710782
chr20	33712465	33713038
chr20	33714378	33714581
chr20	33762681	33763187
chr20	33775697	33776436
chr20	33776437	33776495
chr20	33785126	33785368
chr20	33785369	33785605
chr20	33786812	33786973
chr20	33794507	33794987
chr20	33794988	33795503
chr20	33795504	33795660
chr21	32838554	32838975
chr21	32838976	32839141
chr21	32937845	32938139
chr21	32938140	32938623
chr21	32944935	32945234
chr21	32946869	32947087
chr21	32971652	32971906
chr21	32971907	32972480
chr21	32972550	32973391
chr21	32973394	32974343
chr21	32979883	32980390
chr21	32980391	32980545
chr21	32980546	32980599
chr21	32983053	32983235
chr21	32988411	32988949
chr21	32995467	32997558
chr21	33004585	33004899
chr21	33004900	33005479
chr21	33014556	33015100
chr21	33037293	33038263
chr21	33052981	33053436
chr21	33062692	33063875
chr21	33066602	33067095
chr21	33080556	33080796
chr21	33145285	33145420
chr21	33301354	33302235
chr21	33303806	33304120
chr21	33338716	33338820
chr21	33483026	33483185
chr21	33484085	33484816
chr21	33492518	33493360
chr21	33493361	33493722
chr21	33503503	33503967
chr21	33509630	33509830
chr21	33509831	33510522
chr21	33553719	33554060
chr21	33603379	33603988
chr21	33637526	33637993
chr21	33696029	33696118
chr21	33750244	33750557
chr21	33750582	33750643
chr21	33750644	33750778
chr21	33755282	33755418
chr21	33783029	33783498
chr21	33811604	33812365
chr21	33838551	33838881
chr21	33839872	33840638
chr21	33853468	33853551
chr21	33855313	33856186
chr21	33871961	33872267
chr21	33872268	33872423
chr21	33872424	33872525
chr21	33911523	33911586
chr21	33913883	33914436
chr21	33973280	33973342
chr21	33977190	33977577
chr21	33991997	33992678
chr21	34027937	34028099
chr21	34028100	34028506
chr21	34045933	34046756
chr21	34068486	34069153
chr21	34081938	34082509
chr21	34093071	34093309
chr21	34096668	34096784
chr21	34103856	34103938
chr21	34241075	34241288
chr21	34316754	34316951
chr21	39297474	39297832
chr21	39302252	39302482
chr21	39309092	39309244
chr21	39432491	39432549
chr21	39455449	39455577
chr21	39471325	39471618
chr21	39471694	39471781
chr21	39486362	39486580
chr21	39486581	39486813
chr21	39486814	39486871
chr21	39504099	39504184
chr21	39513249	39513418
chr21	39521223	39521790
chr21	39550075	39550431
chr21	39567852	39567982
chr21	39570416	39570834
chr21	39574316	39574830
chr21	39635792	39636344
chr21	39636345	39636685
chr21	39690516	39690642
chr21	39690643	39691253
chr21	39691254	39691339
chr22	30151872	30151998
chr22	30197141	30197200
chr22	30205559	30205662
chr22	30253267	30253661
chr22	30261903	30262374
chr22	30294894	30295220
chr22	30442983	30443239
chr22	30443240	30443539
chr22	30443540	30443713
chr22	30451507	30451648
chr22	30464185	30464394
chr22	30492111	30492351
chr22	30492352	30492596
chr22	30492616	30492873
chr22	30510177	30510303
chr22	30522419	30522645
chr22	30542741	30542953
chr22	30542956	30543059
chr22	30673135	30673202
chr22	30678082	30678199
chr22	30749142	30749990
chr22	30851564	30851618
chr22	30882047	30882196
chr22	30886543	30887055
chr22	30920977	30921163
chr22	30921164	30921300
chr22	30948063	30948124
chr22	30948125	30948219
chr22	30948220	30948802
chr22	30949510	30949719
chr22	30949720	30949901
chr22	30990263	30991055
chr22	31004840	31004968
chr22	31012046	31012321
chr22	31012322	31012971
chr22	31071432	31072274
chr22	31076351	31076440
chr22	31100923	31100982
chr22	31117964	31118365
chr22	31118366	31118452
chr22	31132203	31132307
chr22	31138852	31139458
chr22	31155025	31155168
chr22	31183186	31183276
chr22	31188311	31188443
chr22	31206971	31207375
chr22	31207934	31208131
chr22	31213764	31213914
chr22	31248083	31248650
chr22	31318879	31319335
chr22	31385632	31385947
chr22	31535654	31535746
chr22	31672835	31673005
chr22	31741263	31742142
chr22	31742143	31742238
chr22	31742239	31742451
chr4	118494398	118494695
chr4	118521915	118522513
chr4	118528629	118528896
chr4	118547368	118547544
chr4	118555798	118555945
chr4	118563427	118563533
chr4	118563534	118563628
chr4	118563629	118563748
chr4	118581472	118581799
chr4	118598483	118598987
chr4	118601511	118601754
chr4	118601755	118601921
chr4	118601922	118602089
chr4	118605479	118605688
chr4	118640420	118640614
chr4	118643158	118643295
chr4	118643317	118643883
chr4	118647498	118647598
chr4	118665706	118666197
chr4	118694069	118694312
chr4	118695701	118695810
chr4	118713045	118713168
chr4	118713169	118713837
chr4	118738946	118739388
chr4	118739632	118739725
chr4	118780807	118780869
chr4	118811739	118812887
chr4	118872731	118872821
chr4	118909071	118909656
chr4	118909657	118909822
chr4	118911804	118912288
chr4	118919175	118919238
chr4	118919239	118919851
chr4	118919852	118919980
chr4	118936541	118938000
chr4	118958744	118959044
chr5	55910656	55911145
chr5	55971558	55971619
chr5	56002783	56002921
chr5	56023679	56023897
chr5	56023943	56024091
chr5	56024112	56024237
chr5	56053239	56053327
chr5	56068791	56069010
chr5	56071779	56071907
chr5	56071908	56071971
chr5	56095733	56095870
chr5	56095871	56096068
chr5	56096069	56096131
chr5	56138325	56138444
chr5	56152253	56152781
chr5	56160126	56160277
chr5	56160278	56160640
chr5	56161608	56162724
chr5	56172047	56172442
chr5	56177397	56177718
chr5	56181782	56181881
chr5	56202698	56203085
chr5	56207637	56208053
chr5	56251819	56252020
chr5	56252021	56252628
chr5	56280961	56281665
chr5	131644751	131644818
chr5	131655968	131656051
chr5	131696564	131696788
chr5	131698916	131699093
chr5	131778016	131778154
chr5	131778155	131778573
chr5	131919466	131919780
chr5	131921257	131921728
chr5	131921729	131921856
chr5	131953275	131953578
chr5	131980604	131980814
chr5	132007552	132007954
chr5	132066065	132066993
chr5	132066994	132067362
chr5	132075258	132075694
chr5	132079551	132080024
chr5	132089301	132089385
chr5	132089386	132089660
chr5	132089661	132089763
chr5	132089801	132090150
chr5	132225044	132225107
chr5	132244671	132244734
chr5	132246484	132246926
chr5	132266660	132267273
chr5	132267274	132267930
chr5	132267931	132268375
chr5	132268376	132268668
chr5	142107643	142107855
chr5	142107856	142108043
chr5	142115353	142116059
chr5	142119386	142119690
chr5	142119691	142120207
chr5	142136876	142137430
chr5	142138520	142138609
chr5	142157803	142158212
chr5	142158213	142158299
chr5	142158300	142158673
chr5	142162736	142162859
chr5	142183777	142183863
chr5	142185812	142186488
chr5	142190282	142190470
chr5	142190494	142190573
chr5	142194671	142195298
chr5	142196464	142196751
chr5	142201626	142201736
chr5	142225430	142225747
chr5	142237622	142237696
chr5	142250540	142251191
chr5	142269606	142269728
chr5	142283039	142283391
chr5	142291956	142292880
chr5	142294451	142294699
chr5	142301954	142302405
chr5	142330785	142331636
chr5	142338213	142338661
chr5	142361860	142362028
chr5	142362029	142362566
chr5	142362567	142363501
chr6	41469379	41469588
chr6	41615662	41615714
chr6	41826754	41827400
chr6	41890398	41890462
chr6	73807251	73807328
chr6	73826121	73826217
chr6	73844206	73844323
chr6	73956633	73956722
chr6	73985558	73985619
chr6	73985620	73985708
chr6	73985709	73986308
chr6	74000914	74001082
chr6	74082858	74083353
chr6	74103649	74103900
chr6	74103901	74104231
chr6	74172981	74173555
chr6	74190906	74191751
chr6	74191752	74192119
chr6	74275401	74275972
chr6	74283568	74283773
chr6	74283774	74284423
chr6	74284424	74284483
chr6	74285385	74286092
chr6	108384035	108384252
chr6	108384253	108385408
chr6	108471865	108473014
chr6	108491918	108492574
chr6	108635644	108636091
chr6	108655117	108655258
chr6	108660261	108660981
chr6	108719815	108720485
chr6	108790966	108791346
chr6	108791347	108792141
chr6	108829489	108829935
chr6	108829956	108830040
chr6	108836213	108836312
chr6	108848687	108848831
chr6	132226898	132226960
chr6	132227206	132227503
chr6	132231153	132231255
chr6	132239656	132239712
chr6	132310881	132311039
chr6	132323672	132323782
chr6	132334096	132334922
chr6	132349085	132349215
chr6	132349216	132349650
chr6	132358267	132358337
chr6	132402715	132402816
chr6	132440743	132440909
chr6	132446125	132446573
chr6	132460991	132461224
chr6	132461245	132461368
chr6	132486274	132486424
chr6	132516028	132516235
chr6	132517913	132518057
chr6	132529903	132530345
chr6	132530346	132530858
chr6	132530859	132530981
chr6	132577034	132577205
chr6	132582007	132582441
chr6	132594538	132594742
chr6	132600159	132600547
chr6	132622629	132623187
chr6	132655134	132656003
chr6	132664920	132665008
chr6	132684269	132684934
chr6	132706749	132707029
chr7	26935730	26935805
chr7	26949716	26949822
chr7	26949823	26950227
chr7	26950228	26950355
chr7	26952663	26952988
chr7	26952989	26953484
chr7	26988985	26989115
chr7	27037924	27038383
chr7	27038384	27038527
chr7	27046901	27047453
chr7	27047454	27047513
chr7	27127457	27127771
chr7	27203318	27203566
chr7	27203567	27204097
chr7	27361079	27361316
chr7	27391487	27391563
chr7	27414063	27414433
chr7	89627299	89627466
chr7	89627516	89627932
chr7	89632409	89632965
chr7	89647297	89647445
chr7	89693503	89693883
chr7	89693884	89693996
chr7	89703410	89703503
chr7	89730361	89730761
chr7	89733445	89733984
chr7	89745246	89745384
chr7	89771027	89771102
chr7	89785732	89785906
chr7	89809791	89810432
chr7	89814832	89814899
chr7	89820355	89821041
chr7	89823687	89824651
chr7	89838316	89838630
chr7	89841400	89841945
chr7	89854124	89854291
chr7	89855801	89855945
chr7	89872966	89873046
chr7	89943505	89944104
chr7	89945812	89946437
chr7	89956593	89956689
chr7	89956690	89956756
chr7	89956757	89957566
chr7	89985104	89986013
chr7	90001806	90002410
chr7	90067357	90067944
chr7	90083730	90084167
chr7	90084168	90084714
chr7	90089729	90089988
chr7	90089989	90090076
chr7	90090077	90090142
chr7	90144166	90144642
chr7	90157357	90157439
chr7	90157730	90157846
chr7	90164462	90164961
chr7	90172194	90172451
chr7	90212976	90213117
chr7	90213118	90213419
chr7	90231541	90231810
chr7	90236324	90236386
chr7	90286173	90286492
chr7	90295329	90295541
chr7	90332905	90333184
chr7	90356763	90357237
chr7	90365705	90365815
chr7	90375046	90375271
chr7	90384028	90384245
chr7	90384246	90384366
chr7	90384367	90384630
chr7	90397466	90397903
chr7	90405589	90405654
chr7	90410484	90410632
chr7	90433462	90433762
chr7	90438872	90439367
chr7	90454385	90454914
chr7	90500243	90500463
chr7	90546783	90547259
chr7	90566217	90566355
chr7	90577849	90577953
chr7	90694593	90695492
chr7	113730599	113730985
chr7	113745393	113745615
chr7	113765817	113766337
chr7	113767448	113767528
chr7	113815553	113816268
chr7	113833014	113833972
chr7	113834371	113835307
chr7	113846056	113846679
chr7	113857230	113858020
chr7	113860240	113860641
chr7	113860642	113861074
chr7	113864282	113864668
chr7	113873224	113873461
chr7	113907084	113907184
chr7	113908485	113908662
chr7	113912654	113912774
chr7	113950129	113950941
chr7	113950942	113951370
chr7	113952257	113952377
chr7	113956083	113956707
chr7	113962877	113963010
chr7	113964182	113964807
chr7	113969247	113969428
chr7	113973121	113973438
chr7	113976805	113976951
chr7	113981915	113982278
chr7	114001272	114001374
chr7	114001375	114001563
chr7	114004852	114005033
chr7	114049031	114049552
chr7	114053780	114053866
chr7	114071531	114072219
chr7	114088426	114088527
chr7	114088528	114088824
chr7	114088825	114088899
chr7	114098585	114098770
chr7	114115314	114115867
chr7	114117916	114118044
chr7	114119745	114120022
chr7	114120023	114120271
chr7	114120272	114120477
chr7	114166291	114166613
chr7	114180773	114181350
chr7	114211447	114211743
chr7	114251011	114251594
chr7	114271144	114271203
chr7	114280403	114281048
chr7	114281144	114281274
chr7	114298899	114298991
chr7	114298992	114299435
chr7	114324716	114324783
chr7	114338072	114338218
chr7	114341242	114342207
chr7	114344493	114344709
chr7	114344818	114345184
chr7	114351116	114351635
chr7	114351636	114351844
chr7	114356837	114357729
chr7	114357730	114358599
chr7	114368351	114369117
chr7	114373010	114373504
chr7	114374102	114374343
chr7	114384129	114384618
chr7	114390338	114390525
chr7	114405885	114406387
chr7	114432678	114432815
chr7	114445897	114446077
chr7	114465112	114465181
chr7	114508101	114508581
chr7	114555646	114556027
chr7	114556028	114556153
chr7	114556154	114556281
chr7	114571391	114571815
chr7	114571816	114571964
chr7	114571965	114572077
chr7	114580297	114580539
chr7	114580540	114580712
chr7	114580713	114580768
chr7	114588644	114588923
chr7	114601983	114602501
chr7	114602502	114602772
chr7	114605639	114605837
chr7	114651466	114651695
chr7	114693786	114694067
chr7	114709480	114709564
chr7	114709627	114710204
chr7	114714095	114714479
chr7	114714480	114714996
chr7	114714997	114715246
chr7	115639888	115640101
chr7	115640102	115640395
chr7	115640396	115640700
chr7	115643503	115644051
chr7	115686570	115687376
chr7	115736071	115736137
chr7	115736138	115736211
chr7	115760334	115760441
chr7	115807523	115807749
chr7	115854890	115855273
chr7	116018186	116019379
chr7	116025855	116026178
chr7	116026179	116026747
chr7	116026748	116026934
chr7	116097527	116097851
chr7	116097852	116098132
chr7	116098133	116098665
chr7	116106798	116107224
chr7	116125647	116125962
chr7	116190971	116191052
chr7	116199877	116200122
chr7	116228718	116228876
chr7	116280842	116281004
chr7	116294423	116294784
chr7	116295586	116295723
chr7	116311214	116311354
chr7	116324705	116324934
chr7	116345419	116345538
chr7	116379427	116379679
chr7	116379680	116380045
chr7	116380046	116380223
chr7	116387831	116387958
chr7	116406618	116407087
chr7	116407088	116407157
chr7	116407158	116407214
chr7	116412246	116412358
chr7	116412359	116413041
chr7	116433501	116433567
chr7	116435307	116435390
chr7	116435391	116436068
chr7	116441296	116441936
chr7	116448876	116449213
chr7	116449390	116449643
chr7	116463371	116463925
chr7	116490539	116491075
chr7	116549241	116549731
chr7	116704346	116704437
chr7	116744711	116745072
chr7	116790313	116790459
chr7	116790505	116790906
chr7	116790932	116791113
chr7	116795617	116796170
chr7	116807554	116807606
chr7	116820469	116820859
chr7	116839445	116839735
chr7	116840301	116840359
chr7	116840868	116841237
chr7	116845110	116845596
chr7	116897623	116897706
chr7	116914445	116915025
chr7	116922405	116922667
chr7	116926790	116926873
chr7	116933849	116934210
chr7	116960653	116961186
chr7	116987813	116988287
chr7	117004724	117005391
chr7	117027615	117027997
chr7	117046035	117046377
chr7	117046378	117046576
chr7	117046577	117046793
chr7	117065647	117065745
chr7	117087139	117087600
chr7	117177387	117177714
chr7	117190681	117190745
chr7	117203335	117203441
chr7	117203442	117203927
chr7	117203928	117204279
chr7	117213490	117213829
chr7	117219724	117219808
chr7	117219809	117220015
chr7	117220016	117220385
chr7	117222546	117222736
chr7	117244893	117245414
chr7	117322872	117323187
chr7	117332582	117332731
chr7	117391355	117391494
chr7	117456760	117457114
chr7	117469797	117469881
chr7	125880477	125880757
chr7	125880758	125880974
chr7	125910851	125911817
chr7	125923252	125923313
chr7	125947838	125947973
chr7	125976591	125976702
chr7	125978255	125978714
chr7	126025003	126025058
chr7	126048063	126048184
chr7	126056334	126056423
chr7	126056424	126056532
chr7	126080910	126081168
chr7	126081483	126081769
chr7	126101862	126101987
chr7	126101988	126102136
chr7	126102137	126102273
chr7	126127123	126127256
chr7	126127257	126127682
chr7	126127683	126128573
chr7	126157036	126157843
chr7	126157844	126157982
chr7	126184782	126184925
chr7	126189472	126190124
chr7	126193266	126193606
chr7	126220527	126220578
chr7	126221395	126221894
chr7	126245715	126245979
chr7	126302805	126303271
chr7	126303272	126303832
chr7	126303833	126304618
chr7	126306974	126307028
chr7	126307075	126307711
chr7	126307712	126308314
chr7	126313723	126313844
chr7	126315906	126316898
chr7	126317082	126317169
chr7	126320332	126321192
chr7	126329381	126329584
chr7	126335358	126335450
chr7	126344577	126344789
chr7	126344790	126345205
chr7	126368982	126369040
chr7	126387376	126387872
chr7	126387915	126388059
chr7	126399928	126400092
chr7	126412028	126412233
chr7	126442140	126442820
chr7	126443875	126444376
chr7	126444377	126444575
chr7	126505883	126506390
chr7	126572758	126573077
chr7	126575416	126575525
chr7	126580244	126580764
chr7	126618209	126618336
chr7	126623433	126623502
chr7	126656006	126656202
chr7	126760318	126760869
chr7	126776203	126776376
chr7	126791953	126792454
chr7	126792480	126792699
chr7	126794638	126795036
chr7	126797912	126798541
chr7	126806251	126806320
chr7	126806321	126806403
chr7	126806404	126806563
chr7	126810452	126811236
chr7	126860121	126860221
chr8	118905016	118905915
chr8	118968096	118968531
chr8	118985042	118985743
chr8	119002855	119003216
chr8	119003217	119003292
chr8	119003293	119003478
chr8	119031992	119032235
chr8	119032238	119032563
chr8	119039761	119039933
chr8	119048673	119049098
chr8	119053626	119053687
chr8	119053968	119054030
chr8	119102632	119103586
chr8	119130031	119130438
chr8	119160064	119160268
chr8	119170528	119170673
chr8	119170718	119170984
chr8	119177225	119177611
chr8	119268368	119269285
chr8	119271416	119272485
chr8	119276632	119276713
chr8	119333048	119333640
chr8	119342501	119343045
chr8	119364636	119364813
chr9	130758202	130758490
chr9	130758491	130758825
chr9	130758826	130758898
chr9	130758899	130758995
chr9	130771452	130771515
chr9	130786671	130787247
chrX	122656746	122656800
chrX	122665534	122665592
chrX	122669665	122670264
chrX	122690302	122690639
chrX	122870873	122871589
chrX	122871590	122871841
chrX	122871842	122872023
chrX	122879447	122879523
chrX	122879524	122880125
chrX	122880126	122880213
chrX	122880214	122880625
chrX	122880626	122881185
chrX	122903894	122904501
chrX	122919730	122920640
chrX	122924103	122924286
chrX	122925296	122925417
chrX	122925418	122925721
chrX	122925722	122925827
chrX	122930517	122931560
chrX	122944555	122944929
chrX	122956013	122956413
chrX	122970375	122970771
chrX	122970772	122971541
chrX	122979831	122979937
chrX	123012471	123012563
chrX	123012564	123013050
chrX	123024310	123024774
chrX	123026635	123026812
chrX	123026813	123027468
chrX	123027469	123027739
chrX	123027740	123027834
chrX	123042611	123043194
chrX	123043238	123043588
chrX	123053193	123053606
chrX	153006393	153006583
chrX	153609343	153609548
chrX	153615212	153615694
chrX	153618007	153618433
chrX	153620062	153620704
chrX	153697793	153698347
chrX	153816277	153816338
chrX	153840881	153840970
chrX	153841651	153841996
chrX	153954339	153954711
chrX	153954712	153954793
chrX	153962285	153962353
chrX	154000816	154000899
chrX	154037881	154037960
