# Supplementary material for: Multivariate Hawkes process models of the occurrence of regulatory elements
Source: BMC Bioinformatics. 2010 Sep 9;11:456. doi: 10.1186/1471-2105-11-456 (PMC2949889; doi:10.1186/1471-2105-11-456)
Supplement: Additional file 3 — ENCODE pilot data - hr00. Affymetrix ChIP-chip sites for the ENCODE pilot project to time hr00 with chromosome number, start position and end position for the enriched regions. [file 1471-2105-11-456-S3.ZIP › encodeAffyChIpHl60SitesHr00/encodeAffyChIpHl60SitesPu1Hr00.txt]

chr1	149438743	149439638
chr1	149471024	149471898
chr1	149477729	149477831
chr1	149477832	149478336
chr1	149480929	149481670
chr1	149503769	149504673
chr1	149564633	149565955
chr1	149586838	149587047
chr1	149595775	149596690
chr1	149746231	149746644
chr1	149797708	149798352
chr1	149852284	149852892
chr1	149860120	149860199
chr1	149878333	149879401
chr1	149898665	149899875
chr1	149920669	149921330
chr10	55172696	55172900
chr10	55420103	55420169
chr11	1788985	1789099
chr11	1838240	1838445
chr11	1838446	1838908
chr11	2128417	2128543
chr11	4992831	4992982
chr11	5231190	5231733
chr11	5245273	5245743
chr11	5419518	5419770
chr11	5482269	5483277
chr11	5552830	5553082
chr11	5608219	5608453
chr11	5666757	5667238
chr11	64164339	64165553
chr11	64203750	64203815
chr11	64294551	64294799
chr11	116022891	116023065
chr11	116226160	116226574
chr11	116234387	116234789
chr11	116279042	116279498
chr11	116288697	116289104
chr11	116295861	116296181
chr11	116307824	116307911
chr11	116360637	116361356
chr11	116410702	116411404
chr11	116450226	116450502
chr11	130672830	130673174
chr11	130682972	130683042
chr11	130695890	130695998
chr11	130751304	130751368
chr11	130755137	130755296
chr11	130852578	130853040
chr11	130894571	130894734
chr11	130894735	130895060
chr11	130895061	130895120
chr11	130919807	130920559
chr11	130935091	130935307
chr12	38640240	38640307
chr12	38692581	38692998
chr12	38732687	38732904
chr12	38772789	38773431
chr12	38810747	38811185
chr12	38874867	38875348
chr12	38896726	38897195
chr12	38905821	38905944
chr12	38917258	38917627
chr12	38917628	38918499
chr12	38932066	38932342
chr12	38937849	38938065
chr12	38953198	38953710
chr12	38955283	38955416
chr12	38959428	38959676
chr12	38988956	38989038
chr12	38994729	38995104
chr12	38995105	38995270
chr12	39116742	39116840
chr13	29426654	29427202
chr13	29428575	29428718
chr13	29645184	29645306
chr13	29645307	29646040
chr13	29647358	29647936
chr13	29775471	29776316
chr13	29781279	29781486
chr13	29783241	29783579
chr13	29785719	29786297
chr13	112452090	112452906
chr13	112770164	112771285
chr13	112771286	112771617
chr13	112771618	112771690
chr14	52969539	52970404
chr14	53120077	53120147
chr14	53131962	53132187
chr14	53138762	53139495
chr14	53251348	53251553
chr14	53308196	53309254
chr14	53333276	53334164
chr14	53388943	53389028
chr14	53441434	53441613
chr14	98479576	98479647
chr14	98485105	98485952
chr14	98560398	98560457
chr14	98572802	98572962
chr14	98579883	98580044
chr14	98611714	98611797
chr14	98611798	98612174
chr14	98612175	98612713
chr14	98715037	98715154
chr14	98715155	98715242
chr14	98803558	98803978
chr15	41670093	41670256
chr15	41671030	41671711
chr15	41671712	41672234
chr15	41676420	41677114
chr15	41678595	41679143
chr15	41723724	41723926
chr15	41726160	41727113
chr15	41727137	41727369
chr15	41769925	41770088
chr15	41770862	41771543
chr15	41771544	41772066
chr15	41776220	41776935
chr15	41778586	41778959
chr15	41822700	41824105
chr15	41824215	41824830
chr15	41826950	41827034
chr15	41827078	41827197
chr15	41885626	41885961
chr15	41892225	41892848
chr15	41940701	41941202
chr16	33578	33884
chr16	229644	230437
chr16	233918	234306
chr16	242718	242866
chr16	418841	419862
chr16	444255	444742
chr16	25875858	25876149
chr16	25887954	25888151
chr16	25941899	25941957
chr16	25950651	25950839
chr16	25950840	25951214
chr16	25951215	25951672
chr16	26054475	26054948
chr16	26253258	26253558
chr16	26254408	26254837
chr16	61015634	61015958
chr16	61204802	61205411
chr16	61234745	61235236
chr16	61283736	61284025
chr16	61290635	61290760
chr18	23934923	23935047
chr18	24109934	24110047
chr18	24192478	24193021
chr18	59460465	59461698
chr18	59475932	59476547
chr18	59477370	59479440
chr18	59483162	59483471
chr18	59484588	59484794
chr18	59484795	59485383
chr18	59492091	59492454
chr18	59518203	59519617
chr18	59602195	59603240
chr18	59619134	59619626
chr18	59625599	59626095
chr18	59628914	59629090
chr18	59629091	59629175
chr18	59641304	59642394
chr18	59649974	59650038
chr18	59686094	59686882
chr18	59688339	59688847
chr18	59698625	59699617
chr18	59702546	59702604
chr18	59702630	59702733
chr18	59707948	59708321
chr18	59708322	59709134
chr18	59710759	59711642
chr18	59748474	59748792
chr18	59748793	59749443
chr18	59749444	59749597
chr18	59755656	59756233
chr18	59793207	59793573
chr18	59793574	59794117
chr18	59794118	59794461
chr18	59797892	59798751
chr18	59806816	59806991
chr18	59830579	59831093
chr18	59842814	59843380
chr18	59847841	59847963
chr19	59403368	59403508
chr19	59403509	59404356
chr19	59547000	59547191
chr19	59547192	59547551
chr19	59549396	59549874
chr19	59863755	59864457
chr19	59864458	59864667
chr19	59944806	59945240
chr19	59945241	59946378
chr19	59946379	59946854
chr19	59950429	59950642
chr19	59950643	59951071
chr19	59951072	59951169
chr19	59951788	59951863
chr19	59951866	59952876
chr19	59961439	59961811
chr19	59961812	59963468
chr19	59963469	59963549
chr19	59976498	59976799
chr19	59976800	59977134
chr19	59977135	59977658
chr19	59977659	59978288
chr19	59983065	59983959
chr19	59983960	59984153
chr19	59991008	59991362
chr19	59991363	59993406
chr19	59995880	59996862
chr19	60023377	60023489
chr2	51763743	51763810
chr2	118031985	118032680
chr2	118088414	118088539
chr2	118157802	118157912
chr2	118215123	118215234
chr2	118295274	118296043
chr2	118298542	118298853
chr2	118335794	118335909
chr2	118453631	118454260
chr2	118505744	118506099
chr2	220119213	220119725
chr2	220193492	220194110
chr2	220194111	220194478
chr2	220264888	220265390
chr2	220332167	220332535
chr2	220332536	220332687
chr2	220366794	220367178
chr2	220414230	220414292
chr2	220415168	220415881
chr2	220417396	220417726
chr2	220426620	220427273
chr2	220458059	220458351
chr2	234194418	234195104
chr2	234212656	234213314
chr2	234304521	234304616
chr2	234322145	234322934
chr2	234426222	234426348
chr2	234474462	234475140
chr2	234637186	234637368
chr20	33523336	33523399
chr20	33546639	33546704
chr20	33731987	33732625
chr20	33783000	33783336
chr20	33783337	33783507
chr20	33783508	33783594
chr20	33794471	33794526
chr20	33794527	33795121
chr20	33795122	33795503
chr21	32946869	32947200
chr21	32995679	32996063
chr21	33038284	33038932
chr21	33060539	33061506
chr21	33062637	33062693
chr21	33297366	33297559
chr21	33389882	33391069
chr21	33392383	33392913
chr21	33407210	33407457
chr21	33492108	33492538
chr21	33492539	33493949
chr21	33493950	33494063
chr21	33499129	33499276
chr21	33499277	33499773
chr21	33506027	33506246
chr21	33506247	33506861
chr21	33509858	33510360
chr21	33510361	33510522
chr21	33510523	33510757
chr21	33538666	33538991
chr21	33559456	33559740
chr21	33593491	33593632
chr21	33594700	33594782
chr21	33598867	33599274
chr21	33655311	33655456
chr21	33655457	33655767
chr21	33682149	33682964
chr21	33696008	33696475
chr21	33696476	33696531
chr21	33699437	33699706
chr21	33744328	33744790
chr21	33949926	33950252
chr21	33979011	33979114
chr21	33989980	33990373
chr21	34237091	34237154
chr21	34241076	34241133
chr21	34267936	34268021
chr21	34268044	34268561
chr21	34270590	34270722
chr21	34270723	34270920
chr21	34288209	34288489
chr21	34312537	34312879
chr21	34316657	34317260
chr21	34317261	34317431
chr21	34317432	34317514
chr21	39302252	39302458
chr21	39309202	39310208
chr21	39388186	39388310
chr21	39388311	39388954
chr21	39388955	39389051
chr21	39480297	39481188
chr21	39549240	39549757
chr21	39610754	39611239
chr21	39635822	39637034
chr21	39639266	39639546
chr21	39640239	39640978
chr21	39668561	39669740
chr21	39716617	39716677
chr22	30216459	30217350
chr22	30234200	30234685
chr22	30258095	30258163
chr22	30379057	30379145
chr22	30379146	30379672
chr22	30400286	30401039
chr22	30411757	30411906
chr22	30492331	30492913
chr22	30542907	30543425
chr22	30651475	30651579
chr22	30681746	30682232
chr22	30724729	30725280
chr22	30868210	30869965
chr22	30874443	30874666
chr22	30879793	30880081
chr22	30885931	30886843
chr22	30886844	30887574
chr22	30907764	30908559
chr22	31183138	31183296
chr22	31210083	31210542
chr22	31211460	31212304
chr22	31248150	31248587
chr22	31303556	31303619
chr22	31318344	31318838
chr22	31318839	31318899
chr22	31361046	31361554
chr22	31385254	31385902
chr22	31392956	31393476
chr22	31394119	31394917
chr22	31438554	31438966
chr22	31716687	31716742
chr22	31752327	31753096
chr22	31753097	31753264
chr4	118645615	118645795
chr4	118670914	118671360
chr5	131928932	131929514
chr5	132268237	132268355
chr5	132268356	132268735
chr5	141890915	141891387
chr5	141891388	141891924
chr5	141891925	141892424
chr5	142052126	142052316
chr5	142052317	142052769
chr5	142113408	142113551
chr5	142115416	142115687
chr5	142118332	142118408
chr5	142118432	142118491
chr5	142118492	142118947
chr5	142126002	142126423
chr5	142136853	142137430
chr5	142158190	142158673
chr5	142159779	142160423
chr5	142194671	142194818
chr5	142196750	142197495
chr5	142197496	142197624
chr5	142199490	142199955
chr5	142204884	142205404
chr5	142205405	142206770
chr5	142208175	142210167
chr5	142217893	142218050
chr5	142226697	142226911
chr5	142226912	142227648
chr5	142236564	142236892
chr5	142274974	142275588
chr5	142275589	142275809
chr5	142283039	142283220
chr5	142285264	142285949
chr5	142288994	142289486
chr5	142333460	142334137
chr5	142361926	142361988
chr5	142361989	142362566
chr5	142362567	142362968
chr6	41432120	41432667
chr6	41570234	41570431
chr6	41784617	41784922
chr6	41826754	41826871
chr6	41865866	41866030
chr6	73871543	73871906
chr6	73919986	73920468
chr6	73936353	73937080
chr6	73940926	73940993
chr6	73944997	73945406
chr6	73948356	73948446
chr6	74182067	74182137
chr6	74195240	74195691
chr6	74217566	74217624
chr6	74258578	74258720
chr6	74258787	74258887
chr6	74284326	74284503
chr6	74285044	74285557
chr6	74285558	74286032
chr6	108384614	108384969
chr6	108384999	108385408
chr6	108519549	108520580
chr6	108530063	108530173
chr6	108560237	108560333
chr6	108569927	108570790
chr6	108600854	108600983
chr6	108635543	108636061
chr6	108640659	108640719
chr6	132280580	132280770
chr6	132403311	132403453
chr6	132428645	132428757
chr6	132440724	132440935
chr6	132486400	132486529
chr6	132507320	132507456
chr6	132508214	132508552
chr6	132594674	132594760
chr6	132611304	132611737
chr7	26989019	26989245
chr7	26989246	26989306
chr7	27032618	27032707
chr7	27048428	27049118
chr7	27125605	27125669
chr7	27137988	27138149
chr7	27207577	27207957
chr7	27257044	27257193
chr7	27266401	27266812
chr7	27280317	27280739
chr7	27330365	27330859
chr7	27345666	27345815
chr7	27346245	27346376
chr7	27365194	27365556
chr7	27378795	27379732
chr7	27379733	27379838
chr7	27385663	27385724
chr7	27406125	27406413
chr7	27406414	27406749
chr7	27406750	27406894
chr7	89693933	89694059
chr7	89813123	89813331
chr7	89820161	89820414
chr7	89914115	89914202
chr7	89975212	89975628
chr7	89995565	89996099
chr7	90027767	90027917
chr7	90066971	90067879
chr7	90078226	90078441
chr7	90159285	90159732
chr7	90301357	90301827
chr7	90355871	90356104
chr7	90384028	90384204
chr7	90426295	90426839
chr7	90604065	90604203
chr7	90608309	90608782
chr7	90711223	90711327
chr7	113754212	113754709
chr7	113888853	113889278
chr7	113962623	113963143
chr7	114092184	114092519
chr7	114098337	114098526
chr7	114117788	114117958
chr7	114302007	114302097
chr7	114356810	114357278
chr7	114357932	114358103
chr7	114368523	114369240
chr7	114369241	114369711
chr7	114373403	114374905
chr7	114450527	114450716
chr7	114450717	114451108
chr7	114451109	114451391
chr7	114511148	114511220
chr7	114555550	114556281
chr7	114587994	114588923
chr7	115912158	115912371
chr7	115933129	115933810
chr7	115977082	115977327
chr7	116015888	116016705
chr7	116098026	116098114
chr7	116101410	116101478
chr7	116123130	116123193
chr7	116124577	116124724
chr7	116270125	116270285
chr7	116299056	116299155
chr7	116341202	116341291
chr7	116470676	116471267
chr7	116479745	116479812
chr7	116497042	116497244
chr7	116519609	116519787
chr7	116545763	116545834
chr7	116545835	116546318
chr7	116546319	116546428
chr7	116575935	116576819
chr7	116595763	116596087
chr7	116710564	116710632
chr7	116713432	116713771
chr7	117004743	117005271
chr7	117170515	117170622
chr7	117190702	117190811
chr7	117200548	117201330
chr7	117201374	117201539
chr7	117219207	117220244
chr7	117404079	117404561
chr7	125949488	125949634
chr7	125952252	125952971
chr7	126334887	126335493
chr7	126407695	126407756
chr7	126408504	126408591
chr7	126442587	126442820
chr7	126463268	126463852
chr7	126467841	126468550
chr7	126535156	126535370
chr7	126535371	126535569
chr7	126535570	126535909
chr7	126580264	126580454
chr7	126580455	126581266
chr7	126591792	126592100
chr7	126801199	126801731
chr7	127021221	127022155
chr8	118987600	118987989
chr8	118987990	118988178
chr8	118988179	118989142
chr8	119034225	119034339
chr8	119117215	119117478
chr8	119177225	119177409
chr8	119190090	119190680
chr8	119190681	119190817
chr8	119333048	119333475
chr8	119333476	119333709
chr8	119333710	119333969
chr8	119335575	119335663
chr8	119337648	119337775
chr8	119358418	119359529
chr8	119364338	119364854
chr9	130752950	130753111
chr9	130758202	130758976
chr9	130785171	130785721
chr9	130797641	130798110
chr9	131063691	131063906
chr9	131148973	131149065
chrX	122685764	122685901
chrX	122834284	122834372
chrX	122843036	122843197
chrX	122865788	122865941
chrX	122871400	122872023
chrX	122923950	122924423
chrX	123034587	123034866
chrX	152982776	152983221
chrX	153084764	153085113
chrX	153121893	153122242
chrX	153159701	153160050
chrX	153453397	153453491
chrX	153459446	153459805
chrX	153459806	153460111
chrX	153460112	153460522
chrX	153506829	153507215
chrX	153507216	153507521
chrX	153507522	153507881
chrX	153513823	153513917
chrX	153599791	153599881
chrX	153599882	153600631
chrX	153646694	153647943
chrX	153665494	153665683
chrX	153954339	153954407
chrX	153954408	153954492
chrX	153954493	153954972
chrX	153957212	153957516
