# Supplementary material for: Multivariate Hawkes process models of the occurrence of regulatory elements
Source: BMC Bioinformatics. 2010 Sep 9;11:456. doi: 10.1186/1471-2105-11-456 (PMC2949889; doi:10.1186/1471-2105-11-456)
Supplement: Additional file 3 — ENCODE pilot data - hr00. Affymetrix ChIP-chip sites for the ENCODE pilot project to time hr00 with chromosome number, start position and end position for the enriched regions. [file 1471-2105-11-456-S3.ZIP › encodeAffyChIpHl60SitesHr00/encodeAffyChIpHl60SitesRaraHr00.txt]

chr1	149426484	149426987
chr1	149436724	149437031
chr1	149438409	149438863
chr1	149438864	149439243
chr1	149550204	149550566
chr1	149550567	149551125
chr1	149551126	149551596
chr1	149564872	149566001
chr1	149568070	149568206
chr1	149586482	149587412
chr1	149629000	149629457
chr1	149639636	149639774
chr1	149645889	149646215
chr1	149692899	149693019
chr1	149697112	149697362
chr1	149702277	149702804
chr1	149704150	149704490
chr1	149743530	149744135
chr1	149746231	149746515
chr1	149852398	149852892
chr1	149860120	149860245
chr1	149860246	149860914
chr1	149863879	149863939
chr1	149874641	149874692
chr1	149874714	149875376
chr1	149878450	149879295
chr1	149879296	149879456
chr1	149879457	149879787
chr1	149898665	149900568
chr1	149900569	149901403
chr1	149921270	149921330
chr10	55154607	55154688
chr10	55170635	55171216
chr10	55172734	55172927
chr10	55183852	55184149
chr10	55201899	55202303
chr10	55208755	55209200
chr10	55212322	55213019
chr10	55235397	55235838
chr10	55239732	55240230
chr10	55241309	55241889
chr10	55248257	55248619
chr10	55258036	55259771
chr10	55261279	55262086
chr10	55264582	55264939
chr10	55270766	55270961
chr10	55277717	55279184
chr10	55295885	55296505
chr10	55306513	55306889
chr10	55306890	55307784
chr10	55307785	55308558
chr10	55314740	55314950
chr10	55334300	55334382
chr10	55346642	55346835
chr10	55352034	55352557
chr10	55357790	55358521
chr10	55373290	55373366
chr10	55377011	55378115
chr10	55386096	55386358
chr10	55388855	55389629
chr10	55422501	55423402
chr10	55424066	55424133
chr10	55425512	55426169
chr10	55427970	55428512
chr10	55448285	55448393
chr10	55472678	55472970
chr10	55496593	55497065
chr10	55509639	55509821
chr10	55522749	55523366
chr10	55524738	55524891
chr10	55540693	55541266
chr10	55563717	55563788
chr10	55583923	55584505
chr10	55592023	55592424
chr10	55594109	55594170
chr10	55595328	55595409
chr10	55602815	55603388
chr10	55615484	55615832
chr10	55616776	55617353
chr10	55628677	55628964
chr10	55630915	55631021
chr10	55636589	55637312
chr10	55641631	55642199
chr10	55642839	55643351
chr10	55645061	55645206
chr11	1788985	1789124
chr11	2119618	2120213
chr11	4950287	4950598
chr11	4958079	4958487
chr11	4962963	4963079
chr11	4968218	4968429
chr11	4968430	4968613
chr11	5048635	5049253
chr11	5052655	5053329
chr11	5053991	5054124
chr11	5060355	5060441
chr11	5068027	5068087
chr11	5071583	5072754
chr11	5073815	5074194
chr11	5083391	5083729
chr11	5107856	5108877
chr11	5113006	5113128
chr11	5200302	5200772
chr11	5209490	5210234
chr11	5214633	5215086
chr11	5215110	5215587
chr11	5234154	5234769
chr11	5247291	5247390
chr11	5247722	5247920
chr11	5252063	5252163
chr11	5255941	5256194
chr11	5267860	5267961
chr11	5275392	5275668
chr11	5278717	5279017
chr11	5292434	5292631
chr11	5300222	5300861
chr11	5317127	5317213
chr11	5325970	5326184
chr11	5326185	5326249
chr11	5326250	5326314
chr11	5327723	5327818
chr11	5345593	5346030
chr11	5361316	5361936
chr11	5397744	5398572
chr11	5420021	5420375
chr11	5445496	5445709
chr11	5548620	5550000
chr11	5552785	5553594
chr11	5559910	5560399
chr11	5585052	5585176
chr11	5591314	5591640
chr11	5608648	5608899
chr11	5639117	5640339
chr11	5642723	5643059
chr11	5643060	5643391
chr11	5643392	5643489
chr11	5666714	5666837
chr11	5666838	5667310
chr11	5667311	5667435
chr11	5683106	5683645
chr11	5701051	5701304
chr11	5712861	5713064
chr11	5713768	5713880
chr11	5727603	5728471
chr11	64076520	64077163
chr11	64252051	64252357
chr11	64292866	64293309
chr11	64295127	64296173
chr11	64296353	64296627
chr11	64296628	64296978
chr11	64297991	64299085
chr11	64300494	64301021
chr11	64400370	64400450
chr11	64409412	64409918
chr11	116120202	116120358
chr11	116135583	116135946
chr11	116149705	116149994
chr11	116162406	116162527
chr11	116228712	116228864
chr11	116228865	116229137
chr11	116229138	116229329
chr11	116260877	116261630
chr11	116273011	116273350
chr11	116277636	116277914
chr11	116279107	116279498
chr11	116281946	116282601
chr11	116286061	116286647
chr11	116288051	116288806
chr11	116288807	116289408
chr11	116289409	116290114
chr11	116294186	116294468
chr11	116295519	116295725
chr11	116297139	116297235
chr11	116303521	116306193
chr11	116337932	116338054
chr11	116360015	116362511
chr11	116362512	116363076
chr11	116363077	116363309
chr11	116365627	116366840
chr11	116375846	116376193
chr11	116378033	116379117
chr11	116382120	116382217
chr11	116398562	116399066
chr11	116410317	116410617
chr11	116410618	116410939
chr11	116410940	116411404
chr11	116417501	116417919
chr11	116419853	116420384
chr11	116420849	116421201
chr11	116438129	116438960
chr11	116440391	116440783
chr11	116444291	116444745
chr11	116444793	116444856
chr11	116448366	116448517
chr11	116448518	116449185
chr11	116458954	116459081
chr11	130637398	130638031
chr11	130662346	130662741
chr11	130666710	130667048
chr11	130667049	130667129
chr11	130667130	130667196
chr11	130694620	130694726
chr11	130709503	130709912
chr11	130717123	130717748
chr11	130717749	130717812
chr11	130717813	130717950
chr11	130730968	130731410
chr11	130733387	130733483
chr11	130735585	130735914
chr11	130742130	130742409
chr11	130855982	130856326
chr11	130894559	130895120
chr11	130935198	130935829
chr12	38632169	38633409
chr12	38636990	38637072
chr12	38650533	38651591
chr12	38657060	38657456
chr12	38682467	38682591
chr12	38689819	38690828
chr12	38692303	38692833
chr12	38696443	38696859
chr12	38698532	38700170
chr12	38704004	38704167
chr12	38705910	38706146
chr12	38706357	38706512
chr12	38720315	38720408
chr12	38727282	38727729
chr12	38744546	38745311
chr12	38746911	38748314
chr12	38770546	38771445
chr12	38772208	38773431
chr12	38781614	38781975
chr12	38784366	38784487
chr12	38786972	38787930
chr12	38803746	38804116
chr12	38804889	38805523
chr12	38810574	38811505
chr12	38828165	38828286
chr12	38838144	38838448
chr12	38838449	38839041
chr12	38839042	38839765
chr12	38847427	38847839
chr12	38848858	38848948
chr12	38848949	38849115
chr12	38849116	38849176
chr12	38851458	38851713
chr12	38874867	38876034
chr12	38886866	38888490
chr12	38888577	38890322
chr12	38894317	38894477
chr12	38896195	38896518
chr12	38896519	38898529
chr12	38902891	38903370
chr12	38903371	38903681
chr12	38903921	38904164
chr12	38905819	38906268
chr12	38908894	38909908
chr12	38911781	38912795
chr12	38912796	38914002
chr12	38917861	38918727
chr12	38921873	38922190
chr12	38928760	38929273
chr12	38929406	38929471
chr12	38931461	38932444
chr12	38937423	38938080
chr12	38938857	38939366
chr12	38943248	38943786
chr12	38953027	38953832
chr12	38954768	38955305
chr12	38959003	38960222
chr12	38994588	38994816
chr12	39000611	39001072
chr12	39009312	39009798
chr12	39010618	39011455
chr12	39019925	39020048
chr12	39044665	39045588
chr12	39055053	39055207
chr12	39072647	39073318
chr12	39076730	39077022
chr12	39088661	39089111
chr12	39092760	39094076
chr12	39095452	39096111
chr12	39100314	39101451
chr12	39104620	39105339
chr12	39106829	39107502
chr12	39111118	39111643
chr12	39113174	39113392
chr12	39115050	39115515
chr12	39116328	39117106
chr12	39125066	39125398
chr13	29579107	29579432
chr13	29645524	29645928
chr13	29645929	29646067
chr13	29647358	29648070
chr13	29669826	29669964
chr13	29703708	29704000
chr13	29722565	29722895
chr13	29727899	29728462
chr13	29728552	29728890
chr13	29750762	29750969
chr13	29774664	29775803
chr13	29780754	29781486
chr13	29790013	29790101
chr13	29815395	29815607
chr13	29815608	29815700
chr13	29818106	29818692
chr13	29819363	29819581
chr13	29819582	29819670
chr13	29843514	29844440
chr13	29866769	29867229
chr13	29881603	29881836
chr13	29898931	29899597
chr13	112338077	112338424
chr13	112393855	112394981
chr13	112397385	112397560
chr13	112405402	112405973
chr13	112451935	112452013
chr13	112452014	112452269
chr13	112452270	112452906
chr13	112489081	112492532
chr13	112492533	112492956
chr13	112648257	112648626
chr13	112769768	112771756
chr13	112834089	112834711
chr14	52971647	52972050
chr14	52993965	52994514
chr14	53001112	53001861
chr14	53060758	53060880
chr14	53067904	53068073
chr14	53071121	53071377
chr14	53077489	53077613
chr14	53080139	53080225
chr14	53088467	53088592
chr14	53102551	53103337
chr14	53107609	53107824
chr14	53119735	53120974
chr14	53138659	53139102
chr14	53166296	53166376
chr14	53193858	53194178
chr14	53214727	53214819
chr14	53229157	53229937
chr14	53252477	53253146
chr14	53285172	53285232
chr14	53296229	53296397
chr14	53328989	53329211
chr14	53333887	53334164
chr14	53388368	53388965
chr14	53440843	53441344
chr14	98560335	98560457
chr14	98560458	98560834
chr14	98579719	98580095
chr14	98611165	98612844
chr14	98691447	98691724
chr14	98800459	98800519
chr14	98802371	98802755
chr14	98803069	98803455
chr14	98814060	98814149
chr14	98814150	98814307
chr14	98814308	98814569
chr14	98939340	98939504
chr14	98957532	98958148
chr15	41520428	41520643
chr15	41525786	41525877
chr15	41535390	41535990
chr15	41546881	41547264
chr15	41558718	41558925
chr15	41562783	41563263
chr15	41570895	41571632
chr15	41657183	41657561
chr15	41660395	41661538
chr15	41668280	41668592
chr15	41671065	41671519
chr15	41671520	41672131
chr15	41700715	41700779
chr15	41719915	41720576
chr15	41722252	41722561
chr15	41723477	41724336
chr15	41727003	41727369
chr15	41738569	41738972
chr15	41756748	41757126
chr15	41761019	41761373
chr15	41768091	41768424
chr15	41770897	41771351
chr15	41771352	41771963
chr15	41816468	41817305
chr15	41820407	41821123
chr15	41827012	41827229
chr15	41832277	41832882
chr15	41841684	41842090
chr15	41845405	41846062
chr15	41880957	41881149
chr15	41881683	41881758
chr15	41892246	41893398
chr15	41893951	41894387
chr15	41903997	41904779
chr15	41940701	41941202
chr15	41952659	41952802
chr16	17988	18061
chr16	218266	218394
chr16	221364	221809
chr16	221810	221872
chr16	376835	377237
chr16	25807649	25808498
chr16	25825438	25825538
chr16	25887954	25888151
chr16	25914888	25915447
chr16	25950443	25950673
chr16	25950674	25951625
chr16	25961536	25962199
chr16	26054221	26054986
chr16	26168746	26168900
chr16	26184626	26185073
chr16	26190433	26190713
chr16	26258434	26258524
chr16	60834414	60834469
chr16	60834470	60834874
chr16	60834875	60835164
chr16	60846925	60847235
chr16	60849800	60850316
chr16	60861474	60861577
chr16	60866923	60867011
chr16	60868119	60868507
chr16	60916668	60916845
chr16	60932525	60932615
chr16	60973397	60973472
chr16	61014290	61014356
chr16	61025421	61025505
chr16	61025506	61025903
chr16	61038005	61038227
chr16	61045122	61045554
chr16	61107377	61107888
chr16	61115519	61116238
chr16	61140278	61140795
chr16	61155493	61156174
chr16	61157741	61157946
chr16	61161140	61161207
chr16	61190922	61191525
chr16	61215091	61215707
chr16	61216511	61216845
chr16	61228407	61228992
chr16	61234573	61235167
chr16	61242106	61242400
chr16	61283736	61284725
chr16	61289308	61289453
chr16	61289454	61291110
chr16	61294074	61294650
chr16	61300341	61300561
chr16	61301311	61301663
chr16	61304036	61304746
chr16	61308398	61308735
chr16	61318192	61318709
chr16	61326039	61327124
chr18	23733505	23733594
chr18	23733595	23734218
chr18	23764995	23765846
chr18	23765847	23766235
chr18	23766236	23766503
chr18	23767940	23768589
chr18	23769768	23769969
chr18	23772710	23773318
chr18	23774939	23776210
chr18	23779361	23780016
chr18	23781487	23781595
chr18	23781596	23781836
chr18	23805474	23805897
chr18	23816656	23818353
chr18	23824181	23824354
chr18	23825426	23825883
chr18	23837110	23837472
chr18	23845717	23846050
chr18	23846051	23846254
chr18	23846255	23847318
chr18	23856282	23857604
chr18	23867488	23867774
chr18	23906904	23907470
chr18	23915785	23916586
chr18	23917868	23918801
chr18	23920125	23920585
chr18	23923721	23924722
chr18	23934821	23936406
chr18	23945819	23945928
chr18	23956432	23957086
chr18	23958789	23959582
chr18	23961707	23961864
chr18	23961865	23961944
chr18	23969612	23969674
chr18	23984439	23984521
chr18	24000239	24001178
chr18	24006809	24007572
chr18	24014824	24015628
chr18	24015922	24016099
chr18	24020147	24020836
chr18	24025254	24025311
chr18	24051580	24052236
chr18	24053909	24054445
chr18	24090634	24091024
chr18	24157518	24157790
chr18	24158001	24158080
chr18	24177171	24177231
chr18	24180361	24180624
chr18	24194781	24195346
chr18	24209457	24209879
chr18	59414657	59415288
chr18	59432146	59432898
chr18	59435842	59436302
chr18	59441890	59441971
chr18	59454453	59454670
chr18	59455182	59455236
chr18	59457770	59459180
chr18	59459181	59460078
chr18	59460079	59462618
chr18	59464742	59466307
chr18	59472081	59472608
chr18	59474671	59476757
chr18	59476758	59477673
chr18	59477674	59478233
chr18	59479439	59480190
chr18	59482291	59483307
chr18	59484588	59484794
chr18	59484795	59485383
chr18	59492318	59492536
chr18	59499642	59499792
chr18	59515944	59516777
chr18	59518203	59518924
chr18	59519321	59519474
chr18	59521834	59521923
chr18	59521945	59522588
chr18	59537207	59537668
chr18	59569566	59569626
chr18	59590548	59592082
chr18	59596832	59596941
chr18	59610914	59611281
chr18	59612944	59613093
chr18	59614179	59614557
chr18	59614558	59614920
chr18	59614921	59615626
chr18	59621095	59621577
chr18	59621578	59621644
chr18	59621645	59621814
chr18	59628782	59629992
chr18	59641330	59642268
chr18	59642581	59642703
chr18	59643446	59643553
chr18	59644739	59645640
chr18	59648541	59650519
chr18	59652050	59654004
chr18	59655237	59656529
chr18	59664248	59665450
chr18	59668600	59669137
chr18	59685150	59685697
chr18	59686353	59686508
chr18	59686509	59686882
chr18	59686883	59687835
chr18	59687836	59688317
chr18	59688318	59688847
chr18	59689786	59689948
chr18	59689949	59690320
chr18	59696492	59697713
chr18	59697714	59698345
chr18	59698367	59698963
chr18	59698964	59699215
chr18	59699216	59700688
chr18	59702182	59703245
chr18	59705820	59706373
chr18	59707887	59708321
chr18	59708322	59708662
chr18	59708663	59709330
chr18	59710346	59711742
chr18	59713101	59713206
chr18	59713207	59713840
chr18	59713841	59713989
chr18	59713990	59714373
chr18	59715008	59715300
chr18	59717849	59718539
chr18	59721889	59722691
chr18	59724886	59725433
chr18	59734192	59736752
chr18	59740670	59740754
chr18	59745942	59746452
chr18	59746542	59748427
chr18	59748428	59749422
chr18	59749423	59749537
chr18	59752263	59752955
chr18	59755678	59756156
chr18	59756157	59756233
chr18	59768670	59768731
chr18	59771478	59771602
chr18	59778093	59779106
chr18	59780160	59780318
chr18	59783194	59783902
chr18	59784845	59785790
chr18	59786634	59787568
chr18	59787569	59787695
chr18	59787696	59787888
chr18	59792319	59792650
chr18	59792651	59794163
chr18	59796811	59798121
chr18	59798122	59798494
chr18	59798495	59799433
chr18	59799434	59800383
chr18	59800384	59800746
chr18	59802393	59803111
chr18	59830579	59831093
chr18	59838870	59838966
chr18	59842838	59842937
chr18	59852893	59853101
chr18	59856606	59857273
chr18	59865694	59865882
chr18	59873692	59874247
chr18	59876303	59877068
chr18	59889645	59890255
chr18	59893852	59894269
chr18	59895908	59896582
chr18	59901583	59901956
chr19	59398113	59399143
chr19	59400385	59400754
chr19	59403306	59403422
chr19	59403423	59404442
chr19	59506015	59506970
chr19	59546660	59546999
chr19	59547000	59547551
chr19	59572748	59572880
chr19	59573620	59574473
chr19	59574474	59574727
chr19	59574728	59575227
chr19	59581333	59581942
chr19	59653298	59653436
chr19	59690926	59691079
chr19	59691080	59691422
chr19	59700408	59701190
chr19	59864087	59864588
chr19	59946584	59947166
chr19	59950429	59950535
chr19	59950536	59951169
chr19	59951801	59952704
chr19	59952705	59952876
chr19	59962655	59962966
chr19	59962967	59963192
chr19	59963193	59963871
chr19	59967063	59968155
chr19	59977540	59977847
chr19	59977848	59978133
chr19	59978134	59978604
chr19	59981921	59982440
chr19	59983029	59983981
chr19	59983982	59984068
chr19	59992066	59992484
chr19	59992485	59993078
chr19	59993079	59993475
chr19	59995901	59996886
chr19	60023597	60024138
chr2	51523164	51525039
chr2	51539366	51539470
chr2	51545347	51545717
chr2	51548010	51549692
chr2	51589274	51589743
chr2	51598823	51599271
chr2	51628691	51629027
chr2	51651211	51652656
chr2	51655982	51656230
chr2	51658924	51659469
chr2	51679194	51679468
chr2	51679469	51679554
chr2	51679555	51679659
chr2	51699606	51699673
chr2	51706629	51706879
chr2	51713339	51714608
chr2	51754108	51754730
chr2	51758122	51758210
chr2	51762329	51762687
chr2	51778971	51779914
chr2	51782814	51783788
chr2	51785229	51785394
chr2	51798707	51798783
chr2	51798784	51799112
chr2	51820691	51820873
chr2	51823268	51823593
chr2	51825498	51825845
chr2	51837541	51837661
chr2	51842561	51843471
chr2	51856512	51857000
chr2	51864520	51864731
chr2	51896518	51896603
chr2	51899888	51900977
chr2	51913217	51913395
chr2	51919155	51919495
chr2	51977981	51978072
chr2	51988552	51988724
chr2	51991820	51992256
chr2	52002923	52003069
chr2	52009635	52010055
chr2	118025423	118025970
chr2	118031691	118032744
chr2	118079443	118079594
chr2	118079595	118079885
chr2	118088393	118088457
chr2	118088458	118088829
chr2	118153718	118153953
chr2	118197865	118198406
chr2	118211840	118212080
chr2	118237835	118238551
chr2	118250497	118251079
chr2	118273521	118274552
chr2	118291419	118292283
chr2	118298678	118298754
chr2	118300749	118301355
chr2	118329727	118330311
chr2	118335794	118335909
chr2	118405705	118405775
chr2	118414139	118414271
chr2	118422421	118422740
chr2	118425040	118425296
chr2	118429434	118429517
chr2	118453631	118453873
chr2	118453874	118454098
chr2	118454099	118454221
chr2	118455443	118455688
chr2	118458074	118458543
chr2	118484351	118485022
chr2	118489510	118489996
chr2	118491808	118492845
chr2	220169795	220169865
chr2	220223201	220223300
chr2	220264226	220264405
chr2	220264406	220264935
chr2	220264936	220265206
chr2	220278864	220279224
chr2	220288390	220289254
chr2	220302227	220302560
chr2	220316438	220317161
chr2	220338940	220339714
chr2	220345913	220347055
chr2	220351311	220351381
chr2	220353280	220354000
chr2	220411782	220412016
chr2	220415144	220415653
chr2	220458059	220458547
chr2	234159364	234159758
chr2	234161415	234161711
chr2	234177587	234177844
chr2	234191585	234192266
chr2	234194712	234195104
chr2	234210559	234210828
chr2	234212374	234212460
chr2	234221820	234222808
chr2	234245775	234246494
chr2	234248104	234248566
chr2	234256078	234256174
chr2	234287748	234288232
chr2	234304275	234304654
chr2	234314044	234314100
chr2	234314124	234314184
chr2	234322696	234322975
chr2	234425665	234426696
chr2	234433015	234433841
chr2	234436678	234436799
chr2	234468587	234468935
chr2	234474506	234474583
chr2	234518055	234518792
chr2	234566036	234566352
chr20	33388856	33389484
chr20	33395141	33395896
chr20	33417226	33417792
chr20	33421708	33422374
chr20	33431071	33431768
chr20	33434038	33434513
chr20	33444495	33444770
chr20	33444771	33444974
chr20	33449989	33450187
chr20	33701918	33703530
chr20	33704950	33705115
chr20	33705116	33705268
chr20	33711178	33711519
chr20	33712299	33713856
chr20	33714628	33715028
chr20	33730917	33731207
chr20	33756579	33756718
chr20	33756719	33756835
chr20	33759429	33760401
chr20	33775926	33776270
chr20	33776271	33776415
chr20	33776928	33777790
chr20	33777791	33777916
chr20	33783128	33783609
chr20	33783610	33783958
chr20	33786272	33787639
chr20	33790900	33791149
chr20	33794004	33794772
chr20	33794773	33795121
chr20	33795122	33795786
chr20	33802105	33802610
chr21	32724233	32724638
chr21	32732932	32733022
chr21	32733023	32733440
chr21	32795379	32795950
chr21	32849536	32849935
chr21	32871163	32871521
chr21	32901823	32901931
chr21	32913744	32913896
chr21	32914266	32914625
chr21	32914646	32914774
chr21	32915522	32915642
chr21	32915643	32916271
chr21	32931462	32932050
chr21	32937496	32938491
chr21	32944886	32945632
chr21	32946913	32947489
chr21	32972013	32972134
chr21	32972974	32973881
chr21	32973930	32974032
chr21	32980281	32980972
chr21	32995467	32996915
chr21	33007325	33007948
chr21	33012343	33012925
chr21	33016778	33017490
chr21	33019325	33019459
chr21	33020770	33020914
chr21	33020915	33021423
chr21	33021424	33021619
chr21	33025297	33026157
chr21	33029103	33029479
chr21	33037175	33037635
chr21	33041654	33041959
chr21	33044217	33044658
chr21	33044935	33045573
chr21	33051160	33051399
chr21	33053228	33054340
chr21	33062679	33063071
chr21	33063072	33063387
chr21	33064288	33064784
chr21	33066519	33067117
chr21	33075676	33075978
chr21	33080756	33081137
chr21	33095029	33095117
chr21	33103067	33103345
chr21	33143158	33143686
chr21	33143687	33144057
chr21	33144058	33144120
chr21	33155887	33156564
chr21	33196104	33196848
chr21	33274630	33275124
chr21	33288195	33288679
chr21	33300897	33301381
chr21	33301730	33302154
chr21	33302155	33302716
chr21	33303284	33303668
chr21	33303669	33303805
chr21	33303806	33304317
chr21	33331847	33332410
chr21	33338404	33338692
chr21	33338693	33339211
chr21	33352782	33353450
chr21	33353451	33354260
chr21	33354261	33354582
chr21	33366265	33366353
chr21	33366354	33366438
chr21	33366439	33366650
chr21	33366866	33366954
chr21	33392824	33392948
chr21	33394728	33394823
chr21	33407126	33407187
chr21	33407188	33407414
chr21	33407415	33407852
chr21	33451474	33451536
chr21	33483688	33484258
chr21	33492003	33492281
chr21	33492371	33493646
chr21	33493647	33493824
chr21	33493825	33494177
chr21	33505803	33506026
chr21	33506027	33506861
chr21	33508455	33509008
chr21	33509009	33509092
chr21	33509093	33510757
chr21	33522669	33523582
chr21	33533527	33534208
chr21	33538624	33538906
chr21	33546496	33546647
chr21	33553737	33553973
chr21	33554369	33554715
chr21	33559696	33560077
chr21	33594654	33594770
chr21	33594771	33595146
chr21	33598846	33598935
chr21	33602603	33603103
chr21	33603104	33603230
chr21	33603231	33603988
chr21	33648658	33648912
chr21	33654988	33655794
chr21	33676576	33676860
chr21	33688383	33689129
chr21	33689130	33690153
chr21	33690154	33690341
chr21	33696008	33696615
chr21	33696616	33696861
chr21	33696862	33697007
chr21	33699327	33699706
chr21	33703682	33704268
chr21	33726266	33726945
chr21	33728732	33728791
chr21	33728792	33729721
chr21	33739589	33739684
chr21	33744040	33744369
chr21	33750558	33750740
chr21	33750760	33751059
chr21	33763003	33763176
chr21	33782558	33783439
chr21	33812037	33812734
chr21	33818183	33818303
chr21	33838451	33838818
chr21	33839607	33840368
chr21	33840985	33841061
chr21	33842305	33843238
chr21	33846309	33846415
chr21	33850961	33851052
chr21	33851325	33851508
chr21	33852782	33853794
chr21	33855673	33855968
chr21	33857417	33858028
chr21	33862710	33862928
chr21	33862929	33863262
chr21	33863263	33863385
chr21	33864961	33865040
chr21	33866537	33868097
chr21	33871897	33872694
chr21	33890071	33890930
chr21	33930196	33930970
chr21	33943107	33943254
chr21	33945358	33945618
chr21	33946894	33947158
chr21	33949316	33949584
chr21	33949585	33950055
chr21	33950056	33950158
chr21	33972891	33973301
chr21	33973302	33973689
chr21	33973690	33973861
chr21	33979100	33979432
chr21	33992966	33993079
chr21	34014116	34015040
chr21	34025182	34025557
chr21	34027576	34028544
chr21	34044499	34046546
chr21	34062344	34062436
chr21	34104279	34104761
chr21	34113014	34113613
chr21	34116750	34116976
chr21	34117699	34118044
chr21	34136380	34137367
chr21	34155656	34155743
chr21	34192053	34192499
chr21	34233817	34233916
chr21	34237091	34237154
chr21	34241075	34241222
chr21	34241242	34241845
chr21	34270222	34270476
chr21	34270477	34271053
chr21	34271054	34271474
chr21	34275451	34275952
chr21	34312537	34312638
chr21	34314376	34315223
chr21	34315224	34316223
chr21	34316224	34316592
chr21	34316593	34317324
chr21	34317432	34318209
chr21	34318797	34318995
chr21	34318996	34319603
chr21	34332687	34332748
chr21	34363663	34364173
chr21	39252688	39252901
chr21	39252947	39253030
chr21	39258649	39258921
chr21	39278929	39280507
chr21	39297619	39298276
chr21	39319542	39319725
chr21	39386029	39386240
chr21	39388126	39388310
chr21	39388311	39388599
chr21	39388600	39389372
chr21	39404342	39405116
chr21	39418319	39418910
chr21	39421693	39421873
chr21	39425612	39426195
chr21	39432246	39432549
chr21	39455715	39456099
chr21	39470258	39470594
chr21	39471440	39472031
chr21	39478698	39479465
chr21	39479466	39479645
chr21	39479646	39480129
chr21	39481438	39481604
chr21	39485702	39487442
chr21	39494850	39495120
chr21	39495485	39495698
chr21	39507373	39507454
chr21	39509017	39509503
chr21	39545688	39546093
chr21	39549673	39549740
chr21	39566720	39567268
chr21	39570162	39571034
chr21	39605587	39605803
chr21	39610245	39610307
chr21	39610754	39610890
chr21	39610891	39611239
chr21	39611240	39611373
chr21	39618929	39619049
chr21	39632526	39632673
chr21	39635792	39636062
chr21	39636090	39636643
chr21	39636644	39637034
chr21	39638715	39641094
chr21	39644303	39644674
chr21	39655792	39656692
chr21	39669155	39669676
chr21	39690516	39691314
chr21	39691315	39691456
chr21	39691457	39691588
chr21	39693563	39693619
chr21	39693919	39694500
chr21	39716660	39716760
chr21	39716761	39716844
chr22	30214113	30214587
chr22	30216523	30216720
chr22	30216721	30217037
chr22	30217038	30217350
chr22	30229922	30229984
chr22	30234124	30234685
chr22	30379078	30379539
chr22	30398140	30398229
chr22	30430166	30430353
chr22	30436265	30436430
chr22	30451505	30451975
chr22	30492141	30492271
chr22	30492272	30492673
chr22	30492674	30492873
chr22	30522402	30523162
chr22	30531944	30532024
chr22	30532025	30532136
chr22	30532137	30532692
chr22	30542343	30543456
chr22	30546520	30546585
chr22	30546588	30546832
chr22	30613516	30613681
chr22	30629891	30630432
chr22	30673006	30673365
chr22	30682069	30682507
chr22	30683450	30683988
chr22	30756550	30756775
chr22	30776373	30777227
chr22	30801596	30801671
chr22	30805086	30805750
chr22	30868551	30868745
chr22	30882047	30882560
chr22	30886543	30887209
chr22	30887210	30887477
chr22	30887478	30887574
chr22	30888251	30888645
chr22	30906669	30907238
chr22	30907974	30908681
chr22	30944465	30944952
chr22	30946263	30946408
chr22	30948063	30948174
chr22	30990263	30991092
chr22	31003883	31004711
chr22	31014148	31014445
chr22	31071325	31072229
chr22	31076335	31076931
chr22	31091362	31091862
chr22	31117772	31118452
chr22	31134759	31135341
chr22	31136635	31137500
chr22	31142040	31142395
chr22	31142396	31142973
chr22	31150292	31150413
chr22	31182806	31183475
chr22	31206987	31207375
chr22	31208707	31209349
chr22	31211563	31212304
chr22	31213386	31214212
chr22	31247918	31248570
chr22	31394295	31394399
chr22	31394400	31394591
chr22	31394592	31394816
chr22	31421242	31421968
chr22	31646061	31646555
chr22	31658323	31658613
chr22	31672814	31673005
chr22	31807305	31807696
chr4	118476072	118476314
chr4	118486189	118486722
chr4	118486794	118487942
chr4	118489395	118490321
chr4	118496930	118497155
chr4	118522197	118523607
chr4	118527868	118527957
chr4	118530449	118531062
chr4	118536810	118537420
chr4	118540946	118541395
chr4	118556008	118556260
chr4	118560825	118563761
chr4	118579338	118580391
chr4	118581429	118581972
chr4	118601557	118601962
chr4	118605623	118606097
chr4	118623436	118623560
chr4	118636391	118636855
chr4	118640379	118640672
chr4	118645615	118646123
chr4	118656405	118657384
chr4	118671693	118672250
chr4	118673409	118673759
chr4	118681021	118681362
chr4	118693407	118694174
chr4	118710605	118710691
chr4	118715433	118715513
chr4	118738699	118739056
chr4	118746455	118747346
chr4	118794154	118794714
chr4	118811739	118813263
chr4	118828746	118829351
chr4	118865117	118865243
chr4	118873317	118874234
chr4	118887273	118887379
chr4	118908001	118909793
chr4	118918930	118919980
chr4	118929624	118930039
chr4	118943381	118943703
chr4	118943704	118943827
chr4	118944329	118944565
chr4	118958744	118958912
chr4	118962314	118962707
chr5	55896090	55896170
chr5	55896171	55896980
chr5	55912899	55913552
chr5	55927296	55927431
chr5	55940319	55940385
chr5	55948761	55948874
chr5	55975699	55976068
chr5	55994576	55994835
chr5	56002825	56003546
chr5	56008733	56009288
chr5	56011351	56011571
chr5	56016474	56016718
chr5	56023608	56023677
chr5	56023678	56024604
chr5	56031357	56031519
chr5	56044955	56045076
chr5	56050340	56050483
chr5	56058169	56058231
chr5	56071460	56071971
chr5	56095127	56096021
chr5	56099447	56099545
chr5	56119521	56119646
chr5	56132131	56132447
chr5	56138114	56138664
chr5	56138665	56139522
chr5	56149168	56149291
chr5	56152759	56152913
chr5	56161685	56162090
chr5	56167670	56167732
chr5	56176237	56177764
chr5	56179311	56179523
chr5	56186598	56187140
chr5	56187141	56187384
chr5	56187941	56188627
chr5	56197020	56197672
chr5	56204299	56204356
chr5	56207658	56208179
chr5	56214787	56215438
chr5	56252078	56252628
chr5	56321450	56321605
chr5	56334287	56334351
chr5	131317356	131317988
chr5	131538987	131539085
chr5	131540734	131540820
chr5	131696605	131696788
chr5	131698305	131698411
chr5	131751071	131751455
chr5	131777030	131777133
chr5	131777134	131777385
chr5	131778040	131778661
chr5	131794837	131795004
chr5	131821377	131821554
chr5	131822563	131822809
chr5	131822810	131822873
chr5	131856290	131856628
chr5	131903024	131903434
chr5	131907454	131907589
chr5	131913643	131913899
chr5	131921233	131921856
chr5	132066535	132067059
chr5	132072567	132072729
chr5	132078478	132078561
chr5	132084818	132084893
chr5	132090235	132090299
chr5	132238886	132239062
chr5	132264236	132264322
chr5	141891503	141891900
chr5	141922242	141922378
chr5	142022493	142022562
chr5	142048218	142048429
chr5	142048430	142048523
chr5	142052126	142052397
chr5	142052398	142052883
chr5	142103187	142104134
chr5	142112796	142113190
chr5	142115495	142116506
chr5	142118409	142118926
chr5	142126002	142126423
chr5	142136897	142137363
chr5	142156321	142156709
chr5	142157804	142158189
chr5	142158190	142158713
chr5	142158714	142158957
chr5	142159691	142160468
chr5	142162736	142163669
chr5	142165667	142165750
chr5	142166295	142166400
chr5	142166401	142166894
chr5	142168042	142168139
chr5	142168140	142168707
chr5	142168708	142168798
chr5	142169377	142169457
chr5	142174279	142174384
chr5	142185812	142186687
chr5	142186688	142187019
chr5	142189577	142190407
chr5	142196395	142198095
chr5	142201232	142202224
chr5	142205158	142206076
chr5	142206077	142206375
chr5	142206376	142206770
chr5	142214541	142214786
chr5	142217893	142218074
chr5	142222324	142222597
chr5	142226268	142226696
chr5	142226697	142226820
chr5	142226863	142227669
chr5	142236564	142236939
chr5	142237660	142237721
chr5	142237722	142237831
chr5	142237832	142238254
chr5	142240292	142240373
chr5	142269043	142269666
chr5	142282534	142282670
chr5	142282671	142283112
chr5	142285116	142285774
chr5	142289017	142289486
chr5	142291934	142292083
chr5	142298026	142298149
chr5	142325580	142326334
chr5	142333645	142334078
chr5	142337697	142338212
chr5	142361492	142361817
chr5	142361818	142363434
chr5	142368280	142368894
chr5	142377003	142377219
chr6	41469003	41469869
chr6	41615507	41615786
chr6	41742515	41742740
chr6	41742741	41743476
chr6	41826754	41827290
chr6	41866854	41866976
chr6	41889963	41890623
chr6	73806918	73807941
chr6	73838432	73839462
chr6	73840691	73841092
chr6	73845694	73845936
chr6	73871651	73871906
chr6	73897720	73898161
chr6	73907825	73907958
chr6	73910650	73910945
chr6	73910946	73911026
chr6	73912648	73913217
chr6	73930748	73930813
chr6	73936956	73937080
chr6	73938193	73938867
chr6	73985293	73985406
chr6	73985407	73985955
chr6	73985956	73986308
chr6	74000273	74001082
chr6	74016413	74016593
chr6	74021527	74021987
chr6	74057451	74057923
chr6	74094487	74094608
chr6	74139686	74139751
chr6	74156312	74157012
chr6	74157714	74158416
chr6	74172963	74173555
chr6	74181815	74182304
chr6	74182346	74182416
chr6	74182417	74182764
chr6	74217083	74217831
chr6	74229790	74229943
chr6	74229944	74230160
chr6	74233273	74233344
chr6	74245976	74246560
chr6	74251605	74251709
chr6	74257587	74257960
chr6	74258578	74258764
chr6	74270015	74270912
chr6	74275022	74275972
chr6	74283050	74284325
chr6	74284326	74284423
chr6	74284424	74284481
chr6	74284482	74285719
chr6	74285720	74286138
chr6	74288711	74289459
chr6	108378491	108379182
chr6	108384060	108384388
chr6	108384389	108384477
chr6	108384478	108385387
chr6	108388095	108388480
chr6	108402656	108402740
chr6	108430424	108430723
chr6	108470636	108472205
chr6	108472380	108472609
chr6	108475885	108476405
chr6	108478585	108479159
chr6	108482397	108482833
chr6	108486319	108486379
chr6	108488667	108489302
chr6	108491999	108492415
chr6	108514401	108514880
chr6	108517377	108517603
chr6	108519846	108520405
chr6	108568833	108569295
chr6	108570945	108571473
chr6	108571474	108571860
chr6	108573172	108573484
chr6	108600747	108601488
chr6	108607226	108607476
chr6	108616015	108616302
chr6	108650639	108651010
chr6	108654630	108655738
chr6	108658285	108658621
chr6	108660436	108661147
chr6	108680478	108680846
chr6	108680847	108681142
chr6	108683685	108683819
chr6	108684552	108685110
chr6	108707846	108708921
chr6	108719570	108720426
chr6	108732016	108732939
chr6	108784782	108784845
chr6	108790674	108793898
chr6	108799996	108800063
chr6	108800064	108800184
chr6	108829546	108829999
chr6	108847445	108848406
chr6	108853613	108854141
chr6	108866659	108866809
chr6	108870071	108870204
chr6	132245797	132246284
chr6	132273344	132273831
chr6	132280186	132280770
chr6	132287671	132288192
chr6	132292668	132293234
chr6	132311188	132311704
chr6	132311705	132311789
chr6	132323213	132323303
chr6	132341424	132341868
chr6	132361169	132361404
chr6	132381026	132381629
chr6	132381630	132381866
chr6	132381867	132382157
chr6	132393610	132394047
chr6	132397353	132397561
chr6	132399133	132399913
chr6	132402758	132403333
chr6	132440664	132440935
chr6	132443077	132443549
chr6	132446026	132446402
chr6	132460923	132461141
chr6	132477342	132477402
chr6	132486400	132486484
chr6	132515903	132516467
chr6	132530197	132530609
chr6	132553243	132553333
chr6	132581985	132582675
chr6	132594655	132594760
chr6	132598444	132599036
chr6	132612964	132613254
chr6	132625610	132626633
chr6	132634216	132634284
chr6	132653976	132655482
chr6	132658522	132659034
chr6	132684269	132685149
chr6	132687119	132687176
chr6	132706586	132707200
chr6	132709406	132709849
chr7	26931348	26931470
chr7	26950003	26950393
chr7	26952989	26953068
chr7	26956462	26957864
chr7	26988724	26989177
chr7	26989178	26989856
chr7	26989857	26990336
chr7	26995696	26996043
chr7	27027626	27028220
chr7	27031210	27031543
chr7	27031544	27032619
chr7	27032620	27032720
chr7	27038384	27038855
chr7	27038856	27039220
chr7	27044723	27045362
chr7	27049218	27049326
chr7	27056013	27056611
chr7	27073828	27073953
chr7	27077723	27078263
chr7	27078264	27078517
chr7	27078518	27078582
chr7	27096823	27096969
chr7	27118839	27118947
chr7	27118971	27119266
chr7	27125536	27125714
chr7	27142021	27142232
chr7	27147778	27147842
chr7	27202262	27204473
chr7	27256923	27257080
chr7	27257081	27257296
chr7	27267888	27268627
chr7	27306490	27307153
chr7	27321551	27321867
chr7	27328732	27328820
chr7	27330213	27330364
chr7	27330410	27330685
chr7	27345905	27346294
chr7	27364928	27365015
chr7	27365214	27365556
chr7	27381935	27382152
chr7	27382255	27382751
chr7	27404067	27404128
chr7	89627110	89628636
chr7	89628951	89629493
chr7	89645601	89645695
chr7	89646808	89646884
chr7	89662021	89662728
chr7	89674653	89675056
chr7	89677448	89678198
chr7	89682466	89682984
chr7	89693588	89694871
chr7	89730147	89730699
chr7	89733189	89734524
chr7	89738650	89738738
chr7	89743424	89744093
chr7	89750132	89750538
chr7	89764668	89765281
chr7	89765282	89766015
chr7	89766016	89766234
chr7	89771027	89771143
chr7	89775740	89776409
chr7	89784834	89785225
chr7	89798922	89799680
chr7	89806870	89807001
chr7	89813165	89813331
chr7	89814700	89814994
chr7	89814995	89815167
chr7	89819601	89820586
chr7	89822867	89824197
chr7	89844517	89844878
chr7	89849938	89851834
chr7	89857821	89858442
chr7	89864652	89865460
chr7	89871156	89871691
chr7	89872640	89873046
chr7	89873047	89874162
chr7	89912058	89912445
chr7	89946117	89946437
chr7	89959416	89959953
chr7	89974089	89974303
chr7	89978211	89978623
chr7	89981772	89981883
chr7	89985104	89986206
chr7	89988824	89989286
chr7	90001734	90002369
chr7	90003634	90004013
chr7	90005664	90005906
chr7	90019678	90020147
chr7	90064547	90065768
chr7	90066947	90068091
chr7	90070094	90070411
chr7	90077128	90077737
chr7	90078461	90078960
chr7	90080060	90080664
chr7	90082864	90083195
chr7	90084671	90085109
chr7	90088517	90088661
chr7	90088969	90090142
chr7	90126201	90126907
chr7	90161887	90162272
chr7	90171861	90172451
chr7	90180360	90180573
chr7	90180574	90180820
chr7	90180821	90180984
chr7	90184787	90185003
chr7	90186959	90187088
chr7	90207974	90208705
chr7	90208706	90208902
chr7	90213053	90213397
chr7	90231495	90232423
chr7	90233403	90233518
chr7	90236160	90236548
chr7	90237937	90238078
chr7	90242000	90242274
chr7	90283821	90284049
chr7	90285568	90286724
chr7	90291300	90291764
chr7	90295241	90295403
chr7	90301101	90301356
chr7	90301406	90301827
chr7	90306421	90306984
chr7	90330702	90331082
chr7	90332404	90334143
chr7	90355196	90356172
chr7	90358788	90358873
chr7	90365455	90365730
chr7	90367030	90367698
chr7	90384344	90386152
chr7	90388049	90388415
chr7	90397142	90397551
chr7	90406207	90406929
chr7	90410094	90410788
chr7	90416132	90416203
chr7	90433549	90433967
chr7	90446514	90446655
chr7	90448759	90449248
chr7	90449439	90449530
chr7	90453761	90454957
chr7	90458539	90459051
chr7	90459052	90459281
chr7	90459959	90460175
chr7	90460563	90461266
chr7	90464955	90465073
chr7	90466867	90466992
chr7	90484062	90484329
chr7	90489979	90490884
chr7	90533760	90534342
chr7	90546264	90547203
chr7	90565829	90566444
chr7	90567598	90568198
chr7	90578074	90578435
chr7	90589160	90589258
chr7	90592269	90593227
chr7	90593764	90594161
chr7	90608309	90608941
chr7	90617183	90617266
chr7	90622827	90622884
chr7	90632282	90632899
chr7	90660160	90660954
chr7	90675160	90675414
chr7	90705256	90705318
chr7	90711262	90711587
chr7	90725603	90726150
chr7	113723337	113723493
chr7	113725252	113725422
chr7	113730765	113731050
chr7	113750609	113750782
chr7	113754095	113754730
chr7	113762343	113762701
chr7	113765343	113766232
chr7	113769154	113769575
chr7	113776562	113776879
chr7	113779601	113779960
chr7	113792233	113793566
chr7	113796665	113797136
chr7	113814891	113815073
chr7	113816056	113816408
chr7	113832919	113833588
chr7	113839261	113839515
chr7	113841591	113842128
chr7	113842129	113842597
chr7	113844660	113845623
chr7	113846502	113846878
chr7	113856041	113856203
chr7	113857694	113857910
chr7	113859950	113860703
chr7	113860704	113860849
chr7	113860850	113861720
chr7	113864123	113864225
chr7	113864226	113865118
chr7	113866801	113868145
chr7	113871527	113872034
chr7	113884590	113884733
chr7	113888645	113888900
chr7	113888903	113889278
chr7	113898255	113898407
chr7	113907477	113907665
chr7	113908661	113909213
chr7	113916476	113916705
chr7	113928096	113928689
chr7	113928831	113929240
chr7	113934473	113935250
chr7	113941069	113941425
chr7	113950170	113950791
chr7	113950792	113950994
chr7	113950995	113951615
chr7	113955749	113956775
chr7	113960550	113960794
chr7	113962266	113963122
chr7	113964268	113964499
chr7	113969330	113970030
chr7	113973121	113973396
chr7	113976726	113977312
chr7	113982235	113982664
chr7	113984467	113984656
chr7	113989432	113989550
chr7	113991111	113991597
chr7	114001477	114001705
chr7	114005790	114006348
chr7	114048173	114048723
chr7	114053760	114055160
chr7	114060368	114060419
chr7	114065897	114066359
chr7	114071871	114072398
chr7	114073622	114074237
chr7	114075390	114075821
chr7	114088510	114089039
chr7	114095014	114095444
chr7	114098409	114098710
chr7	114102973	114103162
chr7	114106911	114107297
chr7	114107298	114107582
chr7	114107620	114107700
chr7	114110373	114110719
chr7	114117805	114118044
chr7	114119433	114120411
chr7	114150390	114150921
chr7	114166426	114167102
chr7	114175814	114176025
chr7	114180746	114181610
chr7	114184334	114184403
chr7	114199651	114199818
chr7	114199819	114199968
chr7	114199969	114200048
chr7	114211346	114211845
chr7	114224969	114225789
chr7	114226933	114227113
chr7	114242740	114243072
chr7	114243073	114243407
chr7	114243408	114243938
chr7	114248791	114249347
chr7	114252017	114252478
chr7	114260090	114261263
chr7	114267587	114267667
chr7	114294428	114295072
chr7	114299292	114300454
chr7	114301203	114302116
chr7	114302202	114302454
chr7	114310030	114310198
chr7	114312306	114312429
chr7	114312430	114312551
chr7	114312552	114312919
chr7	114314146	114314486
chr7	114324825	114325129
chr7	114337011	114337105
chr7	114341610	114342188
chr7	114344192	114344354
chr7	114344355	114345134
chr7	114345135	114345312
chr7	114350868	114351677
chr7	114355355	114355799
chr7	114356810	114357278
chr7	114357279	114358620
chr7	114358621	114359079
chr7	114359080	114359563
chr7	114361974	114362104
chr7	114368155	114371361
chr7	114373468	114374925
chr7	114381632	114381959
chr7	114381960	114382408
chr7	114398825	114400228
chr7	114411662	114412062
chr7	114413401	114413846
chr7	114415434	114416313
chr7	114430427	114430976
chr7	114432678	114432907
chr7	114434239	114434384
chr7	114437134	114437307
chr7	114437397	114437982
chr7	114442373	114442431
chr7	114445988	114446476
chr7	114450738	114451108
chr7	114458854	114458925
chr7	114463414	114463579
chr7	114472471	114472896
chr7	114474106	114474313
chr7	114476467	114476574
chr7	114478589	114479522
chr7	114486187	114486952
chr7	114489804	114490131
chr7	114496011	114496454
chr7	114502114	114502861
chr7	114508461	114508747
chr7	114526818	114527148
chr7	114555377	114556281
chr7	114557525	114558176
chr7	114562082	114562947
chr7	114569549	114569649
chr7	114571407	114571549
chr7	114571963	114572077
chr7	114574126	114574503
chr7	114575902	114576031
chr7	114580466	114580944
chr7	114584232	114584829
chr7	114588108	114588923
chr7	114612708	114613217
chr7	114616819	114618028
chr7	114620559	114621815
chr7	114623624	114624209
chr7	114645491	114645657
chr7	114695821	114696611
chr7	114700494	114700706
chr7	114714553	114714818
chr7	114714819	114714996
chr7	114714997	114715439
chr7	115638664	115639295
chr7	115644050	115645159
chr7	115646465	115647475
chr7	115653381	115653598
chr7	115676447	115676650
chr7	115682960	115683354
chr7	115685920	115686291
chr7	115687550	115687750
chr7	115691082	115691189
chr7	115729551	115730272
chr7	115732530	115732657
chr7	115732658	115733033
chr7	115735666	115736137
chr7	115760417	115760790
chr7	115767327	115767542
chr7	115781710	115782346
chr7	115817737	115818242
chr7	115829268	115829917
chr7	115830594	115830922
chr7	115882024	115882864
chr7	115896190	115896658
chr7	115904925	115905577
chr7	115940312	115940402
chr7	115943656	115944515
chr7	115948767	115949373
chr7	115955985	115956965
chr7	115962070	115962420
chr7	115982051	115982438
chr7	115991804	115992298
chr7	116004823	116005176
chr7	116005238	116005345
chr7	116010574	116011584
chr7	116019086	116019791
chr7	116020445	116020565
chr7	116041703	116042692
chr7	116054765	116055759
chr7	116084633	116085355
chr7	116097828	116098551
chr7	116101309	116101478
chr7	116106774	116107156
chr7	116109171	116109793
chr7	116115756	116115981
chr7	116124577	116124680
chr7	116125409	116125982
chr7	116125983	116126148
chr7	116128110	116129632
chr7	116130858	116131253
chr7	116135140	116136110
chr7	116140934	116141199
chr7	116141200	116141515
chr7	116144926	116145339
chr7	116159808	116160142
chr7	116184705	116185405
chr7	116186369	116187022
chr7	116190712	116191052
chr7	116199834	116199919
chr7	116205368	116205427
chr7	116223006	116223267
chr7	116229584	116230301
chr7	116230848	116231118
chr7	116280563	116281349
chr7	116291042	116291669
chr7	116291670	116292305
chr7	116295345	116295608
chr7	116298807	116299640
chr7	116302514	116302809
chr7	116313343	116313860
chr7	116322953	116323127
chr7	116324912	116325956
chr7	116336560	116337023
chr7	116345241	116346186
chr7	116370507	116370814
chr7	116374620	116375004
chr7	116379576	116379702
chr7	116381787	116383088
chr7	116387783	116387958
chr7	116391708	116392335
chr7	116398199	116398918
chr7	116407072	116407214
chr7	116411723	116413004
chr7	116421168	116421669
chr7	116423273	116423789
chr7	116432814	116433721
chr7	116435307	116436068
chr7	116437248	116438705
chr7	116445103	116445557
chr7	116448707	116449924
chr7	116449925	116450079
chr7	116461860	116462288
chr7	116463406	116463971
chr7	116471180	116471267
chr7	116473099	116473507
chr7	116473508	116473573
chr7	116474867	116475056
chr7	116479220	116479761
chr7	116489022	116489111
chr7	116489865	116490281
chr7	116495153	116495695
chr7	116507087	116507246
chr7	116508792	116509968
chr7	116537916	116538536
chr7	116545642	116546444
chr7	116549220	116549338
chr7	116550588	116550776
chr7	116556146	116556681
chr7	116561785	116562434
chr7	116576040	116576259
chr7	116576260	116576836
chr7	116576837	116576918
chr7	116585682	116585765
chr7	116603438	116603742
chr7	116615235	116616186
chr7	116628572	116628630
chr7	116637052	116637148
chr7	116637290	116637729
chr7	116641317	116641700
chr7	116689973	116690509
chr7	116696927	116697399
chr7	116697400	116697875
chr7	116697876	116698074
chr7	116699195	116699419
chr7	116740586	116741033
chr7	116745312	116746398
chr7	116790635	116791286
chr7	116793620	116795133
chr7	116801148	116802182
chr7	116807721	116808590
chr7	116810126	116810529
chr7	116821206	116821313
chr7	116826757	116826896
chr7	116836954	116837927
chr7	116864691	116865207
chr7	116899200	116899422
chr7	116908408	116909093
chr7	116914652	116914815
chr7	116916084	116916379
chr7	116920141	116920238
chr7	116925069	116925655
chr7	116926790	116926934
chr7	116932178	116932882
chr7	116933876	116934251
chr7	116960462	116961114
chr7	116975383	116975806
chr7	116975807	116975995
chr7	116997707	116998057
chr7	117004724	117005393
chr7	117027596	117027846
chr7	117029196	117030181
chr7	117045933	117046489
chr7	117047677	117047977
chr7	117047978	117048062
chr7	117054927	117055600
chr7	117093108	117093277
chr7	117125237	117125894
chr7	117134659	117135247
chr7	117145910	117146032
chr7	117146081	117146543
chr7	117157751	117158000
chr7	117158001	117158297
chr7	117159974	117160248
chr7	117188275	117188852
chr7	117190681	117190745
chr7	117203396	117203482
chr7	117203483	117204335
chr7	117207382	117208118
chr7	117213895	117213963
chr7	117216288	117217936
chr7	117219142	117219723
chr7	117219724	117220122
chr7	117220123	117220316
chr7	117221415	117222155
chr7	117244098	117244328
chr7	117253931	117254080
chr7	117255356	117255421
chr7	117255422	117255525
chr7	117257633	117257908
chr7	117273605	117273691
chr7	117278577	117279208
chr7	117281194	117281323
chr7	117297049	117297400
chr7	117297401	117298133
chr7	117298134	117298880
chr7	117298926	117299054
chr7	117301674	117302146
chr7	117320986	117321195
chr7	117321576	117321642
chr7	117322927	117323063
chr7	117332621	117332778
chr7	117369199	117369684
chr7	117372998	117373286
chr7	117404371	117404542
chr7	117404543	117405010
chr7	117409915	117410779
chr7	117420176	117420261
chr7	117442978	117443222
chr7	117450689	117451539
chr7	117467201	117467785
chr7	117469749	117469819
chr7	117469820	117470269
chr7	117470270	117470473
chr7	125872683	125872754
chr7	125880034	125880537
chr7	125880647	125880757
chr7	125910911	125910969
chr7	125922608	125922692
chr7	125942328	125942439
chr7	125949215	125950149
chr7	125952370	125953249
chr7	125953250	125953644
chr7	125953645	125954088
chr7	125973166	125973218
chr7	125976677	125977304
chr7	125978386	125978567
chr7	125983055	125983354
chr7	126011777	126011867
chr7	126056443	126056911
chr7	126071565	126071659
chr7	126101376	126102273
chr7	126118913	126121278
chr7	126126099	126128965
chr7	126132934	126133000
chr7	126154347	126155329
chr7	126157337	126157586
chr7	126157587	126158187
chr7	126162323	126162429
chr7	126166397	126166769
chr7	126170467	126170549
chr7	126189954	126190484
chr7	126193266	126194388
chr7	126220033	126220578
chr7	126231254	126231375
chr7	126245213	126245437
chr7	126251156	126251618
chr7	126259448	126260589
chr7	126264393	126264667
chr7	126267079	126267805
chr7	126287282	126288609
chr7	126302398	126302806
chr7	126302807	126304909
chr7	126304910	126305507
chr7	126307252	126307465
chr7	126307466	126308289
chr7	126313843	126314350
chr7	126314857	126315753
chr7	126316424	126318118
chr7	126322252	126322389
chr7	126325303	126326039
chr7	126329379	126330802
chr7	126334887	126335314
chr7	126335315	126335720
chr7	126335721	126335993
chr7	126344577	126345373
chr7	126351624	126352029
chr7	126387017	126388496
chr7	126388497	126388627
chr7	126388628	126388826
chr7	126399763	126400343
chr7	126406429	126407034
chr7	126407035	126407405
chr7	126407406	126407608
chr7	126407609	126407863
chr7	126407864	126408612
chr7	126414056	126414611
chr7	126415944	126416333
chr7	126435770	126436932
chr7	126440013	126440100
chr7	126442819	126444247
chr7	126463268	126463485
chr7	126465461	126465765
chr7	126476100	126476668
chr7	126493464	126493618
chr7	126532410	126532649
chr7	126535496	126536475
chr7	126540251	126540424
chr7	126540425	126540493
chr7	126540494	126540914
chr7	126547882	126548469
chr7	126556306	126556859
chr7	126561085	126562589
chr7	126564993	126565367
chr7	126574235	126574706
chr7	126574707	126575137
chr7	126575138	126575525
chr7	126579379	126582830
chr7	126591694	126592283
[truncated: 144 more rows]
