# Supplementary material for: Multivariate Hawkes process models of the occurrence of regulatory elements
Source: BMC Bioinformatics. 2010 Sep 9;11:456. doi: 10.1186/1471-2105-11-456 (PMC2949889; doi:10.1186/1471-2105-11-456)
Supplement: Additional file 3 — ENCODE pilot data - hr00. Affymetrix ChIP-chip sites for the ENCODE pilot project to time hr00 with chromosome number, start position and end position for the enriched regions. [file 1471-2105-11-456-S3.ZIP › encodeAffyChIpHl60SitesHr00/encodeAffyChIpHl60SitesRnapHr00.txt]

chr1	149428240	149428406
chr1	149428407	149429501
chr1	149436703	149439579
chr1	149439580	149439865
chr1	149481214	149481426
chr1	149481427	149481566
chr1	149493540	149494326
chr1	149494327	149494638
chr1	149520537	149520696
chr1	149520697	149521264
chr1	149523291	149523871
chr1	149564406	149567545
chr1	149567546	149568539
chr1	149581285	149581770
chr1	149585231	149585340
chr1	149585341	149585712
chr1	149585713	149587111
chr1	149638042	149638377
chr1	149638378	149639169
chr1	149639170	149639728
chr1	149639729	149640646
chr1	149640791	149641136
chr1	149645889	149646197
chr1	149680176	149680267
chr1	149680291	149680355
chr1	149697068	149697150
chr1	149697151	149697633
chr1	149698550	149699268
chr1	149746231	149746644
chr1	149779039	149779205
chr1	149779783	149780226
chr1	149780227	149780477
chr1	149780478	149780581
chr1	149796587	149797038
chr1	149851724	149851871
chr1	149851913	149853033
chr1	149853064	149853414
chr1	149853924	149854251
chr1	149878996	149879380
chr1	149899042	149899939
chr10	55154239	55154709
chr10	55184217	55184580
chr10	55212624	55213019
chr10	55228491	55228594
chr10	55229943	55230210
chr10	55238182	55239017
chr10	55251978	55252425
chr10	55252426	55252826
chr10	55252827	55252971
chr10	55253975	55254386
chr10	55256517	55256584
chr10	55259287	55259443
chr10	55259444	55259503
chr10	55259504	55259771
chr10	55281628	55282735
chr10	55301322	55301975
chr10	55307405	55307916
chr10	55308974	55309401
chr10	55355315	55356124
chr10	55358102	55358434
chr10	55372733	55372787
chr10	55566418	55566963
chr10	55591861	55592890
chr10	55593698	55593934
chr10	55613865	55614097
chr10	55614098	55614185
chr10	55622987	55623223
chr10	55634542	55635181
chr10	55636763	55637410
chr10	55641655	55642199
chr10	55642504	55643459
chr11	1838240	1838407
chr11	1838463	1838908
chr11	1926030	1926637
chr11	4992831	4993142
chr11	5015111	5016228
chr11	5083331	5083707
chr11	5107352	5108152
chr11	5226210	5226813
chr11	5549074	5549168
chr11	5549169	5549230
chr11	5549231	5550020
chr11	5555165	5555404
chr11	5559697	5560104
chr11	5588993	5589572
chr11	5608053	5608708
chr11	5656318	5656799
chr11	5656842	5657117
chr11	5667239	5667965
chr11	63972186	63972404
chr11	64075923	64077163
chr11	64228538	64229129
chr11	64248729	64248855
chr11	64248856	64249568
chr11	64249569	64249726
chr11	64264653	64265539
chr11	64267858	64268563
chr11	64269510	64269619
chr11	64269620	64269697
chr11	64269718	64269799
chr11	64285924	64286262
chr11	64286263	64286833
chr11	64286834	64286893
chr11	64286894	64286951
chr11	64292967	64293117
chr11	64293118	64293745
chr11	64293746	64293834
chr11	64294426	64294550
chr11	64294551	64294841
chr11	64297652	64297990
chr11	64298134	64298711
chr11	64300433	64300820
chr11	64300821	64301149
chr11	64301150	64301847
chr11	64301867	64302016
chr11	64302907	64303415
chr11	64327508	64327726
chr11	64327727	64328210
chr11	64328253	64328444
chr11	64333360	64333878
chr11	64333879	64334054
chr11	64334055	64334126
chr11	64383608	64383936
chr11	64403096	64403488
chr11	64403505	64403689
chr11	64403690	64403902
chr11	116119619	116119738
chr11	116119739	116119814
chr11	116119815	116120337
chr11	116149107	116149166
chr11	116149167	116149994
chr11	116151743	116151841
chr11	116151842	116152103
chr11	116152104	116152376
chr11	116152377	116152435
chr11	116153027	116153138
chr11	116161791	116161971
chr11	116163347	116163631
chr11	116163632	116163789
chr11	116163790	116163985
chr11	116163986	116164573
chr11	116226160	116226660
chr11	116276189	116276293
chr11	116276294	116276545
chr11	116276546	116276762
chr11	116286196	116286270
chr11	116306029	116306127
chr11	116312741	116312835
chr11	116360163	116360702
chr11	116360703	116360988
chr11	116362512	116362577
chr11	116362578	116362702
chr11	116362703	116362818
chr11	116362819	116363076
chr11	116371504	116371770
chr11	116410743	116411296
chr11	116411297	116411809
chr11	116411810	116412004
chr11	116417437	116418363
chr11	130712854	130713344
chr11	130735606	130735874
chr11	130756480	130757559
chr12	38732398	38733001
chr12	38733694	38734306
chr12	38747873	38748409
chr12	38784099	38784487
chr12	38787017	38787306
chr12	38833094	38833160
chr12	38874867	38875626
chr12	38885241	38886186
chr12	38886187	38886887
chr12	38886888	38887066
chr12	38896726	38897086
chr12	38905544	38905884
chr12	38905885	38906087
chr12	38916978	38917930
chr12	38928781	38928840
chr12	38952357	38953399
chr12	38959497	38960210
chr12	38977570	38977648
chr12	38988956	38989017
chr12	38996902	38997167
chr12	39010818	39010912
chr12	39052618	39052845
chr12	39116484	39117277
chr13	29427035	29427202
chr13	29598101	29598309
chr13	29750591	29751155
chr13	29774644	29775493
chr13	29780614	29781486
chr13	29782701	29783579
chr13	29843560	29843769
chr13	29843770	29844712
chr13	29844713	29844974
chr13	29866709	29867681
chr13	29867682	29867979
chr13	29878550	29878661
chr13	29878683	29879039
chr13	29881258	29881365
chr13	29881366	29881755
chr13	29881756	29882182
chr13	29882183	29882338
chr13	29894648	29894932
chr13	29894933	29895145
chr13	29895209	29895377
chr13	112393940	112394155
chr13	112394156	112394545
chr13	112395479	112395777
chr13	112397296	112397560
chr13	112452106	112452157
chr13	112452158	112452326
chr13	112452327	112452952
chr13	112488995	112492913
chr13	112769706	112771756
chr14	52969642	52970404
chr14	52979335	52979421
chr14	53010944	53011272
chr14	53027024	53027678
chr14	53060189	53060252
chr14	53071222	53071445
chr14	53120058	53120899
chr14	53120900	53120951
chr14	53138869	53138955
chr14	53142211	53142755
chr14	53187791	53188280
chr14	53190952	53191647
chr14	53304950	53305041
chr14	53307349	53307564
chr14	53350012	53350560
chr14	53371498	53371713
chr14	53394086	53394504
chr14	53409687	53409944
chr14	98560313	98560434
chr14	98570870	98571083
chr14	98571137	98571381
chr14	98572291	98572941
chr14	98573605	98574057
chr14	98610764	98610846
chr14	98610847	98610992
chr14	98610993	98612713
chr14	98612714	98612779
chr14	98731544	98731793
chr14	98735026	98735379
chr14	98735380	98735657
chr14	98802247	98802693
chr14	98803714	98804091
chr14	98935086	98935226
chr15	41588160	41588760
chr15	41588761	41588862
chr15	41667821	41668123
chr15	41668124	41670214
chr15	41671030	41671798
chr15	41671799	41672030
chr15	41718596	41718677
chr15	41719935	41720292
chr15	41720293	41720485
chr15	41720486	41720576
chr15	41738569	41738810
chr15	41755412	41756232
chr15	41767653	41767955
chr15	41767956	41770046
chr15	41770862	41771630
chr15	41771631	41771862
chr15	41816468	41816804
chr15	41816805	41817178
chr15	41817179	41817365
chr15	41826511	41826765
chr15	41826766	41827229
chr15	41832554	41833006
chr15	41842652	41842742
chr15	41871546	41871826
chr15	41872399	41874084
chr15	41874085	41874957
chr15	41875882	41876275
chr15	41877434	41877964
chr15	41877984	41878608
chr15	41879770	41881574
chr15	41892225	41892429
chr15	41894156	41894387
chr15	41903548	41904794
chr15	41906380	41907019
chr16	41667	42072
chr16	42073	42151
chr16	45547	45630
chr16	71355	71571
chr16	71572	72139
chr16	72140	72263
chr16	72264	72400
chr16	113522	114306
chr16	132053	132115
chr16	132116	132178
chr16	176400	176860
chr16	218025	218307
chr16	218437	218516
chr16	219038	219287
chr16	219288	219617
chr16	221791	221872
chr16	225013	225113
chr16	225144	225698
chr16	229644	230210
chr16	233789	233960
chr16	233961	234352
chr16	372430	372976
chr16	376774	377090
chr16	377091	377237
chr16	390949	391059
chr16	418977	419352
chr16	25792684	25792824
chr16	25792825	25793082
chr16	25796819	25797203
chr16	25807649	25807965
chr16	25825095	25825210
chr16	25887954	25888041
chr16	25950416	25950819
chr16	25950820	25951149
chr16	25951150	25951903
chr16	25979222	25979453
chr16	26020866	26020975
chr16	26020976	26021439
chr16	26070500	26070831
chr16	26235894	26236391
chr16	60834873	60834964
chr16	60919671	60919892
chr16	60944899	60945007
chr16	61256673	61257151
chr16	61300364	61300581
chr18	23818287	23818620
chr18	23825447	23825966
chr18	23881874	23881930
chr18	23934843	23935304
chr18	24194781	24195019
chr18	59462077	59462214
chr18	59465668	59466163
chr18	59466164	59466307
chr18	59484588	59484860
chr18	59484861	59485383
chr18	59485903	59486308
chr18	59516074	59516286
chr18	59521522	59522423
chr18	59590907	59591584
chr18	59644455	59645129
chr18	59651921	59652865
chr18	59685122	59685811
chr18	59686331	59686767
chr18	59686768	59686882
chr18	59686883	59687699
chr18	59687700	59688317
chr18	59688379	59688847
chr18	59689807	59689948
chr18	59689949	59690353
chr18	59698346	59698488
chr18	59702545	59703203
chr18	59706186	59706373
chr18	59707988	59708321
chr18	59708322	59709330
chr18	59710017	59710448
chr18	59710449	59711080
chr18	59711125	59711708
chr18	59712699	59714012
chr18	59714013	59714438
chr18	59715108	59715425
chr18	59717206	59717722
chr18	59721940	59722691
chr18	59722692	59722995
chr18	59724757	59724885
chr18	59724886	59727463
chr18	59727485	59727921
chr18	59732702	59733141
chr18	59735784	59735964
chr18	59735965	59736640
chr18	59736641	59736709
chr18	59745942	59747232
chr18	59747233	59747668
chr18	59747669	59748408
chr18	59748428	59749578
chr18	59749579	59749678
chr18	59749679	59749741
chr18	59755678	59756233
chr18	59778263	59778832
chr18	59783254	59783902
chr18	59785171	59786633
chr18	59786634	59787341
chr18	59787342	59787672
chr18	59787673	59787888
chr18	59788647	59790276
chr18	59792319	59792439
chr18	59792440	59793955
chr18	59793956	59794117
chr18	59796788	59797053
chr18	59797096	59799868
chr18	59799869	59800400
chr18	59800401	59800725
chr18	59800726	59800876
chr18	59806816	59807077
chr18	59830579	59830725
chr18	59838196	59838692
chr18	59900985	59901785
chr19	59309863	59310295
chr19	59310296	59311064
chr19	59331997	59332313
chr19	59394895	59395345
chr19	59396324	59399764
chr19	59400385	59400656
chr19	59400657	59400977
chr19	59400978	59401155
chr19	59403326	59403526
chr19	59403527	59404380
chr19	59404381	59404442
chr19	59406531	59407116
chr19	59407140	59407229
chr19	59556757	59556888
chr19	59566287	59566867
chr19	59567510	59568340
chr19	59568341	59568406
chr19	59572748	59574020
chr19	59574021	59575142
chr19	59575143	59575227
chr19	59577012	59579282
chr19	59579283	59579527
chr19	59581333	59581942
chr19	59641006	59641337
chr19	59651019	59651629
chr19	59651630	59652043
chr19	59652604	59653596
chr19	59666664	59667536
chr19	59695307	59696992
chr19	59700676	59700924
chr19	59700925	59702261
chr19	59702262	59702812
chr19	59706081	59706133
chr19	59706134	59706968
chr19	59708234	59708805
chr19	59847870	59847923
chr19	59847924	59848602
chr19	59848603	59848848
chr19	59863937	59864630
chr19	59946255	59946765
chr19	59951864	59952201
chr19	59952202	59952876
chr19	59962719	59963610
chr19	59977688	59978343
chr19	59983479	59984153
chr19	59991553	59992970
chr19	59992971	59993078
chr19	59993079	59993463
chr2	51537544	51537712
chr2	51555268	51555972
chr2	51590168	51590499
chr2	51633211	51633355
chr2	51667101	51667228
chr2	51782789	51783321
chr2	51900080	51900205
chr2	51900206	51900977
chr2	51919418	51919471
chr2	118088372	118088997
chr2	118160369	118160840
chr2	118197837	118198578
chr2	118288705	118288810
chr2	118288811	118289766
chr2	118292073	118292510
chr2	118295363	118296082
chr2	118298875	118299115
chr2	118300388	118300733
chr2	118300749	118301355
chr2	118303086	118303249
chr2	118426965	118427351
chr2	118432541	118432713
chr2	118484351	118484436
chr2	118484437	118484611
chr2	118484612	118484867
chr2	118488274	118488567
chr2	118488568	118488941
chr2	118488942	118489046
chr2	118492893	118493536
chr2	220071765	220073026
chr2	220119173	220119708
chr2	220149411	220149534
chr2	220151844	220151904
chr2	220151905	220152570
chr2	220169844	220170006
chr2	220170007	220172026
chr2	220172027	220172547
chr2	220241884	220242252
chr2	220249357	220249919
chr2	220265007	220265263
chr2	220316335	220316855
chr2	220319811	220319927
chr2	220411335	220412086
chr2	234176973	234177844
chr2	234191227	234192266
chr2	234209673	234211001
chr2	234221288	234222808
chr2	234245351	234246401
chr2	234255237	234256309
chr2	234287729	234287877
chr2	234326945	234327072
chr2	234337607	234337712
chr2	234422385	234423054
chr2	234425645	234426346
chr2	234426347	234426610
chr2	234426611	234428195
chr2	234433166	234433479
chr2	234483505	234483697
chr2	234588182	234588333
chr2	234644584	234645029
chr20	33335874	33336392
chr20	33336393	33336496
chr20	33336497	33337053
chr20	33337054	33337443
chr20	33371296	33371447
chr20	33462021	33462440
chr20	33462441	33463877
chr20	33463878	33464040
chr20	33464041	33464434
chr20	33507611	33507851
chr20	33523161	33523276
chr20	33523277	33523376
chr20	33523377	33523975
chr20	33523976	33524040
chr20	33524041	33524103
chr20	33541813	33542499
chr20	33593191	33594418
chr20	33594419	33594484
chr20	33594485	33594689
chr20	33594690	33594797
chr20	33686730	33687118
chr20	33688414	33688913
chr20	33705359	33705452
chr20	33706432	33706789
chr20	33714307	33715724
chr20	33721375	33721805
chr20	33748914	33749843
chr20	33749844	33750409
chr20	33750410	33750583
chr20	33751224	33751699
chr20	33751700	33752610
chr20	33775697	33776374
chr20	33777450	33777790
chr20	33777791	33778422
chr20	33782957	33783277
chr20	33783278	33783609
chr20	33791167	33791398
chr20	33792187	33792680
chr20	33792681	33795633
chr21	32683788	32684214
chr21	32684215	32684385
chr21	32684386	32684513
chr21	32686229	32686395
chr21	32686396	32686633
chr21	32686634	32687164
chr21	32687165	32687333
chr21	32687334	32688105
chr21	32688106	32688876
chr21	32688877	32689229
chr21	32839527	32840134
chr21	32905758	32906623
chr21	32914608	32916271
chr21	32984752	32985150
chr21	32995679	32996713
chr21	33007325	33007948
chr21	33020915	33020999
chr21	33021000	33021153
chr21	33021154	33021619
chr21	33021641	33021791
chr21	33023052	33023113
chr21	33025907	33026120
chr21	33041654	33041798
chr21	33044248	33044739
chr21	33062160	33062576
chr21	33062577	33063131
chr21	33063132	33063340
chr21	33063341	33063451
chr21	33064337	33064393
chr21	33064419	33064528
chr21	33064529	33064684
chr21	33064685	33064906
chr21	33066184	33066245
chr21	33066246	33067095
chr21	33155887	33156564
chr21	33366143	33366521
chr21	33459613	33459979
chr21	33492855	33493153
chr21	33493154	33493220
chr21	33493221	33493694
chr21	33493723	33493969
chr21	33506350	33506599
chr21	33506600	33506815
chr21	33509093	33509337
chr21	33523024	33523603
chr21	33533527	33533614
chr21	33533615	33534208
chr21	33553857	33554647
chr21	33559609	33559738
chr21	33559739	33560327
chr21	33560328	33560641
chr21	33570458	33571055
chr21	33571056	33571283
chr21	33603481	33603575
chr21	33618518	33618584
chr21	33618600	33619464
chr21	33619465	33619690
chr21	33654905	33655008
chr21	33655009	33655794
chr21	33676618	33677235
chr21	33689674	33689805
chr21	33696008	33696958
chr21	33698952	33699706
chr21	33706638	33707126
chr21	33707127	33707377
chr21	33709481	33709991
chr21	33709992	33710351
chr21	33726200	33726366
chr21	33726367	33726452
chr21	33726453	33726860
chr21	33772676	33772796
chr21	33772797	33773596
chr21	33773597	33773749
chr21	33774441	33775282
chr21	33782466	33783439
chr21	33803175	33803456
chr21	33808502	33809347
chr21	33812691	33813332
chr21	33821722	33821834
chr21	33833406	33833533
chr21	33835698	33836225
chr21	33836354	33838087
chr21	33838088	33838283
chr21	33838284	33838752
chr21	33845380	33846139
chr21	33846140	33846352
chr21	33848756	33848924
chr21	33848925	33849076
chr21	33849077	33849199
chr21	33850562	33850962
chr21	33851361	33851570
chr21	33852505	33852760
chr21	33852761	33852947
chr21	33852970	33853511
chr21	33863820	33864072
chr21	33864073	33864419
chr21	33864420	33864518
chr21	33864519	33864707
chr21	33864708	33864793
chr21	33867115	33867446
chr21	33871701	33871940
chr21	33871941	33872372
chr21	33872373	33872673
chr21	33930196	33930970
chr21	33933789	33933988
chr21	33933989	33934829
chr21	33934830	33934890
chr21	33935352	33935553
chr21	33935554	33936318
chr21	33943107	33943640
chr21	33973108	33973861
chr21	33989980	33990576
chr21	34050828	34050931
chr21	34207367	34207945
chr21	34208890	34208999
chr21	34209000	34209388
chr21	34209389	34209692
chr21	34241075	34241178
chr21	34267936	34268561
chr21	34270106	34270312
chr21	34270313	34270659
chr21	34270660	34271035
chr21	34271036	34271427
chr21	34275613	34276167
chr21	34348323	34348409
chr21	34359531	34359900
chr21	34363680	34363888
chr21	39312713	39312799
chr21	39319511	39320060
chr21	39372175	39372681
chr21	39470073	39470257
chr21	39470258	39470382
chr21	39480520	39481400
chr21	39485257	39485612
chr21	39490245	39490742
chr21	39494828	39494941
chr21	39494942	39495486
chr21	39495487	39495698
chr21	39495699	39495815
chr21	39525030	39525177
chr21	39574192	39574939
chr21	39574940	39575041
chr21	39609135	39609452
chr21	39609453	39610326
chr21	39610327	39610890
chr21	39610891	39611373
chr21	39632527	39632729
chr21	39632730	39632856
chr21	39632857	39633265
chr21	39633287	39633428
chr21	39634745	39635047
chr21	39635048	39635482
chr21	39635483	39636613
chr21	39636614	39636915
chr21	39636916	39637034
chr21	39638804	39638945
chr21	39639034	39640484
chr21	39640485	39641114
chr21	39641115	39641864
chr21	39641865	39642028
chr21	39643836	39644674
chr21	39655113	39655434
chr21	39655435	39655900
chr21	39656118	39656240
chr21	39669655	39669752
chr21	39674140	39674286
chr21	39674287	39674355
chr21	39674375	39675238
chr21	39678662	39678955
chr21	39680961	39681330
chr21	39681331	39681476
chr21	39681477	39681758
chr21	39691208	39691397
chr21	39693618	39693672
chr21	39693673	39694166
chr21	39694167	39694414
chr21	39716429	39717241
chr21	39737384	39737473
chr21	39737474	39737533
chr21	39740685	39741194
chr21	39741195	39741576
chr21	39742200	39742694
chr21	39743190	39743727
chr22	30146033	30146175
chr22	30159737	30159842
chr22	30159843	30160300
chr22	30160301	30160721
chr22	30162591	30163159
chr22	30163160	30163481
chr22	30163482	30163949
chr22	30216131	30217350
chr22	30217351	30217838
chr22	30357318	30357766
chr22	30363399	30363465
chr22	30379078	30379145
chr22	30379146	30379539
chr22	30379540	30379672
chr22	30387044	30387206
chr22	30387207	30387435
chr22	30387468	30387672
chr22	30388560	30388773
chr22	30411366	30411906
chr22	30440556	30441239
chr22	30464206	30464771
chr22	30470571	30470928
chr22	30470953	30471068
chr22	30473503	30473654
chr22	30474295	30474647
chr22	30474648	30475402
chr22	30478724	30480060
chr22	30480061	30480124
chr22	30480746	30480831
chr22	30480894	30481169
chr22	30481170	30481528
chr22	30492111	30492598
chr22	30532073	30532692
chr22	30542954	30543059
chr22	30559854	30559959
chr22	30562323	30562539
chr22	30668655	30669105
chr22	30669106	30669585
chr22	30671220	30671603
chr22	30671604	30672112
chr22	30672113	30672412
chr22	30677253	30677812
chr22	30677813	30678607
chr22	30679327	30679860
chr22	30679861	30680151
chr22	30681806	30682131
chr22	30682132	30682288
chr22	30682289	30682569
chr22	30765394	30765858
chr22	30823272	30823452
chr22	30886061	30886843
chr22	30909485	30909885
chr22	30916424	30917421
chr22	30948063	30948219
chr22	31012473	31013073
chr22	31089046	31089124
chr22	31101316	31101403
chr22	31134820	31134956
chr22	31137030	31137309
chr22	31137310	31137424
chr22	31137425	31137500
chr22	31138207	31138767
chr22	31138768	31138853
chr22	31138854	31139320
chr22	31139321	31139924
chr22	31190831	31191096
chr22	31200446	31200525
chr22	31201148	31201952
chr22	31208707	31208907
chr22	31208908	31209349
chr22	31209735	31210542
chr22	31394400	31394816
chr22	31747415	31747552
chr4	118529378	118529484
chr4	118540946	118541333
chr4	118563185	118563476
chr4	118579381	118579537
chr4	118581429	118581952
chr4	118601649	118601962
chr4	118615577	118615659
chr4	118615660	118615928
chr4	118657091	118657804
chr4	118671320	118671766
chr4	118671767	118672047
chr4	118672048	118672250
chr4	118708710	118708922
chr4	118712157	118712607
chr4	118712608	118712763
chr4	118715014	118715756
chr4	118718678	118719085
chr4	118726046	118726320
chr4	118746536	118746919
chr4	118812907	118813175
chr4	118909294	118909355
chr4	118942466	118943827
chr4	118956290	118956788
chr4	118962218	118962449
chr4	118962450	118962751
chr5	55910126	55910438
chr5	56176828	56177425
chr5	56186914	56187182
chr5	56207575	56208179
chr5	56214787	56214918
chr5	56225678	56225816
chr5	56241500	56242353
chr5	56242354	56242733
chr5	131659159	131659826
chr5	131856247	131856628
chr5	131861329	131861399
chr5	131919466	131919758
chr5	131919855	131919982
chr5	131921085	131921170
chr5	131921171	131921232
chr5	131921233	131921856
chr5	131928951	131929361
chr5	131995244	131996057
chr5	132072680	132072855
chr5	132228751	132228934
chr5	132228935	132229268
chr5	132229269	132229434
chr5	132229435	132229544
chr5	132229545	132229937
chr5	132232254	132232704
chr5	132232705	132233604
chr5	132233605	132234182
chr5	132234183	132234457
chr5	132234693	132234780
chr5	132236058	132236445
chr5	132236446	132236835
chr5	132236836	132237007
chr5	141944669	141944887
chr5	142074215	142074306
chr5	142103342	142103896
chr5	142132878	142133827
chr5	142138077	142139270
chr5	142157778	142158189
chr5	142158190	142158673
chr5	142160449	142160947
chr5	142165667	142165750
chr5	142169231	142169457
chr5	142183380	142183751
chr5	142186954	142187019
chr5	142201296	142201625
chr5	142201626	142201829
chr5	142201830	142202245
chr5	142205993	142206753
chr5	142217893	142218074
chr5	142221801	142222597
chr5	142226538	142226593
chr5	142226594	142226911
chr5	142226912	142227025
chr5	142325622	142326207
chr5	142332114	142332256
chr5	142333345	142334226
chr5	142361574	142361859
chr5	142361860	142361967
chr5	142361968	142362049
chr6	41621422	41621869
chr6	41742515	41743656
chr6	41853796	41853964
chr6	41853965	41854438
chr6	41854439	41854936
chr6	41854937	41855348
chr6	41863194	41863834
chr6	41864779	41865263
chr6	41865264	41865949
chr6	41865950	41866554
chr6	41866555	41866709
chr6	41867138	41867293
chr6	41867294	41868066
chr6	41868067	41868854
chr6	41870664	41870941
chr6	41870942	41871159
chr6	73838922	73839523
chr6	73907825	73908255
chr6	73948406	73948465
chr6	73961545	73961652
chr6	73965041	73965412
chr6	73985005	73985492
chr6	73985493	73985905
chr6	74000252	74000348
chr6	74016586	74017279
chr6	74103749	74103814
chr6	74103815	74103900
chr6	74103901	74104252
chr6	74139619	74140013
chr6	74158202	74158416
chr6	74165187	74165373
chr6	74194691	74195260
chr6	74217129	74217493
chr6	74217494	74217768
chr6	74217769	74217916
chr6	74217917	74218031
chr6	74226704	74227178
chr6	74228098	74228868
chr6	74245976	74246689
chr6	74275296	74275972
chr6	74281389	74284286
chr6	74284287	74284814
chr6	74284815	74288671
chr6	74288819	74289401
chr6	74289524	74289941
chr6	108375490	108375596
chr6	108375597	108376117
chr6	108384323	108385528
chr6	108499536	108500089
chr6	108635543	108636091
chr6	108689253	108689476
chr6	108689477	108689532
chr6	108689533	108689754
chr6	108689755	108690166
chr6	108707061	108707133
chr6	108719842	108720292
chr6	108722502	108723708
chr6	108791410	108792122
chr6	108829936	108829999
chr6	132323255	132323498
chr6	132443145	132444129
chr6	132461059	132461368
chr6	132684269	132684492
chr7	26930605	26931470
chr7	26952663	26953537
chr7	26954691	26954948
chr7	26958216	26958330
chr7	26988367	26989711
chr7	26998048	26998257
chr7	27027791	27027881
chr7	27027882	27028097
chr7	27031566	27032114
chr7	27038526	27039439
chr7	27056013	27056611
chr7	27106541	27107315
chr7	27138113	27138193
chr7	27203943	27204409
chr7	27204410	27204494
chr7	27207475	27207641
chr7	27207642	27207915
chr7	27207916	27208026
chr7	27256527	27256781
chr7	27266401	27266462
chr7	27334198	27335256
chr7	27370437	27370650
chr7	27382328	27382814
chr7	89640286	89640810
chr7	89650633	89650780
chr7	89674994	89675056
chr7	89677841	89678241
chr7	89693933	89694394
chr7	89743813	89744276
chr7	89785828	89785906
chr7	89798059	89798186
chr7	89799248	89799504
chr7	89812247	89812494
chr7	89812495	89813122
chr7	89813123	89815055
chr7	89822888	89823731
chr7	89870888	89871094
chr7	89880016	89880306
chr7	89959565	89960347
chr7	89960348	89961099
chr7	89974050	89974135
chr7	89985104	89985939
chr7	89995498	89995885
chr7	90004767	90004876
chr7	90036627	90037173
chr7	90064222	90064344
chr7	90064345	90064447
chr7	90064448	90064881
chr7	90064882	90064999
chr7	90065000	90065171
chr7	90077018	90077737
chr7	90082886	90083559
chr7	90085776	90086478
chr7	90090010	90090076
chr7	90118513	90119055
chr7	90168318	90168472
chr7	90177340	90177632
chr7	90184852	90184970
chr7	90193242	90193620
chr7	90212976	90213377
chr7	90213378	90213500
chr7	90213501	90213670
chr7	90268523	90268636
chr7	90270600	90270974
chr7	90365235	90365897
chr7	90367636	90367847
chr7	90367848	90368066
chr7	90375626	90376152
chr7	90383976	90384180
chr7	90384270	90386152
chr7	90433574	90434016
chr7	90448638	90448963
chr7	90448964	90449622
chr7	90581315	90581635
chr7	90600964	90601160
chr7	90614715	90614781
chr7	90650500	90651060
chr7	90651680	90652477
chr7	90660100	90660835
chr7	113722782	113722845
chr7	113725125	113725524
chr7	113726887	113727609
chr7	113727610	113727723
chr7	113727724	113728493
chr7	113730806	113731027
chr7	113745393	113745763
chr7	113846661	113846979
chr7	113925994	113927188
chr7	113969427	113970012
chr7	113995147	113995688
chr7	113995689	113996155
chr7	114049010	114049151
chr7	114049152	114049430
chr7	114106610	114107494
chr7	114116896	114117552
chr7	114117553	114117743
chr7	114117744	114118070
chr7	114166716	114167082
chr7	114168816	114168908
chr7	114168909	114168996
chr7	114217658	114217778
chr7	114226218	114227092
chr7	114230292	114230378
chr7	114230379	114230466
chr7	114243429	114243938
chr7	114281125	114281315
chr7	114301203	114302172
chr7	114344167	114344332
chr7	114344333	114345061
chr7	114350405	114350517
chr7	114350518	114351316
chr7	114351317	114351462
chr7	114357920	114358085
chr7	114358086	114358212
chr7	114362022	114362206
chr7	114368109	114368591
chr7	114374102	114374252
chr7	114379349	114379728
chr7	114399584	114399896
chr7	114416968	114417080
chr7	114430449	114430963
chr7	114450990	114451321
chr7	114473466	114474346
chr7	114474347	114474972
chr7	114474973	114475311
chr7	114496011	114496454
chr7	114550759	114551238
chr7	114554857	114555783
chr7	114555929	114556135
chr7	114570978	114571061
chr7	114571062	114571884
chr7	114573610	114573904
chr7	114588424	114588683
chr7	114631167	114631385
chr7	115638394	115638792
chr7	115638793	115639373
chr7	115639888	115640161
chr7	115640265	115640498
chr7	115656895	115657039
chr7	115680844	115681343
chr7	115687050	115687785
chr7	115691041	115691669
chr7	115732451	115732568
chr7	115732569	115733151
chr7	115781471	115781711
chr7	115792689	115793480
chr7	115807050	115807688
chr7	115829763	115829956
chr7	115875892	115876547
chr7	115909975	115910928
chr7	115913009	115913273
chr7	115929046	115929546
chr7	115942543	115943195
chr7	115970742	115971497
chr7	116019086	116019835
chr7	116020180	116020508
chr7	116020566	116020767
chr7	116054000	116055569
chr7	116106774	116107071
chr7	116128466	116128605
chr7	116129609	116130229
chr7	116139645	116140009
chr7	116182366	116182455
chr7	116199261	116199648
chr7	116199649	116199979
chr7	116231562	116231745
chr7	116254592	116254764
chr7	116280802	116281227
chr7	116281228	116281349
chr7	116290485	116290640
chr7	116290641	116291259
chr7	116291260	116291497
chr7	116294395	116294446
chr7	116298903	116299462
chr7	116302391	116302515
chr7	116310680	116311199
chr7	116311200	116311279
chr7	116311280	116311354
chr7	116325438	116325613
chr7	116331055	116331176
chr7	116337001	116337068
chr7	116379427	116379613
chr7	116379614	116380245
chr7	116381501	116381690
chr7	116381691	116382522
chr7	116391897	116391979
chr7	116391980	116392096
chr7	116399327	116399671
chr7	116399696	116400243
chr7	116406640	116407052
chr7	116411506	116411744
chr7	116414248	116414738
chr7	116414739	116414863
chr7	116435582	116435737
chr7	116437227	116437783
chr7	116463514	116463614
chr7	116470890	116471673
chr7	116495230	116495604
chr7	116514793	116515209
chr7	116515210	116515276
chr7	116522311	116522521
chr7	116545763	116546634
chr7	116547573	116547639
chr7	116547640	116547984
chr7	116574650	116575134
chr7	116607040	116607134
chr7	116631446	116632197
chr7	116637127	116637226
chr7	116641177	116641618
chr7	116678146	116678677
chr7	116678678	116678821
chr7	116678822	116679470
chr7	116697118	116697636
chr7	116697637	116699419
chr7	116734095	116734376
chr7	116741140	116741353
chr7	116746161	116746257
chr7	116794247	116794379
chr7	116820013	116821187
chr7	116914608	116914679
chr7	117004743	117005191
chr7	117046217	117047131
chr7	117091638	117092386
chr7	117124790	117125052
chr7	117125053	117125238
chr7	117190681	117190790
chr7	117203504	117203860
chr7	117219163	117219314
chr7	117219315	117219483
chr7	117219484	117219580
chr7	117219581	117219787
chr7	117219855	117220015
chr7	117221049	117221457
chr7	117221458	117221534
chr7	117222931	117223179
chr7	117246716	117247585
chr7	117281217	117281323
chr7	117325472	117325703
chr7	117369176	117370080
chr7	117408405	117408466
chr7	117456760	117457503
chr7	125876917	125877831
chr7	125880034	125880732
chr7	125925640	125925810
chr7	125939210	125939617
chr7	125952252	125952390
chr7	125952391	125952857
chr7	125952858	125953812
chr7	125978255	125978969
chr7	126007385	126007723
chr7	126061144	126061670
chr7	126132626	126133020
chr7	126170350	126170547
chr7	126188774	126189089
chr7	126193583	126193737
chr7	126193738	126194024
chr7	126226621	126226876
chr7	126231330	126231654
chr7	126231655	126231718
chr7	126248467	126248581
chr7	126248582	126248916
chr7	126280232	126280504
chr7	126303156	126305465
chr7	126314215	126315817
chr7	126321367	126321426
chr7	126324152	126325959
chr7	126326540	126326717
chr7	126332374	126333270
chr7	126334910	126335759
chr7	126336419	126337000
chr7	126349920	126350515
chr7	126406429	126406485
chr7	126407151	126407213
chr7	126407214	126407608
chr7	126408311	126408487
chr7	126463463	126463599
chr7	126463600	126463878
chr7	126501848	126502555
chr7	126505754	126505926
chr7	126535496	126535909
chr7	126540380	126540472
chr7	126614010	126614091
chr7	126620651	126621303
chr7	126675749	126676742
chr7	126682739	126683194
chr7	126716490	126716573
chr7	126765980	126766543
chr7	126791066	126791288
chr7	126791781	126791843
chr7	126801456	126801626
chr7	126801627	126802384
chr7	126818262	126818479
chr7	126818480	126818767
chr7	126820345	126820468
chr7	126820469	126821483
chr7	126821484	126821753
chr7	126860672	126861107
chr7	126865098	126865643
chr7	127011625	127011751
chr7	127013248	127013350
chr7	127014267	127014331
chr7	127021175	127021306
chr7	127021307	127021892
chr8	118919087	118919424
chr8	118978960	118979475
chr8	118988264	118989163
chr8	119003022	119003416
chr8	119003417	119003605
chr8	119048022	119048130
chr8	119048131	119048674
chr8	119048675	119048733
chr8	119053626	119054030
chr8	119098149	119098526
chr8	119098527	119098920
chr8	119098921	119099029
chr8	119108575	119109039
chr8	119113428	119114315
chr8	119116966	119117490
chr8	119159942	119160535
chr8	119169334	119169526
chr8	119175170	119175316
chr8	119198355	119198456
chr8	119198502	119198748
chr8	119272079	119272485
chr8	119333074	119333555
chr8	119333556	119333732
chr8	119346958	119347284
chr8	119364636	119364854
chr8	119364855	119365405
chr8	119368942	119369477
chr9	130748973	130749163
chr9	130758202	130759013
chr9	130768212	130768472
chr9	130772579	130772645
chr9	130797785	130798024
chr9	130838822	130839678
chr9	130913498	130913559
chr9	130913560	130913637
chr9	130913661	130914357
chrX	122685566	122685765
chrX	122692908	122693029
chrX	122693030	122693272
chrX	122693275	122693514
chrX	122693515	122694990
chrX	122726498	122727071
chrX	122727072	122727133
chrX	122727134	122727213
chrX	122820756	122820870
chrX	122820873	122821159
chrX	122822088	122822330
chrX	122822331	122822628
chrX	122822629	122822848
chrX	122842380	122842908
chrX	122923534	122923673
chrX	122923674	122924933
chrX	122924974	122925620
chrX	122925621	122925739
chrX	122925762	122925813
chrX	122930626	122930769
chrX	122946665	122947087
chrX	122975054	122975137
chrX	152820375	152820513
chrX	152843237	152844189
chrX	152850014	152850433
chrX	152886959	152887085
chrX	152892034	152892368
chrX	152892369	152892429
chrX	152892430	152893032
chrX	152893033	152893165
chrX	152939117	152939191
chrX	152939192	152939523
chrX	152939524	152939817
chrX	153016820	153017276
chrX	153130100	153130203
chrX	153219997	153220077
chrX	153220078	153220418
chrX	153220419	153220643
chrX	153274587	153274811
chrX	153274812	153275152
chrX	153275153	153275233
chrX	153279541	153279748
chrX	153279830	153282688
chrX	153282689	153283312
chrX	153283313	153283672
chrX	153292577	153292637
chrX	153299224	153299425
chrX	153299426	153299603
chrX	153299604	153300259
chrX	153300260	153300632
chrX	153364331	153364876
chrX	153364877	153364996
chrX	153396906	153397031
chrX	153407914	153407998
chrX	153429093	153429238
chrX	153429239	153429528
chrX	153462107	153462260
chrX	153462261	153463174
chrX	153503872	153504152
chrX	153504153	153505066
chrX	153505067	153505220
chrX	153600418	153600487
chrX	153615739	153615983
chrX	153615984	153616222
chrX	153616223	153616436
chrX	153616437	153616600
chrX	153632699	153633502
chrX	153647439	153647943
chrX	153649630	153650153
chrX	153697793	153699007
chrX	153953208	153953266
chrX	153953267	153954994
chrX	153954995	153955536
chrX	153956675	153956818
chrX	153956819	153957458
