# Supplementary material for: Multivariate Hawkes process models of the occurrence of regulatory elements
Source: BMC Bioinformatics. 2010 Sep 9;11:456. doi: 10.1186/1471-2105-11-456 (PMC2949889; doi:10.1186/1471-2105-11-456)
Supplement: Additional file 3 — ENCODE pilot data - hr00. Affymetrix ChIP-chip sites for the ENCODE pilot project to time hr00 with chromosome number, start position and end position for the enriched regions. [file 1471-2105-11-456-S3.ZIP › encodeAffyChIpHl60SitesHr00/encodeAffyChIpHl60SitesSirt1Hr00.txt]

chr1	149464473	149464558
chr1	149683776	149684313
chr1	149821697	149821808
chr1	149853316	149853414
chr1	149875802	149876017
chr1	149879081	149879401
chr1	149899409	149900062
chr10	55264770	55265113
chr10	55307093	55307555
chr10	55307718	55307804
chr10	55314740	55314932
chr10	55358411	55358733
chr10	55372733	55372787
chr10	55385585	55385924
chr10	55463223	55463738
chr10	55594383	55594739
chr10	55603105	55603223
chr10	55645061	55645206
chr11	5012275	5012360
chr11	5027075	5027136
chr11	5072360	5072519
chr11	5083391	5083442
chr11	5108049	5108290
chr11	5300860	5301024
chr11	5726077	5726131
chr11	130982780	130982865
chr12	38694951	38695062
chr12	38725364	38725677
chr12	38776310	38776662
chr12	38908894	38909042
chr12	38931568	38931648
chr12	38951519	38952080
chr12	38964702	38964800
chr12	39079981	39080065
chr12	39091069	39091188
chr12	39125808	39126182
chr12	39126183	39126292
chr12	39126293	39126464
chr13	112452106	112452533
chr13	112801790	112801908
chr14	52979335	52979421
chr14	53403528	53403651
chr14	98579740	98579882
chr14	98579883	98580074
chr15	41841684	41842173
chr16	25916612	25916760
chr16	25941635	25941957
chr16	26153545	26153906
chr16	60834428	60834872
chr16	60834873	60834964
chr16	61025590	61025903
chr16	61326039	61326659
chr18	23781528	23782517
chr18	23856822	23857007
chr18	23857008	23857270
chr18	23925388	23925454
chr18	24050351	24050508
chr18	24051580	24052091
chr18	24108815	24109442
chr18	24194781	24195346
chr18	59435742	59436435
chr18	59456663	59456935
chr18	59484609	59485363
chr18	59618922	59619334
chr18	59621383	59621579
chr18	59702239	59703040
chr18	59797913	59798258
chr18	59802482	59802822
chr18	59830623	59830688
chr18	59883622	59884029
chr18	59900793	59901225
chr19	59721429	59721791
chr19	59793171	59793268
chr19	59910367	59910776
chr19	59995842	59996886
chr2	51536036	51536093
chr2	51803337	51803901
chr2	51848124	51848242
chr2	51900018	51901006
chr2	51922679	51922848
chr2	51967163	51967217
chr2	118326811	118327073
chr2	220278958	220279077
chr2	220305165	220305384
chr2	220464642	220464768
chr2	234298746	234299218
chr2	234587680	234588204
chr2	234603618	234603976
chr2	234641442	234641590
chr2	234641591	234641968
chr20	33421915	33421981
chr20	33423571	33423623
chr20	33783278	33783442
chr20	33783443	33783553
chr20	33795058	33795612
chr20	33800087	33800527
chr21	32947022	32947136
chr21	32995759	32996193
chr21	33016801	33017024
chr21	33156162	33156491
chr21	33635368	33635426
chr21	33839204	33839652
chr21	33851009	33851639
chr21	33871897	33872213
chr21	33911503	33911630
chr21	34027996	34028055
chr21	34081716	34081939
chr21	34084543	34084626
chr21	34256028	34256581
chr21	34340723	34340804
chr21	39669049	39669119
chr22	30379057	30379184
chr22	30379185	30379539
chr22	30398140	30398229
chr22	30948063	30948152
chr22	31117689	31117793
chr22	31196941	31197070
chr22	31211585	31212192
chr22	31419526	31420049
chr4	118486210	118486686
chr4	118522718	118522864
chr4	118529147	118529423
chr4	118530489	118531062
chr4	118563534	118563626
chr4	118563627	118563761
chr4	118581389	118582445
chr4	118605665	118605787
chr4	118645818	118646123
chr4	118678244	118678463
chr4	118718742	118719101
chr4	118746428	118746835
chr4	118889128	118889245
chr5	56153918	56154021
chr5	56251819	56252079
chr5	131477523	131477631
chr5	131905651	131905766
chr5	131913555	131913899
chr5	132066807	132067345
chr5	132267855	132268375
chr5	141922309	141922378
chr5	142115515	142116059
chr5	142226615	142226822
chr5	142236564	142236693
chr5	142333421	142333646
chr5	142333694	142333930
chr6	73838968	73839442
chr6	74236531	74236601
chr6	74285649	74285858
chr6	108384625	108384698
chr6	108412938	108413199
chr6	108472438	108473014
chr6	108480574	108481063
chr6	108530063	108530173
chr6	108640680	108640765
chr6	108720000	108720062
chr6	108783563	108784271
chr6	108853652	108853877
chr6	132345338	132345418
chr6	132440664	132440842
chr6	132460991	132461287
chr6	132574382	132574865
chr6	132688681	132689299
chr7	89704512	89705081
chr7	89750056	89750213
chr7	89823602	89823710
chr7	89841446	89841984
chr7	89858270	89858378
chr7	89956662	89956908
chr7	89956909	89957054
chr7	89957055	89957282
chr7	90077066	90077737
chr7	90267827	90267891
chr7	90267892	90267946
chr7	90384028	90384094
chr7	90384988	90385718
chr7	90433574	90434037
chr7	113730537	113730985
chr7	113745425	113745501
chr7	113848424	113849143
chr7	114052628	114053221
chr7	114271085	114271203
chr7	114275423	114275526
chr7	114298899	114298991
chr7	114302026	114302118
chr7	114335211	114335468
chr7	114359123	114359563
chr7	114368544	114368675
chr7	114445858	114446263
chr7	114555550	114556281
chr7	114571495	114572077
chr7	114584417	114584785
chr7	114680558	114680643
chr7	115874771	115874857
chr7	115874858	115874925
chr7	115981984	115982174
chr7	116125845	116125941
chr7	116128466	116128828
chr7	116134476	116135048
chr7	116280886	116281245
chr7	116307066	116307144
chr7	116382136	116382451
chr7	116406640	116407071
chr7	116407117	116407214
chr7	116463236	116463808
chr7	116553040	116553356
chr7	116746140	116746304
chr7	117216897	117217227
chr7	117217228	117217291
chr7	117217292	117217372
chr7	117404833	117404898
chr7	126189472	126189779
chr7	126282084	126282555
chr7	126288284	126288609
chr7	126387465	126387643
chr7	126387644	126387765
chr7	126400025	126400381
chr7	126476007	126476205
chr7	126760341	126760714
chr7	126776103	126776202
chr7	126776203	126776270
chr7	126776271	126776514
chr7	126801605	126802174
chr7	126858672	126858775
chr8	119364636	119364702
chrX	122685566	122685901
chrX	122924102	122924375
chrX	122930538	122931156
chrX	122931738	122932210
chrX	122964809	122964914
chrX	122997538	122997722
chrX	123029738	123030125
chrX	123038489	123038926
chrX	123043236	123043550
chrX	123043551	123043695
chrX	123054099	123054827
chrX	153707585	153707776
