# Supplementary material for: Multivariate Hawkes process models of the occurrence of regulatory elements
Source: BMC Bioinformatics. 2010 Sep 9;11:456. doi: 10.1186/1471-2105-11-456 (PMC2949889; doi:10.1186/1471-2105-11-456)
Supplement: Additional file 4 — ENCODE pilot data - hr02. Affymetrix ChIP-chip sites for the ENCODE pilot project to time hr02 with chromosome number, start position and end position for the enriched regions. [file 1471-2105-11-456-S4.ZIP]

Archive with 10 entries (10 files):
- encodeAffyChIpHl60SitesHr02/encodeAffyChIpHl60SitesBrg1Hr02.txt
- encodeAffyChIpHl60SitesHr02/encodeAffyChIpHl60SitesCebpeHr02.txt
- encodeAffyChIpHl60SitesHr02/encodeAffyChIpHl60SitesCtcfHr02.txt
- encodeAffyChIpHl60SitesHr02/encodeAffyChIpHl60SitesH3K27me3Hr02.txt
- encodeAffyChIpHl60SitesHr02/encodeAffyChIpHl60SitesH4Kac4Hr02.txt
- encodeAffyChIpHl60SitesHr02/encodeAffyChIpHl60SitesP300Hr02.txt
- encodeAffyChIpHl60SitesHr02/encodeAffyChIpHl60SitesPu1Hr02.txt
- encodeAffyChIpHl60SitesHr02/encodeAffyChIpHl60SitesRaraHr02.txt
- encodeAffyChIpHl60SitesHr02/encodeAffyChIpHl60SitesRnapHr02.txt
- encodeAffyChIpHl60SitesHr02/encodeAffyChIpHl60SitesSirt1Hr02.txt
