# Supplementary material for: Multivariate Hawkes process models of the occurrence of regulatory elements
Source: BMC Bioinformatics. 2010 Sep 9;11:456. doi: 10.1186/1471-2105-11-456 (PMC2949889; doi:10.1186/1471-2105-11-456)
Supplement: Additional file 4 — ENCODE pilot data - hr02. Affymetrix ChIP-chip sites for the ENCODE pilot project to time hr02 with chromosome number, start position and end position for the enriched regions. [file 1471-2105-11-456-S4.ZIP › encodeAffyChIpHl60SitesHr02/encodeAffyChIpHl60SitesBrg1Hr02.txt]

chr1	149622028	149622403
chr1	149689980	149690271
chr1	149728391	149728824
chr1	149731481	149731638
chr1	149852331	149852762
chr1	149853710	149853793
chr1	149870717	149870773
chr1	149875802	149876017
chr1	149924384	149924488
chr10	55281912	55282018
chr10	55332853	55332956
chr10	55358123	55358434
chr10	55358435	55358497
chr10	55425636	55426169
chr10	55447668	55448456
chr10	55617004	55617065
chr10	55645061	55645181
chr11	5074337	5074455
chr11	116143167	116143616
chr12	38725725	38726031
chr12	38727282	38727430
chr12	38737895	38738090
chr12	38776310	38776394
chr12	38776395	38776526
chr12	38804930	38804993
chr12	38848813	38848928
chr12	38848929	38849049
chr12	38849050	38849305
chr12	38875137	38876053
chr12	38896348	38896965
chr12	38902891	38903167
chr12	38926727	38927446
chr12	38959428	38959627
chr12	38984057	38984339
chr14	53420284	53420299
chr15	41720484	41720560
chr15	41822700	41822855
chr16	25888063	25888173
chr16	60908330	60908675
chr16	61077851	61077999
chr16	61108506	61109177
chr16	61313620	61313891
chr16	61326358	61327260
chr18	59435742	59435822
chr18	59748617	59749286
chr18	59749287	59749443
chr18	59756115	59756174
chr18	59793103	59793744
chr18	59797892	59798729
chr19	59983065	59983142
chr19	59995842	59996802
chr2	51824893	51824999
chr2	51828828	51828928
chr2	118338884	118338980
chr2	234518382	234518535
chr20	33794773	33794796
chr21	32945346	32945632
chr21	32973175	32973393
chr21	33676618	33676705
chr21	33696008	33696099
chr21	33735091	33735473
chr21	33857811	33857943
chr21	33872003	33872087
chr21	34027937	34028099
chr21	34074277	34074595
chr22	30539722	30540185
chr22	31206987	31207347
chr4	118528650	118529484
chr4	118570953	118571514
chr4	118601715	118602280
chr4	118636278	118636675
chr4	118671297	118671409
chr4	118689296	118689635
chr4	118722960	118723064
chr4	118746455	118746572
chr4	118802613	118802825
chr4	118830498	118830712
chr5	56016494	56016931
chr5	56169713	56169928
chr5	56212659	56212890
chr5	56222850	56222990
chr5	131320790	131320958
chr5	131995022	131995115
chr5	132067218	132067454
chr5	132267931	132268018
chr5	141941442	141941509
chr5	142106249	142106309
chr5	142362029	142362112
chr6	41535691	41536363
chr6	74249923	74250021
chr7	27360679	27360912
chr7	89627703	89627932
chr7	113833485	113833711
chr7	113860448	113861141
chr7	114071432	114071532
chr7	114368564	114368737
chr7	114631167	114631226
chr7	116019297	116019421
chr7	116292224	116292275
chr7	116370573	116370748
chr7	116463406	116463571
chr7	116795572	116795681
chr7	117005190	117005412
chr7	117035975	117036163
chr7	117219420	117220036
chr7	117320412	117320464
chr7	126251093	126251238
chr9	130860562	130860576
chrX	122669734	122670166
chrX	122685566	122685744
chrX	122879595	122880148
chrX	122997538	122997722
chrX	123010578	123010673
chrX	123032138	123032218
chrX	123043551	123043736
chrX	153375977	153376258
chrX	153836141	153836574
