# Supplementary material for: Multivariate Hawkes process models of the occurrence of regulatory elements
Source: BMC Bioinformatics. 2010 Sep 9;11:456. doi: 10.1186/1471-2105-11-456 (PMC2949889; doi:10.1186/1471-2105-11-456)
Supplement: Additional file 4 — ENCODE pilot data - hr02. Affymetrix ChIP-chip sites for the ENCODE pilot project to time hr02 with chromosome number, start position and end position for the enriched regions. [file 1471-2105-11-456-S4.ZIP › encodeAffyChIpHl60SitesHr02/encodeAffyChIpHl60SitesCebpeHr02.txt]

chr1	149426731	149427008
chr1	149438743	149438801
chr1	149438802	149439721
chr1	149461227	149461361
chr1	149461362	149462015
chr1	149481120	149481171
chr1	149550727	149551085
chr1	149564872	149565524
chr1	149565525	149565652
chr1	149568070	149568206
chr1	149568226	149568539
chr1	149586613	149586951
chr1	149635006	149635539
chr1	149638023	149639031
chr1	149697089	149697172
chr1	149697173	149697633
chr1	149785265	149785396
chr1	149797708	149797869
chr1	149850611	149851032
chr1	149858849	149860119
chr1	149860120	149860939
chr1	149878731	149879060
chr1	149879061	149879121
chr1	149879122	149879207
chr1	149898288	149898822
chr1	149898823	149899807
chr1	149899808	149899939
chr1	149900447	149901195
chr1	149901196	149901578
chr10	55154665	55155810
chr10	55176621	55176690
chr10	55200392	55200477
chr10	55201786	55202322
chr10	55208868	55210204
chr10	55220820	55220971
chr10	55238416	55238673
chr10	55238697	55239146
chr10	55251962	55252094
chr10	55252095	55252330
chr10	55252651	55252767
chr10	55252768	55252826
chr10	55252827	55252948
chr10	55259175	55259771
chr10	55278419	55279155
chr10	55282196	55282862
chr10	55287428	55287560
chr10	55295850	55295990
chr10	55307405	55307509
chr10	55308996	55311742
chr10	55314586	55314912
chr10	55328868	55329306
chr10	55329307	55330188
chr10	55331913	55331975
chr10	55349725	55349873
chr10	55385126	55385698
chr10	55386725	55387095
chr10	55428430	55428512
chr10	55447583	55448351
chr10	55463772	55464406
chr10	55501169	55502114
chr10	55584187	55584403
chr10	55611548	55612043
chr10	55612067	55612696
chr10	55615234	55615708
chr10	55641099	55641695
chr10	55642874	55643303
chr10	55644668	55645060
chr10	55645061	55645163
chr11	1788985	1789053
chr11	1789054	1789569
chr11	4973366	4973550
chr11	4988414	4988861
chr11	5015738	5016098
chr11	5016099	5016228
chr11	5024855	5024930
chr11	5024931	5025329
chr11	5053219	5053278
chr11	5073786	5073858
chr11	5083420	5083528
chr11	5107984	5108246
chr11	5108436	5108550
chr11	5214633	5215086
chr11	5402818	5402918
chr11	5445017	5445146
chr11	5445147	5445559
chr11	5445560	5445725
chr11	5511894	5512394
chr11	5555071	5555621
chr11	5559799	5559979
chr11	5559999	5560104
chr11	5608219	5608367
chr11	5640130	5640547
chr11	5666714	5667310
chr11	5667311	5667435
chr11	64022241	64022770
chr11	64228203	64228731
chr11	64228732	64228802
chr11	64228803	64228885
chr11	64296099	64296940
chr11	64296941	64297614
chr11	64297615	64298259
chr11	64298260	64298422
chr11	64409299	64409920
chr11	116149507	116149994
chr11	116229115	116229582
chr11	116276273	116276464
chr11	116282244	116282465
chr11	116282466	116282532
chr11	116286196	116286713
chr11	116287988	116288392
chr11	116288393	116290096
chr11	116295519	116295630
chr11	116304409	116304601
chr11	116304602	116305269
chr11	116305270	116306105
chr11	116329063	116329124
chr11	116332622	116332880
chr11	116346943	116347457
chr11	116360015	116363887
chr11	116366302	116367419
chr11	116367420	116367947
chr11	116375079	116375468
chr11	116375469	116376820
chr11	116376821	116377127
chr11	116378033	116378654
chr11	116378655	116378849
chr11	116410116	116410583
chr11	116419056	116419119
chr11	116419120	116419283
chr11	116419940	116420418
chr11	116420419	116421091
chr11	116421092	116421362
chr11	116434601	116435264
chr11	116435265	116435324
chr11	116437243	116438171
chr11	116438172	116438275
chr11	116439862	116439994
chr11	116439995	116440676
chr11	116440677	116440783
chr11	116447992	116448365
chr11	116448366	116449164
chr11	116449165	116449284
chr11	130783159	130783403
chr11	130855922	130856631
chr12	38632450	38632835
chr12	38692077	38692767
chr12	38698496	38699101
chr12	38744583	38744791
chr12	38747495	38747955
chr12	38775266	38776331
chr12	38803046	38803156
chr12	38803157	38804025
chr12	38804026	38804133
chr12	38810947	38811089
chr12	38817613	38817747
chr12	38837608	38838026
chr12	38838027	38838686
chr12	38838687	38839291
chr12	38848969	38849115
chr12	38851458	38851980
chr12	38851981	38852409
chr12	38874867	38876076
chr12	38886985	38887178
chr12	38887179	38887350
chr12	38888349	38888432
chr12	38888433	38888850
chr12	38888851	38890248
chr12	38896029	38897640
chr12	38897641	38898316
chr12	38898317	38898507
chr12	38902891	38903370
chr12	38903371	38903637
chr12	38905733	38905861
chr12	38913581	38914110
chr12	38914322	38914421
chr12	38917073	38917141
chr12	38917142	38918036
chr12	38918037	38918535
chr12	38920348	38920457
chr12	38937870	38937953
chr12	38952901	38953070
chr12	39005387	39006227
chr12	39007904	39008138
chr12	39010818	39011304
chr12	39097604	39097748
chr12	39104411	39105294
chr12	39116679	39116757
chr12	39116802	39117277
chr13	29422002	29422474
chr13	29424777	29425087
chr13	29425088	29425278
chr13	29534336	29534856
chr13	29578793	29578881
chr13	29578882	29579571
chr13	29579572	29579980
chr13	29644283	29645139
chr13	29645140	29645583
chr13	29645584	29646088
chr13	29744573	29744633
chr13	29744634	29744990
chr13	29780614	29781486
chr13	29785677	29785980
chr13	29785981	29786361
chr13	29813115	29813510
chr13	29813511	29813578
chr13	29861186	29861243
chr13	29861244	29862231
chr13	29866672	29867162
chr13	29867182	29867558
chr13	29881258	29881836
chr13	29886101	29886816
chr13	112393855	112394497
chr13	112394498	112395213
chr13	112405360	112405994
chr13	112405995	112406401
chr13	112451997	112452885
chr13	112769966	112771690
chr14	52979335	52979395
chr14	52986625	52986969
chr14	52994691	52994951
chr14	53000924	53001340
chr14	53102886	53103382
chr14	53119999	53120265
chr14	53138975	53139102
chr14	53264461	53264693
chr14	53304995	53305081
chr14	53305082	53305406
chr14	53333653	53334141
chr14	53334165	53334339
chr14	53387740	53388063
chr14	53388064	53388173
chr14	53417137	53417464
chr14	98489591	98491673
chr14	98491674	98491993
chr14	98491994	98492393
chr14	98560313	98560457
chr14	98610868	98611144
chr14	98611145	98612801
chr14	98612802	98613225
chr14	98691429	98691699
chr14	98934590	98935226
chr15	41520428	41521122
chr15	41528656	41529002
chr15	41529003	41529743
chr15	41562783	41563263
chr15	41570950	41571632
chr15	41617505	41617719
chr15	41639001	41639154
chr15	41640323	41640629
chr15	41671624	41671926
chr15	41700715	41701288
chr15	41719873	41720077
chr15	41720078	41721194
chr15	41722539	41722743
chr15	41738491	41738810
chr15	41739874	41740257
chr15	41771456	41771758
chr15	41799874	41800347
chr15	41800348	41800811
chr15	41816278	41816467
chr15	41816468	41817365
chr15	41818450	41818777
chr15	41827012	41827593
chr15	41842031	41842742
chr15	41880867	41881323
chr15	41881324	41881616
chr15	41889170	41889665
chr15	41892225	41892758
chr16	17988	18061
chr16	229644	230253
chr16	233487	233960
chr16	324979	325085
chr16	376808	376984
chr16	376985	377148
chr16	377149	377237
chr16	419819	419978
chr16	444068	444233
chr16	444275	444678
chr16	444679	444742
chr16	468651	469081
chr16	25808176	25808317
chr16	25808318	25808434
chr16	25883500	25883561
chr16	25887954	25888151
chr16	25889984	25890416
chr16	25950674	25950760
chr16	25950761	25950989
chr16	25950990	25951903
chr16	26069089	26069576
chr16	26083170	26083471
chr16	26086591	26087214
chr16	26103103	26103604
chr16	26191935	26192282
chr16	26194204	26194311
chr16	26235582	26235674
chr16	60843224	60843367
chr16	60876810	60877542
chr16	60925259	60925682
chr16	60973397	60973472
chr16	61025455	61025924
chr16	61041748	61042975
chr16	61054175	61054593
chr16	61077364	61077875
chr16	61134329	61135045
chr16	61141978	61142407
chr16	61152713	61152806
chr16	61216360	61216822
chr16	61216823	61217169
chr16	61217170	61218058
chr16	61235166	61235236
chr16	61246868	61247368
chr16	61288288	61288443
chr16	61289924	61290634
chr16	61290635	61291034
chr16	61291035	61291250
chr16	61294033	61294094
chr16	61318501	61319817
chr16	61326039	61326173
chr18	23733683	23734239
chr18	23775585	23775822
chr18	23825717	23825856
chr18	23857008	23857249
chr18	23871706	23871795
chr18	23935094	23935236
chr18	23935237	23935386
chr18	23969508	23969736
chr18	24193022	24193100
chr18	24194781	24194847
chr18	24194848	24195404
chr18	24195405	24195487
chr18	59460446	59461227
chr18	59461483	59462248
chr18	59462249	59463155
chr18	59465648	59466058
chr18	59466059	59466200
chr18	59466201	59466295
chr18	59475390	59478109
chr18	59478934	59480167
chr18	59480168	59480810
chr18	59480811	59481467
chr18	59484588	59485363
chr18	59485903	59486308
chr18	59492091	59492359
chr18	59492360	59492516
chr18	59492517	59492623
chr18	59515204	59515469
chr18	59591259	59591425
chr18	59621501	59621604
chr18	59652375	59652863
chr18	59653732	59653841
chr18	59668515	59668688
chr18	59668689	59669199
chr18	59669200	59669629
chr18	59685375	59686156
chr18	59686157	59688378
chr18	59688379	59688847
chr18	59696492	59697713
chr18	59698508	59699213
chr18	59699214	59699578
chr18	59702088	59703245
chr18	59706208	59706589
chr18	59707688	59709330
chr18	59710225	59711742
chr18	59713116	59713385
chr18	59713386	59714012
chr18	59714013	59714460
chr18	59715520	59715866
chr18	59722041	59722366
chr18	59724735	59724969
chr18	59724970	59727484
chr18	59734296	59734589
chr18	59734634	59735609
chr18	59735610	59736940
chr18	59742376	59742876
chr18	59745942	59749741
chr18	59756115	59756233
chr18	59778135	59778694
chr18	59778695	59778766
chr18	59780160	59780656
chr18	59783105	59783902
chr18	59787008	59787341
chr18	59787342	59788193
chr18	59792319	59793102
chr18	59793103	59794060
chr18	59794061	59794163
chr18	59797633	59797891
chr18	59797892	59800402
chr18	59800403	59801144
chr18	59804633	59804907
chr18	59804908	59805186
chr18	59830579	59831292
chr18	59847841	59847919
chr18	59876345	59877068
chr18	59894207	59894381
chr19	59403467	59404356
chr19	59506385	59507298
chr19	59521950	59522677
chr19	59546660	59547551
chr19	59565750	59565858
chr19	59572748	59573324
chr19	59573976	59574727
chr19	59581333	59581942
chr19	59690926	59691079
chr19	59805444	59805733
chr19	59863755	59864435
chr19	59864460	59864588
chr19	59944806	59945272
chr19	59945273	59947196
chr19	59950429	59951169
chr19	59951788	59952876
chr19	59952877	59953904
chr19	59961440	59962407
chr19	59962408	59963883
chr19	59966992	59967719
chr19	59976364	59977055
chr19	59977056	59978604
chr19	59981748	59982440
chr19	59983029	59984153
chr19	59991397	59993463
chr19	59995842	59996862
chr19	59999810	60000182
chr19	60023351	60023533
chr19	60023534	60024138
chr2	51619662	51620184
chr2	51679014	51679492
chr2	51679493	51680088
chr2	51709894	51710371
chr2	51714448	51714843
chr2	51762440	51762498
chr2	51763830	51764166
chr2	51779358	51779471
chr2	51783117	51783319
chr2	51783322	51783726
chr2	51788972	51789733
chr2	51814622	51815295
chr2	51820713	51820977
chr2	51823549	51824077
chr2	51856646	51856787
chr2	51856788	51856930
chr2	51900157	51900453
chr2	51911137	51911989
chr2	118032043	118032590
chr2	118032591	118032910
chr2	118237949	118238571
chr2	118273365	118273969
chr2	118292303	118292510
chr2	118329727	118329943
chr2	118438118	118438401
chr2	118454076	118454579
chr2	118455572	118455997
chr2	118457811	118457950
chr2	118484351	118484886
chr2	118484887	118484996
chr2	118489884	118489996
chr2	118489997	118490328
chr2	220119304	220119708
chr2	220149453	220149737
chr2	220151537	220151823
chr2	220151824	220153033
chr2	220153034	220153287
chr2	220169795	220169865
chr2	220214888	220215379
chr2	220241944	220242118
chr2	220264691	220264914
chr2	220288999	220289443
chr2	220411488	220412086
chr2	220458287	220458351
chr2	234294406	234294476
chr2	234294477	234294702
chr2	234322197	234322344
chr2	234425751	234426486
chr2	234426487	234426630
chr2	234438976	234439154
chr2	234458167	234458708
chr2	234474506	234474583
chr2	234483878	234483942
chr2	234551363	234551705
chr20	33388856	33389564
chr20	33392475	33392643
chr20	33392644	33392761
chr20	33394455	33394719
chr20	33394720	33395835
chr20	33395836	33395896
chr20	33694230	33694464
chr20	33702006	33702548
chr20	33702549	33702906
chr20	33713554	33714526
chr20	33714527	33714812
chr20	33714813	33715453
chr20	33731691	33731818
chr20	33762587	33762930
chr20	33775758	33776436
chr20	33777450	33777790
chr20	33777791	33778422
chr20	33783042	33783357
chr20	33783380	33783609
chr20	33786854	33787554
chr20	33790790	33791416
chr20	33792187	33792342
chr20	33793409	33793702
chr20	33793703	33795751
chr20	33804150	33804317
chr21	32815550	32815640
chr21	32849423	32849578
chr21	32914608	32914756
chr21	32914757	32916236
chr21	32947022	32947087
chr21	32995469	32996039
chr21	32996040	32997033
chr21	32997034	32997209
chr21	33007325	33007948
chr21	33021280	33021359
chr21	33045341	33045481
chr21	33047690	33048139
chr21	33062577	33063234
chr21	33063235	33063578
chr21	33066541	33067117
chr21	33105729	33105853
chr21	33143331	33143427
chr21	33143428	33143971
chr21	33143972	33144057
chr21	33155887	33156670
chr21	33231688	33231889
chr21	33301354	33301729
chr21	33301730	33302652
chr21	33338839	33339211
chr21	33353517	33353580
chr21	33353581	33354280
chr21	33387334	33387445
chr21	33392342	33392948
chr21	33420324	33420606
chr21	33492427	33493805
chr21	33493806	33493949
chr21	33506247	33506337
chr21	33506338	33506861
chr21	33508988	33509547
chr21	33509548	33510405
chr21	33510406	33510757
chr21	33533527	33534208
chr21	33537579	33538190
chr21	33538191	33539448
chr21	33539449	33539605
chr21	33543553	33543904
chr21	33553719	33553776
chr21	33553777	33554129
chr21	33559378	33560142
chr21	33571329	33571410
chr21	33594700	33594782
chr21	33603334	33603838
chr21	33655180	33655437
chr21	33655438	33655794
chr21	33682128	33682808
chr21	33688383	33690216
chr21	33696008	33696615
chr21	33696616	33696919
chr21	33699327	33699706
chr21	33729234	33729760
chr21	33741679	33742138
chr21	33750558	33750778
chr21	33778043	33778503
chr21	33782492	33783294
chr21	33808794	33809347
chr21	33809899	33810119
chr21	33810893	33811066
chr21	33812714	33813425
chr21	33822541	33823204
chr21	33824566	33825728
chr21	33825729	33825930
chr21	33827201	33827287
chr21	33850088	33850220
chr21	33852782	33853246
chr21	33853247	33853551
chr21	33853552	33853794
chr21	33867309	33867756
chr21	33912123	33912574
chr21	33913554	33914482
chr21	33938145	33938455
chr21	33938456	33938868
chr21	33938869	33939401
chr21	33943107	33943294
chr21	33948722	33949584
chr21	33949585	33950158
chr21	33972675	33972822
chr21	33972823	33973815
chr21	34015156	34015520
chr21	34061741	34061979
chr21	34061980	34062367
chr21	34062368	34062436
chr21	34065775	34066266
chr21	34095965	34096144
chr21	34096145	34096963
chr21	34113352	34113547
chr21	34117203	34117599
chr21	34135768	34136497
chr21	34136498	34136890
chr21	34136891	34138146
chr21	34227374	34227435
chr21	34232941	34233459
chr21	34241075	34241135
chr21	34241136	34241424
chr21	34275451	34275952
chr21	34314730	34315172
chr21	34316243	34316467
chr21	34316468	34317014
chr21	34317015	34317345
chr21	34320078	34320277
chr21	39244483	39245038
chr21	39245039	39245275
chr21	39252838	39253030
chr21	39258649	39258830
chr21	39258831	39258921
chr21	39280420	39280488
chr21	39297495	39298146
chr21	39308980	39309075
chr21	39309076	39309174
chr21	39309175	39309364
chr21	39348807	39349049
chr21	39349050	39349940
chr21	39349941	39350627
chr21	39370000	39370183
chr21	39372175	39372378
chr21	39372379	39372681
chr21	39480754	39481356
chr21	39494850	39495755
chr21	39549716	39550103
chr21	39550104	39550534
chr21	39574067	39574723
chr21	39609453	39610183
chr21	39610184	39610776
chr21	39635792	39636665
chr21	39636666	39637034
chr21	39639078	39641073
chr21	39655792	39656072
chr21	39690516	39690666
chr21	39690667	39691414
chr21	39691415	39691920
chr21	39693563	39694675
chr22	30306845	30306927
chr22	30309919	30310130
chr22	30310131	30310256
chr22	30310257	30310765
chr22	30312218	30312833
chr22	30372066	30373141
chr22	30397753	30398229
chr22	30398913	30400072
chr22	30400073	30400725
chr22	30465377	30466042
chr22	30467495	30467873
chr22	30467874	30467976
chr22	30467977	30468336
chr22	30481088	30481528
chr22	30522402	30522666
chr22	30532043	30532692
chr22	30541841	30542381
chr22	30678082	30678360
chr22	30681787	30682232
chr22	30704466	30704626
chr22	30741486	30741594
chr22	30741595	30742018
chr22	30742019	30742176
chr22	30776665	30777227
chr22	30876231	30877033
chr22	30877034	30877145
chr22	30877146	30878108
chr22	30878221	30878560
chr22	30886758	30886843
chr22	30909557	30910140
chr22	30910141	30910259
chr22	30910260	30910440
chr22	30944446	30944952
chr22	30966866	30967489
chr22	31012322	31013073
chr22	31071432	31071734
chr22	31154911	31155005
chr22	31155057	31155168
chr22	31205729	31206463
chr22	31212203	31212259
chr22	31318366	31318899
chr22	31385099	31386675
chr22	31386720	31386782
chr22	31492701	31493096
chr4	118487075	118487630
chr4	118490771	118491230
chr4	118516840	118517077
chr4	118536693	118537457
chr4	118555132	118555923
chr4	118559264	118559748
chr4	118563559	118563626
chr4	118563627	118563761
chr4	118581549	118581904
chr4	118581930	118582076
chr4	118595031	118595619
chr4	118601782	118602243
chr4	118614999	118615850
chr4	118636410	118636837
chr4	118642138	118642241
chr4	118643330	118643546
chr4	118645384	118646098
chr4	118671073	118671768
chr4	118675890	118675959
chr4	118695369	118695773
chr4	118713018	118713078
chr4	118713079	118713235
chr4	118713236	118713837
chr4	118714927	118715140
chr4	118715141	118715393
chr4	118715394	118715464
chr4	118764853	118764917
chr4	118811984	118813499
chr4	118828746	118829796
chr4	118871474	118871941
chr4	118873494	118874447
chr4	118912203	118912288
chr4	118944306	118945225
chr5	56003175	56003254
chr5	56003300	56003593
chr5	56023504	56023855
chr5	56023856	56024751
chr5	56095348	56096106
chr5	56138941	56139668
chr5	56152802	56152934
chr5	56181782	56181920
chr5	56232749	56232863
chr5	56232864	56233699
chr5	131776623	131777385
chr5	131778016	131778661
chr5	131822563	131822744
chr5	142052105	142053015
chr5	142112638	142112743
chr5	142112744	142113273
chr5	142113274	142113469
chr5	142118282	142118926
chr5	142122009	142122882
chr5	142133206	142133932
chr5	142136897	142137430
chr5	142157778	142158828
chr5	142162471	142162919
chr5	142174239	142174734
chr5	142186207	142187032
chr5	142190652	142190865
chr5	142196750	142197710
chr5	142199490	142200150
chr5	142201084	142201253
chr5	142206014	142206770
chr5	142221741	142221802
chr5	142221857	142222758
chr5	142226425	142227466
chr5	142240349	142240959
chr5	142261739	142262530
chr5	142281284	142281773
chr5	142281774	142282065
chr5	142282066	142282426
chr5	142283068	142283220
chr5	142283221	142283391
chr5	142294305	142294493
chr5	142294494	142294741
chr5	142294742	142294818
chr5	142333524	142333973
chr5	142333974	142334244
chr5	142354474	142354642
chr5	142361574	142361899
chr5	142361900	142363501
chr6	41515926	41516512
chr6	41541594	41541684
chr6	41541685	41541885
chr6	41742515	41742668
chr6	41743061	41743330
chr6	41826822	41827355
chr6	41865350	41865809
chr6	41865810	41866051
chr6	41866052	41866709
chr6	41890233	41890462
chr6	41897603	41898116
chr6	73807826	73807922
chr6	73809235	73809359
chr6	73809360	73809495
chr6	73809496	73809994
chr6	73956569	73956702
chr6	74015867	74015951
chr6	74015952	74016593
chr6	74064752	74064825
chr6	74103649	74103729
chr6	74103730	74103816
chr6	74190993	74191237
chr6	74217494	74217584
chr6	74229790	74230160
chr6	74251626	74251739
chr6	74258763	74258887
chr6	74282763	74283445
chr6	74283592	74284503
chr6	74285197	74286350
chr6	108378491	108379004
chr6	108384035	108384252
chr6	108384253	108385528
chr6	108393893	108394013
chr6	108412938	108414141
chr6	108569490	108570479
chr6	108570480	108571342
chr6	108635543	108636285
chr6	108638450	108638903
chr6	108655548	108655738
chr6	108708417	108708533
chr6	108719958	108720485
chr6	108787935	108788453
chr6	108788454	108788792
chr6	108790289	108790673
chr6	108790674	108791937
chr6	108793111	108794408
chr6	108836252	108836312
chr6	108847649	108848077
chr6	108852600	108852847
chr6	108865357	108865524
chr6	108866635	108867282
chr6	132226898	132226960
chr6	132402604	132402716
chr6	132438824	132439078
chr6	132577034	132577203
chr6	132577204	132577363
chr6	132577364	132577539
chr6	132577540	132577877
chr6	132581595	132582070
chr6	132653289	132655033
chr7	26982888	26983140
chr7	26988682	26988781
chr7	26988782	26989306
chr7	26989307	26989669
chr7	27027703	27028076
chr7	27038567	27038735
chr7	27038736	27039178
chr7	27043502	27043579
chr7	27046901	27047513
chr7	27066011	27066196
chr7	27077723	27078582
chr7	27140192	27140438
chr7	27200702	27200825
chr7	27200826	27200913
chr7	27200914	27201012
chr7	27256944	27257271
chr7	27266536	27266812
chr7	27294674	27295174
chr7	27321167	27321654
chr7	27321774	27321867
chr7	27330725	27330859
chr7	27365014	27365774
chr7	27370437	27371097
chr7	27371098	27371219
chr7	89627826	89628108
chr7	89628109	89628815
chr7	89628816	89628892
chr7	89693653	89693974
chr7	89693975	89694353
chr7	89694354	89694440
chr7	89694466	89694719
chr7	89738650	89738719
chr7	89797669	89798038
chr7	89798039	89798233
chr7	89806805	89807044
chr7	89812247	89812685
chr7	89814580	89814637
chr7	89814638	89815167
chr7	89851690	89851819
chr7	89855019	89855515
chr7	89855801	89855875
chr7	89857693	89857915
chr7	89872873	89872941
chr7	89874034	89874162
chr7	89946046	89946139
chr7	89956662	89957117
chr7	89960531	89960696
chr7	89960697	89961079
chr7	89975197	89975713
chr7	89975714	89975847
chr7	89985832	89986013
chr7	90003634	90003784
chr7	90005664	90005883
chr7	90027767	90028381
chr7	90028382	90028441
chr7	90054446	90055176
chr7	90067254	90067897
chr7	90067898	90068091
chr7	90078180	90079063
chr7	90084396	90085377
chr7	90088819	90089318
chr7	90089319	90090454
chr7	90132884	90133454
chr7	90153805	90154139
chr7	90154140	90154285
chr7	90156561	90156666
chr7	90156667	90156967
chr7	90156968	90157139
chr7	90175486	90175590
chr7	90193619	90193830
chr7	90193831	90194040
chr7	90194041	90194153
chr7	90267799	90267946
chr7	90283889	90284049
chr7	90301236	90301317
chr7	90301318	90301632
chr7	90301633	90301827
chr7	90378837	90379220
chr7	90381412	90381860
chr7	90385697	90386087
chr7	90406481	90406723
chr7	90409741	90410289
chr7	90574053	90574762
chr7	90611899	90612142
chr7	90612143	90612290
chr7	90614512	90614781
chr7	90629041	90629105
chr7	90631464	90631793
chr7	90631794	90632958
chr7	90650231	90650388
chr7	90650389	90651060
chr7	90651567	90652313
chr7	90707792	90708344
chr7	90725646	90725710
chr7	90725711	90725822
chr7	113730460	113730538
chr7	113730539	113731254
chr7	113732639	113733013
chr7	113799760	113800232
chr7	113800233	113800668
chr7	113861030	113861359
chr7	113864123	113865073
chr7	113907084	113907798
chr7	113908528	113908909
chr7	113934622	113935183
chr7	113950334	113950477
chr7	113950704	113951270
chr7	113962902	113963074
chr7	113963075	113963143
chr7	113981646	113981826
chr7	113981827	113982369
chr7	113982370	113982442
chr7	114046083	114046790
chr7	114055053	114055160
chr7	114059614	114060240
chr7	114062006	114062929
chr7	114088180	114088509
chr7	114088510	114088884
chr7	114088885	114088972
chr7	114097593	114098935
chr7	114166789	114166921
chr7	114199862	114199927
chr7	114251903	114252175
chr7	114299392	114299490
chr7	114301804	114302118
chr7	114312430	114312481
chr7	114341610	114341693
chr7	114344333	114344452
chr7	114344453	114345134
chr7	114350885	114351179
chr7	114354698	114355163
chr7	114356837	114357278
chr7	114357279	114358191
chr7	114358401	114359563
chr7	114361700	114361794
chr7	114361795	114361996
chr7	114361997	114362332
chr7	114362333	114362481
chr7	114368544	114368775
chr7	114368776	114369095
chr7	114369096	114369505
chr7	114370210	114370943
chr7	114373357	114373718
chr7	114373719	114374101
chr7	114374102	114374229
chr7	114374230	114374319
chr7	114374320	114374832
chr7	114377709	114378053
chr7	114389206	114389289
chr7	114399563	114400228
chr7	114446322	114446869
chr7	114446870	114447979
chr7	114474106	114474207
chr7	114555722	114555804
chr7	114562082	114562479
chr7	114580540	114580768
chr7	114624165	114624534
chr7	114714819	114714910
chr7	115639238	115640721
chr7	115687050	115687190
chr7	115687191	115687338
chr7	115729551	115729619
chr7	115729620	115729702
chr7	115732513	115733012
chr7	115733013	115733099
chr7	115904945	115905418
chr7	115913009	115913273
chr7	115933789	115934020
chr7	115948809	115949007
chr7	116000676	116000867
chr7	116019086	116019298
chr7	116026471	116026722
chr7	116046722	116046872
chr7	116055022	116055198
chr7	116058842	116059089
chr7	116084485	116085634
chr7	116097782	116098027
chr7	116123130	116123619
chr7	116140721	116140980
chr7	116159590	116159746
chr7	116159808	116160165
chr7	116186626	116186850
chr7	116213704	116214106
chr7	116215676	116216306
chr7	116286434	116287061
chr7	116294395	116294784
chr7	116295562	116295685
chr7	116330858	116331394
chr7	116331395	116331712
chr7	116379427	116380045
chr7	116381913	116382083
chr7	116382084	116382522
chr7	116391897	116391993
chr7	116391994	116392117
chr7	116406527	116406679
chr7	116406680	116407157
chr7	116407158	116407214
chr7	116412401	116413041
chr7	116413042	116414226
chr7	116414227	116414487
chr7	116414488	116414903
chr7	116433501	116433915
chr7	116441212	116441956
chr7	116445764	116446150
chr7	116463236	116463808
chr7	116470676	116471459
chr7	116474802	116474910
chr7	116492810	116492943
chr7	116495091	116495325
chr7	116495326	116495653
chr7	116499297	116499905
chr7	116512687	116513561
chr7	116514834	116515276
chr7	116549337	116549676
chr7	116549677	116549813
chr7	116552941	116553113
chr7	116554526	116555037
chr7	116555038	116556349
chr7	116618960	116619105
chr7	116619106	116619418
chr7	116699151	116699315
chr7	116826712	116827333
chr7	117125237	117125291
chr7	117175410	117175760
chr7	117175761	117176040
chr7	117202887	117204374
chr7	117218607	117219502
chr7	117219503	117220342
chr7	117221458	117222501
chr7	117222502	117222604
chr7	117222605	117222736
chr7	117252048	117252159
chr7	117388466	117388688
chr7	117388689	117389321
chr7	117404169	117404898
chr7	117414987	117415448
chr7	117469749	117469881
chr7	125887863	125888195
chr7	125888196	125888343
chr7	125888344	125888498
chr7	125949432	125949573
chr7	125949574	125949876
chr7	125953175	125953810
chr7	125953811	125954044
chr7	125954045	125954184
chr7	125979736	125979925
chr7	126127742	126127945
chr7	126127946	126128096
chr7	126220033	126220479
chr7	126220845	126220905
chr7	126231254	126231935
chr7	126287717	126288456
chr7	126288457	126289133
chr7	126302613	126302783
chr7	126302784	126303327
chr7	126303328	126303832
chr7	126303833	126304994
chr7	126307172	126307227
chr7	126311096	126311284
chr7	126311285	126312198
chr7	126312199	126312259
chr7	126314152	126314417
chr7	126317551	126318118
chr7	126334711	126335050
chr7	126335051	126335467
chr7	126335468	126335804
chr7	126344577	126344884
chr7	126387559	126387989
chr7	126399681	126399780
chr7	126399781	126399889
chr7	126399890	126400092
chr7	126406668	126407900
chr7	126442650	126443089
chr7	126463035	126463442
chr7	126465461	126465720
chr7	126476100	126476244
chr7	126535518	126535893
chr7	126574255	126575166
chr7	126575167	126575525
chr7	126580163	126580297
chr7	126580298	126581944
chr7	126649852	126650228
chr7	126675988	126676664
chr7	126766522	126766607
chr7	126782417	126783147
chr7	126783148	126783286
chr7	126811917	126812458
chr7	126817893	126818160
chr7	126818161	126818328
chr7	126818329	126818390
chr7	126866555	126867128
chr7	127021221	127021415
chr7	127021416	127022067
chr8	118907418	118907989
chr8	118907990	118908154
chr8	118908155	118908340
chr8	118919066	118919375
chr8	119003270	119003439
chr8	119053668	119053938
chr8	119053939	119054030
chr8	119060831	119061012
chr8	119070944	119071321
chr8	119071322	119071650
chr8	119141646	119142236
chr8	119142237	119142450
chr8	119159942	119160045
chr8	119160046	119160677
chr8	119175128	119175725
chr8	119188273	119188592
chr8	119188593	119188835
chr8	119188836	119189730
chr8	119189731	119190659
chr8	119202867	119203207
chr8	119223533	119224238
chr8	119224239	119224632
chr8	119224633	119224721
chr8	119268389	119271697
chr8	119271698	119271916
chr8	119342501	119343000
chr9	130786687	130787050
chr9	130966382	130967021
chrX	122833878	122834372
chrX	122840085	122840140
chrX	122840166	122840223
chrX	122870873	122872103
chrX	122879447	122879596
chrX	122903733	122904019
chrX	122923807	122926580
chrX	122930517	122931635
chrX	122933115	122933684
chrX	122956388	122956897
chrX	123043216	123044079
chrX	152977916	152978051
chrX	152978099	152978343
chrX	153079004	153079423
chrX	153092307	153093318
chrX	153116283	153116616
chrX	153129478	153130438
chrX	153153252	153153734
chrX	153167259	153168285
chrX	153183237	153183862
chrX	153407914	153408120
chrX	153600172	153600381
chrX	153609241	153609548
chrX	153611151	153611460
chrX	153614932	153615776
chrX	153615777	153615943
chrX	153616757	153616923
chrX	153682408	153682575
chrX	153682576	153682781
chrX	153682782	153682845
chrX	153697793	153698320
chrX	153811761	153811935
chrX	153953907	153954711
