# Supplementary material for: Multivariate Hawkes process models of the occurrence of regulatory elements
Source: BMC Bioinformatics. 2010 Sep 9;11:456. doi: 10.1186/1471-2105-11-456 (PMC2949889; doi:10.1186/1471-2105-11-456)
Supplement: Additional file 4 — ENCODE pilot data - hr02. Affymetrix ChIP-chip sites for the ENCODE pilot project to time hr02 with chromosome number, start position and end position for the enriched regions. [file 1471-2105-11-456-S4.ZIP › encodeAffyChIpHl60SitesHr02/encodeAffyChIpHl60SitesCtcfHr02.txt]

chr1	149860182	149860914
chr1	149870772	149871107
chr1	149918159	149918485
chr10	55171739	55172153
chr10	55172154	55172234
chr10	55188801	55188955
chr10	55214965	55215279
chr10	55248304	55248669
chr10	55250604	55250830
chr10	55264582	55264727
chr10	55264728	55265099
chr10	55300369	55300683
chr10	55309036	55309469
chr10	55366657	55366902
chr10	55376856	55377280
chr10	55377281	55377574
chr10	55380165	55380655
chr10	55385633	55385882
chr10	55585617	55585811
chr10	55602770	55603348
chr10	55645061	55645206
chr11	5072314	5072381
chr11	5300498	5300595
chr11	5385756	5385914
chr11	5397744	5398409
chr11	5666338	5667059
chr11	5682807	5683309
chr11	116119739	116119814
chr11	116303029	116303219
chr11	116378578	116378633
chr11	116408818	116409302
chr11	116438959	116439223
chr12	38694990	38695407
chr12	38725401	38726109
chr12	38727429	38727552
chr12	38733957	38734258
chr12	38770546	38770985
chr12	38902891	38903370
chr12	38908894	38909718
chr12	38912842	38912993
chr12	38958963	38959327
chr12	38959328	38959676
chr12	38959677	38960046
chr12	38993658	38993719
chr12	39019717	39019853
chr12	39028048	39028637
chr12	39044782	39045109
chr12	39045548	39046021
chr12	39077211	39077690
chr12	39100942	39101136
chr12	39111368	39111450
chr13	29703810	29704022
chr13	112452102	112452230
chr13	112452231	112452533
chr13	112452534	112452626
chr13	112801853	112801908
chr14	53020885	53020947
chr14	53119999	53120224
chr14	53419969	53420299
chr14	53429128	53429475
chr16	25916653	25916760
chr16	26087006	26087239
chr16	61077720	61077999
chr16	61326356	61327143
chr18	23846114	23846699
chr18	23853670	23853943
chr18	23894592	23895068
chr18	23907380	23907447
chr18	23939197	23939652
chr18	23943327	23943659
chr18	23950258	23950386
chr18	23972973	23973098
chr18	24024458	24024568
chr18	24100855	24101020
chr18	24101021	24101293
chr18	24187492	24187897
chr18	59645190	59645663
chr18	59665295	59665785
chr18	59711462	59711742
chr18	59783232	59783902
chr18	59830579	59830701
chr18	59842752	59842813
chr18	59842814	59842916
chr18	59842917	59843467
chr19	59526612	59526864
chr19	59793171	59793268
chr19	59995901	59996822
chr2	51538157	51538223
chr2	51618478	51618594
chr2	51618595	51618820
chr2	51651603	51652099
chr2	51713247	51713674
chr2	51839886	51840102
chr2	51848152	51848771
chr2	51899974	51900473
chr2	51900474	51900845
chr2	51913131	51913395
chr2	51916458	51916584
chr2	51970011	51970146
chr2	51988566	51988623
chr2	52002707	52002864
chr2	118405684	118405847
chr2	220305165	220305384
chr2	220309044	220309318
chr2	220316618	220316740
chr2	234518382	234518473
chr2	234634538	234635248
chr20	33431071	33431132
chr20	33533370	33533446
chr21	32931922	32932050
chr21	32946763	32946958
chr21	33005049	33005317
chr21	33143513	33144057
chr21	33647715	33648084
chr21	33744270	33744329
chr21	34000839	34000901
chr21	34073950	34074472
chr21	34084577	34084849
chr21	34097989	34098119
chr21	34275740	34276060
chr22	30141371	30141451
chr22	30398140	30398229
chr22	30673388	30673475
chr22	31100923	31101024
chr22	31207096	31207700
chr4	118476072	118476219
chr4	118486189	118487833
chr4	118489688	118489753
chr4	118530848	118530966
chr4	118536749	118537363
chr4	118537364	118537438
chr4	118547714	118547882
chr4	118605500	118605688
chr4	118631414	118631856
chr4	118640456	118640672
chr4	118645712	118646370
chr4	118673322	118673838
chr4	118676972	118677142
chr4	118678200	118678840
chr4	118746536	118746622
chr4	118812287	118812367
chr5	56176828	56176998
chr5	56187543	56187837
chr5	56225451	56225679
chr5	56252338	56252628
chr5	131317235	131317311
chr5	131317312	131317374
chr5	131317375	131317441
chr5	131320790	131320958
chr5	131913555	131913831
chr5	131913832	131913899
chr5	131972365	131972933
chr5	132016922	132017396
chr5	132067101	132067385
chr5	132069109	132069574
chr5	132267931	132268285
chr5	142226594	142227004
chr6	73879659	73879766
chr6	73956567	73956634
chr6	73985343	73985905
chr6	74026891	74027392
chr6	74103836	74104298
chr6	74258655	74258720
chr6	108488667	108489163
chr6	108655059	108655436
chr6	108708600	108708727
chr6	108761587	108761875
chr6	108820416	108820928
chr6	132352835	132353191
chr6	132393610	132394005
chr6	132460923	132461060
chr6	132574382	132574865
chr6	132613024	132613554
chr6	132662854	132662924
chr7	27269069	27269187
chr7	89693542	89694159
chr7	89744318	89745074
chr7	89854041	89854291
chr7	89981241	89981377
chr7	90258200	90258359
chr7	90546514	90546744
chr7	90577952	90578012
chr7	113762365	113762701
chr7	113778605	113779154
chr7	113779601	113779796
chr7	113857269	113857332
chr7	113860869	113861103
chr7	113951269	113951640
chr7	113969921	113970012
chr7	114054848	114055099
chr7	114150425	114150554
chr7	114169036	114169271
chr7	114251903	114252213
chr7	114275423	114275856
chr7	114468956	114469688
chr7	114473017	114473292
chr7	114507849	114508581
chr7	114550584	114550877
chr7	114555665	114556222
chr7	114581854	114582149
chr7	114631167	114631245
chr7	115620641	115620770
chr7	115729820	115730145
chr7	115908873	115909007
chr7	115911077	115911174
chr7	116019318	116019791
chr7	116118241	116118489
chr7	116125940	116126041
chr7	116128403	116128581
chr7	116292001	116292305
chr7	116411848	116412768
chr7	116441431	116441532
chr7	116488320	116488395
chr7	116490403	116490630
chr7	116545369	116545701
chr7	116559450	116559644
chr7	116741243	116741314
chr7	116807224	116807742
chr7	116810406	116810753
chr7	116909941	116910226
chr7	117138094	117138196
chr7	117216535	117216896
chr7	117216897	117216986
chr7	125894580	125895124
chr7	126015138	126015606
chr7	126101988	126102096
chr7	126121360	126121450
chr7	126858695	126858775
chr9	130771452	130771515
chrX	122666475	122666599
chrX	122669711	122670166
chrX	122879549	122879630
chrX	122931559	122931616
chrX	122931617	122931759
chrX	122945834	122945919
chrX	122964809	122964934
chrX	123029606	123029667
chrX	123029781	123030354
chrX	123038842	123038978
chrX	123038979	123039031
chrX	123039032	123039144
chrX	123043216	123043714
chrX	153959773	153960264
