# Supplementary material for: Multivariate Hawkes process models of the occurrence of regulatory elements
Source: BMC Bioinformatics. 2010 Sep 9;11:456. doi: 10.1186/1471-2105-11-456 (PMC2949889; doi:10.1186/1471-2105-11-456)
Supplement: Additional file 4 — ENCODE pilot data - hr02. Affymetrix ChIP-chip sites for the ENCODE pilot project to time hr02 with chromosome number, start position and end position for the enriched regions. [file 1471-2105-11-456-S4.ZIP › encodeAffyChIpHl60SitesHr02/encodeAffyChIpHl60SitesH3K27me3Hr02.txt]

chr1	149469227	149469641
chr1	149486849	149487030
chr1	149658886	149659329
chr1	149689858	149690297
chr1	149692001	149692445
chr1	149704173	149705896
chr1	149720911	149721460
chr1	149744567	149745479
chr1	149747422	149747505
chr1	149860120	149860474
chr1	149860475	149860914
chr1	149863898	149864312
chr1	149879120	149879787
chr1	149883185	149883328
chr10	55201802	55201876
chr10	55220774	55220842
chr10	55241330	55241847
chr10	55248896	55249354
chr10	55258856	55259023
chr10	55264770	55265113
chr10	55275978	55276086
chr10	55278546	55279081
chr10	55306531	55307873
chr10	55314586	55314976
chr10	55316108	55316431
chr10	55357894	55358061
chr10	55358062	55358349
chr10	55386741	55387070
chr10	55448201	55448675
chr10	55450716	55450775
chr10	55499644	55499712
chr10	55524401	55525032
chr10	55564558	55564641
chr10	55585660	55585723
chr10	55591980	55592403
chr10	55595183	55595532
chr10	55641274	55641361
chr10	55643083	55644021
chr10	55644691	55645181
chr11	2020477	2020949
chr11	2119251	2120891
chr11	4957802	4957873
chr11	4957874	4958017
chr11	4958018	4958371
chr11	4960268	4961116
chr11	4968201	4968613
chr11	4972877	4973097
chr11	4973098	4973630
chr11	4973631	4973973
chr11	4977687	4978222
chr11	4994276	4994745
chr11	5015385	5016228
chr11	5042363	5042909
chr11	5045324	5045949
chr11	5053198	5054163
chr11	5071827	5072626
chr11	5074337	5074416
chr11	5075717	5076260
chr11	5076329	5076611
chr11	5107308	5108736
chr11	5114607	5115459
chr11	5203242	5203741
chr11	5209598	5209748
chr11	5209749	5209921
chr11	5220134	5220479
chr11	5222307	5222664
chr11	5225316	5226813
chr11	5230096	5230865
chr11	5244697	5247962
chr11	5248475	5248732
chr11	5267275	5267961
chr11	5273796	5274068
chr11	5274069	5274265
chr11	5275476	5275908
chr11	5277202	5278469
chr11	5282220	5283051
chr11	5287166	5287320
chr11	5290234	5290849
chr11	5300704	5301046
chr11	5316637	5316951
chr11	5317036	5317832
chr11	5317833	5318139
chr11	5318140	5318496
chr11	5323525	5324095
chr11	5325437	5326226
chr11	5327498	5329203
chr11	5345593	5345990
chr11	5377438	5378272
chr11	5385420	5386295
chr11	5398073	5398167
chr11	5398240	5398409
chr11	5401281	5401951
chr11	5410728	5411693
chr11	5419749	5421930
chr11	5443974	5444072
chr11	5444997	5445748
chr11	5447163	5447768
chr11	5452867	5453016
chr11	5518842	5519346
chr11	5521179	5521870
chr11	5549151	5549663
chr11	5552684	5554774
chr11	5556010	5556434
chr11	5557010	5557350
chr11	5559799	5560159
chr11	5562582	5562851
chr11	5563943	5564363
chr11	5644260	5644360
chr11	5702441	5702827
chr11	5712903	5713790
chr11	64164901	64165649
chr11	64228779	64229536
chr11	116055881	116056479
chr11	116289967	116290441
chr11	116332700	116332942
chr11	116417261	116417654
chr11	130621819	130623044
chr11	130626667	130628381
chr11	130637273	130638116
chr11	130665985	130667664
chr11	130668502	130668970
chr11	130672212	130673318
chr11	130682553	130683067
chr11	130684119	130687073
chr11	130730202	130730572
chr11	130733346	130733624
chr11	130736675	130736911
chr11	130745027	130746499
chr11	130747302	130748556
chr11	130749949	130750125
chr11	130750680	130750800
chr11	130751304	130751419
chr11	130836117	130836568
chr11	130884220	130885008
chr11	130894217	130894305
chr11	130894306	130895141
chr11	130895142	130895561
chr11	130919745	130920359
chr11	130935091	130935531
chr11	130935532	130936175
chr11	131008133	131009037
chr11	131015627	131016076
chr11	131024399	131024799
chr11	131032181	131032731
chr11	131033605	131033695
chr11	131036421	131036536
chr11	131044733	131044799
chr11	131097582	131097797
chr12	38628343	38629026
chr12	38656779	38656860
chr12	38690292	38690397
chr12	38699744	38699797
chr12	38734408	38734612
chr12	38747495	38747955
chr12	38787326	38787947
chr12	38794960	38795201
chr12	38810072	38810215
chr12	38810216	38810439
chr12	38810440	38810768
chr12	38858451	38858593
chr12	38902891	38903370
chr12	38920070	38920370
chr12	38931048	38931630
chr12	38951718	38952291
chr12	38959450	38960210
chr12	38966188	38966515
chr12	38966516	38966596
chr12	38966597	38966891
chr12	38983603	38984140
chr12	39019735	39020522
chr12	39020523	39020590
chr12	39077384	39077690
chr12	39079213	39080240
chr12	39095410	39096379
chr12	39100251	39101239
chr12	39104219	39104853
chr12	39106588	39106721
chr12	39111642	39111710
chr12	39116679	39117178
chr13	29585005	29585157
chr13	29645929	29646067
chr13	29750719	29750800
chr13	29750801	29750969
chr13	29750970	29751112
chr13	29793796	29794083
chr13	29814990	29815586
chr13	29819363	29820098
chr13	112338077	112338619
chr13	112349792	112349934
chr13	112378055	112378303
chr13	112604410	112605202
chr13	112612408	112612912
chr13	112621951	112622157
chr13	112630587	112632260
chr13	112646821	112647199
chr13	112648102	112648941
chr13	112659953	112660046
chr13	112669742	112670391
chr13	112672050	112673770
chr13	112676510	112676665
chr13	112676666	112676931
chr13	112676932	112676988
chr13	112677487	112678059
chr13	112678060	112678451
chr13	112693351	112694165
chr13	112694166	112694223
chr13	112769706	112771756
chr13	112801769	112801908
chr13	112834119	112834711
chr14	52969585	52970404
chr14	52971670	52971760
chr14	52975531	52977535
chr14	52986587	52987087
chr14	52994645	52995054
chr14	53010383	53010776
chr14	53059614	53059718
chr14	53067224	53067561
chr14	53077468	53078105
chr14	53079489	53080225
chr14	53090235	53090445
chr14	53102620	53102759
chr14	53107155	53107922
chr14	53109377	53109771
chr14	53119623	53120899
chr14	53126771	53127272
chr14	53138783	53139640
chr14	53164602	53165234
chr14	53182926	53183501
chr14	53190716	53191597
chr14	53193858	53194121
chr14	53252644	53252865
chr14	53267591	53267830
chr14	53267831	53268351
chr14	53268352	53268422
chr14	53282577	53283135
chr14	53315383	53315465
chr14	53328340	53328852
chr14	53332728	53334360
chr14	53341966	53342187
chr14	53351882	53352088
chr14	53355968	53356215
chr14	53371478	53371713
chr14	53381436	53381668
chr14	53388468	53389028
chr14	53440753	53441635
chr14	98468436	98468563
chr14	98479381	98479446
chr14	98579503	98580095
chr14	98707799	98708426
chr14	98778863	98781117
chr14	98797468	98798296
chr14	98799840	98800075
chr14	98800098	98800659
chr14	98801605	98804440
chr14	98804970	98805292
chr14	98813256	98813734
chr14	98813735	98814042
chr14	98814061	98814528
chr14	98814529	98814931
chr14	98957661	98958170
chr15	41542655	41542981
chr15	41671543	41671903
chr15	41671904	41672363
chr15	41672364	41672665
chr15	41675050	41677095
chr15	41698352	41698641
chr15	41722113	41722727
chr15	41771376	41771735
chr15	41771736	41772282
chr15	41772283	41772497
chr15	41774882	41776900
chr15	41797814	41798032
chr15	41799669	41799895
chr15	41818267	41818862
chr15	41845795	41845907
chr15	41845908	41846264
chr15	41993110	41993595
chr15	42006951	42008396
chr16	132053	132243
chr16	167412	167715
chr16	167716	168530
chr16	169686	169961
chr16	198297	198357
chr16	198399	198901
chr16	418721	420541
chr16	25787496	25788182
chr16	25796819	25797226
chr16	25807649	25808363
chr16	25808364	25808457
chr16	25813170	25813293
chr16	25824697	25824972
chr16	25892739	25893457
chr16	25913248	25913333
chr16	25916158	25916681
chr16	25923745	25924211
chr16	25937727	25938668
chr16	25938949	25939316
chr16	25950674	25951625
chr16	25954578	25954956
chr16	25961872	25962199
chr16	25973226	25973329
chr16	26002867	26003805
chr16	26046576	26047455
chr16	26051256	26051596
chr16	26057963	26058237
chr16	26058238	26058720
chr16	26110472	26110559
chr16	26134286	26134474
chr16	26137793	26138384
chr16	26140244	26140599
chr16	26150172	26150334
chr16	26150335	26150642
chr16	26190541	26190713
chr16	26199596	26199662
chr16	26223815	26224029
chr16	26224030	26224244
chr16	26236175	26236431
chr16	26254904	26255462
chr16	26259430	26259568
chr16	26259569	26259693
chr16	60834769	60834900
chr16	60838532	60838892
chr16	60839316	60840067
chr16	60842793	60843754
chr16	60846098	60846816
chr16	60846817	60847235
chr16	60906679	60907465
chr16	60932505	60932676
chr16	60947761	60947959
chr16	60978135	60978265
chr16	61037771	61038471
chr16	61094601	61094706
chr16	61115561	61116263
chr16	61117660	61118104
chr16	61122596	61123443
chr16	61134817	61134965
chr16	61141978	61142604
chr16	61155457	61155867
chr16	61155868	61155952
chr16	61155953	61156506
chr16	61161729	61162187
chr16	61191669	61191771
chr16	61198429	61198939
chr16	61205037	61205409
chr16	61205434	61205514
chr16	61216534	61216631
chr16	61226239	61226520
chr16	61254369	61254438
chr16	61259086	61259224
chr16	61283736	61284151
chr16	61289779	61289902
chr16	61289903	61290760
chr16	61300341	61300475
chr16	61313620	61313706
chr16	61318151	61318862
chr16	61318863	61319106
chr16	61326057	61326550
chr18	23764283	23764706
chr18	23765308	23765602
chr18	23768610	23768725
chr18	23779950	23780383
chr18	23781051	23781442
chr18	23795939	23796024
chr18	23805453	23805518
chr18	23844307	23844608
chr18	23848317	23848789
chr18	23848790	23849100
chr18	23854195	23854387
chr18	23856213	23856389
chr18	23856425	23857270
chr18	23861695	23861827
chr18	23862889	23863042
chr18	23863317	23863603
chr18	23868351	23869174
chr18	23902223	23902405
chr18	23915628	23915765
chr18	23915766	23916094
chr18	23916095	23918064
chr18	23934800	23935343
chr18	23947487	23948342
chr18	23948343	23948402
chr18	23948403	23948758
chr18	23956432	23956844
chr18	23969633	23969911
chr18	23984288	23984952
chr18	24002556	24003075
chr18	24003076	24003299
chr18	24007879	24008830
chr18	24008831	24008996
chr18	24008997	24009113
chr18	24012343	24013017
chr18	24013184	24014130
chr18	24014181	24016321
chr18	24086843	24086959
chr18	24100957	24101336
chr18	24156290	24156948
chr18	24160084	24160161
chr18	24163438	24163520
chr18	24180280	24181133
chr18	24186167	24186475
chr18	24186560	24186802
chr18	24186997	24187085
chr18	24194890	24195283
chr18	24199061	24199595
chr18	24212732	24213595
chr18	59416243	59416367
chr18	59460567	59460759
chr18	59464962	59465423
chr18	59478108	59478233
chr18	59482996	59483286
chr18	59503742	59504349
chr18	59515204	59516481
chr18	59519321	59519926
chr18	59558132	59559690
chr18	59572665	59572865
chr18	59589307	59590064
chr18	59590065	59590499
chr18	59590500	59592211
chr18	59593027	59593632
chr18	59598031	59598928
chr18	59615106	59615829
chr18	59623152	59623604
chr18	59626246	59626989
chr18	59628636	59628985
chr18	59630989	59631181
chr18	59631207	59631908
chr18	59640736	59642209
chr18	59645235	59645710
chr18	59650502	59651361
chr18	59651862	59652051
chr18	59653422	59653983
chr18	59711544	59711605
chr18	59747667	59747976
chr18	59747977	59748475
chr18	59778093	59778657
chr18	59797382	59797962
chr18	59802496	59802989
chr18	59830600	59830688
chr18	59842814	59843540
chr18	59846807	59847216
chr18	59847841	59848128
chr18	59865136	59865369
chr18	59896876	59897023
chr18	59900793	59901503
chr19	59485728	59486186
chr19	59487290	59488034
chr19	59488114	59489163
chr19	59614952	59615112
chr19	59617555	59618346
chr19	59685877	59686227
chr19	59690926	59691079
chr19	59692757	59692892
chr19	59700968	59701892
chr19	59721790	59721919
chr19	59728896	59729228
chr19	59733907	59733964
chr19	59734806	59735787
chr19	59737922	59738316
chr19	59739007	59739505
chr19	59768287	59769927
chr19	59770746	59771341
chr19	59793171	59793268
chr19	59804912	59806171
chr19	59807717	59808533
chr19	59851208	59852151
chr19	59891780	59892568
chr19	59992542	59993301
chr19	59995842	59996555
chr2	51524371	51525012
chr2	51555268	51556085
chr2	51589039	51589102
chr2	51589212	51589685
chr2	51620036	51620109
chr2	51620110	51620184
chr2	51651875	51651951
chr2	51667413	51667569
chr2	51698873	51699242
chr2	51714055	51714863
chr2	51751001	51752068
chr2	51758018	51758123
chr2	51758564	51758674
chr2	51782606	51783095
chr2	51788994	51789733
chr2	51796282	51796740
chr2	51856444	51856804
chr2	51864191	51864691
chr2	51900064	51900205
chr2	51913238	51913441
chr2	51913442	51913625
chr2	51916474	51916628
chr2	52009595	52010015
chr2	52010016	52010194
chr2	118014394	118014923
chr2	118025327	118027274
chr2	118027275	118028028
chr2	118029411	118029888
chr2	118033221	118033935
chr2	118033936	118034007
chr2	118034008	118034302
chr2	118118892	118119532
chr2	118120797	118120912
chr2	118153635	118154182
chr2	118179889	118181037
chr2	118185163	118185530
chr2	118191543	118192246
chr2	118199299	118200116
chr2	118220349	118220438
chr2	118273365	118273990
chr2	118273991	118274552
chr2	118274855	118274911
chr2	118305928	118306264
chr2	118322350	118322837
chr2	118323496	118325387
chr2	118335773	118336408
chr2	118444314	118445112
chr2	118506585	118506712
chr2	220100983	220101168
chr2	220119213	220119667
chr2	220219750	220219860
chr2	220221601	220222595
chr2	220223137	220223342
chr2	220241584	220242097
chr2	220246779	220247212
chr2	220249315	220249890
chr2	220256920	220257421
chr2	220264270	220265206
chr2	220271837	220271912
chr2	220273092	220273385
chr2	220316228	220317137
chr2	220317138	220317396
chr2	220317397	220317856
chr2	220353280	220354083
chr2	220394703	220395220
chr2	220397775	220398364
chr2	220411418	220412236
chr2	220426229	220427273
chr2	220438300	220438642
chr2	220457984	220458897
chr2	234159014	234160107
chr2	234177180	234177844
chr2	234191491	234192297
chr2	234192807	234192861
chr2	234194256	234195104
chr2	234209816	234210828
chr2	234245378	234246215
chr2	234256078	234256174
chr2	234288231	234288705
chr2	234289220	234289542
chr2	234294406	234294967
chr2	234313719	234314493
chr2	234316014	234316780
chr2	234327428	234328200
chr2	234336803	234337775
chr2	234432952	234433479
chr2	234438719	234439343
chr2	234446612	234447152
chr2	234458167	234458798
chr2	234460815	234460990
chr2	234462878	234463786
chr2	234468587	234468776
chr2	234474081	234475140
chr2	234477622	234477879
chr2	234491049	234491597
chr2	234512843	234513027
chr2	234518382	234518452
chr2	234528668	234529023
chr2	234550395	234551641
chr2	234564703	234566370
chr2	234587429	234588270
chr2	234590553	234591356
chr2	234592338	234593357
chr2	234603618	234603993
chr2	234604818	234605679
chr20	33421735	33421881
chr20	33431087	33431280
chr20	33444145	33444478
chr20	33444497	33444974
chr20	33702191	33702398
chr20	33721061	33721463
chr20	33721491	33721735
chr20	33745799	33745915
chr20	33762702	33763187
chr20	33775697	33776434
chr20	33786251	33787128
chr20	33794527	33795041
chr21	32693933	32694524
chr21	32704852	32705448
chr21	32707375	32710155
chr21	32724233	32724638
chr21	32732932	32734982
chr21	32740127	32740541
chr21	32740542	32740604
chr21	32747996	32748470
chr21	32789797	32790140
chr21	32793397	32794291
chr21	32795434	32795569
chr21	32798430	32798770
chr21	32838448	32839528
chr21	32844830	32845133
chr21	32845134	32845216
chr21	32848029	32849382
chr21	32868402	32868929
chr21	32902048	32902380
chr21	32914608	32916271
chr21	32936467	32936981
chr21	32938015	32938648
chr21	32960121	32960502
chr21	32980391	32980599
chr21	33007325	33007948
chr21	33012343	33012561
chr21	33053414	33053541
chr21	33133240	33133327
chr21	33143080	33143913
chr21	33144182	33144637
chr21	33145239	33146422
chr21	33155887	33158046
chr21	33161840	33162047
chr21	33162048	33162146
chr21	33162147	33162258
chr21	33175526	33175659
chr21	33175721	33175849
chr21	33187527	33188015
chr21	33205660	33205765
chr21	33208773	33208831
chr21	33228582	33228663
chr21	33245986	33246967
chr21	33248217	33248902
chr21	33253727	33254437
chr21	33338672	33338760
chr21	33392281	33392425
chr21	33437899	33438547
chr21	33454869	33454928
chr21	33454929	33455544
chr21	33459447	33459751
chr21	33482499	33482976
chr21	33484126	33484296
chr21	33554824	33554886
chr21	33603210	33603737
chr21	33603780	33603988
chr21	33605680	33606215
chr21	33639611	33639889
chr21	33647184	33647529
chr21	33649280	33649811
chr21	33649824	33650377
chr21	33742028	33742482
chr21	33744127	33744184
chr21	33750558	33751059
chr21	33759634	33759866
chr21	33867350	33867530
chr21	33887611	33888272
chr21	33922259	33922381
chr21	33930233	33930720
chr21	33982464	33982914
chr21	33990188	33990868
chr21	33990869	33991006
chr21	34027937	34028413
chr21	34044358	34044892
chr21	34084483	34084626
chr21	34228308	34228470
chr21	34275576	34276167
chr21	34338172	34338546
chr21	39353200	39353773
chr21	39455632	39455995
chr21	39455996	39456231
chr21	39478463	39478741
chr21	39618929	39619049
chr21	39635822	39637034
chr21	39667498	39668204
chr21	39690752	39691456
chr21	39716472	39716675
chr21	39716676	39716804
chr21	39716805	39717403
chr21	39725244	39725300
chr21	39725626	39726285
chr21	39729745	39730266
chr21	39743170	39743552
chr22	30443538	30443713
chr22	30683532	30683722
chr22	30756575	30756817
chr22	30791999	30792225
chr22	30801732	30802031
chr22	30802557	30803107
chr22	30803108	30803164
chr22	30803165	30804069
chr22	30813391	30814310
chr22	30814862	30815371
chr22	30827565	30828228
chr22	30835459	30835766
chr22	30835767	30836634
chr22	30839642	30840245
chr22	30851537	30852153
chr22	30882147	30882531
chr22	30883580	30884350
chr22	30886624	30886843
chr22	30905177	30905598
chr22	30907954	30908702
chr22	30909509	30909976
chr22	30909977	30910416
chr22	30918800	30918972
chr22	30922567	30923369
chr22	30949510	30949744
chr22	30990949	30991018
chr22	31069847	31070887
chr22	31071475	31071790
chr22	31091649	31091821
chr22	31100923	31100982
chr22	31142396	31143055
chr22	31145844	31146450
chr22	31148799	31148853
chr22	31168891	31169137
chr22	31173532	31174030
chr22	31188782	31190142
chr22	31213785	31213987
chr22	31247897	31248650
chr22	31392980	31393453
chr22	31394457	31394632
chr22	31406536	31407026
chr22	31422346	31422434
chr22	31523585	31524191
chr22	31524995	31525096
chr22	31525664	31526642
chr22	31535284	31535786
chr22	31616991	31617165
chr22	31779044	31780009
chr22	31808040	31808746
chr4	118486721	118487651
chr4	118521894	118521970
chr4	118521971	118522513
chr4	118522514	118522642
chr4	118528396	118528896
chr4	118555237	118555484
chr4	118559301	118559593
chr4	118561396	118561810
chr4	118563248	118563426
chr4	118563578	118563748
chr4	118581474	118582337
chr4	118598740	118598821
chr4	118601511	118601737
chr4	118601738	118602110
chr4	118605966	118607363
chr4	118614529	118615578
chr4	118636352	118636795
chr4	118673322	118673977
chr4	118718582	118719101
chr4	118795048	118795498
chr4	118812352	118812412
chr4	118812747	118813263
chr4	118830903	118830980
chr4	118831004	118831072
chr4	118871412	118871941
chr4	118876427	118876945
chr4	118889308	118889797
chr4	118905396	118906004
chr4	118919077	118920198
chr4	118935974	118936808
chr4	118936926	118937455
chr4	118942491	118942688
chr4	118956246	118956386
chr5	55876360	55876882
chr5	55927296	55927705
chr5	55994512	55995160
chr5	56023449	56023857
chr5	56119494	56119646
chr5	56119709	56120432
chr5	56138403	56138461
chr5	56164879	56165284
chr5	56176461	56177398
chr5	56181200	56181843
chr5	56207637	56207988
chr5	56207989	56208158
chr5	56211959	56212536
chr5	56214370	56214786
chr5	56214787	56214854
chr5	56252273	56252379
chr5	56252380	56252628
chr5	56285280	56285910
chr5	56296155	56296611
chr5	56302537	56303128
chr5	131308163	131308248
chr5	131313680	131314561
chr5	131317291	131317841
chr5	131394367	131395111
chr5	131479534	131480041
chr5	131511367	131511839
chr5	131511840	131512012
chr5	131512013	131512349
chr5	131513891	131514337
chr5	131549105	131549604
chr5	131599723	131599875
chr5	131698244	131698453
chr5	131750993	131751455
chr5	131903377	131903511
chr5	131905281	131905993
chr5	131906066	131906240
chr5	131913832	131913899
chr5	131921493	131921728
chr5	131972733	131972854
chr5	131972855	131972977
chr5	131972978	131973032
chr5	132066017	132067013
chr5	132067014	132067385
chr5	132067386	132067592
chr5	132089960	132090389
chr5	132112883	132113148
chr5	132164444	132165254
chr5	132173034	132173547
chr5	132173548	132173638
chr5	132179415	132179539
chr5	132179540	132179997
chr5	141880620	141880991
chr5	141903011	141903067
chr5	141903068	141903754
chr5	141909926	141910882
chr5	141912451	141913373
chr5	141933330	141933886
chr5	141936507	141937018
chr5	141944990	141945543
chr5	141952404	141952794
chr5	141958174	141958500
chr5	141958501	141958915
chr5	141960193	141960956
chr5	141964114	141964439
chr5	141969744	141970167
chr5	141970168	141970375
chr5	141970376	141970947
chr5	141972238	141972799
chr5	141973965	141974049
chr5	142014727	142015390
chr5	142047820	142048288
chr5	142133287	142133364
chr5	142133365	142133530
chr5	142133531	142133624
chr5	142138582	142139575
chr5	142168085	142168774
chr5	142362841	142362907
chr5	142362908	142362968
chr5	142362969	142363479
chr6	41451504	41451963
chr6	41469003	41469844
chr6	41472155	41472598
chr6	41475737	41476595
chr6	41506560	41507517
chr6	41550948	41551055
chr6	41569606	41570413
chr6	41576559	41577132
chr6	41580662	41581371
chr6	41582082	41582845
chr6	41742515	41743330
chr6	41826754	41827335
chr6	41886586	41886948
chr6	73807628	73807741
chr6	73897443	73897808
chr6	73897831	73897935
chr6	73944971	73945158
chr6	73964845	73965345
chr6	73985581	73986169
chr6	73986170	73986308
chr6	74010542	74011561
chr6	74011562	74011879
chr6	74011880	74011956
chr6	74012967	74013389
chr6	74014893	74015931
chr6	74016570	74016874
chr6	74016875	74016943
chr6	74016944	74017279
chr6	74075644	74076026
chr6	74082794	74082871
chr6	74082919	74082999
chr6	74094527	74094608
chr6	74096008	74096090
chr6	74099438	74099639
chr6	74103649	74103900
chr6	74103901	74104231
chr6	74116672	74116779
chr6	74249547	74249922
chr6	74249923	74250021
chr6	74283922	74285901
chr6	108399974	108400460
chr6	108517215	108517650
chr6	108538298	108538654
chr6	108543172	108544883
chr6	108550169	108550253
chr6	108552150	108553167
chr6	108554824	108555099
chr6	108559793	108560333
chr6	108562884	108563455
chr6	108570698	108571408
chr6	108572985	108573895
chr6	108582783	108585302
chr6	108586162	108588438
chr6	108588439	108589228
chr6	108589229	108589335
chr6	108590208	108590591
chr6	108591511	108592427
chr6	108598025	108599688
chr6	108600279	108600437
chr6	108600438	108601310
chr6	108601311	108602255
chr6	108605589	108607536
chr6	108608105	108609059
chr6	108612598	108613150
chr6	108616078	108616259
chr6	108616802	108617342
chr6	108618480	108619371
chr6	108654875	108655197
chr6	108829489	108830064
chr6	108847445	108847678
chr6	132223010	132223835
chr6	132225979	132226453
chr6	132226777	132227433
chr6	132252838	132253468
chr6	132292610	132293151
chr6	132310480	132310839
chr6	132310861	132312144
chr6	132314696	132314912
chr6	132314956	132317729
chr6	132323380	132323627
chr6	132340827	132341814
chr6	132378223	132378526
chr6	132395850	132396105
chr6	132396106	132396321
chr6	132396322	132396472
chr6	132399715	132400718
chr6	132409191	132409921
chr6	132427641	132427710
chr6	132432991	132433166
chr6	132438928	132439078
chr6	132446170	132446527
chr6	132460923	132461206
chr6	132478349	132478616
chr6	132486443	132486529
chr6	132493316	132494259
chr6	132494927	132495030
chr6	132511770	132511829
chr6	132511830	132512184
chr6	132556782	132556842
chr6	132565290	132565973
chr6	132578792	132579366
chr6	132598057	132599249
chr6	132600003	132601089
chr6	132617224	132618061
chr6	132627863	132628004
chr6	132641127	132641737
chr6	132652358	132652564
chr6	132653494	132654179
chr6	132654681	132655156
chr6	132658454	132658787
chr6	132678488	132678819
chr6	132684249	132684785
chr6	132686424	132687176
chr6	132687215	132687362
chr6	132690007	132690484
chr6	132699705	132700123
chr7	26927203	26927628
chr7	26944115	26944180
chr7	26949716	26950272
chr7	26954614	26955380
chr7	26956053	26956633
chr7	26957003	26957531
chr7	26982839	26983140
chr7	26988985	26989711
chr7	27032025	27032619
chr7	27038939	27039456
chr7	27095387	27098459
chr7	27106178	27107861
chr7	27108438	27111410
chr7	27118818	27119221
chr7	27132495	27134269
chr7	27157753	27158114
chr7	27159749	27160807
chr7	27168973	27170020
chr7	27172643	27175174
chr7	27176581	27178281
chr7	27188871	27189854
chr7	27192647	27193592
chr7	27196432	27197003
chr7	27200306	27202111
chr7	27202112	27202463
chr7	27202464	27204850
chr7	27209310	27210454
chr7	27212606	27213028
chr7	27213029	27213908
chr7	27213909	27215129
chr7	27217427	27218270
chr7	27218289	27218859
chr7	27227329	27228248
chr7	27229213	27230637
chr7	27232909	27233388
chr7	27233389	27234147
chr7	27243226	27244965
chr7	27246768	27248252
chr7	27248253	27248741
chr7	27248742	27248862
chr7	27253353	27255389
chr7	27256106	27256816
chr7	27256817	27257271
chr7	27257272	27259010
chr7	27259878	27260814
chr7	27266012	27266911
chr7	27266912	27267454
chr7	27267455	27267908
chr7	27268584	27269070
chr7	27294483	27295285
chr7	27392047	27392649
chr7	27398862	27399924
chr7	27401198	27401303
chr7	27410406	27410932
chr7	89622432	89622642
chr7	89646931	89647576
chr7	89650659	89651694
chr7	89677204	89678420
chr7	89679708	89680200
chr7	89680201	89680738
chr7	89680739	89681063
chr7	89689085	89690039
chr7	89693224	89693824
chr7	89693825	89696068
chr7	89696592	89697625
chr7	89704433	89705029
chr7	89713500	89714393
chr7	89717499	89717800
chr7	89729941	89731022
chr7	89733306	89734339
chr7	89785601	89785811
chr7	89785812	89785927
chr7	89786710	89787416
chr7	89788933	89790476
chr7	89790477	89790971
chr7	89820914	89821462
chr7	89914159	89914659
chr7	89938710	89939203
chr7	89943763	89944603
chr7	89945644	89946282
chr7	89948418	89948980
chr7	89950861	89951908
chr7	89953037	89953446
chr7	89956593	89957305
chr7	89978029	89978979
chr7	89979861	89980863
chr7	89980926	89981424
chr7	89981772	89981868
chr7	89985104	89986642
chr7	89995285	89995865
chr7	90000399	90000667
chr7	90005664	90006410
chr7	90008672	90009444
chr7	90019238	90019642
chr7	90023873	90024447
chr7	90078226	90078462
chr7	90083815	90084397
chr7	90186924	90187013
chr7	90212976	90213522
chr7	90236344	90236507
chr7	90253076	90253157
chr7	90385544	90385910
chr7	90666175	90666314
chr7	90694593	90695327
chr7	90704514	90705837
chr7	90729690	90730266
chr7	113753804	113754767
chr7	113759752	113760233
chr7	113766132	113766357
chr7	113776899	113777291
chr7	113788869	113789379
chr7	113815553	113816159
chr7	113837884	113838703
chr7	113841345	113842638
chr7	113848899	113849387
chr7	113860491	113861680
chr7	113871354	113871709
chr7	113871710	113871797
chr7	113871798	113872294
chr7	113874927	113875663
chr7	113888624	113889645
chr7	113908528	113909489
chr7	113930504	113931335
chr7	113949959	113951291
chr7	113962461	113963143
chr7	113968299	113970030
chr7	113973060	113973482
chr7	114005790	114006452
chr7	114021074	114021445
chr7	114022478	114022581
chr7	114022988	114023092
chr7	114030322	114031071
chr7	114049031	114050293
chr7	114054250	114055075
chr7	114056280	114058167
chr7	114065311	114065841
chr7	114070659	114070780
chr7	114077999	114078309
chr7	114079599	114080580
chr7	114088068	114088824
chr7	114097842	114098752
chr7	114107070	114107640
chr7	114107641	114107830
chr7	114107831	114108155
chr7	114111076	114111592
chr7	114113289	114113436
chr7	114115223	114115908
chr7	114119369	114120664
chr7	114166612	114167125
chr7	114168974	114169124
chr7	114170300	114170438
chr7	114171624	114171844
chr7	114180793	114180925
chr7	114180941	114181566
chr7	114202807	114203078
chr7	114203327	114203393
chr7	114219779	114219962
chr7	114223748	114224416
chr7	114229646	114230327
chr7	114230407	114230531
chr7	114235127	114235770
chr7	114236966	114237531
chr7	114251931	114252090
chr7	114299434	114299728
chr7	114301804	114302684
chr7	114350929	114351273
chr7	114398638	114399335
chr7	114403737	114404077
chr7	114405885	114406769
chr7	114434219	114434321
chr7	114486406	114486932
chr7	114570931	114571941
chr7	114650843	114650957
chr7	114714480	114715481
chr7	115635355	115636293
chr7	115643614	115643702
chr7	115686723	115687906
chr7	115692210	115692767
chr7	115694095	115694520
chr7	115710556	115710714
chr7	115726644	115727083
chr7	115731700	115731810
chr7	115732224	115732953
chr7	115736113	115736657
chr7	115755519	115756115
chr7	115759861	115760851
chr7	115766281	115766746
chr7	115766747	115767034
chr7	115769163	115769214
chr7	115788320	115788543
chr7	115791172	115791521
chr7	115792749	115793010
chr7	115807228	115807863
chr7	115822218	115822380
chr7	115822381	115823651
chr7	115829290	115829663
chr7	115843164	115843893
chr7	115854419	115855952
chr7	115876031	115876587
chr7	115877367	115877880
chr7	115882721	115883004
chr7	115908134	115908515
chr7	115922541	115922740
chr7	115925114	115925907
chr7	115928803	115930639
chr7	115933129	115933507
chr7	115940089	115940724
chr7	115941892	115943195
chr7	115943838	115944053
chr7	115948214	115950023
chr7	115950539	115951218
chr7	115951219	115951833
chr7	115954524	115954784
chr7	115954785	115955028
chr7	115955029	115956818
chr7	115956819	115957352
chr7	115970680	115972719
chr7	115980611	115982438
chr7	115991394	115991519
chr7	116019169	116019478
chr7	116019673	116021047
chr7	116025063	116025222
chr7	116025855	116026747
chr7	116040611	116040877
chr7	116040878	116041399
chr7	116041400	116043161
chr7	116044603	116045322
chr7	116054000	116054113
chr7	116057646	116057846
chr7	116058842	116059089
chr7	116059471	116059562
chr7	116074390	116074558
chr7	116079307	116079512
chr7	116084948	116085102
chr7	116091449	116092135
chr7	116097249	116097468
chr7	116097469	116098093
chr7	116098094	116099136
chr7	116100235	116101152
chr7	116101153	116101275
chr7	116101276	116101478
chr7	116104129	116105478
chr7	116106303	116107848
chr7	116108892	116110335
chr7	116115488	116116079
chr7	116123130	116126356
chr7	116128906	116129889
chr7	116131939	116132197
chr7	116132347	116132767
chr7	116134340	116135769
chr7	116138277	116138585
chr7	116141346	116141572
chr7	116145248	116145376
chr7	116155418	116155951
chr7	116159386	116161001
chr7	116162094	116162983
chr7	116164859	116165428
chr7	116184604	116185463
chr7	116186039	116186205
chr7	116199627	116200737
chr7	116203029	116203696
chr7	116205534	116205851
chr7	116205852	116206452
chr7	116215676	116216180
chr7	116223124	116223765
chr7	116226842	116227334
chr7	116229584	116231118
chr7	116232075	116233053
chr7	116235220	116235716
chr7	116254228	116254937
chr7	116280842	116281075
chr7	116281076	116281266
chr7	116340746	116340798
chr7	116352729	116352886
chr7	116382136	116382331
chr7	116439546	116439608
chr7	116488320	116488927
chr7	116495091	116495327
chr7	116586100	116587011
chr7	116678332	116678679
chr7	116686914	116688510
chr7	116690406	116690682
chr7	116697078	116699419
chr7	116712585	116712710
chr7	116716069	116716163
chr7	116732944	116735642
chr7	116737453	116737964
chr7	116740407	116741607
chr7	116742769	116743086
chr7	116745456	116745754
chr7	116745755	116746282
chr7	116746283	116747041
chr7	116748632	116748912
chr7	116748913	116749528
chr7	116749529	116749994
chr7	116752482	116754058
chr7	116790930	116791427
chr7	116792024	116793158
chr7	116795572	116795681
chr7	116797850	116797901
chr7	116801441	116801553
chr7	116807576	116808385
chr7	116810490	116811267
chr7	116812859	116813021
chr7	116822365	116823091
chr7	116826774	116826896
chr7	116840747	116841634
chr7	116844790	116845172
chr7	116851253	116851446
chr7	116864242	116865205
chr7	116865206	116865283
chr7	116865284	116865527
chr7	116901484	116901868
chr7	116905138	116906360
chr7	116926764	116927348
chr7	116930373	116931018
chr7	116933849	116934438
chr7	116949808	116950340
chr7	116960462	116960599
chr7	116960872	116961004
chr7	116961005	116961186
chr7	116971016	116971557
chr7	117000483	117000716
chr7	117012328	117012792
chr7	117013908	117014672
chr7	117016408	117016747
chr7	117019744	117020015
chr7	117027533	117027825
chr7	117027936	117028406
chr7	117031514	117031935
chr7	117045933	117046379
chr7	117046380	117047354
chr7	117052719	117053091
chr7	117054337	117055181
chr7	117087066	117087622
chr7	117090723	117091497
chr7	117092573	117093733
chr7	117096965	117097336
chr7	117103799	117104590
chr7	117109570	117110135
chr7	117111720	117112357
chr7	117124298	117125072
chr7	117134419	117135247
chr7	117138030	117138196
chr7	117145485	117145824
chr7	117145825	117145890
chr7	117145891	117146060
chr7	117160222	117160673
chr7	117161496	117161634
chr7	117164150	117164433
chr7	117165242	117165392
chr7	117166217	117166666
chr7	117167347	117168039
chr7	117175267	117175349
chr7	117275874	117275960
chr7	117277975	117279980
chr7	117280783	117281386
chr7	117284673	117285361
chr7	117294172	117295353
chr7	117296758	117296837
chr7	117296838	117298969
chr7	117298970	117299481
chr7	117301339	117302221
chr7	117302222	117302429
chr7	117303426	117305154
chr7	117312012	117312856
chr7	117314184	117314766
chr7	117322571	117323377
chr7	117324883	117326037
chr7	117333246	117334004
chr7	117344938	117345258
chr7	117363408	117363515
chr7	117380184	117381110
chr7	117382551	117382917
chr7	117389628	117389899
chr7	117390544	117390956
chr7	117407598	117408383
chr7	117418666	117419091
chr7	117438401	117439185
chr7	117451031	117451516
chr7	117456844	117458112
chr7	117463783	117464263
chr7	117467035	117467773
chr7	117469749	117470189
chr7	125874670	125874730
chr7	125922480	125923449
chr7	125953789	125954333
chr7	125976591	125976810
chr7	125976934	125977374
chr7	125977375	125977769
chr7	126056033	126056577
chr7	126080835	126081834
chr7	126082549	126083087
chr7	126102013	126102273
chr7	126109262	126109415
chr7	126157273	126158167
chr7	126163957	126164165
chr7	126166830	126166898
chr7	126170332	126170607
chr7	126182292	126183124
chr7	126193266	126194607
chr7	126196035	126196505
chr7	126219831	126220054
chr7	126220055	126220551
chr7	126245362	126245456
chr7	126259746	126260027
chr7	126265631	126265927
chr7	126281888	126282019
chr7	126282020	126282494
chr7	126302061	126305507
chr7	126307382	126308383
chr7	126308925	126309294
chr7	126309295	126309596
chr7	126309597	126310487
chr7	126311368	126316277
chr7	126316278	126316528
chr7	126316529	126318118
chr7	126320332	126322872
chr7	126323918	126325516
chr7	126326439	126326763
chr7	126329379	126330500
chr7	126335696	126335860
chr7	126336480	126337000
chr7	126345015	126345928
chr7	126358542	126358771
chr7	126358772	126358920
chr7	126382381	126382500
chr7	126383093	126383192
chr7	126400048	126400381
chr7	126442650	126443340
chr7	126498201	126500123
chr7	126501005	126501671
chr7	126504350	126506367
chr7	126535198	126536039
chr7	126561107	126561542
chr7	126561543	126561614
chr7	126561615	126562107
chr7	126566434	126567127
chr7	126572710	126572823
chr7	126573847	126575525
chr7	126586853	126587515
chr7	126591674	126593264
chr7	126601521	126602259
chr7	126617951	126618231
chr7	126618232	126618410
chr7	126618411	126619323
chr7	126620726	126620856
chr7	126621807	126622654
chr7	126653414	126654823
chr7	126655763	126656005
chr7	126656006	126656242
chr7	126656243	126656586
chr7	126657136	126657810
chr7	126660624	126661578
chr7	126668704	126669058
chr7	126670869	126671659
chr7	126672301	126673547
chr7	126675728	126677719
chr7	126677882	126678778
chr7	126689329	126689757
chr7	126689777	126689868
chr7	126692306	126693014
chr7	126697682	126698305
chr7	126707747	126708185
chr7	126716044	126716491
chr7	126746519	126747081
chr7	126760029	126760869
chr7	126765868	126766543
chr7	126776138	126776871
chr7	126777547	126777871
chr7	126800904	126802174
chr7	126811960	126812039
chr7	126830330	126830875
chr7	126865117	126865867
chr7	126868004	126868579
chr7	126900161	126900240
chr7	126906388	126907074
chr7	126925294	126926135
chr7	126932227	126932368
chr7	126936319	126936947
chr7	126936948	126937070
chr7	126937071	126937131
chr7	126965683	126965848
chr7	126974812	126975495
chr8	118902215	118903113
chr8	118903114	118903176
chr8	118903177	118903456
chr8	118903459	118903545
chr8	118905206	118905915
chr8	118918596	118919611
chr8	118954241	118956520
chr8	118958183	118959387
chr8	118960522	118961507
chr8	118963860	118968467
chr8	118968468	118968755
chr8	118968756	118969182
chr8	118974418	118975151
chr8	118976506	118976925
chr8	118979334	118980438
chr8	118987600	118988826
chr8	118993467	118994034
chr8	119002855	119003646
chr8	119031876	119032235
chr8	119032372	119032863
chr8	119034205	119034785
chr8	119039691	119040365
chr8	119041676	119042255
chr8	119053215	119054030
chr8	119057459	119057617
chr8	119097900	119099508
chr8	119100402	119101883
chr8	119112988	119113601
chr8	119117053	119117253
chr8	119129772	119130764
chr8	119139606	119139802
chr8	119144688	119144859
chr8	119162879	119163209
chr8	119168421	119171010
chr8	119188160	119189222
chr8	119190090	119191036
chr8	119275038	119275956
chr8	119327077	119327149
chr8	119327150	119327652
chr8	119332666	119333686
chr8	119333687	119333753
chr8	119333754	119333969
chr8	119364727	119364854
chr8	119380547	119381351
chr9	130767892	130768211
chr9	130768212	130768338
chr9	131049322	131049819
chr9	131057926	131058368
chrX	122666619	122667160
chrX	122669665	122669733
chrX	122690091	122690341
chrX	122847916	122848280
chrX	122862087	122862194
chrX	122865788	122865941
chrX	122870463	122871273
chrX	122871274	122871738
chrX	122875038	122875440
chrX	122875441	122875577
chrX	122879379	122879446
chrX	122879447	122879596
chrX	122879597	122879650
chrX	122904760	122905134
chrX	122909138	122909205
chrX	122930538	122930769
chrX	122931538	122931616
chrX	122985209	122985473
chrX	123022863	123023493
chrX	123026450	123026720
chrX	123031844	123032202
chrX	123054694	123055137
chrX	123062100	123062450
chrX	123063088	123063154
chrX	152983131	152983221
chrX	153099890	153100349
chrX	153137004	153137059
chrX	153174813	153174868
chrX	153478537	153478619
chrX	153566781	153566938
chrX	153697918	153698837
chrX	153707607	153708385
chrX	153811700	153811760
chrX	153811761	153812174
chrX	153880989	153881159
chrX	153928753	153928854
chrX	153943664	153945078
chrX	153945079	153945759
chrX	153958422	153959256
chrX	154019895	154020204
