# Supplementary material for: Multivariate Hawkes process models of the occurrence of regulatory elements
Source: BMC Bioinformatics. 2010 Sep 9;11:456. doi: 10.1186/1471-2105-11-456 (PMC2949889; doi:10.1186/1471-2105-11-456)
Supplement: Additional file 4 — ENCODE pilot data - hr02. Affymetrix ChIP-chip sites for the ENCODE pilot project to time hr02 with chromosome number, start position and end position for the enriched regions. [file 1471-2105-11-456-S4.ZIP › encodeAffyChIpHl60SitesHr02/encodeAffyChIpHl60SitesH4Kac4Hr02.txt]

chr1	149428240	149428406
chr1	149428407	149429232
chr1	149429233	149429301
chr1	149429302	149429501
chr1	149436275	149437203
chr1	149437204	149439761
chr1	149493540	149494595
chr1	149494596	149494680
chr1	149522907	149524316
chr1	149564571	149567291
chr1	149567292	149568019
chr1	149568020	149568539
chr1	149569167	149569538
chr1	149585256	149586284
chr1	149586306	149587532
chr1	149587533	149587894
chr1	149637510	149639912
chr1	149639936	149640751
chr1	149698633	149699718
chr1	149702277	149702849
chr1	149851873	149852351
chr1	149852376	149852762
chr1	149852763	149853315
chr1	149853316	149853414
chr1	149853415	149854691
chr1	149875245	149875362
chr1	149878291	149879080
chr1	149879081	149879229
chr1	149898665	149899362
chr1	149899478	149899670
chr10	55307744	55307873
chr10	55645061	55645206
chr11	1821259	1822708
chr11	1823295	1823350
chr11	1823351	1823484
chr11	1826008	1826087
chr11	1827404	1827987
chr11	5257542	5258091
chr11	5575619	5576130
chr11	5601547	5601610
chr11	5601611	5601740
chr11	5601741	5602286
chr11	5666917	5667965
chr11	5668903	5670005
chr11	63972342	63972404
chr11	64025123	64025627
chr11	64063428	64063867
chr11	64071456	64071540
chr11	64071567	64072106
chr11	64072107	64072194
chr11	64075939	64076454
chr11	64077098	64077163
chr11	64139543	64139727
chr11	64149752	64150133
chr11	64150134	64150199
chr11	64150200	64150572
chr11	64153295	64154256
chr11	64176380	64177644
chr11	64183098	64183261
chr11	64304195	64304684
chr11	64328272	64328398
chr11	64382547	64384274
chr11	64386269	64386626
chr11	64386627	64386727
chr11	64386728	64387166
chr11	64389059	64389184
chr11	116119739	116119814
chr11	116149167	116149704
chr11	116149750	116149994
chr11	116151704	116152124
chr11	116226160	116227123
chr11	116227145	116227676
chr11	116228712	116229284
chr11	116246883	116246941
chr11	116246942	116247287
chr11	116276273	116276405
chr11	116279042	116279270
chr11	116286126	116286844
chr11	116287692	116287902
chr11	116287903	116288497
chr11	116288498	116288870
chr11	116289611	116289929
chr11	116289930	116290114
chr11	116295606	116296060
chr11	116296063	116296421
chr11	116303418	116303678
chr11	116304308	116304473
chr11	116304981	116305168
chr11	116305169	116305482
chr11	116305483	116306193
chr11	116306194	116306309
chr11	116306310	116307281
chr11	116307390	116307911
chr11	116312550	116313082
chr11	116350313	116350783
chr11	116360121	116362024
chr11	116362025	116362660
chr11	116362682	116363269
chr11	116363270	116363768
chr11	116366425	116366758
chr11	116366841	116367947
chr11	116378410	116380634
chr11	116420828	116421064
chr12	38692303	38692958
chr12	38817652	38819088
chr12	38833684	38834340
chr12	38874890	38875280
chr12	38875281	38875902
chr12	38875903	38875964
chr12	38875965	38876034
chr12	38887328	38887909
chr12	38889878	38890055
chr12	38894421	38894941
chr12	38896029	38896347
chr12	38896348	38896747
chr12	38896748	38897173
chr12	38897174	38897293
chr12	38902891	38903966
chr12	38903967	38904228
chr12	38905353	38905611
chr12	38905692	38905944
chr12	38905945	38906112
chr13	29524857	29525593
chr13	29579168	29579473
chr13	29774339	29774643
chr13	29774644	29775992
chr13	29775993	29776338
chr13	29780614	29781486
chr13	29782768	29783219
chr13	29783220	29783279
chr13	29783280	29783602
chr13	29840791	29841104
chr13	29842232	29842618
chr13	29842619	29842974
chr13	29844083	29845805
chr13	29846679	29847269
chr13	29848313	29848878
chr13	29860894	29861144
chr13	29861186	29861789
chr13	29861790	29862125
chr13	29862126	29862231
chr13	29863905	29865060
chr13	29865061	29865274
chr13	29866709	29866873
chr13	29866874	29867449
chr13	29867450	29867544
chr13	29867545	29867705
chr13	29878158	29878261
chr13	29878262	29878551
chr13	29878552	29879108
chr13	29880234	29881257
chr13	29881323	29883309
chr13	29883310	29883657
chr13	112359656	112360280
chr13	112452101	112452813
chr14	98561834	98563170
chr14	98568633	98569684
chr14	98570799	98571381
chr14	98572148	98573061
chr14	98579677	98579825
chr14	98579826	98579882
chr14	98579883	98580008
chr14	98580009	98580074
chr14	98610764	98611797
chr14	98611818	98612139
chr14	98612140	98612669
chr14	98612758	98613939
chr14	98613961	98614022
chr14	98615424	98615631
chr15	41588137	41588883
chr15	41667974	41669308
chr15	41671030	41671519
chr15	41671545	41672030
chr15	41720356	41721063
chr15	41767806	41769140
chr15	41770862	41771351
chr15	41771377	41771862
chr15	41816869	41816945
chr15	41871043	41871810
chr15	41880024	41880824
chr15	41880825	41880924
chr15	41880943	41881684
chr15	41892225	41892983
chr15	41903581	41903757
chr15	41903758	41904794
chr15	41904795	41905637
chr15	41906380	41906494
chr15	41906539	41907019
chr16	2459	3007
chr16	3172	4543
chr16	15871	16386
chr16	17988	18047
chr16	28113	28756
chr16	221772	221872
chr16	229644	230304
chr16	233291	233960
chr16	321316	321775
chr16	324935	325120
chr16	328107	328954
chr16	332403	332971
chr16	376620	376875
chr16	376876	377131
chr16	377132	377237
chr16	25887954	25888128
chr16	25950799	25951903
chr16	61283982	61284130
chr16	61284131	61284234
chr18	59686157	59687242
chr18	59687243	59688123
chr18	59688124	59688847
chr18	59689867	59690257
chr18	59697970	59698366
chr18	59698367	59699617
chr18	59699618	59699734
chr18	59702202	59702544
chr18	59702545	59703100
chr18	59703101	59703245
chr18	59708322	59709330
chr18	59709331	59709970
chr18	59709971	59715825
chr18	59717171	59717871
chr18	59721940	59722107
chr18	59722108	59722572
chr18	59722573	59723943
chr18	59724756	59725851
chr18	59725852	59728481
chr18	59732702	59733185
chr18	59734658	59734889
chr18	59745942	59746799
chr18	59746800	59747976
chr18	59747977	59749787
chr18	59756115	59756233
chr18	59778136	59778325
chr18	59778351	59778657
chr18	59783138	59783902
chr18	59784845	59785296
chr18	59785297	59786635
chr18	59786636	59787608
chr18	59789033	59789230
chr18	59789231	59790230
chr18	59792319	59793744
chr18	59793745	59794163
chr18	59795853	59796746
chr18	59796747	59800642
chr18	59800643	59800833
chr19	59572748	59572869
chr19	59572870	59573448
chr19	59573449	59574002
chr19	59574563	59575169
chr19	59577297	59579085
chr19	59579086	59579527
chr19	59582980	59583604
chr19	59695637	59695761
chr19	59863780	59864667
chr19	59945545	59945676
chr19	59945677	59945773
chr19	59945774	59946272
chr19	59946379	59946583
chr19	59950429	59951169
chr19	59951763	59952876
chr19	59952877	59953726
chr19	59953742	59953904
chr19	59962269	59962890
chr19	59962891	59963014
chr19	59966992	59967686
chr19	59972013	59972419
chr19	59972420	59972639
chr19	59977633	59978203
chr19	59978204	59978288
chr19	59983029	59984472
chr19	59988866	59989360
chr19	59989361	59989546
chr19	59991553	59993406
chr19	59995731	59996907
chr19	59999539	60000352
chr19	60021232	60021720
chr19	60023389	60024109
chr2	51590168	51590290
chr2	51590315	51590376
chr2	51591930	51592149
chr2	118287031	118287793
chr2	118288874	118289081
chr2	118289082	118289791
chr2	118489442	118490373
chr2	118492873	118493312
chr2	220071827	220072054
chr2	220072055	220072419
chr2	220072420	220072707
chr2	220072708	220072777
chr2	220072778	220073359
chr2	220149533	220149917
chr2	220151779	220152050
chr2	220152051	220152619
chr2	220152620	220153033
chr2	220168112	220168169
chr2	220168170	220168817
chr2	220169795	220170146
chr2	220170147	220170434
chr2	220170435	220171209
chr2	220171232	220172026
chr2	220172027	220172547
chr2	220173565	220173786
chr2	220173787	220173978
chr2	220173979	220175591
chr2	220179625	220180145
chr2	220180146	220180320
chr2	220285920	220286523
chr2	220287809	220288893
chr2	220295916	220296644
chr2	220297405	220297596
chr2	220299778	220299914
chr2	220346512	220346598
chr2	220346599	220346936
chr20	33336272	33336746
chr20	33336784	33337053
chr20	33337054	33337556
chr20	33357654	33358505
chr20	33371318	33371382
chr20	33388856	33389564
chr20	33389565	33389769
chr20	33395141	33395324
chr20	33462693	33462961
chr20	33462962	33464490
chr20	33507611	33507875
chr20	33594690	33594775
chr20	33688236	33689308
chr20	33690985	33691235
chr20	33691236	33691931
chr20	33691932	33692293
chr20	33693617	33694464
chr20	33714686	33714755
chr20	33714756	33714887
chr20	33714888	33715498
chr20	33731792	33732597
chr20	33792681	33793925
chr20	33793926	33795786
chr21	32688020	32688478
chr21	32688479	32688944
chr21	32688945	32689229
chr21	33021258	33021558
chr21	33066430	33066540
chr21	33066541	33067074
chr21	33109572	33109966
chr21	33110006	33110881
chr21	33110882	33113311
chr21	33113945	33114420
chr21	33297366	33298067
chr21	33332095	33332410
chr21	33351900	33353518
chr21	33357080	33357588
chr21	33358326	33359100
chr21	33359101	33359531
chr21	33359532	33360558
chr21	33360581	33360912
chr21	33392281	33392866
chr21	33394728	33394969
chr21	33491877	33492050
chr21	33492051	33492627
chr21	33492628	33493198
chr21	33493199	33493299
chr21	33493300	33493383
chr21	33493384	33493909
chr21	33493910	33494063
chr21	33494064	33494156
chr21	33495991	33496610
chr21	33499129	33499250
chr21	33506247	33506861
chr21	33508545	33508629
chr21	33508630	33509652
chr21	33509653	33509708
chr21	33509709	33510757
chr21	33533527	33534041
chr21	33534042	33534208
chr21	33537579	33539448
chr21	33539449	33539645
chr21	33541875	33542386
chr21	33542889	33543039
chr21	33553627	33553736
chr21	33553737	33553817
chr21	33553818	33554732
chr21	33554733	33554886
chr21	33554887	33555027
chr21	33557280	33558346
chr21	33559204	33559697
chr21	33559698	33560142
chr21	33593491	33594653
chr21	33594700	33594782
chr21	33598196	33598845
chr21	33598846	33599232
chr21	33599233	33599893
chr21	33600413	33600587
chr21	33600588	33600728
chr21	33600729	33601056
chr21	33603400	33603737
chr21	33603738	33603815
chr21	33603816	33603950
chr21	33675868	33676575
chr21	33676576	33676860
chr21	33676861	33677300
chr21	33678824	33679578
chr21	33681633	33682150
chr21	33684500	33685069
chr21	33689494	33689991
chr21	33696008	33696118
chr21	33698931	33699436
chr21	33699457	33699512
chr21	33699513	33699706
chr21	33703702	33703793
chr21	33741679	33742138
chr21	33774836	33775327
chr21	33836540	33836976
chr21	33942272	33943106
chr21	33943320	33946278
chr21	33946279	33946893
chr21	33946894	33946961
chr21	33946962	33947158
chr21	33948154	33948745
chr21	33948746	33950053
chr21	33950253	33950618
chr21	34210937	34211361
chr21	34211362	34211768
chr21	34226857	34226921
chr21	34226972	34227032
chr21	34227033	34227468
chr21	34228308	34228468
chr21	34228469	34228547
chr21	34232941	34233302
chr21	34233303	34233839
chr21	34233840	34233959
chr21	34240347	34241074
chr21	34241075	34241308
chr21	34241309	34241594
chr21	34242355	34243205
chr21	34243206	34243442
chr21	34243443	34243768
chr21	34267839	34267899
chr21	34267900	34268793
chr21	34269808	34270221
chr21	34270222	34270613
chr21	34270614	34271495
chr21	34271525	34271646
chr21	34273180	34273557
chr21	34275451	34275950
chr21	34275995	34276212
chr21	34277196	34277987
chr21	34287809	34288001
chr21	34288002	34288842
chr21	34312196	34312879
chr21	34315679	34315811
chr21	34315812	34317431
chr21	34317432	34317725
chr21	34319412	34319478
chr21	34319479	34319603
chr21	34329159	34329850
chr21	34348323	34348388
chr21	39250610	39251312
chr21	39252462	39252901
chr21	39252902	39252991
chr21	39258334	39258670
chr21	39258671	39258830
chr21	39265620	39266170
chr21	39279471	39280160
chr21	39280161	39281000
chr21	39281001	39281225
chr21	39281226	39281298
chr21	39293781	39295359
chr21	39297218	39297594
chr21	39297595	39297811
chr21	39297812	39298170
chr21	39299672	39300055
chr21	39300122	39300453
chr21	39302020	39302632
chr21	39302633	39303608
chr21	39308904	39310208
chr21	39311660	39312119
chr21	39312120	39312558
chr21	39312559	39312944
chr21	39319511	39319562
chr21	39319563	39320081
chr21	39371832	39372174
chr21	39372175	39372681
chr21	39386029	39386136
chr21	39386160	39386240
chr21	39392171	39392806
chr21	39399205	39399802
chr21	39418341	39419085
chr21	39609135	39609452
chr21	39609453	39611239
chr21	39643798	39644674
chr21	39655113	39655793
chr21	39655794	39656224
chr21	39656750	39656856
chr21	39656899	39657900
chr21	39657901	39658396
chr21	39667449	39669819
chr21	39669820	39670218
chr21	39673171	39673609
chr21	39674582	39675238
chr21	39680604	39680960
chr21	39680961	39681127
chr21	39681128	39681619
chr21	39690516	39692052
chr21	39692053	39692199
chr21	39692200	39692395
chr21	39693618	39694334
chr21	39694335	39694630
chr21	39740530	39740597
chr21	39740598	39741194
chr22	30216523	30216784
chr22	30216785	30217350
chr22	30217351	30217838
chr22	30309567	30310865
chr22	30363399	30363486
chr22	30379057	30379539
chr22	30387330	30387467
chr22	30397809	30398139
chr22	30398140	30398210
chr22	30421097	30421583
chr22	30474337	30475402
chr22	30477974	30478723
chr22	30478741	30479307
chr22	30479386	30479873
chr22	30481001	30481528
chr22	30642249	30642508
chr22	30649147	30649280
chr22	30649281	30649614
chr22	30649615	30650144
chr22	30668002	30668654
chr22	30668655	30669416
chr22	30669461	30669604
chr22	30869731	30869903
chr22	30889847	30890323
chr22	30936809	30937215
chr22	31136551	31137009
chr22	31137010	31137309
chr22	31137425	31137605
chr22	31138690	31139809
chr22	31139833	31140477
chr22	31438554	31438855
chr22	31438856	31438941
chr22	31445878	31445963
chr22	31445964	31446305
chr22	31446306	31447354
chr22	31448604	31449154
chr22	31449155	31449919
chr22	31451166	31451352
chr22	31491817	31492260
chr22	31492939	31493075
chr22	31625189	31625645
chr4	118489651	118489733
chr5	55936670	55937722
chr5	56023724	56023785
chr5	56023786	56023942
chr5	56023943	56024484
chr5	56067880	56068506
chr5	56068507	56068790
chr5	56068815	56068923
chr5	56241850	56242100
chr5	56242144	56242273
chr5	56242274	56242353
chr5	131774771	131775549
chr5	131775573	131775848
chr5	131776644	131777385
chr5	131778065	131778293
chr5	131778294	131778661
chr5	131779994	131780285
chr5	131780286	131780649
chr5	131780650	131780883
chr5	131782472	131782738
chr5	131782739	131783693
chr5	131783694	131784355
chr5	131784356	131785387
chr5	131785388	131785768
chr5	131792206	131793429
chr5	131798986	131799067
chr5	131799068	131799851
chr5	131800699	131800846
chr5	131822563	131822649
chr5	131822650	131823190
chr5	131856609	131857078
chr5	131857079	131857201
chr5	131857202	131857870
chr5	131857871	131857930
chr5	131857931	131857992
chr5	131857993	131858285
chr5	131919466	131919982
chr5	131921193	131921534
chr5	131921535	131921835
chr5	142103187	142104134
chr5	142115186	142116059
chr5	142132982	142133407
chr5	142133408	142133814
chr5	142133815	142133954
chr5	142136923	142137341
chr5	142138022	142138119
chr5	142138120	142139838
chr5	142144970	142145203
chr5	142150128	142150204
chr5	142152021	142152251
chr5	142155993	142156298
chr5	142156299	142157825
chr5	142158442	142159188
chr5	142159189	142162584
chr5	142162585	142162905
chr5	142165342	142166643
chr5	142166644	142166808
chr5	142168042	142171050
chr5	142173620	142173851
chr5	142173852	142174384
chr5	142179701	142180223
chr5	142181609	142182198
chr5	142183351	142183935
chr5	142185480	142185534
chr5	142185535	142186747
chr5	142186748	142187032
chr5	142190091	142191166
chr5	142191167	142191460
chr5	142201084	142202007
chr5	142202008	142202181
chr5	142202182	142203008
chr5	142204929	142206770
chr5	142208268	142208879
chr5	142208932	142210167
chr5	142210168	142211881
chr5	142212416	142212587
chr5	142221258	142223191
chr5	142226634	142227380
chr5	142227402	142227648
chr5	142325538	142325782
chr5	142361347	142362112
chr6	41614737	41614893
chr6	41614894	41615102
chr6	41615103	41616026
chr6	41616027	41617575
chr6	41621467	41621844
chr6	41677987	41678218
chr6	41799541	41799729
chr6	41854457	41854646
chr6	41863276	41863594
chr6	41863595	41863834
chr6	41864799	41865092
chr6	41870557	41871223
chr6	74028774	74028901
chr6	74217130	74217493
chr6	74217494	74217831
chr6	74217832	74218015
chr6	74224109	74224976
chr6	74226704	74227152
chr6	74228079	74228868
chr6	74229790	74230160
chr6	74283446	74284503
chr6	74285044	74285557
chr6	74285649	74286248
chr6	74286249	74286541
chr6	74288290	74289401
chr6	74289460	74289941
chr6	108384323	108384523
chr6	108384524	108384585
chr6	108384586	108385062
chr6	108385063	108385283
chr6	108385284	108385467
chr6	108635543	108635751
chr6	108689626	108690093
chr6	108690094	108690441
chr6	108707000	108707209
chr6	108722164	108722530
chr6	108722531	108723667
chr6	108723668	108723740
chr6	108723741	108724025
chr6	108733642	108733759
chr6	108733777	108734156
chr6	108787367	108787450
chr6	108787451	108788833
chr6	108790416	108790673
chr6	108790674	108792141
chr6	108792142	108792290
chr6	108792291	108792387
chr6	108862682	108862926
chr6	108862927	108863274
chr6	108865131	108865232
chr6	108865233	108865356
chr6	108865357	108866064
chr7	26988985	26989711
chr7	27031349	27032661
chr7	27137683	27137896
chr7	27137897	27138025
chr7	27138026	27138193
chr7	27206867	27208411
chr7	27301483	27301974
chr7	27344089	27344824
chr7	27345933	27346762
chr7	27370437	27370650
chr7	89811912	89812161
chr7	89812162	89812725
chr7	89812726	89813122
chr7	89813123	89813820
chr7	89813821	89814384
chr7	89814385	89815080
chr7	89861535	89861626
chr7	89872640	89872941
chr7	89872986	89873046
chr7	89873818	89874123
chr7	89875384	89875779
chr7	90064386	90064589
chr7	90064590	90065130
chr7	90065131	90065351
chr7	90065377	90066367
chr7	90067357	90067586
chr7	90068506	90069012
chr7	90077018	90078942
chr7	90078961	90079396
chr7	90088180	90088820
chr7	90089340	90089640
chr7	90089641	90090142
chr7	90090143	90090496
chr7	90365455	90365743
chr7	90518782	90518856
chr7	113842261	113842571
chr7	114243406	114243938
chr7	114310030	114310116
chr7	114341591	114342248
chr7	114344167	114345041
chr7	114345042	114345158
chr7	114345159	114345224
chr7	114350516	114350669
chr7	114350670	114350751
chr7	114350752	114351391
chr7	114351392	114351462
chr7	114351463	114351597
chr7	114355716	114355799
chr7	114356810	114357231
chr7	114357279	114357919
chr7	114357920	114359563
chr7	114368109	114368195
chr7	114368244	114369300
chr7	114369301	114369421
chr7	114369422	114369640
chr7	114381462	114382517
chr7	114397303	114398079
chr7	114399193	114399305
chr7	114399306	114399896
chr7	114399897	114400255
chr7	114413660	114413846
chr7	114430193	114431141
chr7	114432678	114433092
chr7	114446434	114446696
chr7	114446697	114447755
chr7	114447756	114447961
chr7	114447962	114448260
chr7	114448261	114448360
chr7	114450173	114450606
chr7	114450607	114451106
chr7	114451107	114451809
chr7	114451810	114452344
chr7	114474037	114474311
chr7	114474349	114474458
chr7	114485885	114486290
chr7	114486291	114486829
chr7	114486830	114487016
chr7	114487017	114487101
chr7	114487102	114487415
chr7	114562140	114562648
chr7	115656979	115657909
chr7	116290642	116291124
chr7	116291147	116291277
chr7	116379427	116379552
chr7	116379553	116379613
chr7	116379614	116380245
chr7	116381604	116381690
chr7	116381691	116381912
chr7	116381913	116382522
chr7	116382523	116382900
chr7	116382901	116382963
chr7	116398199	116398897
chr7	116399403	116400243
chr7	116407088	116407214
chr7	116463594	116463738
chr7	116495091	116495497
chr7	116495498	116495653
chr7	116495654	116495731
chr7	116514793	116515276
chr7	116519659	116520435
chr7	116537994	116538394
chr7	116545718	116546239
chr7	117203483	117203812
chr7	117203861	117204279
chr7	117204280	117204334
chr7	117216897	117216986
chr7	117216987	117217357
chr7	117218418	117219558
chr7	126406034	126406348
chr7	126406486	126406949
chr7	126406950	126407126
chr7	126407127	126408612
chr7	126408613	126409037
chr7	126412111	126412546
chr7	126414421	126414723
chr7	126818583	126818695
chr7	126820536	126821394
chr7	127013206	127014205
chr7	127014229	127014416
chr8	118919315	118919424
chr8	119160002	119160125
chr8	119270123	119270617
chr8	119271673	119272485
chr8	119274822	119275545
chr8	119364338	119365264
chr9	130771430	130771499
chr9	130913943	130914468
chr9	130942748	130943371
chr9	130943372	130943480
chr9	130943481	130944827
chr9	130967541	130967725
chr9	130970014	130970416
chr9	130973271	130973649
chr9	131062282	131065418
chr9	131125655	131126386
chr9	131132524	131132840
chr9	131133364	131134214
chr9	131141059	131141601
chr9	131145024	131145868
chr9	131148850	131149065
chr9	131149066	131150548
chr9	131150549	131150855
chr9	131150856	131151595
chr9	131214038	131214843
chr9	131214844	131214930
chr9	131214931	131215118
chrX	122693430	122693852
chrX	122726498	122727094
chrX	122820253	122821191
chrX	122822045	122822469
chrX	122822470	122822954
chrX	122871940	122872103
chrX	122923458	122923687
chrX	122923688	122923806
chrX	122923807	122924659
chrX	122924660	122924723
chrX	123034587	123035326
chrX	152820375	152820513
chrX	152891988	152892368
chrX	152892369	152892709
chrX	152899680	152900120
chrX	152916607	152917103
chrX	152922718	152922977
chrX	152922978	152923242
chrX	152923243	152923344
chrX	152940464	152940650
chrX	152940651	152940710
chrX	152940711	152940906
chrX	152960213	152960323
chrX	152960924	152961056
chrX	152975966	152976145
chrX	153016754	153017144
chrX	153017193	153017340
chrX	153092486	153093382
chrX	153129606	153130502
chrX	153164045	153164741
chrX	153167519	153168307
chrX	153279749	153280136
chrX	153280137	153280378
chrX	153280379	153281023
chrX	153281045	153281368
chrX	153407914	153408120
chrX	153429185	153429573
chrX	153598862	153600042
chrX	153600043	153600294
chrX	153600325	153600508
chrX	153600509	153600631
chrX	153611127	153611947
chrX	153614865	153615343
chrX	153615344	153615594
chrX	153615595	153616395
chrX	153616396	153616577
chrX	153616578	153616923
chrX	153617466	153617923
chrX	153617924	153618006
chrX	153618007	153618776
chrX	153618777	153619180
chrX	153640955	153641574
chrX	153647400	153647725
chrX	153666067	153666273
chrX	153666812	153667123
chrX	153680576	153681772
chrX	153681773	153682304
chrX	153698882	153698969
chrX	153709901	153710271
chrX	153953329	153953390
chrX	153953413	153954733
chrX	153954734	153954994
chrX	153954995	153955358
