# Supplementary material for: Multivariate Hawkes process models of the occurrence of regulatory elements
Source: BMC Bioinformatics. 2010 Sep 9;11:456. doi: 10.1186/1471-2105-11-456 (PMC2949889; doi:10.1186/1471-2105-11-456)
Supplement: Additional file 4 — ENCODE pilot data - hr02. Affymetrix ChIP-chip sites for the ENCODE pilot project to time hr02 with chromosome number, start position and end position for the enriched regions. [file 1471-2105-11-456-S4.ZIP › encodeAffyChIpHl60SitesHr02/encodeAffyChIpHl60SitesP300Hr02.txt]

chr1	149426662	149426987
chr1	149461383	149461906
chr1	149463341	149464137
chr1	149477558	149477933
chr1	149538840	149539409
chr1	149565273	149565700
chr1	149586056	149587047
chr1	149648856	149648981
chr1	149648982	149649299
chr1	149651228	149652001
chr1	149680697	149681176
chr1	149689773	149690317
chr1	149692017	149692898
chr1	149692899	149692980
chr1	149692981	149693352
chr1	149702277	149702849
chr1	149705006	149705896
chr1	149743530	149744151
chr1	149827028	149827533
chr1	149852632	149853315
chr1	149853316	149853793
chr1	149853794	149854774
chr1	149859272	149860743
chr1	149873271	149874289
chr1	149878957	149879787
chr1	149898665	149899123
chr1	149899124	149899670
chr1	149899671	149900844
chr1	149900888	149901057
chr1	149901104	149901403
chr1	149904818	149905393
chr1	149916415	149916887
chr1	149920811	149921330
chr1	149923220	149923693
chr10	55170635	55170727
chr10	55183852	55184454
chr10	55192816	55193252
chr10	55206953	55207378
chr10	55207505	55207633
chr10	55209325	55209709
chr10	55214925	55215316
chr10	55220041	55220969
chr10	55221014	55221073
chr10	55229201	55229944
chr10	55233661	55234549
chr10	55237755	55238046
chr10	55239911	55239970
chr10	55240515	55241936
chr10	55251898	55252092
chr10	55252095	55252746
chr10	55252747	55252869
chr10	55252870	55252971
chr10	55253819	55253953
chr10	55253954	55254386
chr10	55254387	55254595
chr10	55258144	55258685
chr10	55258686	55258978
chr10	55258979	55259288
chr10	55259481	55259596
chr10	55270827	55271525
chr10	55278149	55278736
chr10	55278737	55279121
chr10	55281183	55282758
chr10	55301351	55302332
chr10	55306799	55307428
chr10	55307429	55307935
chr10	55308825	55308927
chr10	55308928	55309355
chr10	55309356	55309469
chr10	55316980	55317195
chr10	55317196	55317337
chr10	55331850	55332254
chr10	55336078	55336362
chr10	55353269	55353654
chr10	55353685	55353747
chr10	55355810	55356349
chr10	55357790	55358295
chr10	55358296	55358369
chr10	55383869	55384570
chr10	55389134	55391085
chr10	55393561	55393622
chr10	55393623	55393892
chr10	55425994	55426329
chr10	55427648	55427986
chr10	55447583	55448505
chr10	55449177	55449282
chr10	55453448	55454371
chr10	55463568	55464037
chr10	55471078	55471321
chr10	55483577	55484554
chr10	55519644	55520114
chr10	55522166	55523366
chr10	55524478	55524618
chr10	55524619	55524870
chr10	55524871	55525323
chr10	55528021	55528945
chr10	55540401	55540876
chr10	55559660	55559958
chr10	55560701	55561515
chr10	55563173	55563761
chr10	55566848	55566920
chr10	55585898	55586031
chr10	55591959	55592722
chr10	55595083	55596232
chr10	55602279	55603005
chr10	55615531	55615708
chr10	55625338	55625689
chr10	55634542	55635335
chr10	55635336	55635582
chr10	55639406	55639922
chr10	55640943	55642809
chr10	55642810	55643286
chr10	55644668	55645206
chr11	1789054	1789151
chr11	1789152	1789569
chr11	1885568	1885672
chr11	2020783	2020949
chr11	4968350	4968878
chr11	4972565	4973115
chr11	4973116	4973437
chr11	4973438	4973658
chr11	4988708	4989188
chr11	5015674	5016385
chr11	5042742	5042850
chr11	5052930	5053278
chr11	5053279	5053682
chr11	5067510	5068087
chr11	5071426	5071736
chr11	5071859	5072019
chr11	5081149	5081702
chr11	5083420	5084300
chr11	5086370	5086455
chr11	5086507	5086561
chr11	5111249	5111769
chr11	5203356	5203633
chr11	5207141	5207221
chr11	5208514	5208914
chr11	5220069	5220777
chr11	5233941	5234352
chr11	5245426	5246090
chr11	5247270	5247723
chr11	5252063	5252145
chr11	5257244	5257438
chr11	5267586	5267859
chr11	5267860	5267961
chr11	5273856	5274068
chr11	5277069	5277681
chr11	5285757	5286338
chr11	5300127	5300903
chr11	5302346	5302614
chr11	5316552	5317188
chr11	5317214	5317617
chr11	5320096	5320757
chr11	5325437	5325670
chr11	5326185	5326249
chr11	5327498	5328646
chr11	5328647	5328978
chr11	5339674	5340016
chr11	5340017	5340557
chr11	5348082	5348147
chr11	5361276	5361852
chr11	5377458	5377909
chr11	5385420	5386051
chr11	5398272	5398384
chr11	5398385	5398485
chr11	5402818	5402918
chr11	5402919	5403424
chr11	5419690	5420044
chr11	5421105	5421338
chr11	5440699	5441064
chr11	5445088	5445265
chr11	5445266	5445600
chr11	5445601	5445954
chr11	5449477	5449531
chr11	5452392	5453037
chr11	5479072	5479221
chr11	5518842	5519842
chr11	5545872	5546347
chr11	5548349	5549679
chr11	5553301	5553821
chr11	5553822	5554166
chr11	5554167	5555513
chr11	5559783	5560640
chr11	5591250	5591926
chr11	5594418	5594995
chr11	5596214	5596994
chr11	5607968	5608935
chr11	5619172	5619931
chr11	5626515	5627054
chr11	5639740	5639912
chr11	5642416	5643635
chr11	5669416	5669777
chr11	5669778	5669946
chr11	5669947	5670670
chr11	5683106	5683161
chr11	5683162	5683645
chr11	5698397	5698669
chr11	5701051	5701329
chr11	5707451	5707820
chr11	5712826	5713373
chr11	64076391	64077163
chr11	64228779	64228844
chr11	64286379	64286435
chr11	64286460	64286580
chr11	64296174	64298135
chr11	64300612	64300887
chr11	64304195	64304684
chr11	116055622	116056465
chr11	116158680	116158861
chr11	116226160	116226468
chr11	116226469	116226970
chr11	116228712	116229582
chr11	116241639	116241700
chr11	116255910	116256740
chr11	116271372	116271540
chr11	116276189	116276338
chr11	116279149	116279498
chr11	116282281	116282578
chr11	116282579	116282981
chr11	116282982	116283131
chr11	116285975	116287098
chr11	116288786	116290441
chr11	116293967	116294389
chr11	116303587	116304622
chr11	116305187	116306165
chr11	116312741	116313666
chr11	116329002	116329124
chr11	116332556	116332900
chr11	116332924	116333449
chr11	116337954	116338565
chr11	116350648	116351104
chr11	116360015	116360203
chr11	116360204	116361495
chr11	116361496	116361550
chr11	116362557	116362748
chr11	116362749	116362818
chr11	116362819	116363616
chr11	116367076	116367947
chr11	116374750	116375488
chr11	116378069	116379072
chr11	116384043	116384158
chr11	116388313	116388507
chr11	116400529	116401026
chr11	116409966	116410721
chr11	116410722	116410939
chr11	116410940	116411359
chr11	116411912	116412203
chr11	116417240	116417837
chr11	116417838	116420827
chr11	116420828	116421341
chr11	116434601	116435180
chr11	116435181	116435276
chr11	116438208	116439043
chr11	116440391	116440783
chr11	116444213	116444772
chr11	116444773	116444831
chr11	130637274	130637397
chr11	130637398	130637624
chr11	130663672	130664446
chr11	130666403	130666689
chr11	130672955	130673585
chr11	130696487	130696630
chr11	130717200	130717614
chr11	130717615	130717830
chr11	130717831	130717892
chr11	130728816	130729410
chr11	130730202	130733388
chr11	130735606	130735720
chr11	130735873	130736115
chr11	130736655	130736808
chr11	130748179	130748300
chr11	130773480	130773546
chr11	130855894	130856080
chr11	130864540	130864878
chr11	130868528	130868854
chr11	130894290	130894895
chr11	130894935	130895257
chr11	130919869	130920008
chr11	130935221	130935372
chr11	130935373	130935452
chr11	130935453	130935531
chr11	130946327	130946649
chr11	130946650	130946704
chr11	130946705	130946855
chr11	130980881	130981053
chr11	130981862	130982594
chr11	131015589	131016117
chr12	38629520	38630265
chr12	38631339	38631891
chr12	38631938	38632189
chr12	38632190	38632345
chr12	38632346	38632835
chr12	38632942	38633250
chr12	38645403	38645885
chr12	38646514	38647026
chr12	38647027	38647525
chr12	38650422	38650765
chr12	38650766	38650968
chr12	38650969	38651089
chr12	38651546	38651691
chr12	38654962	38655980
chr12	38656603	38656970
chr12	38675140	38675202
chr12	38681018	38681253
chr12	38681254	38681897
chr12	38682590	38682650
chr12	38692383	38692441
chr12	38692442	38692620
chr12	38694445	38694989
chr12	38698426	38699202
chr12	38714060	38714898
chr12	38722323	38722450
chr12	38735903	38736033
chr12	38736706	38738259
chr12	38744631	38745203
chr12	38745204	38745311
chr12	38746714	38748429
chr12	38770871	38770985
chr12	38772506	38773431
chr12	38775228	38776995
chr12	38781730	38782214
chr12	38803095	38803648
chr12	38804868	38805523
chr12	38810646	38811884
chr12	38817155	38817342
chr12	38817343	38817890
chr12	38817891	38818045
chr12	38818805	38819201
chr12	38851887	38851959
chr12	38874867	38875693
chr12	38885259	38886655
chr12	38886740	38888833
chr12	38896348	38896623
chr12	38896624	38896690
chr12	38896691	38897401
chr12	38902891	38903138
chr12	38903139	38903370
chr12	38903371	38903656
chr12	38905713	38905777
chr12	38905778	38906268
chr12	38908894	38909542
chr12	38909543	38910427
chr12	38911260	38911327
chr12	38913056	38913929
chr12	38926893	38927446
chr12	38931308	38931524
chr12	38931525	38931590
chr12	38931591	38932263
chr12	38935440	38936217
chr12	38951692	38952409
chr12	38952410	38953399
chr12	38953400	38953853
chr12	38954639	38955432
chr12	38958881	38959522
chr12	38966188	38966785
chr12	38966786	38966910
chr12	38977502	38977965
chr12	38982937	38983623
chr12	38983624	38983883
chr12	38983884	38984360
chr12	38985503	38987284
chr12	38990100	38991042
chr12	38996958	38997855
chr12	38999924	39001376
chr12	39003564	39003984
chr12	39007838	39007923
chr12	39007951	39008242
chr12	39010618	39011528
chr12	39019409	39020590
chr12	39022400	39022655
chr12	39026874	39027738
chr12	39044554	39045426
chr12	39055031	39055163
chr12	39059494	39060091
chr12	39076313	39077191
chr12	39079280	39079441
chr12	39092074	39093729
chr12	39095045	39095661
chr12	39095662	39096089
chr12	39096090	39098505
chr12	39099858	39099984
chr12	39099985	39100493
chr12	39100494	39100862
chr12	39104219	39105362
chr12	39106548	39106610
chr12	39109789	39109936
chr12	39109937	39110089
chr12	39111118	39111938
chr12	39116122	39117042
chr12	39117043	39117178
chr12	39117179	39117327
chr12	39123413	39124242
chr13	29422046	29422153
chr13	29438581	29438694
chr13	29441615	29441825
chr13	29579327	29579799
chr13	29625488	29625543
chr13	29631676	29631815
chr13	29645162	29646088
chr13	29669746	29670472
chr13	29679076	29679359
chr13	29682902	29683164
chr13	29691109	29691362
chr13	29699501	29699801
chr13	29710121	29710184
chr13	29710185	29710299
chr13	29712568	29714190
chr13	29728324	29728462
chr13	29738841	29739777
chr13	29744573	29744990
chr13	29745988	29746076
chr13	29748050	29748812
chr13	29752916	29753071
chr13	29771929	29772561
chr13	29772562	29772871
chr13	29774403	29774925
chr13	29774926	29775234
chr13	29775235	29775845
chr13	29782807	29783379
chr13	29785574	29785812
chr13	29785813	29786361
chr13	29787816	29788046
chr13	29797075	29797228
chr13	29801575	29802061
chr13	29813335	29813846
chr13	29814860	29815700
chr13	29843397	29843581
chr13	29898701	29899620
chr13	29900815	29900982
chr13	112338152	112338424
chr13	112393919	112394546
chr13	112397366	112397500
chr13	112405360	112405790
chr13	112440782	112440844
chr13	112447839	112448052
chr13	112452204	112452305
chr13	112489249	112489473
chr13	112489474	112489933
chr13	112489934	112492468
chr13	112553059	112553124
chr13	112621951	112622012
chr13	112770362	112771690
chr14	52969844	52970152
chr14	52971608	52972703
chr14	52976002	52977208
chr14	52986587	52986647
chr14	53027237	53027902
chr14	53032207	53032381
chr14	53040768	53041065
chr14	53046572	53046639
chr14	53049914	53050602
chr14	53067183	53067559
chr14	53067560	53067823
chr14	53079711	53080117
chr14	53080118	53080540
chr14	53080541	53080768
chr14	53102551	53103316
chr14	53107528	53107688
chr14	53109031	53109427
chr14	53117012	53117655
chr14	53119686	53119998
chr14	53119999	53120265
chr14	53120320	53120737
chr14	53121441	53121986
chr14	53126812	53127163
chr14	53136472	53137815
chr14	53138659	53138847
chr14	53138848	53139600
chr14	53149624	53149889
chr14	53164935	53165501
chr14	53166056	53166544
chr14	53168158	53168380
chr14	53172073	53172547
chr14	53190732	53191486
chr14	53208456	53208646
chr14	53214707	53215035
chr14	53220848	53221201
chr14	53225675	53225846
chr14	53230185	53230521
chr14	53252521	53253557
chr14	53261220	53261516
chr14	53278831	53279524
chr14	53282640	53282704
chr14	53291771	53292288
chr14	53295713	53296485
chr14	53300837	53302073
chr14	53304527	53305190
chr14	53307327	53307399
chr14	53307400	53307628
chr14	53315635	53315862
chr14	53328851	53329011
chr14	53333320	53334077
chr14	53334078	53334164
chr14	53349922	53350292
chr14	53350293	53350452
chr14	53350453	53350578
chr14	53363112	53363300
chr14	53385537	53386082
chr14	53387973	53388195
chr14	53399713	53400086
chr14	53416907	53417051
chr14	53417071	53417150
chr14	53417151	53417254
chr14	53417255	53417387
chr14	53418737	53418945
chr14	53429496	53429790
chr14	53440643	53441171
chr14	98475693	98476290
chr14	98517727	98518637
chr14	98560313	98560619
chr14	98579572	98579825
chr14	98579826	98580072
chr14	98611757	98612713
chr14	98612714	98614006
chr14	98656300	98656432
chr14	98703585	98703692
chr14	98705988	98706128
chr14	98707799	98708185
chr14	98735380	98735611
chr14	98803069	98803416
chr14	98811913	98812517
chr14	98934446	98935260
chr14	98937393	98937543
chr14	98940425	98941170
chr14	98946604	98946924
chr14	98951600	98953673
chr14	98958065	98958148
chr15	41527385	41528322
chr15	41529065	41529944
chr15	41534171	41536050
chr15	41551268	41551371
chr15	41554552	41555173
chr15	41555795	41556281
chr15	41562783	41563287
chr15	41570895	41571800
chr15	41642249	41642760
chr15	41647043	41647157
chr15	41671030	41672030
chr15	41676988	41677181
chr15	41700715	41701311
chr15	41708095	41708797
chr15	41719318	41719914
chr15	41719956	41720576
chr15	41720577	41720953
chr15	41720954	41721194
chr15	41722539	41722664
chr15	41722665	41723926
chr15	41723927	41724336
chr15	41726980	41727115
chr15	41735505	41736279
chr15	41741952	41742263
chr15	41746634	41746722
chr15	41770862	41771862
chr15	41776768	41776900
chr15	41800181	41800777
chr15	41804431	41805091
chr15	41815781	41816405
chr15	41816406	41817365
chr15	41819929	41820752
chr15	41822680	41823202
chr15	41827012	41827487
chr15	41845073	41846543
chr15	41880434	41880845
chr15	41880846	41881404
chr15	41881405	41881574
chr15	41889127	41889665
chr15	41892225	41892983
chr15	41892984	41893449
chr15	41936329	41936994
chr15	41941241	41941306
chr16	198421	198678
chr16	198679	198901
chr16	217424	217826
chr16	233450	233919
chr16	321295	321596
chr16	376835	377237
chr16	419819	419999
chr16	25781938	25782633
chr16	25796819	25797182
chr16	25803214	25803315
chr16	25807943	25808521
chr16	25887954	25888062
chr16	25888063	25888334
chr16	25910332	25911104
chr16	25913266	25913476
chr16	25917294	25917355
chr16	25917356	25918003
chr16	25931120	25931189
chr16	25941652	25942193
chr16	25950416	25950819
chr16	25950861	25951625
chr16	26046745	26047212
chr16	26054221	26054408
chr16	26056758	26056867
chr16	26072999	26073320
chr16	26102820	26103735
chr16	26138200	26138274
chr16	26140266	26140329
chr16	26188579	26188960
chr16	26190580	26190713
chr16	26191896	26192219
chr16	26254408	26255037
chr16	26259134	26259693
chr16	60834471	60834768
chr16	60834769	60834964
chr16	60834965	60835164
chr16	60842793	60843120
chr16	60843121	60843265
chr16	60843266	60843345
chr16	60843368	60843917
chr16	60850187	60850316
chr16	60861284	60861640
chr16	60907021	60907309
chr16	60925259	60925661
chr16	60932505	60932636
chr16	60932637	60932761
chr16	60933705	60933764
chr16	60943896	60944900
chr16	60950325	60950385
chr16	60973397	60973951
chr16	60977295	60978288
chr16	60989037	60989781
chr16	60999330	60999561
chr16	61011541	61011941
chr16	61017285	61017347
chr16	61018362	61018777
chr16	61025421	61025988
chr16	61037794	61039660
chr16	61039661	61040133
chr16	61089296	61089611
chr16	61091103	61091928
chr16	61092607	61093439
chr16	61106847	61106971
chr16	61106972	61107378
chr16	61107379	61107907
chr16	61120747	61123443
chr16	61138998	61139142
chr16	61141088	61141170
chr16	61141714	61142189
chr16	61142190	61142604
chr16	61152036	61152925
chr16	61160097	61160824
chr16	61161729	61162506
chr16	61188865	61189869
chr16	61191247	61191571
chr16	61191572	61192188
chr16	61193325	61193390
chr16	61204844	61205433
chr16	61217064	61217720
chr16	61217721	61217996
chr16	61217997	61218214
chr16	61234679	61235116
chr16	61235117	61235185
chr16	61242035	61242574
chr16	61254439	61254851
chr16	61256846	61257168
chr16	61283792	61283958
chr16	61283959	61284046
chr16	61284047	61284234
chr16	61287926	61288308
chr16	61288309	61288839
chr16	61290292	61291798
chr16	61300341	61300792
chr16	61303794	61304472
chr16	61304473	61304625
chr16	61308141	61308642
chr16	61313265	61314266
chr16	61318677	61319106
chr16	61326356	61326550
chr16	61331227	61331933
chr18	23733561	23733893
chr18	23733894	23735152
chr18	23762590	23762957
chr18	23763701	23764421
chr18	23765334	23765848
chr18	23779555	23780515
chr18	23780516	23780966
chr18	23801335	23803683
chr18	23805453	23806093
chr18	23814831	23815274
chr18	23815275	23815422
chr18	23816794	23818353
chr18	23824566	23826368
chr18	23837129	23837651
chr18	23848684	23849459
chr18	23859929	23860390
chr18	23863602	23863735
chr18	23866360	23867106
chr18	23885997	23886469
chr18	23886470	23886628
chr18	23886629	23886778
chr18	23901866	23903029
chr18	23911551	23911998
chr18	23913066	23913318
chr18	23916095	23918034
chr18	23919824	23920921
chr18	23921545	23921840
chr18	23922877	23923900
chr18	23924559	23924746
chr18	23925290	23925763
chr18	23928789	23928918
chr18	23928919	23929243
chr18	23935195	23935757
chr18	23942157	23942425
chr18	23942450	23943527
chr18	24000371	24001361
chr18	24002229	24002934
chr18	24008809	24008963
chr18	24013000	24014889
chr18	24015922	24016158
chr18	24020016	24020772
chr18	24020773	24020915
chr18	24020916	24021390
chr18	24053509	24053884
chr18	24086490	24086959
chr18	24090543	24090635
chr18	24093244	24093480
chr18	24100919	24101601
chr18	24102812	24103183
chr18	24103184	24103666
chr18	24103667	24103789
chr18	24109801	24110047
chr18	24112124	24112183
chr18	24156290	24156572
chr18	24156573	24156948
chr18	24159656	24160620
chr18	24180023	24180941
chr18	24187816	24187872
chr18	24192558	24193386
chr18	24194781	24195404
chr18	24195405	24195757
chr18	24198856	24199719
chr18	24205334	24205677
chr18	24205678	24206035
chr18	24212749	24213595
chr18	59414701	59415502
chr18	59420524	59420920
chr18	59420921	59421015
chr18	59435763	59435843
chr18	59435844	59436399
chr18	59440907	59441054
chr18	59457604	59457738
chr18	59457739	59458393
chr18	59458394	59459182
chr18	59460446	59460697
chr18	59461266	59462728
chr18	59464548	59464961
chr18	59464962	59465566
chr18	59465567	59466307
chr18	59472945	59474095
chr18	59474613	59475411
chr18	59475412	59476332
chr18	59476333	59476601
chr18	59477370	59478233
chr18	59482355	59483471
chr18	59485903	59486308
chr18	59515204	59515452
chr18	59516074	59516500
chr18	59516501	59516840
chr18	59541253	59541980
chr18	59541981	59542205
chr18	59568796	59569382
chr18	59584185	59584814
chr18	59589844	59591132
chr18	59591133	59591828
chr18	59591829	59593590
chr18	59612944	59613263
chr18	59614158	59615809
chr18	59629069	59629388
chr18	59643446	59644265
chr18	59645150	59646082
chr18	59648754	59649482
chr18	59649483	59650503
chr18	59651843	59652395
chr18	59652396	59652951
chr18	59652952	59653841
chr18	59665152	59665696
chr18	59668775	59669695
chr18	59685938	59686882
chr18	59687640	59688071
chr18	59688072	59688378
chr18	59688379	59688700
chr18	59696492	59696735
chr18	59697931	59699308
chr18	59702068	59702136
chr18	59702137	59702546
chr18	59702547	59703079
chr18	59705843	59706045
chr18	59706046	59706373
chr18	59706374	59706511
chr18	59708322	59708816
chr18	59710536	59711742
chr18	59713207	59713405
chr18	59713406	59713946
chr18	59713947	59714460
chr18	59717825	59718277
chr18	59725576	59727002
chr18	59732729	59733226
chr18	59735735	59736530
chr18	59737138	59738085
chr18	59742376	59742896
chr18	59745942	59746799
chr18	59748428	59749072
chr18	59749073	59749537
chr18	59750906	59751656
chr18	59751657	59752162
chr18	59752163	59752364
chr18	59770697	59771214
chr18	59778135	59778350
chr18	59780160	59780656
chr18	59783138	59783902
chr18	59787050	59787888
chr18	59793598	59794163
chr18	59797362	59799177
chr18	59802372	59802901
chr18	59830579	59830688
chr18	59838519	59838690
chr18	59838691	59839306
chr18	59864846	59866009
chr18	59879860	59880171
chr18	59889666	59890296
chr18	59895908	59897051
chr18	59900815	59901104
chr18	59901105	59901759
chr18	59901760	59902045
chr19	59403423	59403631
chr19	59403632	59404311
chr19	59425914	59426785
chr19	59506385	59506970
chr19	59546639	59546999
chr19	59547000	59547551
chr19	59572748	59572827
chr19	59572881	59573975
chr19	59573976	59574727
chr19	59574728	59575144
chr19	59581333	59581942
chr19	59583091	59583604
chr19	59700356	59700991
chr19	59701827	59702238
chr19	59702239	59702954
chr19	59721429	59721899
chr19	59805036	59805686
chr19	59805687	59805853
chr19	59805854	59805962
chr19	59807892	59808925
chr19	59863755	59863923
chr19	59863924	59864667
chr19	59919911	59919985
chr19	59946128	59947073
chr19	59947074	59947263
chr19	59950429	59950576
chr19	59950577	59951169
chr19	59951864	59952876
chr19	59952877	59953288
chr19	59961561	59962638
chr19	59962684	59963679
chr19	59963680	59963871
chr19	59966992	59967170
chr19	59967171	59967686
chr19	59976683	59977224
chr19	59977225	59977379
chr19	59977380	59978404
chr19	59978405	59978545
chr19	59982351	59982440
chr19	59983078	59984153
chr19	59991009	59992237
chr19	59992238	59992292
chr19	59992293	59993463
chr19	59995842	59996862
chr19	60023180	60023487
chr19	60023488	60023694
chr19	60023695	60024138
chr2	51520155	51520656
chr2	51522934	51523424
chr2	51526231	51526502
chr2	51536036	51536093
chr2	51542554	51543265
chr2	51543266	51543375
chr2	51543376	51543459
chr2	51545873	51546048
chr2	51549258	51549545
chr2	51549546	51549632
chr2	51549633	51549965
chr2	51551353	51552122
chr2	51564959	51565124
chr2	51589338	51590333
chr2	51593648	51594249
chr2	51598865	51599040
chr2	51601875	51601966
chr2	51604480	51605058
chr2	51619624	51619682
chr2	51619683	51620201
chr2	51632506	51633233
chr2	51651086	51652121
chr2	51655427	51655666
chr2	51655667	51656230
chr2	51666930	51668069
chr2	51672448	51672952
chr2	51678577	51679576
chr2	51689297	51689681
chr2	51699774	51700211
chr2	51700212	51700381
chr2	51700382	51700979
chr2	51702521	51702926
chr2	51704438	51704609
chr2	51704610	51705150
chr2	51705553	51705620
chr2	51706608	51706879
chr2	51708679	51709872
chr2	51714008	51714449
chr2	51714450	51714843
chr2	51716583	51717551
chr2	51717939	51718063
chr2	51718064	51718789
chr2	51718790	51719127
chr2	51724362	51724618
chr2	51748148	51749368
chr2	51751115	51752050
chr2	51753087	51753252
chr2	51762834	51763622
chr2	51777530	51778182
chr2	51783597	51783814
chr2	51787031	51787418
chr2	51787419	51787505
chr2	51788782	51789010
chr2	51789011	51789733
chr2	51800320	51802028
chr2	51803455	51804123
chr2	51814326	51815169
chr2	51820761	51821281
chr2	51821282	51821654
chr2	51822374	51822442
chr2	51823398	51823688
chr2	51824893	51825360
chr2	51827021	51827688
chr2	51828302	51829062
chr2	51833125	51834749
chr2	51838098	51838467
chr2	51839886	51840863
chr2	51864541	51865339
chr2	51888685	51888836
chr2	51891917	51892073
chr2	51900019	51900887
chr2	51900915	51901795
chr2	51902616	51903170
chr2	51906454	51906623
chr2	51908358	51908904
chr2	51909953	51911989
chr2	51916458	51916681
chr2	51919176	51919400
chr2	51928297	51928869
chr2	51948045	51948626
chr2	51952045	51953219
chr2	51988130	51988467
chr2	51991739	51992226
chr2	118014730	118014900
chr2	118021617	118022155
chr2	118022156	118022213
chr2	118027232	118028048
chr2	118032105	118032850
chr2	118033412	118034597
chr2	118079467	118080679
chr2	118088393	118088539
chr2	118103552	118103635
chr2	118115455	118115955
chr2	118119284	118119347
chr2	118153718	118154228
chr2	118157802	118158012
chr2	118180278	118180567
chr2	118180568	118180688
chr2	118188974	118189328
chr2	118197766	118198473
chr2	118210099	118210987
chr2	118216649	118216825
chr2	118216826	118216942
chr2	118220349	118221307
chr2	118246015	118246278
chr2	118250267	118250375
chr2	118250850	118251248
chr2	118272613	118272677
chr2	118273365	118273499
chr2	118273500	118274075
chr2	118274076	118274552
chr2	118286563	118287657
chr2	118291361	118292687
chr2	118298542	118299068
chr2	118300795	118301355
chr2	118302540	118303150
chr2	118305565	118306186
chr2	118315306	118315593
chr2	118335835	118335909
chr2	118359606	118359749
chr2	118417639	118417729
chr2	118422131	118422714
chr2	118424996	118425273
chr2	118429960	118430265
chr2	118444314	118445112
chr2	118458074	118458385
chr2	118492148	118492686
chr2	118505744	118507640
chr2	220239787	220239902
chr2	220264573	220265263
chr2	220272663	220273385
chr2	220317160	220317396
chr2	220346064	220346978
chr2	220353280	220354083
chr2	220366601	220367078
chr2	220369993	220370784
chr2	220376569	220377031
chr2	220395173	220395388
chr2	220411112	220411313
chr2	220411314	220411851
chr2	220411852	220412016
chr2	220412017	220412086
chr2	220422502	220422894
chr2	220453013	220453186
chr2	220458007	220458766
chr2	220479505	220479901
chr2	234159364	234159892
chr2	234161436	234161569
chr2	234177537	234177844
chr2	234191585	234192525
chr2	234209816	234211001
chr2	234222518	234223049
chr2	234256106	234256425
chr2	234271591	234273157
chr2	234294406	234295137
chr2	234304426	234304642
chr2	234322535	234322975
chr2	234331863	234332064
chr2	234346292	234346564
chr2	234432862	234433821
chr2	234438779	234438977
chr2	234440490	234440696
chr2	234444239	234445144
chr2	234458508	234458708
chr2	234462716	234463404
chr2	234474462	234474544
chr2	234518404	234518514
chr2	234551442	234551724
chr2	234565077	234566240
chr2	234586986	234588517
chr2	234592277	234592749
chr2	234603618	234603993
chr2	234624323	234625065
chr2	234641217	234641968
chr20	33372541	33372685
chr20	33388877	33389564
chr20	33394070	33395374
chr20	33408015	33408172
chr20	33416921	33417771
chr20	33431071	33431750
chr20	33443717	33445096
chr20	33449425	33449954
chr20	33545526	33546048
chr20	33702006	33702068
chr20	33702069	33702134
chr20	33702135	33702739
chr20	33702740	33703126
chr20	33704950	33705452
chr20	33710906	33711251
chr20	33711252	33711392
chr20	33712975	33714223
chr20	33714224	33714755
chr20	33714756	33714914
chr20	33721517	33721874
chr20	33731691	33731816
chr20	33731817	33731897
chr20	33731898	33732496
chr20	33757991	33758912
chr20	33762321	33763187
chr20	33768708	33769031
chr20	33775697	33776355
chr20	33777791	33778154
chr20	33778155	33778422
chr20	33782979	33783076
chr20	33783077	33783609
chr20	33784979	33785492
chr20	33786077	33786730
chr20	33786854	33787737
chr20	33791272	33791416
chr20	33792187	33792342
chr20	33793965	33794047
chr20	33794048	33795660
chr20	33795661	33795786
chr20	33800421	33800529
chr21	32733504	32734253
chr21	32795434	32795489
chr21	32798329	32798625
chr21	32838407	32839177
chr21	32840329	32841166
chr21	32871434	32871656
chr21	32901477	32902380
chr21	32914608	32914756
chr21	32914757	32915198
chr21	32915643	32916271
chr21	32923274	32923709
chr21	32936959	32937533
chr21	32937534	32938890
chr21	32944559	32944815
chr21	32946800	32947172
chr21	32947173	32947530
chr21	32949057	32949302
chr21	32949983	32950291
chr21	32964867	32964989
chr21	32971728	32972287
chr21	32972952	32973929
chr21	32976364	32978362
chr21	32980049	32981206
chr21	32991118	32991636
chr21	32994885	32995466
chr21	32995467	32995979
chr21	32995980	32997558
chr21	33004585	33005149
chr21	33005150	33005506
chr21	33007325	33007948
chr21	33012343	33013124
chr21	33015886	33016018
chr21	33019242	33019858
chr21	33025066	33025416
chr21	33025440	33025930
chr21	33028971	33029574
chr21	33038148	33038973
chr21	33043849	33044191
chr21	33045074	33045980
chr21	33047755	33048415
chr21	33050838	33051316
chr21	33052960	33053434
chr21	33053435	33053817
chr21	33053818	33054023
chr21	33054669	33057144
chr21	33062160	33062576
chr21	33062577	33062968
chr21	33062969	33063965
chr21	33064140	33064641
chr21	33072116	33072894
chr21	33075694	33075978
chr21	33113966	33114447
chr21	33127657	33127975
chr21	33143249	33143489
chr21	33143490	33144057
chr21	33155887	33156161
chr21	33156162	33156564
chr21	33156565	33156887
chr21	33259337	33259522
chr21	33267192	33267630
chr21	33288376	33289106
chr21	33302856	33304224
chr21	33333139	33333798
chr21	33338716	33339211
chr21	33347829	33347916
chr21	33392281	33392866
chr21	33394728	33394945
chr21	33407125	33408196
chr21	33416711	33416788
chr21	33454869	33454947
chr21	33480403	33480465
chr21	33482919	33483127
chr21	33483128	33483290
chr21	33484650	33485282
chr21	33492406	33493404
chr21	33493405	33494086
chr21	33506247	33506861
chr21	33508988	33510046
chr21	33510049	33510757
chr21	33522669	33523517
chr21	33526406	33526907
chr21	33537579	33538625
chr21	33538646	33539186
chr21	33542889	33543213
chr21	33543553	33544322
chr21	33553737	33554691
chr21	33559633	33559697
chr21	33570488	33571410
chr21	33594679	33594747
chr21	33598716	33599255
chr21	33603379	33603717
chr21	33603718	33603950
chr21	33644776	33644896
chr21	33649402	33649847
chr21	33655311	33655794
chr21	33678775	33678887
chr21	33696008	33696496
chr21	33696497	33696553
chr21	33699437	33699499
chr21	33699500	33699706
chr21	33726245	33726368
chr21	33741456	33742138
chr21	33746117	33746451
chr21	33750244	33750557
chr21	33750607	33751059
chr21	33751060	33751127
chr21	33754669	33754762
chr21	33759560	33760634
chr21	33760635	33760731
chr21	33760732	33760943
chr21	33762297	33762476
chr21	33774836	33775327
chr21	33782492	33782945
chr21	33782946	33783393
chr21	33783394	33783498
chr21	33811042	33812779
chr21	33817224	33817655
chr21	33818243	33818303
chr21	33821722	33822630
chr21	33825077	33826137
chr21	33838636	33840217
chr21	33841029	33841615
chr21	33843114	33843604
chr21	33849447	33849719
chr21	33849720	33850089
chr21	33850090	33851591
chr21	33852676	33853376
chr21	33861023	33861433
chr21	33864727	33865004
chr21	33866766	33867721
chr21	33867779	33868417
chr21	33868937	33870022
chr21	33871701	33872842
chr21	33877509	33877998
chr21	33884052	33884138
chr21	33894126	33894285
chr21	33900019	33900182
chr21	33911115	33911504
chr21	33916340	33916791
chr21	33921586	33922381
chr21	33930196	33930970
chr21	33940346	33940555
chr21	33943107	33943210
chr21	33946894	33947024
chr21	33956312	33957656
chr21	33972738	33972892
chr21	33972893	33973861
chr21	33990188	33990391
chr21	33990392	33992383
chr21	33998570	33998966
chr21	34013926	34014136
chr21	34016696	34016795
chr21	34016796	34017269
chr21	34018023	34018627
chr21	34027576	34027936
chr21	34027975	34028544
chr21	34045982	34047134
chr21	34047979	34048329
chr21	34081570	34082115
chr21	34082116	34082487
chr21	34104403	34104761
chr21	34116624	34117242
chr21	34128188	34128430
chr21	34197085	34197274
chr21	34237091	34237579
chr21	34241075	34241178
chr21	34268456	34268543
chr21	34275951	34276167
chr21	34312537	34312879
chr21	34314910	34315223
chr21	34315890	34316534
chr21	34316535	34317014
chr21	34317015	34317431
chr21	34319436	34319503
chr21	34332600	34332700
chr21	34340723	34341348
chr21	39279246	39279581
chr21	39279582	39279782
chr21	39279783	39279916
chr21	39297537	39297832
chr21	39308631	39309387
chr21	39319511	39319624
chr21	39338393	39339040
chr21	39368189	39368710
chr21	39372175	39372681
chr21	39386069	39386240
chr21	39395313	39395736
chr21	39399205	39399802
chr21	39418125	39418228
chr21	39432183	39432492
chr21	39471123	39472256
chr21	39475256	39475948
chr21	39478463	39479170
chr21	39480275	39481481
chr21	39484948	39485550
chr21	39486383	39486706
chr21	39486707	39487419
chr21	39494807	39495715
chr21	39518501	39518631
chr21	39518632	39519122
chr21	39519123	39519388
chr21	39525482	39525805
chr21	39531271	39531812
chr21	39541323	39542002
chr21	39545749	39546217
chr21	39549240	39549593
chr21	39549594	39550228
chr21	39550229	39550431
chr21	39559985	39560457
chr21	39567590	39569326
chr21	39570047	39571357
chr21	39573641	39574295
chr21	39574316	39574588
chr21	39574589	39574998
chr21	39574999	39575183
chr21	39577522	39577980
chr21	39591946	39592392
chr21	39605646	39605723
chr21	39605762	39605920
chr21	39609474	39609560
chr21	39609561	39610183
chr21	39610184	39611239
chr21	39618929	39619377
chr21	39635792	39636566
chr21	39636659	39637034
chr21	39639988	39640224
chr21	39640225	39640978
chr21	39640979	39641426
chr21	39669323	39669654
chr21	39680961	39681476
chr21	39690516	39691207
chr21	39691254	39691588
chr21	39693563	39694414
chr21	39716617	39716760
chr21	39716761	39717403
chr21	39722098	39722347
chr21	39724724	39725258
chr21	39725646	39725772
chr21	39725773	39726285
chr21	39744247	39744317
chr22	30136487	30136828
chr22	30151309	30151411
chr22	30163613	30163800
chr22	30172952	30173627
chr22	30180713	30181353
chr22	30197670	30198219
chr22	30209706	30210386
chr22	30213091	30214546
chr22	30216785	30216994
chr22	30234124	30234199
chr22	30234200	30234685
chr22	30261701	30262374
chr22	30307634	30307707
chr22	30309567	30310765
chr22	30372245	30372923
chr22	30379057	30379563
chr22	30379564	30379672
chr22	30398913	30398998
chr22	30399320	30399736
chr22	30399737	30400725
chr22	30464495	30466042
chr22	30473411	30473614
chr22	30522419	30523021
chr22	30531944	30532322
chr22	30532323	30532692
chr22	30536047	30536116
chr22	30541883	30541991
chr22	30545990	30546093
chr22	30546648	30546809
chr22	30635143	30635206
chr22	30675982	30676194
chr22	30681806	30682288
chr22	30683331	30683742
chr22	30741695	30742356
chr22	30756045	30756576
chr22	30803108	30803992
chr22	30805086	30805214
chr22	30822655	30822715
chr22	30823299	30823364
chr22	30851142	30852127
chr22	30882047	30882560
chr22	30886543	30887557
chr22	30910141	30910259
chr22	30913729	30913838
chr22	30916769	30917903
chr22	30944491	30944574
chr22	30944575	30944952
chr22	30948063	30948174
chr22	30958175	30958498
chr22	30999678	31000016
chr22	31004473	31005388
chr22	31012473	31012701
chr22	31012702	31012849
chr22	31012850	31012971
chr22	31069912	31070229
chr22	31071300	31072291
chr22	31076316	31077389
chr22	31088945	31089859
chr22	31091239	31091862
chr22	31117758	31118720
chr22	31132182	31132746
chr22	31134741	31135341
chr22	31136635	31137230
chr22	31138768	31139458
chr22	31142040	31142994
chr22	31145844	31145928
chr22	31182881	31183425
chr22	31204450	31204512
chr22	31206971	31207675
chr22	31209735	31210287
chr22	31211629	31212304
chr22	31212886	31213406
chr22	31247811	31248630
chr22	31318794	31318899
chr22	31324793	31325284
chr22	31337137	31337234
chr22	31419526	31420049
chr22	31421003	31421241
chr22	31421242	31421452
chr22	31524995	31525096
chr22	31525599	31525754
chr22	31602797	31602899
chr22	31621083	31621206
chr22	31646061	31646465
chr22	31672768	31673005
chr22	31676603	31677051
chr22	31752854	31753035
chr22	31787356	31787851
chr22	31807559	31808746
chr22	31827391	31827468
chr4	118476197	118476292
chr4	118487075	118487459
chr4	118490241	118490321
chr4	118492415	118492817
chr4	118496562	118497126
chr4	118512564	118512961
chr4	118521915	118522659
chr4	118540414	118540579
chr4	118540580	118541246
chr4	118541247	118541333
chr4	118547318	118547853
chr4	118555061	118555394
chr4	118555395	118556009
chr4	118556010	118556239
chr4	118558837	118559300
chr4	118559301	118559614
chr4	118559615	118559748
chr4	118562856	118563079
chr4	118563080	118563363
chr4	118563364	118563628
chr4	118563629	118563761
chr4	118579460	118579654
chr4	118581548	118582337
chr4	118598684	118599329
chr4	118601511	118601822
chr4	118601823	118602500
chr4	118605458	118605724
chr4	118615906	118615992
chr4	118636352	118636492
chr4	118640399	118641033
chr4	118645882	118646035
chr4	118654542	118655094
chr4	118656657	118657405
chr4	118668213	118668695
chr4	118668744	118668849
chr4	118670972	118671135
chr4	118671136	118671554
chr4	118671555	118672451
chr4	118673365	118673977
chr4	118677501	118678135
chr4	118693429	118693810
chr4	118694173	118695747
chr4	118708145	118709419
chr4	118710433	118710962
chr4	118711971	118712631
chr4	118712632	118713129
chr4	118713130	118713993
chr4	118714619	118715391
chr4	118717228	118717670
chr4	118718657	118719044
chr4	118746715	118746919
chr4	118759824	118759913
chr4	118765196	118765638
chr4	118779525	118779925
chr4	118794491	118794871
chr4	118811823	118812226
chr4	118812227	118812559
chr4	118812560	118813315
chr4	118830561	118830830
chr4	118830831	118831360
chr4	118831361	118831543
chr4	118889126	118889264
chr4	118908657	118909597
chr4	118910397	118910527
chr4	118918808	118918969
chr4	118918970	118919255
chr4	118919256	118919920
chr4	118919938	118920664
chr4	118924041	118924644
chr4	118929535	118930187
chr4	118936164	118936958
chr4	118941134	118941296
chr4	118942288	118942769
chr4	118942770	118943126
chr4	118944629	118944840
chr4	118954876	118955079
chr5	55912309	55912412
chr5	55927339	55927729
chr5	55946077	55946490
chr5	55947545	55947955
chr5	55950870	55951334
chr5	55976199	55976284
chr5	56000269	56000373
chr5	56000374	56000441
chr5	56007914	56009151
chr5	56023334	56023920
chr5	56023960	56024850
chr5	56030736	56031085
chr5	56031338	56031561
chr5	56034773	56035074
chr5	56052315	56052431
chr5	56054782	56055132
chr5	56059913	56060297
chr5	56068791	56068923
chr5	56071757	56072169
chr5	56095247	56096021
chr5	56096022	56096106
chr5	56099259	56099694
chr5	56119494	56119665
chr5	56138114	56138425
chr5	56138426	56138478
chr5	56138479	56138566
chr5	56145100	56145475
chr5	56152823	56153347
chr5	56161709	56162787
chr5	56165005	56165363
chr5	56169621	56170261
chr5	56172047	56172442
chr5	56176461	56176998
chr5	56176999	56177988
chr5	56179207	56179355
chr5	56179356	56179411
chr5	56179412	56179721
chr5	56181178	56181712
chr5	56186577	56188627
chr5	56201147	56201647
chr5	56204122	56204189
chr5	56214787	56215841
chr5	56225431	56226870
chr5	56251651	56251780
chr5	56253716	56253817
chr5	56261760	56262575
chr5	56279716	56279848
chr5	56279949	56280293
chr5	56281559	56281686
chr5	56285354	56285638
chr5	56302537	56303145
chr5	56307897	56308329
chr5	56321041	56321280
chr5	56321281	56321368
chr5	56334171	56334236
chr5	56334237	56334309
chr5	56334310	56334460
chr5	131311679	131311974
chr5	131317335	131317439
chr5	131317440	131317910
chr5	131317911	131318062
chr5	131320463	131320858
chr5	131426656	131426783
chr5	131511780	131512056
chr5	131548717	131549283
chr5	131549321	131549404
chr5	131697747	131698837
chr5	131776579	131777385
chr5	131780286	131780741
chr5	131902892	131902953
chr5	131902954	131903415
chr5	131903416	131903496
chr5	131905281	131905993
chr5	131912956	131913493
chr5	131972954	131973032
chr5	131977671	131977889
chr5	131977890	131977999
chr5	131993438	131993622
chr5	131995472	131995969
chr5	132066470	132066686
chr5	132066687	132067385
chr5	132067386	132068460
chr5	132079633	132079749
chr5	132089280	132089385
chr5	132089415	132089961
chr5	132098973	132099062
chr5	132173077	132173139
chr5	132173140	132173595
chr5	132202296	132202362
chr5	132238655	132238720
chr5	132254114	132254451
chr5	132264189	132264322
chr5	132268331	132268670
chr5	141891478	141892445
chr5	141944382	141945298
chr5	142048054	142048112
chr5	142052168	142052832
chr5	142103187	142103864
chr5	142106230	142106307
chr5	142106308	142106585
chr5	142106586	142107621
chr5	142107622	142108090
chr5	142108091	142108190
chr5	142115515	142115922
chr5	142115923	142116059
chr5	142118282	142118491
chr5	142118863	142119581
chr5	142119582	142119690
chr5	142119691	142120207
chr5	142126041	142126766
chr5	142133287	142133973
chr5	142133974	142134127
chr5	142136853	142137430
chr5	142138022	142139250
chr5	142157056	142158189
chr5	142158390	142158876
chr5	142162359	142162794
chr5	142162823	142163357
chr5	142168042	142168103
chr5	142168104	142168414
chr5	142168415	142168774
chr5	142174239	142174384
chr5	142185535	142185911
chr5	142186889	142187182
chr5	142189556	142189840
chr5	142189841	142190555
chr5	142190556	142190865
chr5	142194729	142194818
chr5	142196750	142197690
chr5	142201084	142201848
chr5	142206374	142206770
chr5	142208435	142208514
chr5	142221573	142222511
chr5	142222577	142222843
chr5	142225880	142226267
chr5	142226268	142226889
chr5	142238749	142239433
chr5	142268572	142269186
chr5	142269187	142269544
chr5	142269545	142269728
chr5	142281206	142282130
chr5	142283018	142283594
chr5	142291765	142292291
chr5	142292292	142292592
chr5	142301448	142301970
chr5	142313865	142314386
chr5	142323479	142323989
chr5	142325601	142325824
chr5	142332007	142332115
chr5	142333671	142334183
chr5	142361968	142363479
chr5	142374791	142375066
chr6	41469225	41469844
chr6	41742868	41743077
chr6	41743078	41743166
chr6	41743167	41743416
chr6	41826782	41827355
chr6	41866394	41866573
chr6	41886253	41886969
chr6	41889632	41890374
chr6	41890375	41890462
chr6	41890463	41890824
chr6	73806621	73806874
chr6	73806875	73807065
chr6	73807066	73808422
chr6	73826044	73826239
chr6	73843912	73844233
chr6	73848526	73849319
chr6	73871456	73872161
chr6	73877995	73878751
chr6	73883602	73883690
chr6	73897334	73897541
chr6	73910532	73910945
chr6	73920151	73920974
chr6	73930836	73931347
chr6	73936309	73938980
chr6	73944223	73945203
chr6	73956509	73956681
chr6	73961919	73962902
chr6	73963332	73963454
chr6	73963534	73963632
chr6	73985359	73985598
chr6	73985599	73985926
chr6	73985927	73986645
chr6	73988491	73988876
chr6	74000739	74001082
chr6	74011394	74011923
chr6	74015939	74016019
chr6	74016570	74017133
chr6	74017134	74017240
chr6	74043945	74044000
chr6	74049853	74050062
chr6	74051144	74051660
chr6	74057922	74058155
chr6	74103649	74103900
chr6	74103901	74104231
chr6	74104232	74104335
chr6	74169502	74169615
chr6	74172923	74173450
chr6	74191021	74191237
chr6	74191238	74191732
chr6	74192835	74193629
chr6	74217494	74217584
chr6	74229790	74229945
chr6	74236531	74236601
chr6	74245976	74246160
chr6	74246161	74246601
chr6	74246602	74246689
chr6	74251523	74251606
chr6	74258252	74258887
chr6	74275296	74275972
chr6	74283736	74284304
chr6	74284305	74284483
chr6	74284484	74286206
chr6	108378491	108378657
chr6	108378658	108378876
chr6	108379942	108380250
chr6	108380251	108380360
chr6	108384342	108384477
chr6	108384478	108385429
chr6	108388392	108388604
chr6	108430361	108430466
chr6	108458242	108458797
chr6	108470962	108471510
chr6	108482456	108483077
chr6	108488931	108489302
chr6	108491961	108492745
chr6	108497207	108497749
chr6	108517274	108517997
chr6	108568710	108569213
chr6	108570559	108571431
chr6	108573099	108573171
chr6	108573172	108573358
chr6	108573359	108573511
chr6	108606762	108606957
chr6	108613043	108613256
chr6	108616148	108616238
chr6	108635543	108636330
chr6	108641205	108641578
chr6	108641579	108642102
chr6	108642103	108642430
chr6	108650452	108651010
chr6	108654736	108655738
chr6	108660807	108661194
chr6	108678992	108680589
chr6	108708393	108708664
chr6	108710508	108710604
chr6	108713129	108713365
chr6	108713366	108713666
chr6	108719650	108719814
chr6	108719815	108720062
chr6	108720063	108720506
chr6	108732218	108733776
chr6	108770933	108771854
chr6	108785944	108786366
chr6	108787751	108788478
chr6	108788479	108788749
chr6	108790675	108790867
chr6	108790868	108791523
chr6	108791524	108793710
chr6	108793980	108794429
chr6	108811243	108811854
chr6	108815581	108815985
chr6	108815986	108816102
chr6	108820695	108820788
chr6	108822687	108823252
chr6	108829489	108829569
chr6	108829570	108830064
chr6	108847321	108848536
chr6	108849689	108849886
chr6	108849988	108850553
chr6	108862682	108862777
chr6	132223126	132223557
chr6	132226777	132227003
chr6	132227004	132227178
chr6	132227179	132227393
chr6	132230787	132231176
chr6	132252898	132253487
chr6	132253488	132253657
chr6	132280206	132280288
chr6	132310661	132311273
chr6	132320150	132320517
chr6	132323282	132323869
chr6	132340848	132341928
chr6	132345417	132346174
chr6	132374267	132375680
chr6	132389361	132389674
chr6	132395850	132396343
chr6	132399273	132400255
chr6	132402524	132402738
chr6	132405342	132406023
chr6	132409191	132409416
chr6	132421270	132422308
chr6	132428605	132428847
chr6	132430663	132430791
chr6	132440644	132441022
chr6	132442363	132442945
chr6	132442946	132443523
chr6	132443524	132444046
chr6	132445255	132446632
chr6	132460923	132461919
chr6	132465240	132465706
chr6	132468846	132469076
chr6	132472187	132472285
chr6	132479265	132479570
chr6	132485942	132486336
chr6	132486337	132486529
chr6	132494106	132494190
chr6	132494238	132494339
chr6	132501272	132501688
chr6	132509079	132509562
chr6	132515939	132516372
chr6	132526295	132526830
chr6	132530159	132530347
chr6	132530348	132530565
chr6	132556782	132557468
chr6	132581985	132582715
chr6	132583804	132584311
chr6	132598399	132599154
chr6	132600352	132600748
chr6	132625796	132626521
chr6	132627900	132627963
chr6	132632121	132632811
chr6	132634261	132634471
chr6	132652206	132652782
chr6	132654417	132654587
chr6	132654588	132655482
chr6	132655483	132656081
chr6	132658278	132658807
chr6	132664941	132665072
chr6	132678323	132678863
chr6	132684131	132685542
chr6	132688792	132688879
chr6	132688921	132689023
chr6	132689984	132690092
chr6	132690093	132690328
chr6	132690329	132690586
chr6	132710895	132711349
chr7	26927274	26927446
chr7	26935417	26935731
chr7	26953047	26953440
chr7	26956462	26957325
chr7	26969977	26970531
chr7	26982839	26982906
chr7	26988782	26989816
chr7	26998841	26999349
chr7	27028038	27028114
chr7	27031566	27033126
chr7	27038384	27038832
chr7	27038833	27039070
chr7	27039071	27039265
chr7	27046901	27047063
chr7	27052904	27053369
chr7	27077848	27078582
chr7	27106459	27106581
chr7	27106582	27107147
chr7	27107148	27107254
chr7	27108792	27109276
chr7	27118617	27119243
chr7	27140647	27140815
chr7	27140856	27142598
chr7	27147778	27148189
chr7	27176903	27177091
chr7	27203611	27204557
chr7	27230309	27230476
chr7	27266401	27267214
chr7	27295154	27295285
chr7	27296207	27296473
chr7	27311324	27311810
chr7	27321372	27321775
chr7	27343710	27344115
chr7	27345885	27346421
chr7	27360889	27361316
chr7	27361374	27361572
chr7	27364726	27365195
chr7	27370437	27370623
chr7	27373363	27373471
chr7	27381935	27382640
chr7	89627468	89628634
chr7	89628635	89629493
chr7	89630298	89630757
chr7	89640353	89640686
chr7	89645476	89645778
chr7	89646883	89647720
chr7	89677058	89677513
chr7	89689572	89689751
chr7	89693588	89693801
chr7	89693802	89694016
chr7	89694017	89694740
chr7	89714240	89714393
chr7	89730446	89731022
chr7	89733833	89733984
chr7	89738650	89738858
chr7	89743303	89744093
chr7	89771171	89772631
chr7	89774274	89774347
chr7	89790440	89790493
chr7	89790494	89790971
chr7	89798571	89799789
chr7	89809791	89810515
chr7	89811912	89813187
chr7	89814386	89814720
chr7	89814721	89814994
chr7	89814995	89815101
chr7	89819797	89820160
chr7	89820161	89820354
chr7	89820466	89820982
chr7	89820983	89821863
chr7	89821864	89822488
chr7	89822489	89822802
chr7	89841400	89841554
chr7	89844557	89845540
chr7	89855874	89855984
chr7	89857524	89857820
chr7	89857821	89858442
chr7	89860617	89861164
chr7	89868816	89868893
chr7	89871908	89872118
chr7	89872640	89872963
chr7	89872964	89873046
chr7	89882158	89883311
chr7	89912323	89912484
chr7	89912485	89912602
chr7	89912603	89912689
chr7	89939078	89939163
chr7	89943763	89944081
chr7	89944082	89944181
chr7	89944213	89944670
chr7	89945746	89946540
chr7	89950774	89951908
chr7	89956612	89956735
chr7	89956736	89957305
chr7	89959416	89959995
chr7	89960605	89960788
chr7	89975588	89975672
chr7	89978145	89978257
chr7	89978395	89978751
chr7	89983851	89984330
chr7	89985151	89986058
chr7	89986059	89986678
chr7	90001734	90002851
chr7	90004767	90004829
chr7	90005664	90005863
chr7	90027767	90027893
chr7	90030501	90030952
chr7	90030953	90031028
chr7	90031029	90031609
chr7	90036648	90037105
chr7	90065131	90065255
chr7	90065256	90065942
chr7	90066286	90066535
chr7	90067996	90068936
chr7	90070094	90070430
chr7	90077208	90077597
chr7	90078181	90078942
chr7	90078961	90079396
chr7	90082399	90082726
chr7	90082727	90083068
chr7	90083069	90083211
chr7	90084194	90084452
chr7	90084453	90085109
chr7	90086063	90086211
chr7	90086212	90086399
chr7	90086400	90086590
chr7	90089527	90090517
chr7	90101182	90101338
chr7	90126290	90127045
chr7	90132782	90133286
chr7	90144149	90144665
chr7	90153531	90154520
chr7	90156985	90157520
chr7	90159350	90159509
chr7	90164462	90165006
chr7	90169840	90170412
chr7	90175410	90175683
chr7	90183440	90183714
chr7	90186959	90187032
chr7	90193767	90194088
chr7	90207974	90208061
chr7	90208062	90208679
chr7	90212545	90212975
chr7	90212976	90213670
chr7	90213671	90213780
chr7	90231265	90231972
chr7	90236160	90236588
chr7	90239176	90239638
chr7	90241650	90241999
chr7	90242000	90242653
chr7	90242654	90242803
chr7	90263531	90263680
chr7	90268391	90268522
chr7	90268523	90268636
chr7	90268637	90269063
chr7	90285785	90286357
chr7	90286398	90286492
chr7	90289072	90289197
chr7	90290344	90291116
chr7	90295157	90295574
chr7	90301072	90301632
chr7	90323564	90324376
chr7	90331317	90331607
chr7	90331755	90332139
chr7	90332140	90333165
chr7	90333221	90333606
chr7	90334242	90334445
chr7	90344048	90344553
chr7	90361835	90362423
chr7	90365251	90365575
[truncated: 852 more rows]
