# Supplementary material for: Multivariate Hawkes process models of the occurrence of regulatory elements
Source: BMC Bioinformatics. 2010 Sep 9;11:456. doi: 10.1186/1471-2105-11-456 (PMC2949889; doi:10.1186/1471-2105-11-456)
Supplement: Additional file 4 — ENCODE pilot data - hr02. Affymetrix ChIP-chip sites for the ENCODE pilot project to time hr02 with chromosome number, start position and end position for the enriched regions. [file 1471-2105-11-456-S4.ZIP › encodeAffyChIpHl60SitesHr02/encodeAffyChIpHl60SitesPu1Hr02.txt]

chr1	149438743	149439579
chr1	149446945	149447438
chr1	149477201	149477812
chr1	149477813	149477933
chr1	149477934	149478319
chr1	149565123	149565612
chr1	149595775	149596690
chr1	149689858	149690271
chr1	149852215	149853414
chr1	149878542	149879272
chr1	149879273	149879456
chr1	149896120	149896243
chr1	149899043	149899362
chr1	149899363	149899744
chr1	149899745	149900075
chr1	149900845	149901149
chr1	149901150	149901403
chr10	55237687	55237875
chr11	1838240	1838908
chr11	2020477	2020949
chr11	4983617	4984035
chr11	4992805	4993007
chr11	5083091	5083750
chr11	5234770	5235477
chr11	5419404	5420317
chr11	5478762	5479028
chr11	5482224	5482991
chr11	5669416	5670047
chr11	64164398	64164707
chr11	64164708	64165235
chr11	64165236	64165845
chr11	64228779	64228864
chr11	64296174	64296573
chr11	116055881	116056307
chr11	116119657	116120358
chr11	116234496	116234586
chr11	116288697	116289387
chr11	116298725	116298792
chr11	116304243	116304452
chr11	116362557	116362818
chr11	116450205	116450260
chr11	130672884	130673096
chr11	130695890	130695956
chr11	130717710	130717792
chr11	130855613	130855893
chr11	130855922	130855983
chr11	130935243	130935816
chr12	38737981	38738325
chr12	38817343	38817832
chr12	38848813	38849197
chr12	38889979	38890413
chr12	38896348	38896845
chr12	38902891	38903115
chr12	38943481	38943765
chr12	38994777	38995104
chr12	39095725	39095906
chr13	29426654	29426895
chr13	29496597	29496745
chr13	29579182	29579413
chr13	29591778	29592523
chr13	29598145	29598267
chr13	29645524	29645581
chr13	29645582	29646067
chr13	29647328	29648093
chr13	29744573	29744990
chr13	29775973	29776338
chr13	29782642	29783559
chr13	29786199	29786280
chr13	29786281	29786361
chr13	112393855	112394588
chr13	112405768	112405973
chr13	112452106	112452533
chr13	112452534	112452813
chr13	112459687	112459768
chr13	112639657	112639760
chr13	112769768	112771756
chr14	52969518	52970404
chr14	52971608	52971719
chr14	52976406	52976500
chr14	52976524	52976588
chr14	52979335	52979395
chr14	53088427	53088609
chr14	53120058	53120386
chr14	53139191	53139404
chr14	53308521	53308927
chr14	53416266	53417464
chr14	53420284	53420747
chr14	98485864	98485952
chr14	98572654	98572941
chr14	98579883	98579963
chr14	98611879	98612160
chr14	98715095	98715242
chr14	98802588	98802714
chr14	98926241	98926757
chr14	98940959	98941229
chr15	41528705	41529351
chr15	41529352	41529770
chr15	41535280	41536092
chr15	41668124	41668592
chr15	41670093	41670256
chr15	41676461	41677240
chr15	41678770	41679143
chr15	41719640	41720448
chr15	41720561	41720953
chr15	41725633	41727260
chr15	41735505	41736279
chr15	41760490	41761396
chr15	41767956	41768424
chr15	41769925	41770088
chr15	41776121	41777038
chr15	41778830	41779104
chr15	41780659	41780794
chr15	41823259	41824272
chr15	41826724	41827229
chr15	41885626	41886066
chr15	41888037	41888476
chr15	41889127	41889699
chr15	41892225	41892803
chr15	41940308	41941678
chr16	376985	377237
chr16	418977	419352
chr16	25876015	25876238
chr16	25887954	25888107
chr16	25935072	25935140
chr16	25950518	25951598
chr16	26185093	26185144
chr16	26254408	26254645
chr16	60834366	60834964
chr16	60842793	60843367
chr16	60847173	60847257
chr16	60908346	60908833
chr16	61235166	61235236
chr16	61283792	61284167
chr16	61326039	61326173
chr18	24111620	24112227
chr18	24192383	24193044
chr18	59465400	59466307
chr18	59483162	59483384
chr18	59484588	59485383
chr18	59518414	59519432
chr18	59542114	59542185
chr18	59558132	59558213
chr18	59628782	59629267
chr18	59641282	59641354
chr18	59642105	59642169
chr18	59650016	59650311
chr18	59652375	59652499
chr18	59686722	59686803
chr18	59698646	59699692
chr18	59702545	59703100
chr18	59707888	59708321
chr18	59708322	59709048
chr18	59709049	59709195
chr18	59748555	59748792
chr18	59748793	59749135
chr18	59749136	59749578
chr18	59755657	59756114
chr18	59756115	59756233
chr18	59756234	59756575
chr18	59784943	59785790
chr18	59786634	59787051
chr18	59793249	59793597
chr18	59793598	59793955
chr18	59793956	59794440
chr18	59797892	59798324
chr18	59798325	59798535
chr18	59798987	59799525
chr18	59847841	59848001
chr18	59856790	59857273
chr18	59901253	59901562
chr18	59903990	59904079
chr19	59403467	59404380
chr19	59547018	59547551
chr19	59550377	59550987
chr19	59690948	59691079
chr19	59805830	59806113
chr19	59864342	59864667
chr19	59939645	59940017
chr19	59944784	59945518
chr19	59945519	59945592
chr19	59945593	59946909
chr19	59950429	59951169
chr19	59951801	59952791
chr19	59961418	59963637
chr19	59976290	59978343
chr19	59983029	59984114
chr19	59986453	59986666
chr19	59991029	59991552
chr19	59991553	59991969
chr19	59991970	59992484
chr19	59992485	59993078
chr19	59993079	59993475
chr19	59995842	59995900
chr19	59995901	59996822
chr19	60023302	60024109
chr2	51598997	51599472
chr2	51610943	51611095
chr2	51856929	51857000
chr2	118031985	118032476
chr2	118088393	118088539
chr2	118149286	118149614
chr2	118213962	118214248
chr2	118506585	118507416
chr2	220119130	220119725
chr2	220171714	220172026
chr2	220249357	220249919
chr2	220346015	220347013
chr2	220411938	220412016
chr2	220417727	220418205
chr2	220426620	220427273
chr2	220428446	220429024
chr2	234194031	234194255
chr2	234194256	234195104
chr2	234212632	234213550
chr2	234245454	234246258
chr2	234321948	234322975
chr2	234433369	234433645
chr2	234440636	234440723
chr2	234445017	234445502
chr2	234483526	234484125
chr20	33721464	33721598
chr20	33721622	33721850
chr20	33731817	33732647
chr20	33794471	33795633
chr21	32914608	32914716
chr21	32915911	32916271
chr21	32995804	32996856
chr21	33143790	33143915
chr21	33155887	33156506
chr21	33390433	33391069
chr21	33392404	33392913
chr21	33464407	33464905
chr21	33483249	33484107
chr21	33492087	33492517
chr21	33492518	33493383
chr21	33493384	33493722
chr21	33498772	33499248
chr21	33499277	33500182
chr21	33501385	33501760
chr21	33506027	33506373
chr21	33506374	33506861
chr21	33509254	33510757
chr21	33538604	33538970
chr21	33538971	33539448
chr21	33593491	33593659
chr21	33599595	33599893
chr21	33678775	33678887
chr21	33682128	33682808
chr21	33696008	33696475
chr21	33808502	33809303
chr21	33809899	33810533
chr21	33956291	33956395
chr21	34027937	34028413
chr21	34232581	34233916
chr21	34241118	34241178
chr21	34256028	34256566
chr21	34267936	34268561
chr21	34270222	34270920
chr21	34273180	34273557
chr21	34288310	34288476
chr21	34316929	34317283
chr21	34317284	34317639
chr21	39388170	39388377
chr21	39388378	39388900
chr21	39388901	39388985
chr21	39470278	39470382
chr21	39610865	39611373
chr21	39636363	39636894
chr22	30216215	30216458
chr22	30216459	30217308
chr22	30258095	30258588
chr22	30297798	30297860
chr22	30306845	30306973
chr22	30379167	30379672
chr22	30441091	30441323
chr22	30474786	30474958
chr22	30522402	30522621
chr22	30522622	30523021
chr22	30651475	30651579
chr22	30756291	30756817
chr22	30835334	30835397
chr22	30874443	30874666
chr22	30882047	30882560
chr22	30886359	30887344
chr22	30908097	30908557
chr22	30948063	30948174
chr22	30974742	30974937
chr22	31091691	31091862
chr22	31142599	31142952
chr22	31182806	31183475
chr22	31361065	31361554
chr22	31392980	31393453
chr22	31438467	31438941
chr22	31625144	31625645
chr4	118923632	118923709
chr5	56176854	56177623
chr5	131308141	131308248
chr5	131778040	131778293
chr5	131818826	131819258
chr5	141891388	141891879
chr5	141941442	141941509
chr5	141976554	141976747
chr5	142052188	142052663
chr5	142112661	142113605
chr5	142118282	142118885
chr5	142125980	142126240
chr5	142139143	142139230
chr5	142154683	142155645
chr5	142157803	142158189
chr5	142158190	142158673
chr5	142166620	142166760
chr5	142166761	142166894
chr5	142174239	142174363
chr5	142176093	142176162
chr5	142194671	142194818
chr5	142196395	142196749
chr5	142196750	142197046
chr5	142197047	142197690
chr5	142199490	142199542
chr5	142205448	142206753
chr5	142221825	142222166
chr5	142226697	142227401
chr5	142236564	142236693
chr5	142261719	142262090
chr5	142269145	142269515
chr5	142275421	142275788
chr5	142281620	142281898
chr5	142285116	142285711
chr5	142288994	142289506
chr5	142294494	142294760
chr5	142325538	142325782
chr5	142361926	142362047
chr5	142362048	142362547
chr5	142362548	142363034
chr6	41583249	41583446
chr6	74044344	74044430
chr6	74103761	74103900
chr6	74172812	74172924
chr6	74217518	74217603
chr6	74217604	74217768
chr6	74284285	74284483
chr6	74285406	74285813
chr6	108384478	108385387
chr6	108410872	108410976
chr6	108520203	108520385
chr6	108560001	108560333
chr6	108569947	108570311
chr6	108635560	108635751
chr6	108829528	108830040
chr6	108847936	108848240
chr6	132226918	132227503
chr6	132246971	132247096
chr6	132325589	132325895
chr6	132384922	132384987
chr6	132440644	132440981
chr6	132442977	132443658
chr6	132508194	132508528
chr6	132600503	132600630
chr6	132611103	132611347
chr6	132611348	132611797
chr6	132652714	132652782
chr6	132688700	132689426
chr7	26989001	26989711
chr7	27038526	27039070
chr7	27072325	27072574
chr7	27097372	27097769
chr7	27207370	27208087
chr7	27256985	27257193
chr7	27264181	27264280
chr7	27266057	27266537
chr7	27301065	27301422
chr7	27330365	27330859
chr7	27345792	27346401
chr7	27365194	27365774
chr7	27378719	27379989
chr7	27406203	27406541
chr7	27406542	27406706
chr7	27406707	27406894
chr7	27412019	27412155
chr7	89875778	89875886
chr7	90027767	90027917
chr7	90030666	90030931
chr7	90155998	90156328
chr7	90287944	90288241
chr7	90301121	90301208
chr7	90483253	90483437
chr7	90608781	90608898
chr7	113995625	113995806
chr7	114089495	114090087
chr7	114260316	114260731
chr7	114344353	114345041
chr7	114361908	114362194
chr7	114368564	114369505
chr7	114450307	114450737
chr7	114450738	114451171
chr7	114451172	114451275
chr7	115732931	115733033
chr7	115912158	115912371
chr7	116015888	116015980
chr7	116046377	116046872
chr7	116128255	116128666
chr7	116382221	116382495
chr7	116406527	116407214
chr7	116437187	116437370
chr7	116637127	116637641
chr7	116914585	116914695
chr7	117046378	117046489
chr7	117109532	117109640
chr7	117200633	117201415
chr7	117203504	117203860
chr7	117219207	117220220
chr7	117220221	117220316
chr7	117223076	117223575
chr7	117404371	117404542
chr7	125952370	125952949
chr7	126303613	126304494
chr7	126333142	126333249
chr7	126465568	126465743
chr7	126580163	126580339
chr7	126580340	126581266
chr7	126974961	126975105
chr7	127021196	127022197
chr8	118905757	118905824
chr8	118979334	118979455
chr8	118987600	118988653
chr8	119160000	119160147
chr8	119172263	119172853
chr8	119188273	119189029
chr8	119189836	119189962
chr8	119189963	119190680
chr8	119360663	119360789
chr8	119360790	119361630
chr8	119361631	119361925
chr9	130758202	130758712
chr9	130768212	130768472
chr9	130783752	130783879
chr9	130916998	130917224
chr9	131157236	131157303
chrX	122840101	122840163
chrX	122840164	122840244
chrX	122865788	122865941
chrX	122923807	122924375
chrX	122925354	122925675
chrX	123012452	123012871
chrX	153459994	153460522
chrX	153506805	153507333
chrX	153513823	153513917
chrX	153599663	153600021
chrX	153600022	153600631
chrX	153646830	153646960
chrX	153665494	153666086
chrX	153811700	153812026
chrX	153928358	153928817
chrX	153954792	153954972
