# Supplementary material for: Multivariate Hawkes process models of the occurrence of regulatory elements
Source: BMC Bioinformatics. 2010 Sep 9;11:456. doi: 10.1186/1471-2105-11-456 (PMC2949889; doi:10.1186/1471-2105-11-456)
Supplement: Additional file 4 — ENCODE pilot data - hr02. Affymetrix ChIP-chip sites for the ENCODE pilot project to time hr02 with chromosome number, start position and end position for the enriched regions. [file 1471-2105-11-456-S4.ZIP › encodeAffyChIpHl60SitesHr02/encodeAffyChIpHl60SitesRaraHr02.txt]

chr1	149550727	149551000
chr1	149551001	149551085
chr1	149591419	149591700
chr10	55307363	55307430
chr10	55420150	55420236
chr11	1789027	1789099
chr11	116360701	116360800
chr11	116360801	116360864
chr11	116360865	116361248
chr12	38896726	38896871
chr12	38984118	38984297
chr13	112452014	112452100
chr13	112452101	112452533
chr13	112452534	112452719
chr13	112489616	112489760
chr13	112489761	112489906
chr13	112489907	112492573
chr14	53103033	53103354
chr14	98611798	98611854
chr14	98611855	98612671
chr15	41671065	41671558
chr15	41720356	41720485
chr15	41770897	41771390
chr15	41826971	41827118
chr15	41892225	41892346
chr16	25887954	25888107
chr16	25950674	25951105
chr16	25951150	25951354
chr16	61235117	61235185
chr18	59475946	59476127
chr18	59484670	59485383
chr18	59641862	59642106
chr18	59686787	59686882
chr18	59708322	59708639
chr18	59708684	59709134
chr18	59711509	59711605
chr18	59713406	59713472
chr18	59748555	59748792
chr18	59748793	59749049
chr18	59749050	59749135
chr18	59749136	59749286
chr18	59749287	59749597
chr18	59797342	59797462
chr18	59797463	59797891
chr18	59797963	59798494
chr18	59798495	59799092
chr19	59403468	59403562
chr19	59403563	59404311
chr19	59977688	59978545
chr19	59992522	59992738
chr19	59995901	59996802
chr20	33775717	33775834
chr20	33795009	33795660
chr21	33007325	33007948
chr21	33143667	33143809
chr21	33492539	33493383
chr21	33493384	33493442
chr21	33493443	33493582
chr21	33506540	33506861
chr21	33509093	33509914
chr21	33509915	33510382
chr21	33510383	33510757
chr21	33559609	33559697
chr21	33603816	33603988
chr21	33676618	33676705
chr21	33688383	33688593
chr21	33696029	33696118
chr21	33696119	33696473
chr21	33696474	33696882
chr21	33696920	33696979
chr21	33750702	33750778
chr21	33973126	33973717
chr21	34314848	34315172
chr21	34316535	34317493
chr21	39388789	39388900
chr21	39636614	39637034
chr22	30379078	30379672
chr4	118581429	118581549
chr4	118645362	118645862
chr5	132267931	132267995
chr5	132268060	132268285
chr5	142186207	142186998
chr5	142226739	142226935
chr5	142361574	142361925
chr5	142361926	142362276
chr5	142362277	142362909
chr5	142362910	142363174
chr6	73985558	73985737
chr6	74103649	74103729
chr6	74103730	74103900
chr6	74103901	74104335
chr6	74217494	74217584
chr6	74249923	74250021
chr6	74285149	74286248
chr6	108384524	108385145
chr6	132460991	132461085
chr7	27038526	27038710
chr7	27107146	27107315
chr7	89765346	89765975
chr7	89821731	89821924
chr7	90358788	90359043
chr7	90365729	90365915
chr7	90384048	90384269
chr7	113866801	113867229
chr7	113873266	113873418
chr7	113950663	113951062
chr7	114302075	114302172
chr7	114571899	114572077
chr7	115639280	115640264
chr7	115787689	115787753
chr7	115908134	115908402
chr7	115934164	115934545
chr7	116294423	116294784
chr7	116463549	116463659
chr7	116795572	116796117
chr7	125914095	125914385
chr7	126047711	126048184
chr7	126127968	126128136
chr7	126128137	126128487
chr7	126575416	126575525
chr9	130860562	130860576
chrX	122685566	122685765
chrX	122923965	122924305
chrX	122924306	122924466
chrX	122924467	122924895
chrX	122924896	122925018
chrX	122930517	122931156
chrX	123043216	123043630
chrX	153129606	153129819
chrX	153459542	153460153
chrX	153507174	153507785
chrX	153600486	153600611
