# Supplementary material for: Multivariate Hawkes process models of the occurrence of regulatory elements
Source: BMC Bioinformatics. 2010 Sep 9;11:456. doi: 10.1186/1471-2105-11-456 (PMC2949889; doi:10.1186/1471-2105-11-456)
Supplement: Additional file 4 — ENCODE pilot data - hr02. Affymetrix ChIP-chip sites for the ENCODE pilot project to time hr02 with chromosome number, start position and end position for the enriched regions. [file 1471-2105-11-456-S4.ZIP › encodeAffyChIpHl60SitesHr02/encodeAffyChIpHl60SitesRnapHr02.txt]

chr1	149428407	149429501
chr1	149436925	149438389
chr1	149438411	149439817
chr1	149493540	149494326
chr1	149520537	149520721
chr1	149522907	149523801
chr1	149564701	149565371
chr1	149565372	149567525
chr1	149568070	149568539
chr1	149585385	149585590
chr1	149585591	149586986
chr1	149586987	149587047
chr1	149638378	149640400
chr1	149640468	149640646
chr1	149851767	149851998
chr1	149851999	149852992
chr10	55425720	55426039
chr10	55592444	55592791
chr10	55636763	55637291
chr11	1838240	1838540
chr11	1862946	1863878
chr11	1926050	1926637
chr11	64022286	64022770
chr11	64176662	64177661
chr11	64248692	64249875
chr11	64250861	64251457
chr11	64264702	64265539
chr11	64267818	64268641
chr11	64269182	64269388
chr11	64269389	64269799
chr11	64285905	64286358
chr11	64286359	64286536
chr11	64286537	64286987
chr11	64298308	64298711
chr11	64301020	64301866
chr11	64302524	64303347
chr11	64327627	64327745
chr11	64327746	64328398
chr11	64333479	64334126
chr11	64403075	64403550
chr11	64403551	64403634
chr11	64403635	64403881
chr11	64440260	64440813
chr11	116119619	116119759
chr11	116119760	116119814
chr11	116149167	116149462
chr11	116149463	116149749
chr11	116149750	116149994
chr11	116163826	116164140
chr11	116362557	116362702
chr12	38656104	38656209
chr12	38770561	38770985
chr12	38781875	38782172
chr12	38810947	38811484
chr12	38848929	38849049
chr12	38917322	38917880
chr12	39059494	39059847
chr12	39116484	39116759
chr13	29843835	29844686
chr13	29866769	29867270
chr13	29867271	29867705
chr13	29881345	29881817
chr13	112452075	112452157
chr13	112452158	112452931
chr13	112489171	112490597
chr13	112490598	112491675
chr13	112491676	112492258
chr13	112492259	112492913
chr14	53120036	53120204
chr14	53190716	53190797
chr14	98610993	98611359
chr14	98611360	98611797
chr14	98611798	98612380
chr14	98612381	98612671
chr14	98735206	98735657
chr14	98939278	98939504
chr15	41572121	41572703
chr15	41668259	41668408
chr15	41668450	41670256
chr15	41671030	41671905
chr15	41767956	41768111
chr15	41768112	41768214
chr15	41768282	41770088
chr15	41770862	41771737
chr15	41826833	41827077
chr15	41871043	41871640
chr15	41871660	41872899
chr15	41872900	41874292
chr15	41875581	41876254
chr15	41879476	41879790
chr15	41879791	41880407
chr15	41880408	41880942
chr15	41880943	41881404
chr15	41892225	41892306
chr15	41903487	41903615
chr15	41903616	41904554
chr15	41904555	41904794
chr15	41906424	41906997
chr16	17988	18047
chr16	41644	42091
chr16	48988	49158
chr16	71393	72447
chr16	73784	73915
chr16	113580	113688
chr16	113711	114221
chr16	114222	114306
chr16	225076	225698
chr16	376835	377237
chr16	390908	391059
chr16	497559	497913
chr16	25807987	25808457
chr16	60973397	60973883
chr16	61025590	61025944
chr16	61107377	61107607
chr16	61215148	61215417
chr16	61283959	61284151
chr16	61290268	61291034
chr18	59688318	59688378
chr18	59708322	59708480
chr18	59708481	59708599
chr18	59708600	59708816
chr18	59708817	59709330
chr18	59710429	59710941
chr18	59713007	59713099
chr18	59713100	59713251
chr18	59713252	59713451
chr18	59713452	59713840
chr18	59713841	59713946
chr18	59721962	59722691
chr18	59726029	59726335
chr18	59726360	59727045
chr18	59727046	59727108
chr18	59727109	59727337
chr18	59748617	59749135
chr18	59749136	59749558
chr18	59787342	59787548
chr18	59788647	59789247
chr18	59789248	59790263
chr18	59793249	59793513
chr18	59793514	59793889
chr18	59797892	59798175
chr18	59798199	59798494
chr18	59798495	59799009
chr18	59799010	59799525
chr18	59799526	59799695
chr19	59310296	59311064
chr19	59396324	59397379
chr19	59397380	59398821
chr19	59398822	59399122
chr19	59399123	59399764
chr19	59402844	59404442
chr19	59406503	59407272
chr19	59407273	59407396
chr19	59560973	59561334
chr19	59565794	59566216
chr19	59566217	59566867
chr19	59567510	59568406
chr19	59572748	59574062
chr19	59575168	59575227
chr19	59577012	59577296
chr19	59577297	59577495
chr19	59577496	59578066
chr19	59578067	59579016
chr19	59579017	59579527
chr19	59581333	59581942
chr19	59651019	59651629
chr19	59652604	59653596
chr19	59666664	59667515
chr19	59695307	59695741
chr19	59695762	59696698
chr19	59700905	59702954
chr19	59706108	59706968
chr19	59708234	59708805
chr19	59863755	59864667
chr19	59983576	59983959
chr2	118288811	118288873
chr2	118288874	118289616
chr2	118289617	118289791
chr2	118300795	118301158
chr2	118301159	118301267
chr2	118301268	118301335
chr2	118484351	118484562
chr2	118484563	118484632
chr2	118484697	118484886
chr2	118488484	118489046
chr2	220071654	220071866
chr2	220071867	220073086
chr2	220073087	220073767
chr2	220073768	220073889
chr2	220151844	220152570
chr2	220169945	220171759
chr2	220171760	220172026
chr2	234245757	234246236
chr2	234422406	234422709
chr2	234427035	234427522
chr2	234427523	234427723
chr2	234427724	234428320
chr20	33336453	33336946
chr20	33462670	33464040
chr20	33523336	33524019
chr20	33541813	33542541
chr20	33686730	33687157
chr20	33714482	33715769
chr20	33751700	33752610
chr20	33792681	33793882
chr20	33793883	33795023
chr21	32684215	32684387
chr21	32687604	32687867
chr21	32687868	32688162
chr21	32688858	32688944
chr21	32689007	32689229
chr21	32905758	32905824
chr21	32905825	32906623
chr21	33007325	33007948
chr21	33021000	33021580
chr21	33021581	33021768
chr21	33062577	33062636
chr21	33062679	33062824
chr21	33062825	33063131
chr21	33066184	33067074
chr21	33492964	33493241
chr21	33493242	33493582
chr21	33493583	33493722
chr21	33506247	33506861
chr21	33508988	33509337
chr21	33509338	33510538
chr21	33533527	33533588
chr21	33533589	33534208
chr21	33559788	33560327
chr21	33618518	33618599
chr21	33618600	33618669
chr21	33618670	33619215
chr21	33619216	33619443
chr21	33619444	33619758
chr21	33655009	33655415
chr21	33655416	33655794
chr21	33696029	33696116
chr21	33696117	33696919
chr21	33698931	33698994
chr21	33698995	33699706
chr21	33772797	33772861
chr21	33772862	33773596
chr21	33774441	33774592
chr21	33774593	33775307
chr21	33835627	33838068
chr21	33838069	33838241
chr21	33845420	33845813
chr21	33845814	33846243
chr21	33846244	33846352
chr21	33846374	33847069
chr21	33935881	33936251
chr21	34209057	34209388
chr21	34209389	34209527
chr21	34241118	34241178
chr21	34270133	34270455
chr21	34270456	34271110
chr21	34271111	34271189
chr21	39494850	39495026
chr21	39609135	39609452
chr21	39609453	39609700
chr21	39609701	39610141
chr21	39610142	39610267
chr21	39610775	39610892
chr21	39634810	39634978
chr21	39634979	39635362
chr21	39635385	39635482
chr21	39639078	39639845
chr21	39643798	39643856
chr21	39643857	39644054
chr21	39644055	39644674
chr21	39656118	39656240
chr21	39656241	39656613
chr21	39674416	39675304
chr21	39680961	39681506
chr21	39740576	39740684
chr21	39740685	39741075
chr22	30163075	30163205
chr22	30216191	30217350
chr22	30363399	30364199
chr22	30387044	30387672
chr22	30388560	30388773
chr22	30470571	30471013
chr22	30471014	30471068
chr22	30474458	30474740
chr22	30474741	30475402
chr22	30475403	30475470
chr22	30478724	30480084
chr22	30480939	30481465
chr22	30542741	30542844
chr22	30668742	30669312
chr22	30669313	30669395
chr22	30669396	30669502
chr22	30671580	30671708
chr22	30677638	30678447
chr22	30678448	30678561
chr22	31137137	31137340
chr22	31200101	31200447
chr4	118581389	118582060
chr5	56241500	56242061
chr5	56242062	56242273
chr5	56242274	56242556
chr5	131659556	131659826
chr5	131775154	131775653
chr5	131783751	131783821
chr5	131783822	131784037
chr5	131844522	131845447
chr5	131848170	131848232
chr5	131855692	131856366
chr5	131919466	131919838
chr5	131921278	131921492
chr5	131921517	131921856
chr5	132234063	132234207
chr5	142052147	142052355
chr5	142158190	142158759
chr5	142361761	142361899
chr5	142361900	142362049
chr5	142362050	142362112
chr6	41621443	41621828
chr6	41854439	41854646
chr6	41854647	41855348
chr6	41863172	41863275
chr6	41863276	41863765
chr6	41863766	41863834
chr6	41864779	41865415
chr6	41865416	41865751
chr6	41865752	41866030
chr6	41866031	41866374
chr6	41868380	41868809
chr6	41868810	41868941
chr6	74194492	74194730
chr6	74194731	74194793
chr6	74194794	74195260
chr6	74217129	74217493
chr6	74217494	74217584
chr6	74217585	74217831
chr6	74217832	74218031
chr6	74228098	74228852
chr6	74281389	74282110
chr6	74282111	74284242
chr6	74284243	74284377
chr6	74284378	74285042
chr6	74285043	74285174
chr6	74285175	74286485
chr6	74286486	74288562
chr6	74289438	74289916
chr6	108375490	108376117
chr6	108384425	108385387
chr6	108385388	108385570
chr6	108385571	108385767
chr6	108689648	108689754
chr6	108722531	108722796
chr6	108722797	108723480
chr6	108723481	108723740
chr6	132625882	132626420
chr7	27032113	27032619
chr7	27106723	27107063
chr7	27207621	27207812
chr7	27207813	27208126
chr7	27294483	27295195
chr7	27334782	27334889
chr7	89813123	89814428
chr7	89820355	89820510
chr7	89823445	89823667
chr7	89871005	89871240
chr7	89985104	89985600
chr7	90005882	90005947
chr7	90027767	90027853
chr7	90064222	90064344
chr7	90064345	90064820
chr7	90064821	90064881
chr7	90212976	90213164
chr7	90385741	90385892
chr7	90448818	90449397
chr7	90591788	90592397
chr7	90651704	90652178
chr7	113841110	113842571
chr7	113846740	113846979
chr7	113888731	113889278
chr7	113962482	113962744
chr7	114230328	114230487
chr7	114243058	114243558
chr7	114294428	114294970
chr7	114309989	114310178
chr7	114344317	114344519
chr7	114350362	114350517
chr7	114350885	114351027
chr7	114351028	114351117
chr7	114368389	114369283
chr7	114374046	114374851
chr7	114526818	114527148
chr7	115691061	115691625
chr7	115903764	115904102
chr7	115913009	115913164
chr7	115943009	115943195
chr7	116041911	116042337
chr7	116124065	116124896
chr7	116140897	116140958
chr7	116155590	116155714
chr7	116215676	116216050
chr7	116254592	116254714
chr7	116303576	116303661
chr7	116381336	116381500
chr7	116381501	116382522
chr7	116399672	116400197
chr7	116406552	116407157
chr7	116463549	116463738
chr7	116545685	116545853
chr7	116545854	116546239
chr7	116546240	116546345
chr7	116697635	116697875
chr7	117203813	117204025
chr7	117204026	117204310
chr7	117278577	117279146
chr7	117404371	117404542
chr7	117469749	117469819
chr7	125949432	125949732
chr7	125978255	125978905
chr7	126307972	126308383
chr7	126315471	126315709
chr7	126330310	126330802
chr7	126344577	126345062
chr7	126535833	126535909
chr7	126574321	126575100
chr7	126675988	126676742
chr7	126766100	126766607
chr7	126820301	126821414
chr7	126821415	126821753
chr7	127013022	127013548
chr7	127014206	127014400
chr7	127021416	127021913
chr8	118988158	118989098
chr8	119108960	119109019
chr8	119364387	119364787
chr8	119364788	119365348
chr9	130748990	130749270
chr9	130838626	130838799
chr9	130838800	130839617
chr9	130839618	130839827
chr9	130913437	130914300
chr9	130942768	130942823
chr9	131145836	131146329
chrX	122694473	122694990
chrX	122822286	122822362
chrX	122822363	122822560
chrX	122923618	122923824
chrX	122923825	122924792
chrX	122924793	122924973
chrX	152819999	152820557
chrX	152821873	152821929
chrX	152821930	152821993
chrX	152821994	152822330
chrX	152841312	152841381
chrX	152843427	152843963
chrX	152845831	152846538
chrX	152886532	152886615
chrX	152892013	152893032
chrX	152893033	152893165
chrX	152939153	152939458
chrX	153016691	153017364
chrX	153279728	153280440
chrX	153280441	153280989
chrX	153280990	153282794
chrX	153282795	153283312
chrX	153283531	153283856
chrX	153292577	153292637
chrX	153300089	153300205
chrX	153300206	153300454
chrX	153364395	153364929
chrX	153429068	153429573
chrX	153462107	153462192
chrX	153462193	153463002
chrX	153504325	153505134
chrX	153505135	153505220
chrX	153600295	153600524
chrX	153632719	153633502
chrX	153649630	153650153
chrX	153953229	153954340
chrX	153954341	153954873
