# Supplementary material for: Multivariate Hawkes process models of the occurrence of regulatory elements
Source: BMC Bioinformatics. 2010 Sep 9;11:456. doi: 10.1186/1471-2105-11-456 (PMC2949889; doi:10.1186/1471-2105-11-456)
Supplement: Additional file 4 — ENCODE pilot data - hr02. Affymetrix ChIP-chip sites for the ENCODE pilot project to time hr02 with chromosome number, start position and end position for the enriched regions. [file 1471-2105-11-456-S4.ZIP › encodeAffyChIpHl60SitesHr02/encodeAffyChIpHl60SitesSirt1Hr02.txt]

chr1	149689773	149690271
chr1	149692899	149693552
chr1	149852237	149853400
chr1	149874761	149875136
chr1	149879081	149879295
chr1	149899363	149899744
chr10	55171721	55172153
chr10	55172154	55172712
chr10	55172713	55173283
chr10	55228511	55228594
chr10	55239362	55239947
chr10	55258923	55259771
chr10	55264559	55265113
chr10	55269009	55269091
chr10	55277643	55278938
chr10	55279689	55279782
chr10	55295926	55295990
chr10	55307321	55307465
chr10	55307466	55307916
chr10	55309036	55309425
chr10	55315118	55315333
chr10	55346369	55346754
chr10	55352486	55352557
chr10	55357790	55358521
chr10	55376899	55377141
chr10	55420103	55420236
chr10	55496675	55496910
chr10	55514387	55514488
chr10	55540794	55541329
chr10	55564600	55564660
chr10	55593997	55594660
chr10	55635139	55635467
chr10	55643062	55643561
chr10	55643562	55643823
chr11	5071827	5072031
chr11	5083391	5083750
chr11	5098137	5098191
chr11	5108452	5108570
chr11	5108571	5108736
chr11	5234770	5235122
chr11	5235123	5235286
chr11	5235287	5235694
chr11	5317930	5318139
chr11	5384237	5384548
chr11	5563900	5563962
chr11	5563963	5564343
chr11	116119619	116119814
chr11	116241371	116241640
chr11	116283599	116283738
chr11	116358920	116358974
chr11	116411209	116411278
chr11	130694286	130694644
chr11	130731786	130731861
chr11	130732929	130732988
chr11	130919788	130920189
chr11	131087328	131087439
chr12	38640178	38640285
chr12	38725531	38726109
chr12	38747495	38747695
chr12	38770546	38770985
chr12	38776311	38776380
chr12	38776397	38776975
chr12	38835568	38835691
chr12	38886187	38886246
chr12	38886247	38886697
chr12	38926218	38926830
chr12	38959168	38959659
chr12	38983863	38984275
chr12	38984276	38984425
chr12	39003477	39003857
chr12	39010818	39010912
chr12	39045389	39045733
chr12	39060797	39061346
chr12	39101251	39101951
chr12	39116742	39116821
chr13	29702524	29702779
chr13	29750406	29750739
chr13	29815500	29815700
chr13	112338077	112338464
chr13	112385004	112385059
chr13	112452325	112452533
chr14	52979335	52979395
chr14	53356548	53356790
chr14	53420048	53420283
chr14	53440708	53441127
chr14	98579719	98580095
chr14	98935028	98935226
chr15	41535782	41535890
chr15	41671474	41671711
chr15	41735505	41736279
chr15	41771306	41771543
chr15	41834835	41835109
chr15	41842031	41842693
chr15	41892225	41892346
chr15	41892347	41892962
chr15	41940812	41941242
chr16	202580	202706
chr16	240242	240350
chr16	240351	240586
chr16	334050	334129
chr16	463231	463326
chr16	25808253	25808365
chr16	25913248	25913333
chr16	26070347	26070676
chr16	26148634	26148722
chr16	60842793	60843367
chr16	60908274	60908811
chr16	60925259	60925640
chr16	60992560	60992806
chr16	61077720	61078172
chr16	61115599	61115775
chr16	61155746	61155869
chr16	61191284	61191525
chr16	61215337	61215417
chr16	61283982	61284190
chr16	61300387	61300475
chr16	61308582	61308715
chr16	61326059	61326862
chr18	23768335	23768652
chr18	23856576	23856710
chr18	23856711	23856852
chr18	23856853	23857270
chr18	23925028	23925553
chr18	23950333	23950450
chr18	23956273	23956930
chr18	23972973	23973098
chr18	24020751	24020836
chr18	24090120	24090356
chr18	24100855	24101085
chr18	24109177	24109442
chr18	24194996	24195168
chr18	24212919	24213557
chr18	59420524	59420920
chr18	59456663	59456935
chr18	59483264	59483345
chr18	59484830	59485383
chr18	59492091	59492516
chr18	59537393	59537799
chr18	59652118	59652619
chr18	59665335	59665469
chr18	59665472	59665740
chr18	59708322	59708580
chr18	59756115	59756233
chr18	59783138	59783506
chr18	59783507	59783902
chr18	59797362	59798494
chr18	59830579	59830746
chr18	59830747	59830878
chr18	59842752	59843012
chr18	59904035	59904121
chr19	59666849	59667232
chr19	59721429	59721854
chr19	59741385	59741879
chr19	59771087	59771177
chr19	59793171	59793308
chr19	59972013	59972523
chr19	59983078	59983142
chr19	59995731	59996862
chr2	51618295	51618797
chr2	51623482	51623595
chr2	51658662	51658743
chr2	51708679	51708865
chr2	51713316	51713631
chr2	51730664	51731479
chr2	51746264	51746487
chr2	51762811	51762918
chr2	51777142	51777344
chr2	51777929	51778203
chr2	51798825	51799043
chr2	51803923	51804025
chr2	51808701	51809103
chr2	51810569	51810750
chr2	51825274	51825539
chr2	52009514	52009729
chr2	52009906	52010317
chr2	118088435	118088539
chr2	118301268	118301335
chr2	220305165	220305384
chr2	220411830	220412016
chr2	234159551	234159873
chr2	234288579	234288672
chr2	234433166	234433395
chr2	234433396	234433602
chr2	234433603	234433960
chr2	234444957	234445392
chr2	234458385	234458750
chr2	234634538	234634849
chr20	33304940	33305033
chr20	33462398	33462489
chr20	33479843	33480086
chr20	33533370	33533446
chr20	33782957	33783594
chr20	33786624	33786708
chr20	33795009	33795591
chr21	32937509	32938430
chr21	32944816	32945015
chr21	32945016	32945347
chr21	32945348	32945632
chr21	32997333	32997595
chr21	33062616	33062693
chr21	33080756	33081178
chr21	33133120	33133348
chr21	33143769	33143971
chr21	33155887	33156564
chr21	33483688	33483748
chr21	33506374	33506861
chr21	33648011	33648213
chr21	33699477	33699706
chr21	33703774	33704178
chr21	33744183	33744313
chr21	33750266	33750557
chr21	33750558	33750740
chr21	33756027	33756172
chr21	33760013	33760122
chr21	33777066	33777455
chr21	33783068	33783498
chr21	33796338	33796450
chr21	33842667	33843238
chr21	33852547	33853511
chr21	33871897	33872129
chr21	33884505	33884904
chr21	33887611	33887760
chr21	33933675	33933788
chr21	33933789	33933975
chr21	33933976	33934401
chr21	33973280	33973689
chr21	33979054	33979114
chr21	33987300	33987440
chr21	34009861	34009914
chr21	34013926	34014464
chr21	34050532	34050584
chr21	34097989	34098096
chr21	34192053	34192438
chr21	34241075	34241199
chr21	39258693	39258921
chr21	39309323	39309387
chr21	39432548	39432940
chr21	39490142	39490716
chr21	39495485	39495735
chr21	39507432	39507522
chr21	39567667	39567786
chr21	39666126	39666197
chr21	39666198	39666647
chr21	39669283	39669797
chr21	39690624	39691067
chr21	39691068	39691273
chr21	39691274	39691339
chr21	39713548	39713842
chr21	39724745	39725258
chr21	39737493	39737953
chr22	30205513	30205642
chr22	30398140	30398229
chr22	30411781	30411906
chr22	30492576	30492913
chr22	30522665	30523021
chr22	30541841	30542381
chr22	30542382	30542906
chr22	30542956	30543059
chr22	30546441	30546809
chr22	30906747	30907238
chr22	30948063	30948219
chr22	30990261	30990684
chr22	30990685	30990928
chr22	30991481	30991539
chr22	31100923	31101003
chr22	31101004	31101234
chr22	31206971	31207243
chr22	31211906	31212304
chr22	31248132	31248292
chr22	31314113	31314793
chr22	31324793	31324946
chr22	31419526	31420049
chr22	31439132	31439329
chr22	31741663	31741722
chr4	118476516	118476571
chr4	118521930	118522719
chr4	118530848	118530989
chr4	118536749	118537420
chr4	118547749	118548175
chr4	118563559	118563761
chr4	118579790	118580391
chr4	118601533	118601980
chr4	118645345	118646123
chr4	118649960	118650218
chr4	118671384	118671692
chr4	118671693	118672230
chr4	118676972	118677142
chr4	118679913	118679981
chr4	118689296	118689635
chr4	118722960	118723064
chr4	118746274	118746668
chr4	118826920	118827173
chr4	118831209	118831774
chr4	118864837	118865175
chr4	118889112	118889222
chr5	56023856	56023959
chr5	56176828	56177095
chr5	56187108	56187384
chr5	56201147	56201337
chr5	56201338	56201590
chr5	56207658	56208009
chr5	56251733	56252158
chr5	56252159	56252396
chr5	56285762	56285850
chr5	131697785	131697887
chr5	132066965	132067322
chr5	132069330	132069422
chr5	132079590	132079940
chr5	142052292	142052355
chr5	142115559	142115946
chr5	142135610	142135855
chr5	142138582	142139270
chr5	142159779	142159966
chr5	142191145	142191851
chr5	142196750	142196856
chr5	142196857	142196952
chr5	142225638	142226317
chr5	142236564	142236693
chr5	142269145	142269384
chr5	142269385	142269515
chr5	142283432	142283594
chr5	142333481	142333777
chr5	142362277	142363077
chr5	142368280	142368346
chr6	41826754	41827314
chr6	73838968	73839523
chr6	73845445	73845828
chr6	73907957	73908255
chr6	73912690	73912741
chr6	73936767	73936923
chr6	73936924	73937080
chr6	73938213	73938605
chr6	73938606	73938935
chr6	73985641	73986058
chr6	74103649	74104335
chr6	74172981	74173555
chr6	74184055	74184341
chr6	74193115	74193606
chr6	74195690	74196351
chr6	74211901	74212454
chr6	74268485	74268590
chr6	74285720	74285858
chr6	108412938	108413694
chr6	108472204	108472864
chr6	108573026	108573879
chr6	108635560	108635751
chr6	108655000	108655058
chr6	108655059	108655258
chr6	108655259	108655436
chr6	108707132	108707225
chr6	108719978	108720060
chr6	108720061	108720116
chr6	108720117	108720292
chr6	108847890	108848137
chr6	108862682	108862926
chr6	132258238	132258793
chr6	132290980	132291263
chr6	132310774	132311314
chr6	132323131	132323519
chr6	132409263	132409329
chr6	132440175	132440704
chr6	132440705	132440957
chr6	132440958	132441109
chr6	132446254	132446482
chr6	132449320	132449993
chr6	132460923	132461244
chr6	132486337	132486399
chr6	132486400	132486506
chr6	132530038	132530347
chr6	132535255	132535476
chr6	132600503	132600652
chr6	132627863	132627983
chr6	132651676	132651801
chr7	27080097	27080199
chr7	27106701	27107022
chr7	27370038	27370122
chr7	89674815	89674889
chr7	89693933	89694016
chr7	89733333	89733484
chr7	89821621	89822022
chr7	89822023	89822364
chr7	89858134	89858399
chr7	89874102	89874162
chr7	89951700	89951783
chr7	89956690	89957054
chr7	90089970	90090076
chr7	90152016	90152577
chr7	90162577	90162670
chr7	90212976	90213054
chr7	90241667	90241734
chr7	90241959	90242117
chr7	90268544	90268707
chr7	90286225	90286618
chr7	90301421	90301489
chr7	90365576	90365828
chr7	90381814	90381904
chr7	90385582	90385634
chr7	90406480	90406545
chr7	90406546	90406704
chr7	90433698	90433967
chr7	90448799	90449484
chr7	90454707	90454805
chr7	90546535	90547646
chr7	90660726	90660835
chr7	90719583	90719656
chr7	113723372	113723434
chr7	113815679	113815751
chr7	113854756	113854820
chr7	113867186	113867659
chr7	113872964	113873394
chr7	113888212	113888943
chr7	113898406	113898938
chr7	113949776	113950149
chr7	113950150	113950904
chr7	113950905	113951640
chr7	113956375	113956707
chr7	114019569	114019626
chr7	114107298	114107595
chr7	114107596	114107727
chr7	114117104	114117935
chr7	114230314	114230380
chr7	114243058	114243558
chr7	114301942	114302025
chr7	114302026	114302097
chr7	114302098	114302221
chr7	114368564	114368777
chr7	114397323	114397973
chr7	114397974	114398516
chr7	114399250	114399896
chr7	114403916	114404077
chr7	114405838	114405904
chr7	114430864	114430942
chr7	114486427	114486586
chr7	114486851	114486912
chr7	114508517	114508581
chr7	114555842	114556115
chr7	114571148	114571941
chr7	114584275	114584620
chr7	114588218	114588645
chr7	114718726	114719049
chr7	115606104	115606426
chr7	115639888	115639982
chr7	115685714	115685856
chr7	115694178	115694262
chr7	115732656	115732953
chr7	115764819	115765149
chr7	115908134	115908368
chr7	115934122	115934529
chr7	116019086	116019544
chr7	116084426	116084926
chr7	116109112	116109686
chr7	116128216	116128494
chr7	116229584	116229831
chr7	116280420	116280759
chr7	116280760	116281308
chr7	116291559	116291828
chr7	116302498	116302809
chr7	116344961	116345587
chr7	116346307	116346851
chr7	116374648	116375004
chr7	116382136	116382522
chr7	116406729	116407214
chr7	116449495	116449599
chr7	116453188	116453271
chr7	116463255	116463738
chr7	116490567	116490702
chr7	116545642	116546281
chr7	116575956	116576819
chr7	116586809	116586898
chr7	116586899	116587011
chr7	116734076	116734226
chr7	116741264	116741353
chr7	116745806	116746160
chr7	116746187	116746304
chr7	116790820	116791084
chr7	116811572	116812525
chr7	116820511	116820818
chr7	116845471	116845537
chr7	116866623	116866707
chr7	116932077	116932279
chr7	116933947	116934009
chr7	116960734	116960893
chr7	116960894	116961055
chr7	116983723	116983782
chr7	116994609	116994791
chr7	116998005	116998115
chr7	117004707	117005393
chr7	117029745	117030004
chr7	117054202	117054628
chr7	117092829	117093083
chr7	117093108	117093260
chr7	117104054	117104590
chr7	117137962	117138196
chr7	117204222	117204279
chr7	117213321	117214044
chr7	117281232	117281600
chr7	117284592	117284753
chr7	125979686	125979814
chr7	126048063	126048530
chr7	126053508	126053652
chr7	126100639	126100788
chr7	126184782	126184866
chr7	126193605	126193795
chr7	126267678	126267892
chr7	126288085	126288609
chr7	126304020	126304932
chr7	126382986	126383279
chr7	126407695	126407816
chr7	126407817	126408106
chr7	126592608	126592679
chr7	126618409	126618650
chr7	126623433	126623502
chr7	126655763	126655940
chr7	126655986	126656113
chr7	126800926	126801710
chr7	126858672	126858775
chr7	126900041	126900825
chr8	118905779	118906101
chr8	118968468	118968640
chr8	118968686	118968755
chr8	118985645	118986326
chr8	119012729	119012860
chr8	119025864	119025985
chr9	130767892	130768472
chr9	130771452	130771515
chr9	130771516	130771732
chrX	122655086	122655143
chrX	122669709	122670264
chrX	122686672	122686758
chrX	122843061	122843156
chrX	122846146	122846821
chrX	122863172	122863233
chrX	122871914	122872103
chrX	122903796	122903872
chrX	122903978	122904783
chrX	122923950	122924122
chrX	122924123	122924375
chrX	122925206	122925916
chrX	122930279	122931537
chrX	122931538	122931720
chrX	122933069	122933684
chrX	122970188	122970837
chrX	122997538	122997748
chrX	122997749	122998235
chrX	123029892	123030312
chrX	123035265	123035385
chrX	123038904	123039144
chrX	123043551	123043736
chrX	123054527	123055318
chrX	153407914	153407998
chrX	153811720	153811933
chrX	153811934	153812254
chrX	153944419	153944503
chrX	153944504	153944576
chrX	154024688	154024768
chrX	154025517	154025661
