# Supplementary material for: Multivariate Hawkes process models of the occurrence of regulatory elements
Source: BMC Bioinformatics. 2010 Sep 9;11:456. doi: 10.1186/1471-2105-11-456 (PMC2949889; doi:10.1186/1471-2105-11-456)
Supplement: Additional file 5 — ENCODE pilot data - hr08. Affymetrix ChIP-chip sites for the ENCODE pilot project to time hr08 with chromosome number, start position and end position for the enriched regions. [file 1471-2105-11-456-S5.ZIP › encodeAffyChIpHl60SitesHr08/encodeAffyChIpHl60SitesBrg1Hr08.txt]

chr1	149436275	149436339
chr1	149438802	149438882
chr1	149438883	149438946
chr1	149438947	149439004
chr1	149692406	149692937
chr1	149692979	149693082
chr1	149852215	149852762
chr1	149853243	149853414
chr1	149870717	149870773
chr1	149874761	149875180
chr1	149878752	149879041
chr1	149899233	149899565
chr1	149900784	149901057
chr10	55221427	55221658
chr10	55271403	55271588
chr10	55286026	55286572
chr10	55307363	55307873
chr10	55308952	55309035
chr10	55309036	55309382
chr10	55315141	55315320
chr10	55346176	55346370
chr10	55355960	55356103
chr10	55357615	55357851
chr10	55378174	55378427
chr10	55393561	55393622
chr10	55419976	55420236
chr10	55426015	55426128
chr10	55463737	55463978
chr10	55496850	55496910
chr10	55503283	55503343
chr10	55509820	55509978
chr10	55595283	55595476
chr10	55618359	55618550
chr10	55625603	55625708
chr10	55643136	55643286
chr11	1788985	1789165
chr11	4958410	4958525
chr11	5053129	5053644
chr11	5077669	5077894
chr11	5081450	5081911
chr11	5234669	5235811
chr11	5317056	5317126
chr11	5317127	5317213
chr11	5640978	5641188
chr11	5666714	5666895
chr11	5666896	5667017
chr11	5667018	5667353
chr11	5667354	5667457
chr11	5667458	5667804
chr11	5669778	5669918
chr11	5669919	5670005
chr11	5670006	5670431
chr11	5683232	5683374
chr11	64030271	64030340
chr11	116055622	116055924
chr11	116119619	116119697
chr11	116246840	116246941
chr11	116279337	116279498
chr11	116288413	116289187
chr11	116289188	116290114
chr11	116302989	116303073
chr11	116332746	116332902
chr11	116356862	116356978
chr11	116360061	116360636
chr11	116360637	116361538
chr11	116361539	116362060
chr11	116362061	116362702
chr11	116362796	116363162
chr11	116378578	116378689
chr11	116408796	116409220
chr11	116410379	116411359
chr11	116420894	116421021
chr11	116444773	116445093
chr11	116447952	116448365
chr11	116448366	116448918
chr11	116448919	116448982
chr11	130637556	130637624
chr11	130638072	130638179
chr11	130688003	130688083
chr11	130914948	130915162
chr11	130974337	130974631
chr12	38726046	38726109
chr12	38803046	38803443
chr12	38838271	38838580
chr12	38848813	38849243
chr12	38849244	38849595
chr12	38874867	38875649
chr12	38875650	38875964
chr12	38880323	38880420
chr12	38886187	38887329
chr12	38896348	38896453
chr12	38896454	38897151
chr12	38902891	38903167
chr12	38905733	38906571
chr12	38906572	38906739
chr12	38908894	38909196
chr12	38909566	38909866
chr12	38959347	38959537
chr12	38978013	38978132
chr12	38983863	38984205
chr12	38984206	38984360
chr12	39095534	39095724
chr12	39095725	39095906
chr12	39116758	39117256
chr13	29511707	29511855
chr13	29579327	29579413
chr13	29645436	29645944
chr13	29645945	29645996
chr13	29647308	29647714
chr13	29647715	29647855
chr13	29780754	29781425
chr13	29783101	29783379
chr13	29786260	29786361
chr13	29789996	29790058
chr13	29815643	29815700
chr13	112393855	112393962
chr13	112393963	112394963
chr13	112452204	112452569
chr13	112489262	112492511
chr13	112771484	112771617
chr13	112833764	112834352
chr14	52979335	52979421
chr14	53102758	53103093
chr14	53103094	53103253
chr14	53103254	53103316
chr14	53120058	53120122
chr14	53137070	53137536
chr14	53168158	53168486
chr14	53386058	53386165
chr14	98579762	98579882
chr14	98579883	98579983
chr14	98579984	98580074
chr14	98611145	98612305
chr14	98934507	98935248
chr15	41671030	41671687
chr15	41671688	41671926
chr15	41671951	41672030
chr15	41723137	41723263
chr15	41723264	41723965
chr15	41770862	41771519
chr15	41771520	41771758
chr15	41827035	41827549
chr16	132053	132222
chr16	334050	334129
chr16	25808253	25808319
chr16	25887954	25888107
chr16	25916112	25916613
chr16	25950799	25951485
chr16	26148634	26148722
chr16	60845898	60846666
chr16	60932525	60932636
chr16	60948157	60948222
chr16	61014439	61014570
chr16	61025455	61025944
chr16	61077402	61077719
chr16	61077759	61077814
chr16	61077851	61077945
chr16	61116389	61116458
chr16	61134329	61134406
chr16	61141423	61141508
chr16	61152713	61152827
chr16	61215312	61215417
chr16	61263799	61264067
chr16	61277913	61277984
chr16	61277987	61278098
chr16	61284003	61284109
chr16	61300321	61300501
chr16	61326039	61326357
chr16	61326358	61326425
chr18	23768146	23768469
chr18	23768588	23768652
chr18	23896489	23896622
chr18	24194781	24195215
chr18	59456663	59456748
chr18	59462120	59462427
chr18	59475916	59476127
chr18	59484588	59484690
chr18	59484691	59485319
chr18	59485320	59485383
chr18	59542114	59542185
chr18	59649895	59650038
chr18	59650928	59651018
chr18	59652003	59652499
chr18	59665720	59665879
chr18	59698813	59699291
chr18	59707911	59708321
chr18	59708322	59708683
chr18	59708684	59708836
chr18	59711044	59711729
chr18	59713207	59713946
chr18	59726322	59727108
chr18	59735531	59735783
chr18	59735784	59736075
chr18	59736076	59736224
chr18	59745942	59746452
chr18	59746453	59746756
chr18	59748301	59748427
chr18	59748428	59749558
chr18	59749559	59749741
chr18	59756115	59756174
chr18	59778263	59778350
chr18	59785659	59785790
chr18	59786634	59787051
chr18	59792377	59793998
chr18	59793999	59794163
chr18	59796988	59798300
chr18	59798301	59799177
chr18	59799867	59800450
chr18	59830579	59830980
chr19	59404207	59404295
chr19	59506952	59507273
chr19	59653298	59653361
chr19	59653362	59653458
chr19	59653459	59653582
chr19	59721429	59721832
chr19	59771087	59771177
chr19	59793171	59793268
chr19	59972013	59972510
chr19	59995842	59996907
chr2	51549137	51549238
chr2	51583777	51584862
chr2	51618359	51618883
chr2	51633906	51634359
chr2	51708371	51708865
chr2	51758688	51759250
chr2	51762746	51763249
chr2	51779784	51779863
chr2	51803902	51804025
chr2	51804026	51804123
chr2	51828927	51829062
chr2	51830050	51830413
chr2	51839495	51839925
chr2	51848672	51848771
chr2	51899913	51900039
chr2	51900040	51900845
chr2	51900846	51900977
chr2	51913217	51913645
chr2	51929171	51929521
chr2	51987140	51987447
chr2	52002732	52003202
chr2	52009534	52009952
chr2	118147249	118147408
chr2	118162599	118162992
chr2	118274055	118274440
chr2	118274441	118274511
chr2	219988260	219988515
chr2	220264888	220265206
chr2	220305165	220305384
chr2	220316522	220316990
chr2	220346291	220346861
chr2	220360958	220361304
chr2	220376569	220377182
chr2	220411782	220412236
chr2	220457136	220457793
chr2	234191606	234191894
chr2	234245891	234246171
chr2	234299156	234299218
chr2	234433435	234433862
chr2	234436678	234436757
chr2	234518534	234518602
chr2	234603618	234603993
chr2	234634538	234634806
chr2	234634807	234634907
chr2	234641217	234641441
chr2	234641442	234641916
chr20	33479843	33480086
chr20	33714459	33714667
chr20	33714668	33714755
chr20	33714756	33714812
chr20	33731792	33731944
chr20	33783337	33783442
chr20	33792169	33792321
chr20	33794430	33795121
chr20	33795122	33795786
chr21	32995893	32996255
chr21	32996678	32996817
chr21	33005338	33005479
chr21	33015947	33016062
chr21	33044217	33044739
chr21	33062577	33062658
chr21	33062659	33062778
chr21	33062779	33063071
chr21	33080756	33081178
chr21	33143565	33143894
chr21	33155887	33156446
chr21	33156492	33156670
chr21	33192256	33192484
chr21	33334005	33334080
chr21	33407324	33407457
chr21	33483044	33483917
chr21	33492406	33493360
chr21	33506338	33506560
chr21	33506561	33506861
chr21	33538666	33538906
chr21	33559378	33559970
chr21	33603738	33603988
chr21	33676576	33676757
chr21	33682128	33682246
chr21	33689581	33689675
chr21	33696008	33696118
chr21	33696119	33696475
chr21	33699327	33699436
chr21	33699437	33699706
chr21	33818260	33818428
chr21	33839163	33839222
chr21	33871897	33872546
chr21	33887716	33887861
chr21	33894256	33894792
chr21	33933355	33933915
chr21	33938374	33938477
chr21	33943107	33943173
chr21	33949926	33950116
chr21	33979011	33979411
chr21	33979973	33980515
chr21	33987375	33987440
chr21	33998380	33998966
chr21	34013926	34014603
chr21	34027576	34027936
chr21	34027937	34028506
chr21	34084349	34084626
chr21	34192002	34192148
chr21	34275451	34276145
chr21	34316468	34316798
chr21	34316799	34317014
chr21	34341269	34341348
chr21	39252902	39252991
chr21	39309076	39309387
chr21	39372175	39372681
chr21	39478483	39478928
chr21	39486339	39486765
chr21	39569005	39569326
chr21	39636893	39636976
chr21	39644222	39644523
chr21	39669218	39669752
chr21	39690516	39691181
chr21	39691182	39691273
chr21	39691274	39691397
chr21	39693563	39693672
chr22	30230145	30230384
chr22	30398913	30398979
chr22	30400073	30400285
chr22	30400286	30400358
chr22	30400359	30400725
chr22	30436327	30436390
chr22	30492352	30492809
chr22	30492810	30492913
chr22	30522402	30523162
chr22	30532169	30532641
chr22	30600097	30600182
chr22	30804007	30804206
chr22	30882076	30882146
chr22	30882197	30882560
chr22	30937108	30937173
chr22	30948123	30948197
chr22	30990201	30991092
chr22	31137010	31137267
chr22	31137283	31137340
chr22	31206294	31206351
chr22	31211563	31211905
chr22	31211906	31212165
chr22	31247918	31248570
chr22	31419526	31420049
chr22	31421242	31421452
chr22	31438575	31438966
chr22	31554457	31554541
chr22	31741406	31741507
chr4	118476468	118477056
chr4	118486210	118486278
chr4	118529311	118529484
chr4	118563164	118563533
chr4	118563534	118563761
chr4	118601511	118601802
chr4	118605623	118605688
chr4	118645593	118646414
chr4	118647498	118648055
chr4	118671015	118671096
chr4	118695679	118695810
chr4	118717444	118717928
chr4	118746495	118747213
chr4	118830447	118831323
chr4	118876412	118876471
chr4	118890386	118890483
chr4	118908634	118908955
chr4	118908956	118909029
chr4	118909030	118909462
chr4	118919017	118919175
chr4	118919803	118919873
chr5	56023724	56024179
chr5	56138941	56139522
chr5	56187091	56187818
chr5	56233551	56233699
chr5	131314287	131314354
chr5	131314355	131314454
chr5	131314455	131314974
chr5	131548808	131549666
chr5	131903377	131903476
chr5	131919466	131919758
chr5	142052268	142052355
chr5	142115923	142116036
chr5	142126002	142126423
chr5	142138520	142139270
chr5	142156647	142157055
chr5	142157056	142157117
chr5	142157118	142158189
chr5	142158257	142158692
chr5	142159779	142160026
chr5	142160027	142160423
chr5	142160424	142160489
chr5	142168059	142168370
chr5	142174279	142174363
chr5	142181490	142181808
chr5	142185770	142185911
chr5	142186227	142186488
chr5	142191145	142191674
chr5	142196395	142196463
chr5	142196464	142196837
chr5	142196838	142197288
chr5	142199490	142199891
chr5	142205469	142206753
chr5	142222165	142222218
chr5	142225639	142226267
chr5	142226340	142227004
chr5	142236564	142236693
chr5	142283039	142283198
chr5	142325538	142325665
chr5	142325666	142326101
chr5	142326102	142326181
chr5	142361738	142361899
chr5	142361900	142362420
chr5	142362421	142362928
chr5	142368280	142368364
chr6	41432687	41432751
chr6	41826803	41827335
chr6	41865841	41866922
chr6	73807251	73807602
chr6	73838648	73839164
chr6	73845714	73845826
chr6	73845827	73846086
chr6	73846087	73846191
chr6	73871376	73872091
chr6	73907825	73907937
chr6	73920827	73921111
chr6	73964845	73964911
chr6	73985513	73985580
chr6	73985581	73985879
chr6	73985880	73986058
chr6	74044344	74044430
chr6	74051659	74051746
chr6	74191137	74191675
chr6	74217494	74217565
chr6	74217566	74217643
chr6	74229790	74230160
chr6	74258655	74258741
chr6	74275774	74275943
chr6	74284305	74284423
chr6	74285859	74286092
chr6	108384425	108384523
chr6	108384524	108385017
chr6	108412938	108413199
chr6	108472479	108472648
chr6	108472649	108472985
chr6	108488931	108489302
chr6	108573026	108573338
chr6	108655117	108655436
chr6	108708750	108708902
chr6	108719079	108719503
chr6	108719504	108720332
chr6	108720333	108720485
chr6	108783604	108783688
chr6	108791020	108791326
chr6	108792747	108793182
chr6	108820739	108820928
chr6	108829506	108830064
chr6	108830065	108830518
chr6	108853613	108853785
chr6	108865233	108865871
chr6	132399518	132399716
chr6	132402624	132403433
chr6	132443425	132443591
chr6	132460923	132461037
chr6	132461038	132461368
chr6	132464407	132464784
chr6	132574382	132574865
chr6	132678323	132678842
chr6	132688901	132689494
chr6	132706749	132707224
chr7	26989562	26989711
chr7	27038939	27039026
chr7	27039027	27039199
chr7	27039200	27039265
chr7	27078264	27078582
chr7	27106629	27106869
chr7	27106870	27107080
chr7	27365072	27365528
chr7	89689107	89689513
chr7	89693884	89694440
chr7	89733764	89733945
chr7	89765405	89765643
chr7	89765644	89765708
chr7	89765709	89765774
chr7	89814832	89814899
chr7	89814900	89815055
chr7	89845025	89845219
chr7	89854041	89854167
chr7	89860617	89861164
chr7	89865172	89865460
chr7	89944082	89944670
chr7	89956662	89957073
chr7	89957323	89957599
chr7	89985151	89985578
chr7	90059192	90059383
chr7	90064918	90065147
chr7	90065148	90065325
chr7	90066947	90067111
chr7	90067214	90067356
chr7	90067357	90067779
chr7	90067780	90068091
chr7	90077151	90077537
chr7	90078226	90078460
chr7	90078461	90078544
chr7	90089298	90090142
chr7	90212524	90212975
chr7	90241733	90242337
chr7	90359020	90359125
chr7	90365576	90365784
chr7	90365816	90365897
chr7	90367560	90367673
chr7	90406168	90406788
chr7	90415661	90416155
chr7	90428853	90429053
chr7	90522346	90522521
chr7	90546093	90546346
chr7	90577870	90578565
chr7	90719511	90719979
chr7	113815366	113815448
chr7	113815449	113815628
chr7	113815629	113816140
chr7	113855536	113855654
chr7	113860833	113861124
chr7	113864123	113864281
chr7	113864282	113864559
chr7	113864560	113865073
chr7	113873358	113873418
chr7	113888901	113889125
chr7	113926668	113926939
chr7	113950404	113950477
chr7	113962587	113962701
chr7	113962702	113962878
chr7	113962879	113963074
chr7	113964206	113964582
chr7	113969353	113970012
chr7	113973015	113973122
chr7	113995687	113995806
chr7	114001293	114001397
chr7	114001398	114001662
chr7	114097121	114097581
chr7	114242213	114243072
chr7	114260365	114261265
chr7	114337196	114337495
chr7	114344192	114344929
chr7	114345311	114345455
chr7	114350693	114351115
chr7	114351180	114351336
chr7	114357932	114358014
chr7	114358015	114358685
chr7	114358686	114359563
chr7	114368287	114369261
chr7	114372837	114373594
chr7	114381484	114381703
chr7	114384363	114384618
chr7	114399400	114399896
chr7	114399897	114400207
chr7	114400208	114400662
chr7	114445858	114446224
chr7	114446515	114446939
chr7	114474106	114474412
chr7	114478589	114479050
chr7	114481040	114481619
chr7	114486645	114486912
chr7	114507801	114508352
chr7	114555686	114556196
chr7	114561571	114561852
chr7	114561853	114562083
chr7	114571062	114571272
chr7	114584191	114584294
chr7	115639294	115639887
chr7	115639888	115640554
chr7	115676290	115676940
chr7	115681296	115681436
chr7	115732681	115733033
chr7	115735903	115736072
chr7	115829718	115829938
chr7	115855752	115855868
chr7	115962137	115962451
chr7	116019086	116019421
chr7	116069366	116069424
chr7	116074448	116074558
chr7	116107031	116107282
chr7	116123130	116123193
chr7	116128216	116128581
chr7	116229584	116229657
chr7	116229658	116229979
chr7	116294423	116294784
chr7	116325373	116325437
chr7	116325438	116325613
chr7	116352302	116352798
chr7	116374620	116374698
chr7	116379427	116379639
chr7	116382062	116382900
chr7	116382901	116383008
chr7	116387831	116387958
chr7	116392254	116392335
chr7	116411848	116412964
chr7	116433480	116433915
chr7	116439546	116439868
chr7	116441212	116441532
chr7	116443216	116443538
chr7	116463406	116463548
chr7	116463549	116463679
chr7	116470415	116470742
chr7	116495091	116495447
chr7	116545685	116546575
chr7	116552564	116552788
chr7	116555038	116555207
chr7	116586565	116586919
chr7	116603370	116603439
chr7	116794694	116795012
chr7	116799440	116799545
chr7	116826774	116826896
chr7	116840747	116841097
chr7	116932077	116932322
chr7	116933947	116934231
chr7	116969293	116969545
chr7	116993226	116993401
chr7	117004743	117005189
chr7	117005216	117005393
chr7	117028842	117029317
chr7	117092631	117093277
chr7	117105150	117105568
chr7	117138115	117138179
chr7	117203524	117203812
chr7	117203861	117204177
chr7	117204178	117204310
chr7	117213941	117214082
chr7	117219334	117219787
chr7	117219788	117220167
chr7	117220168	117220290
chr7	117241615	117241708
chr7	117251744	117252072
chr7	117253992	117254080
chr7	117460000	117460214
chr7	125895003	125895100
chr7	126121451	126121552
chr7	126128450	126128573
chr7	126154467	126154561
chr7	126184782	126184925
chr7	126190041	126190484
chr7	126282000	126282064
chr7	126303203	126303765
chr7	126303766	126304473
chr7	126304474	126304972
chr7	126318898	126319045
chr7	126321128	126321348
chr7	126321382	126322019
chr7	126331650	126332015
chr7	126407630	126407696
chr7	126407697	126407863
chr7	126436354	126436601
chr7	126784497	126784672
chr7	126787705	126788124
chr7	126858646	126858775
chr7	126860121	126860673
chr7	127021264	127021415
chr7	127021416	127021913
chr7	127021914	127021965
chr8	118905695	118905973
chr8	118919125	118919402
chr8	118985716	118985932
chr8	118985933	118986083
chr8	118986127	118986185
chr8	118986186	118986533
chr8	119034314	119034484
chr8	119048317	119048546
chr8	119113829	119113915
chr8	119159963	119160182
chr8	119362440	119362652
chr8	119364363	119364480
chr9	130790262	130790368
chr9	130790369	130790476
chrX	122669665	122670208
chrX	122685566	122685765
chrX	122686261	122686699
chrX	122865788	122865941
chrX	122870980	122871206
chrX	122871207	122871977
chrX	122879549	122879993
chrX	122886670	122886737
chrX	122903688	122904000
chrX	122924102	122924549
chrX	122924550	122925294
chrX	122925295	122925417
chrX	122925418	122925761
chrX	122930538	122930969
chrX	122946555	122947029
chrX	122977411	122977467
chrX	122985986	122986229
chrX	123031787	123032747
chrX	123039030	123039166
chrX	123043587	123043674
chrX	123043675	123043736
chrX	123048803	123048885
chrX	153292591	153292657
chrX	153407914	153408099
chrX	153600295	153600466
chrX	153615342	153615776
chrX	153811779	153812293
chrX	153944127	153944463
