# Supplementary material for: Multivariate Hawkes process models of the occurrence of regulatory elements
Source: BMC Bioinformatics. 2010 Sep 9;11:456. doi: 10.1186/1471-2105-11-456 (PMC2949889; doi:10.1186/1471-2105-11-456)
Supplement: Additional file 5 — ENCODE pilot data - hr08. Affymetrix ChIP-chip sites for the ENCODE pilot project to time hr08 with chromosome number, start position and end position for the enriched regions. [file 1471-2105-11-456-S5.ZIP › encodeAffyChIpHl60SitesHr08/encodeAffyChIpHl60SitesCebpeHr08.txt]

chr1	149426448	149426987
chr1	149438299	149439761
chr1	149440986	149441553
chr1	149447271	149447790
chr1	149463436	149463535
chr1	149466177	149466659
chr1	149480929	149481021
chr1	149538898	149539409
chr1	149550896	149551107
chr1	149564722	149565612
chr1	149568044	149568539
chr1	149569167	149569917
chr1	149635063	149635272
chr1	149638023	149638601
chr1	149658814	149659409
chr1	149680480	149680763
chr1	149693372	149693917
chr1	149697068	149697685
chr1	149702277	149702849
chr1	149743556	149744151
chr1	149746231	149746644
chr1	149784677	149785424
chr1	149797708	149798632
chr1	149807265	149807805
chr1	149850611	149850918
chr1	149852352	149854706
chr1	149858849	149861710
chr1	149870154	149871129
chr1	149875053	149875159
chr1	149878136	149879787
chr1	149898309	149901578
chr1	149921211	149921330
chr10	55154607	55154735
chr10	55229262	55230037
chr10	55251859	55252931
chr10	55277131	55277659
chr10	55277660	55278406
chr10	55278407	55278640
chr10	55295870	55295990
chr10	55306263	55307135
chr10	55307136	55307804
chr10	55307805	55309401
chr10	55328829	55330188
chr10	55353683	55353747
chr10	55357639	55358253
chr10	55358296	55358521
chr10	55358556	55358752
chr10	55383869	55384404
chr10	55384405	55384468
chr10	55453288	55453480
chr10	55463870	55464060
chr10	55472678	55472987
chr10	55503112	55503410
chr10	55540492	55540716
chr10	55561078	55561345
chr10	55637257	55637312
chr10	55641157	55641695
chr10	55642810	55643286
chr10	55645061	55645181
chr11	1788985	1789614
chr11	2020477	2020949
chr11	4958079	4958613
chr11	4973227	4973348
chr11	4988414	4988799
chr11	4992740	4993267
chr11	5015696	5016211
chr11	5024931	5025352
chr11	5052785	5053278
chr11	5067530	5068087
chr11	5071781	5072560
chr11	5083467	5083876
chr11	5101991	5102391
chr11	5218350	5218966
chr11	5220175	5220257
chr11	5226183	5226834
chr11	5228139	5228482
chr11	5247149	5247454
chr11	5269477	5269947
chr11	5287341	5287707
chr11	5327498	5327840
chr11	5328747	5328978
chr11	5357985	5358126
chr11	5384400	5384572
chr11	5398313	5398409
chr11	5402818	5403048
chr11	5420021	5421708
chr11	5444222	5445789
chr11	5447643	5447874
chr11	5482493	5482690
chr11	5511894	5512394
chr11	5548349	5549601
chr11	5552830	5555706
chr11	5559867	5560159
chr11	5591461	5591813
chr11	5608263	5608808
chr11	5639186	5639683
chr11	5642193	5643185
chr11	5666322	5667965
chr11	5669873	5670670
chr11	64022241	64022770
chr11	64076413	64077163
chr11	64228621	64229026
chr11	64294573	64295277
chr11	64295996	64299582
chr11	64409879	64409958
chr11	116056124	116056236
chr11	116119422	116119814
chr11	116133990	116134480
chr11	116145157	116146064
chr11	116149507	116149704
chr11	116149750	116149994
chr11	116151743	116153287
chr11	116226488	116227553
chr11	116228712	116229582
chr11	116244511	116244600
chr11	116246840	116247026
chr11	116255822	116255994
chr11	116256572	116256653
chr11	116271372	116271540
chr11	116275716	116276545
chr11	116278998	116279150
chr11	116281946	116283158
chr11	116286329	116287133
chr11	116287924	116290441
chr11	116295202	116296079
chr11	116304409	116306193
chr11	116307240	116307911
chr11	116312778	116313567
chr11	116317768	116318260
chr11	116332580	116333412
chr11	116345344	116345751
chr11	116346884	116347708
chr11	116358151	116358592
chr11	116359517	116364042
chr11	116364842	116367947
chr11	116374777	116376902
chr11	116378033	116379072
chr11	116380091	116380810
chr11	116400466	116401155
chr11	116401676	116401911
chr11	116403019	116403317
chr11	116410096	116410619
chr11	116413383	116413698
chr11	116417367	116421796
chr11	116434601	116435341
chr11	116437223	116439289
chr11	116440036	116440783
chr11	116445473	116446202
chr11	116447898	116449223
chr11	116449746	116450502
chr11	116453622	116454023
chr11	130666382	130666689
chr11	130735548	130736091
chr11	130783159	130783403
chr11	130855549	130856424
chr11	130884220	130884784
chr11	131008133	131008611
chr12	38629694	38630286
chr12	38632323	38632499
chr12	38655278	38657522
chr12	38692119	38693317
chr12	38698426	38698531
chr12	38698599	38698880
chr12	38732313	38732943
chr12	38733538	38734238
chr12	38775119	38775913
chr12	38781358	38782463
chr12	38784276	38784646
chr12	38803046	38804223
chr12	38804868	38805073
chr12	38818360	38818672
chr12	38833046	38833160
chr12	38833684	38834637
chr12	38837568	38839698
chr12	38845684	38846060
chr12	38848813	38849305
chr12	38851187	38851459
chr12	38851460	38853442
chr12	38874867	38875561
chr12	38875562	38876076
chr12	38884372	38884890
chr12	38885391	38890306
chr12	38896029	38897593
chr12	38897594	38897716
chr12	38897717	38897876
chr12	38901940	38903370
chr12	38905652	38907218
chr12	38908894	38909042
chr12	38910247	38910448
chr12	38913352	38914323
chr12	38916894	38918217
chr12	38918939	38919005
chr12	38928919	38929043
chr12	38931308	38932342
chr12	38937889	38938065
chr12	38952619	38953832
chr12	38959187	38959451
chr12	38966421	38966785
chr12	38978091	38978398
chr12	38983515	38983654
chr12	38986252	38986988
chr12	38994281	38995104
chr12	39001375	39001441
chr12	39004949	39006227
chr12	39007582	39008291
chr12	39010818	39010912
chr12	39019925	39020070
chr12	39051651	39052281
chr12	39055031	39055207
chr12	39081587	39081678
chr12	39095345	39095906
chr12	39100359	39101183
chr12	39104219	39105362
chr12	39105978	39106999
chr12	39116143	39117900
chr13	29422026	29422474
chr13	29424384	29425763
chr13	29426654	29427202
chr13	29534708	29534856
chr13	29578589	29579980
chr13	29581480	29582192
chr13	29592395	29592620
chr13	29643886	29646088
chr13	29743855	29744990
chr13	29750433	29751202
chr13	29774551	29775360
chr13	29780614	29781486
chr13	29785042	29785935
chr13	29785936	29786361
chr13	29813159	29813846
chr13	29815395	29815519
chr13	29860894	29862125
chr13	29866672	29868894
chr13	29881279	29882357
chr13	29886101	29886816
chr13	29898658	29899641
chr13	29902550	29902938
chr13	112338077	112338177
chr13	112393855	112395296
chr13	112397385	112397457
chr13	112405292	112406343
chr13	112505238	112505467
chr14	52975390	52975554
chr14	52975555	52976439
chr14	52976440	52976698
chr14	52994555	52995096
chr14	53052749	53052828
chr14	53067224	53068998
chr14	53107313	53107648
chr14	53107649	53107798
chr14	53107799	53107879
chr14	53115694	53115789
chr14	53126812	53127140
chr14	53137133	53137815
chr14	53151146	53151791
chr14	53168421	53168522
chr14	53178081	53178143
chr14	53190753	53191296
chr14	53261074	53261407
chr14	53264461	53264693
chr14	53296229	53296713
chr14	53296735	53297029
chr14	53333384	53334164
chr14	53349585	53349798
chr14	53349799	53350578
chr14	53356054	53356240
chr14	53387740	53388530
chr14	53416576	53417318
chr14	98489791	98490614
chr14	98579719	98580095
chr14	98610971	98614063
chr14	98691342	98691724
chr14	98780279	98780921
chr14	98802270	98803088
chr14	98803089	98803996
chr14	98803997	98804262
chr14	98939297	98939504
chr14	98946456	98946884
chr15	41520428	41521218
chr15	41525835	41526102
chr15	41528656	41530362
chr15	41535512	41535946
chr15	41546472	41547264
chr15	41560614	41560786
chr15	41562783	41563287
chr15	41570895	41571741
chr15	41615942	41616532
chr15	41649561	41649776
chr15	41661021	41661623
chr15	41671030	41671969
chr15	41700715	41701333
chr15	41708629	41708779
chr15	41719625	41721194
chr15	41722560	41724336
chr15	41738261	41738675
chr15	41749126	41749341
chr15	41761019	41761458
chr15	41770862	41771801
chr15	41800181	41800811
chr15	41815923	41817365
chr15	41822700	41822768
chr15	41826929	41827340
chr15	41842031	41842742
chr15	41880825	41881684
chr15	41885626	41886008
chr15	41889127	41889699
chr15	41892225	41892848
chr15	41893448	41894340
chr15	41941241	41941306
chr16	14947	15220
chr16	17988	18061
chr16	113689	113791
chr16	113792	114075
chr16	114076	114199
chr16	198622	198789
chr16	200306	200749
chr16	210977	211406
chr16	215961	216144
chr16	216145	216250
chr16	216251	216486
chr16	229644	230304
chr16	234286	234544
chr16	321316	322128
chr16	324839	325179
chr16	376985	377237
chr16	413919	414168
chr16	419428	419956
chr16	25807987	25808132
chr16	25830747	25831602
chr16	25887954	25888107
chr16	25894250	25894372
chr16	25920734	25921364
chr16	25930582	25931150
chr16	25950416	25951625
chr16	25958674	25958886
chr16	25960905	25962038
chr16	26083045	26083471
chr16	26203439	26203865
chr16	26252708	26253373
chr16	60834769	60835164
chr16	60847110	60847235
chr16	60907203	60907265
chr16	60935630	60936487
chr16	60963751	60964105
chr16	61025590	61025924
chr16	61107255	61107849
chr16	61138699	61139056
chr16	61139141	61139499
chr16	61172439	61172592
chr16	61172772	61173116
chr16	61173158	61173241
chr16	61191396	61191987
chr16	61191988	61192368
chr16	61198429	61198939
chr16	61215107	61215619
chr16	61234426	61235382
chr16	61244598	61245066
chr16	61283610	61284151
chr16	61288288	61288443
chr16	61289903	61291377
chr16	61294033	61294094
chr16	61313807	61314226
chr18	23723467	23724177
chr18	23733505	23734001
chr18	23779729	23780469
chr18	23781096	23781595
chr18	23802906	23802957
chr18	23856983	23857270
chr18	23858486	23858630
chr18	23871630	23872551
chr18	23886412	23886778
chr18	23905858	23906202
chr18	23913088	23913623
chr18	23928789	23928918
chr18	23934641	23934746
chr18	23934747	23935513
chr18	23935514	23935694
chr18	23947487	23947986
chr18	23995017	23995155
chr18	24109801	24109918
chr18	24194781	24195147
chr18	24195148	24195323
chr18	24212919	24213595
chr18	59415961	59416471
chr18	59420524	59420920
chr18	59454103	59454670
chr18	59457652	59462567
chr18	59464584	59466307
chr18	59471875	59472608
chr18	59474635	59479851
chr18	59482313	59483471
chr18	59484588	59485383
chr18	59485903	59486308
chr18	59492091	59493221
chr18	59515204	59515984
chr18	59515985	59516756
chr18	59516757	59516964
chr18	59541455	59542243
chr18	59568919	59569680
chr18	59575590	59576389
chr18	59589974	59590647
chr18	59590648	59590793
chr18	59590794	59591584
chr18	59625599	59625698
chr18	59628394	59629090
chr18	59641304	59642640
chr18	59644759	59646104
chr18	59648652	59649571
chr18	59651921	59654004
chr18	59655809	59656006
chr18	59668515	59669695
chr18	59685122	59688847
chr18	59696492	59700085
chr18	59701862	59703245
chr18	59705871	59706737
chr18	59707604	59709330
chr18	59709992	59715007
chr18	59715108	59716413
chr18	59717171	59717641
chr18	59721889	59722366
chr18	59723404	59726190
chr18	59726191	59726981
chr18	59726982	59727604
chr18	59732702	59733205
chr18	59734588	59737176
chr18	59742376	59742937
chr18	59745942	59748103
chr18	59748104	59749537
chr18	59749538	59749787
chr18	59751524	59751764
chr18	59753412	59753730
chr18	59755678	59756233
chr18	59768670	59769157
chr18	59778181	59778789
chr18	59780160	59780241
chr18	59783105	59783902
chr18	59784452	59785809
chr18	59786990	59788277
chr18	59790136	59790230
chr18	59792319	59794204
chr18	59796888	59801144
chr18	59802458	59803374
chr18	59804193	59805704
chr18	59806487	59807077
chr18	59830579	59830701
chr18	59838196	59838820
chr18	59847841	59847963
chr18	59856625	59857723
chr18	59865157	59865252
chr18	59900898	59901889
chr18	59904654	59904831
chr19	59249047	59249647
chr19	59398125	59398375
chr19	59398695	59399143
chr19	59403467	59404380
chr19	59425689	59426635
chr19	59488254	59488773
chr19	59506037	59507421
chr19	59519763	59519919
chr19	59521950	59522716
chr19	59546589	59547551
chr19	59556757	59556888
chr19	59565750	59566867
chr19	59572748	59575144
chr19	59577297	59577784
chr19	59581862	59581942
chr19	59652945	59653596
chr19	59690926	59691422
chr19	59700356	59702954
chr19	59708315	59708837
chr19	59709709	59710123
chr19	59793171	59793421
chr19	59804984	59805962
chr19	59864066	59864301
chr19	59891822	59892796
chr19	59944784	59947263
chr19	59950429	59951169
chr19	59951763	59953904
chr19	59957593	59957833
chr19	59961583	59963904
chr19	59966992	59968701
chr19	59972013	59972125
chr19	59972126	59972726
chr19	59976395	59978637
chr19	59981713	59982440
chr19	59983029	59985180
chr19	59988866	59989227
chr19	59991056	59993527
chr19	59995731	59996907
chr19	59999539	60000225
chr19	60013258	60014376
chr19	60023180	60024138
chr2	51549216	51549670
chr2	51551353	51551639
chr2	51704608	51705137
chr2	51714498	51714946
chr2	51758018	51758186
chr2	51768088	51768300
chr2	51783199	51783622
chr2	51788845	51789733
chr2	51798805	51799213
chr2	51801926	51802460
chr2	51814833	51815272
chr2	51824893	51825452
chr2	51828302	51828470
chr2	51838098	51838317
chr2	51840691	51841017
chr2	51856646	51856787
chr2	51900080	51901049
chr2	51916437	51916584
chr2	51988130	51988623
chr2	118031985	118032680
chr2	118180166	118180469
chr2	118197837	118198368
chr2	118216803	118217328
chr2	118237399	118238571
chr2	118287052	118287118
chr2	118291597	118292304
chr2	118298616	118298895
chr2	118405774	118405847
chr2	118426981	118427479
chr2	118429369	118429993
chr2	118433533	118434023
chr2	118436764	118437281
chr2	118437863	118438158
chr2	118444286	118445112
chr2	118454076	118454705
chr2	118455356	118456017
chr2	118457636	118458410
chr2	118482297	118482425
chr2	118484351	118485768
chr2	118489841	118490349
chr2	118506585	118507374
chr2	220151537	220153287
chr2	220172005	220172547
chr2	220173650	220174142
chr2	220239810	220239902
chr2	220241924	220242118
chr2	220249255	220249853
chr2	220264573	220264652
chr2	220264653	220265390
chr2	220272578	220273164
chr2	220278900	220279077
chr2	220288431	220288779
chr2	220288780	220288978
chr2	220288979	220289121
chr2	220296563	220297275
chr2	220317117	220317229
chr2	220346064	220346624
chr2	220353280	220354083
chr2	220355645	220356113
chr2	220376546	220377532
chr2	220417234	220418221
chr2	220426320	220427273
chr2	220428446	220428535
chr2	234159385	234159630
chr2	234191848	234191961
chr2	234210698	234210805
chr2	234246032	234246401
chr2	234255915	234256288
chr2	234293543	234295752
chr2	234304180	234304654
chr2	234344802	234345059
chr2	234425582	234426528
chr2	234438678	234439284
chr2	234550855	234551724
chr2	234590874	234591356
chr2	234634538	234634771
chr2	234641217	234641590
chr20	33388856	33389769
chr20	33390369	33390833
chr20	33392475	33392938
chr20	33394189	33395896
chr20	33417109	33417253
chr20	33421836	33421981
chr20	33443717	33445137
chr20	33462021	33462510
chr20	33546639	33547048
chr20	33694210	33694464
chr20	33699489	33699720
chr20	33701852	33703247
chr20	33710456	33710561
chr20	33712610	33715402
chr20	33721437	33721600
chr20	33731249	33731897
chr20	33745799	33745915
chr20	33758497	33758926
chr20	33762505	33763388
chr20	33765234	33765749
chr20	33775697	33778422
chr20	33780501	33781941
chr20	33782817	33783532
chr20	33783533	33783594
chr20	33784979	33785139
chr20	33786251	33787821
chr20	33792169	33792682
chr20	33793385	33795786
chr20	33799525	33800046
chr20	33800421	33800529
chr20	33801865	33802610
chr21	32732932	32733576
chr21	32795434	32795897
chr21	32836784	32837334
chr21	32838677	32839113
chr21	32901973	32902444
chr21	32914608	32915251
chr21	32916035	32916271
chr21	32923447	32923642
chr21	32936396	32937083
chr21	32977306	32977392
chr21	32983468	32984147
chr21	32995467	32997355
chr21	33007325	33007948
chr21	33012343	33012862
chr21	33014615	33015464
chr21	33016778	33017297
chr21	33025187	33025997
chr21	33029166	33029527
chr21	33047641	33047796
chr21	33048305	33049395
chr21	33053130	33053248
chr21	33053249	33053840
chr21	33053841	33054023
chr21	33062577	33064641
chr21	33066519	33067117
chr21	33121778	33122284
chr21	33126422	33126900
chr21	33133676	33133748
chr21	33143199	33143789
chr21	33143810	33144057
chr21	33155887	33156670
chr21	33231607	33231687
chr21	33231711	33231889
chr21	33300919	33303791
chr21	33353437	33354501
chr21	33360470	33360680
chr21	33377525	33377649
chr21	33387087	33387468
chr21	33389740	33389926
chr21	33392824	33392948
chr21	33394728	33394945
chr21	33420263	33421657
chr21	33482857	33483858
chr21	33492351	33494086
chr21	33506338	33506560
chr21	33508611	33510757
chr21	33522669	33523142
chr21	33537579	33540021
chr21	33553559	33554886
chr21	33559204	33559991
chr21	33565988	33566444
chr21	33570458	33571307
chr21	33594654	33595214
chr21	33598867	33599652
chr21	33603481	33603988
chr21	33655088	33655794
chr21	33676576	33676860
chr21	33678775	33678887
chr21	33682128	33682964
chr21	33689066	33690253
chr21	33696008	33696861
chr21	33699008	33699706
chr21	33703682	33704220
chr21	33726068	33726735
chr21	33727982	33729319
chr21	33741506	33742482
chr21	33744291	33744846
chr21	33750558	33750740
chr21	33777432	33778537
chr21	33780925	33781458
chr21	33782378	33783721
chr21	33808565	33813425
chr21	33818183	33818727
chr21	33820665	33821834
chr21	33822451	33826227
chr21	33826810	33828380
chr21	33838282	33840217
chr21	33841116	33841727
chr21	33850021	33850292
chr21	33850920	33851527
chr21	33852465	33853646
chr21	33888251	33890525
chr21	33900019	33900182
chr21	33900826	33900880
chr21	33912123	33912943
chr21	33913554	33914505
chr21	33916555	33917109
chr21	33921787	33922381
chr21	33928314	33928755
chr21	33930785	33930970
chr21	33933332	33934422
chr21	33938045	33940497
chr21	33942693	33943640
chr21	33946354	33947158
chr21	33948154	33950553
chr21	33972675	33974295
chr21	33976997	33977577
chr21	33980055	33980515
chr21	33987282	33987419
chr21	33990020	33990576
chr21	34014201	34015087
chr21	34027576	34028544
chr21	34044252	34044807
chr21	34060234	34062436
chr21	34065621	34066572
chr21	34081314	34082154
chr21	34095400	34097094
chr21	34116975	34118177
chr21	34135020	34138225
chr21	34184171	34184692
chr21	34232581	34233959
chr21	34237488	34237600
chr21	34241075	34241288
chr21	34268307	34268543
chr21	34314639	34315223
chr21	34315747	34317431
chr21	34319326	34320277
chr21	34340778	34341348
chr21	39244483	39245275
chr21	39258649	39258921
chr21	39291153	39291371
chr21	39297413	39297929
chr21	39308566	39309387
chr21	39348764	39351176
chr21	39369976	39370498
chr21	39372175	39372681
chr21	39386029	39386240
chr21	39397232	39397809
chr21	39399205	39399802
chr21	39404387	39404950
chr21	39421485	39422189
chr21	39470258	39470594
chr21	39471717	39472375
chr21	39475256	39475948
chr21	39478463	39479706
chr21	39480209	39481437
chr21	39489970	39490716
chr21	39492399	39492759
chr21	39494373	39495735
chr21	39525013	39525549
chr21	39527210	39527513
chr21	39549465	39550558
chr21	39567590	39568045
chr21	39573641	39575198
chr21	39584316	39585116
chr21	39609453	39611373
chr21	39635792	39637034
chr21	39638612	39638945
chr21	39638946	39639886
chr21	39639887	39641249
chr21	39655792	39656911
chr21	39657967	39658452
chr21	39669049	39669819
chr21	39690516	39692068
chr21	39693563	39694675
chr22	30181144	30181353
chr22	30234200	30234663
chr22	30306350	30306973
chr22	30307655	30307707
chr22	30309567	30311416
chr22	30366028	30366495
chr22	30372040	30373484
chr22	30377761	30378460
chr22	30379057	30379650
chr22	30397753	30398229
chr22	30398913	30401039
chr22	30436389	30436905
chr22	30437801	30438324
chr22	30441137	30441218
chr22	30442553	30443562
chr22	30455120	30455181
chr22	30464023	30466042
chr22	30467495	30468336
chr22	30481047	30481528
chr22	30492293	30492913
chr22	30522402	30523021
chr22	30531944	30532692
chr22	30541841	30543408
chr22	30630300	30630402
chr22	30677835	30680405
chr22	30681287	30682232
chr22	30683271	30683698
chr22	30704466	30704703
chr22	30741445	30742356
chr22	30779196	30779866
chr22	30805464	30805750
chr22	30829907	30830188
chr22	30851496	30852153
chr22	30876579	30878681
chr22	30880043	30880375
chr22	30882047	30882560
chr22	30886374	30888252
chr22	30908097	30908464
chr22	30917358	30917880
chr22	30921096	30921184
chr22	30944026	30945395
chr22	30946305	30946430
chr22	30949510	30950302
chr22	30954553	30954665
chr22	30958175	30958417
chr22	30966089	30967489
chr22	30991418	30991539
chr22	31012363	31013073
chr22	31014148	31014486
chr22	31071347	31072256
chr22	31076794	31076885
chr22	31091713	31091779
chr22	31117922	31118740
chr22	31182881	31183475
chr22	31205898	31207888
chr22	31209735	31210230
chr22	31211399	31212240
chr22	31213853	31214111
chr22	31248509	31248570
chr22	31318794	31318899
chr22	31385099	31386347
chr22	31387450	31388041
chr22	31419881	31420049
chr22	31421451	31421511
chr22	31535284	31535505
chr22	31537154	31537358
chr22	31620883	31621206
chr4	118486210	118486614
chr4	118486615	118486779
chr4	118492583	118492837
chr4	118528609	118528792
chr4	118528793	118528896
chr4	118528897	118529460
chr4	118540907	118541094
chr4	118563205	118563628
chr4	118581389	118582076
chr4	118601649	118602089
chr4	118645345	118645592
chr4	118645593	118646123
chr4	118646124	118646281
chr4	118673365	118673649
chr4	118713045	118713256
chr4	118718559	118719024
chr4	118765288	118765380
chr4	118889112	118889564
chr4	118909294	118909952
chr4	118923278	118924108
chr4	118938707	118938998
chr4	118942263	118942769
chr5	55946167	55946248
chr5	56002783	56003658
chr5	56008754	56009344
chr5	56023526	56024989
chr5	56138941	56139668
chr5	56151972	56152848
chr5	56153571	56154042
chr5	56161916	56162724
chr5	56176937	56177074
chr5	56177622	56177695
chr5	56181201	56181635
chr5	56181657	56182143
chr5	56186655	56187701
chr5	56188024	56188908
chr5	56201470	56201626
chr5	56202676	56202738
chr5	56226767	56227194
chr5	56231816	56233699
chr5	56252005	56252123
chr5	131511898	131512012
chr5	131548829	131548936
chr5	131548937	131549423
chr5	131549424	131549490
chr5	131599723	131599875
chr5	131697846	131697935
chr5	131706968	131707327
chr5	131776623	131777385
chr5	131778016	131778661
chr5	131780109	131780375
chr5	131971154	131971495
chr5	131971520	131971583
chr5	132057620	132057685
chr5	132066535	132066619
chr5	132066687	132066995
chr5	132078478	132078634
chr5	132173034	132173638
chr5	132268356	132269066
chr5	141891432	141891924
chr5	141964114	141964729
chr5	141966767	141966878
chr5	141976325	141976747
chr5	142022893	142023092
chr5	142047702	142047806
chr5	142051781	142053015
chr5	142062776	142062888
chr5	142107309	142108190
chr5	142112638	142113509
chr5	142115186	142116059
chr5	142118282	142120247
chr5	142122009	142122882
chr5	142126041	142126766
chr5	142132914	142134127
chr5	142136853	142137430
chr5	142138077	142139775
chr5	142150128	142150204
chr5	142155071	142155645
chr5	142156405	142158759
chr5	142162358	142164123
chr5	142165342	142166894
chr5	142168042	142169457
chr5	142173662	142174644
chr5	142179701	142180125
chr5	142186227	142187197
chr5	142189904	142191611
chr5	142196284	142198036
chr5	142199009	142200460
chr5	142201211	142202123
chr5	142217743	142218240
chr5	142221741	142222843
chr5	142225160	142227627
chr5	142237622	142238338
chr5	142238896	142239583
chr5	142240349	142241835
chr5	142249393	142249585
chr5	142251002	142251109
chr5	142261154	142262530
chr5	142263143	142264811
chr5	142269187	142269544
chr5	142280876	142283933
chr5	142293975	142294818
chr5	142309723	142310628
chr5	142323830	142323989
chr5	142325622	142325782
chr5	142333302	142334376
chr5	142343276	142343340
chr5	142353886	142354642
chr5	142361449	142362697
chr5	142362698	142363501
chr5	142368169	142368809
chr6	41469268	41469844
chr6	41541206	41541885
chr6	41615534	41616006
chr6	41742515	41743656
chr6	41826754	41827355
chr6	41864799	41867547
chr6	41887289	41887440
chr6	41889315	41890824
chr6	41896780	41897005
chr6	41900529	41900980
chr6	73807475	73809827
chr6	73844165	73844434
chr6	73847223	73848012
chr6	73848657	73848910
chr6	73878600	73878694
chr6	73879659	73879783
chr6	73910469	73911026
chr6	73920323	73921196
chr6	73921217	73921377
chr6	73936941	73938349
chr6	73958392	73958580
chr6	73961504	73962709
chr6	73963240	73963653
chr6	73964757	73965550
chr6	73985558	73985874
chr6	73985875	73985926
chr6	73985927	73986308
chr6	73988503	73988876
chr6	74011047	74011956
chr6	74015253	74017279
chr6	74051275	74051763
chr6	74058092	74058155
chr6	74093973	74094589
chr6	74103649	74103760
chr6	74103761	74103816
chr6	74103817	74103900
chr6	74139619	74139751
chr6	74157876	74158695
chr6	74168289	74168814
chr6	74169502	74169615
chr6	74172385	74172454
chr6	74172794	74173385
chr6	74181904	74182820
chr6	74217129	74217643
chr6	74226704	74227178
chr6	74229790	74230160
chr6	74249923	74250021
chr6	74258020	74258577
chr6	74258578	74258887
chr6	74270544	74270912
chr6	74274703	74275972
chr6	74282095	74286502
chr6	74288539	74289523
chr6	108378491	108378919
chr6	108379942	108380360
chr6	108384035	108385528
chr6	108409813	108410028
chr6	108412938	108413575
chr6	108470962	108471131
chr6	108471815	108472055
chr6	108475782	108475839
chr6	108475840	108476011
chr6	108488931	108489163
chr6	108531209	108531643
chr6	108543995	108544265
chr6	108570983	108571473
chr6	108572985	108573188
chr6	108573189	108573338
chr6	108573339	108573484
chr6	108635560	108636330
chr6	108641162	108642718
chr6	108655277	108655394
chr6	108678992	108679515
chr6	108687039	108687470
chr6	108713129	108713627
chr6	108727472	108727543
chr6	108787771	108788833
chr6	108789567	108790337
chr6	108790966	108794386
chr6	108809707	108809776
chr6	108811214	108811854
chr6	108829954	108830064
chr6	108836117	108836312
chr6	108852732	108853296
chr6	108859850	108859933
chr6	108865131	108866064
chr6	108866635	108867355
chr6	108869336	108870268
chr6	132226777	132227373
chr6	132341867	132341991
chr6	132399497	132399800
chr6	132402902	132403433
chr6	132446170	132446448
chr6	132460923	132461679
chr6	132486379	132486484
chr6	132497773	132497913
chr6	132526337	132526808
chr6	132530159	132530447
chr6	132577362	132577541
chr6	132581985	132582578
chr6	132598643	132599019
chr6	132626175	132626420
chr6	132635721	132636030
chr6	132644528	132644668
chr6	132654604	132655503
chr6	132664941	132665030
chr6	132684269	132684618
chr6	132690245	132690328
chr7	26931348	26931580
chr7	26935351	26935655
chr7	26943983	26944116
chr7	26952663	26953537
chr7	26954691	26955126
chr7	26988367	26989816
chr7	27027583	27028076
chr7	27032065	27032720
chr7	27036605	27037210
chr7	27038105	27039477
chr7	27056509	27056572
chr7	27072988	27073127
chr7	27073851	27074037
chr7	27077637	27079454
chr7	27106541	27107080
chr7	27109033	27109230
chr7	27127703	27127974
chr7	27140647	27141474
chr7	27147315	27147842
chr7	27200537	27201122
chr7	27202417	27202973
chr7	27202974	27203822
chr7	27203823	27204242
chr7	27266401	27266762
chr7	27294483	27295219
chr7	27303732	27304273
chr7	27306388	27307153
chr7	27321446	27321867
chr7	27334386	27334868
chr7	27347088	27347533
chr7	27350927	27351365
chr7	27364886	27365489
chr7	27365531	27365774
chr7	27370038	27370954
chr7	27373279	27373489
chr7	89627172	89629521
chr7	89646864	89647089
chr7	89693906	89694016
chr7	89694017	89694598
chr7	89722195	89722474
chr7	89730341	89730577
chr7	89733213	89733382
chr7	89734119	89734186
chr7	89752323	89753669
chr7	89785707	89785811
chr7	89798571	89799828
chr7	89812137	89813717
chr7	89814342	89815167
chr7	89820464	89820528
chr7	89854686	89855278
chr7	89857503	89858442
chr7	89861163	89861626
chr7	89864960	89865047
chr7	89871409	89872118
chr7	89874518	89874645
chr7	89875332	89875451
chr7	89882436	89883311
chr7	89914115	89914202
chr7	89944082	89944247
chr7	89946046	89946282
chr7	89959416	89960788
chr7	89975129	89975847
chr7	89980406	89980529
chr7	89980778	89980925
chr7	89984038	89984128
chr7	89985173	89986079
chr7	90001848	90003784
chr7	90005664	90005947
chr7	90027767	90028441
chr7	90030618	90031459
chr7	90032071	90032450
chr7	90064838	90065302
chr7	90065352	90068091
chr7	90077208	90077737
chr7	90078180	90079396
chr7	90083043	90083816
chr7	90084627	90085064
chr7	90086243	90086442
chr7	90088472	90090517
chr7	90126656	90126816
chr7	90138498	90139045
chr7	90153805	90154228
chr7	90155836	90157439
chr7	90171586	90172470
chr7	90180217	90180554
chr7	90184852	90184970
chr7	90193469	90194739
chr7	90207974	90208242
chr7	90212976	90213500
chr7	90225167	90226016
chr7	90231285	90232439
chr7	90239176	90239638
chr7	90241688	90243243
chr7	90268499	90269373
chr7	90301404	90301812
chr7	90306635	90307719
chr7	90333451	90333545
chr7	90333546	90333606
chr7	90333607	90333862
chr7	90361895	90362387
chr7	90384268	90386341
chr7	90406455	90406681
chr7	90410046	90410355
chr7	90413951	90414010
chr7	90422213	90422269
chr7	90448738	90449017
chr7	90454756	90455115
chr7	90463810	90465193
chr7	90466472	90467473
chr7	90483058	90483294
chr7	90502425	90502497
chr7	90546678	90547259
chr7	90577822	90577906
chr7	90577907	90578095
chr7	90611510	90611900
chr7	90614062	90615150
chr7	90621786	90622228
chr7	90629041	90629121
chr7	90631464	90633230
chr7	90650033	90651060
chr7	90651567	90652565
chr7	90706932	90707143
chr7	90707753	90708344
chr7	90719655	90719979
chr7	113730682	113731050
chr7	113766666	113767278
chr7	113799760	113800275
chr7	113842507	113842729
chr7	113864123	113865097
chr7	113872600	113872688
chr7	113872689	113873138
chr7	113888731	113889278
chr7	113895114	113895261
chr7	113901580	113901846
chr7	113928517	113929283
chr7	113950603	113951438
chr7	113962877	113963240
chr7	113969651	113969757
chr7	113981483	113981792
chr7	113981829	113982479
chr7	114001611	114001681
chr7	114011519	114012391
chr7	114019604	114019921
chr7	114051074	114051349
chr7	114054202	114055054
chr7	114088510	114088884
chr7	114106981	114107320
chr7	114107383	114107480
chr7	114110581	114110719
chr7	114115665	114115867
chr7	114119656	114119806
chr7	114163865	114164172
chr7	114180588	114181566
chr7	114184054	114184403
chr7	114199393	114199988
chr7	114211477	114211760
chr7	114242213	114242756
chr7	114243429	114243938
chr7	114248754	114249496
chr7	114251856	114252578
chr7	114260090	114260882
chr7	114279334	114279726
chr7	114294791	114294923
chr7	114301941	114302268
chr7	114323713	114323989
chr7	114325930	114326160
chr7	114338495	114338941
chr7	114341242	114342207
chr7	114343005	114343652
chr7	114344167	114345184
chr7	114350885	114351597
chr7	114356810	114359563
chr7	114361700	114362545
chr7	114368109	114369325
chr7	114374084	114374832
chr7	114375956	114376107
chr7	114377709	114378626
chr7	114381311	114382788
chr7	114384253	114384636
chr7	114384637	114384883
chr7	114384884	114385004
chr7	114413255	114413846
chr7	114415296	114416401
chr7	114430427	114431141
chr7	114431962	114432128
chr7	114432790	114432928
chr7	114437729	114437932
chr7	114446008	114447005
chr7	114447082	114448218
chr7	114450717	114451012
chr7	114465054	114465157
chr7	114465182	114465554
chr7	114474016	114474458
chr7	114478507	114479050
chr7	114486406	114486852
chr7	114522368	114522913
chr7	114522914	114522983
chr7	114555604	114555762
chr7	114562082	114562479
chr7	114564508	114564576
chr7	114571407	114572614
chr7	114574258	114574380
chr7	114580540	114580748
chr7	114588062	114588849
chr7	114623624	114624534
chr7	114694089	114694215
chr7	114714570	114715204
chr7	115636038	115636221
chr7	115638947	115640782
chr7	115654908	115655772
chr7	115656999	115657789
chr7	115659397	115659999
chr7	115676606	115676821
chr7	115686987	115687906
chr7	115732224	115732568
chr7	115732569	115733012
chr7	115733013	115733151
chr7	115735524	115736211
chr7	115780754	115780915
chr7	115844254	115844411
chr7	115855433	115855541
chr7	115908134	115908515
chr7	115913138	115913252
chr7	115929223	115929326
chr7	115940127	115940402
chr7	115942501	115942610
chr7	115942863	115943071
chr7	115943701	115944031
chr7	115949695	115949897
chr7	115998574	115998761
chr7	116019254	116019379
chr7	116026383	116026934
chr7	116033095	116034070
chr7	116037628	116038109
chr7	116041641	116042123
chr7	116046190	116046872
chr7	116058842	116058986
chr7	116079420	116079488
chr7	116097782	116098514
chr7	116104129	116104632
chr7	116123703	116124763
chr7	116125845	116125941
chr7	116128805	116129091
chr7	116155950	116156075
chr7	116159119	116160489
chr7	116199684	116200122
chr7	116206019	116206098
chr7	116215720	116216306
chr7	116229584	116230517
chr7	116231983	116232144
chr7	116284436	116284964
chr7	116286434	116287061
chr7	116294395	116294784
chr7	116295345	116295685
chr7	116305336	116305806
chr7	116330858	116331414
chr7	116379427	116380084
chr7	116381663	116383109
chr7	116391994	116392335
chr7	116398199	116398959
chr7	116406552	116407214
chr7	116411679	116414924
chr7	116420978	116421125
chr7	116437641	116438005
chr7	116438933	116439608
chr7	116441318	116442073
chr7	116445649	116446150
chr7	116448707	116449274
chr7	116462920	116463808
chr7	116470322	116471459
chr7	116471462	116471544
chr7	116474867	116475077
chr7	116479178	116479812
chr7	116492810	116493396
chr7	116495091	116495752
chr7	116549220	116549921
chr7	116552855	116557487
chr7	116567000	116567532
chr7	116569251	116569387
chr7	116574668	116575134
chr7	116576284	116576918
chr7	116619353	116619585
chr7	116621283	116621596
chr7	116641317	116641476
chr7	116659217	116659440
chr7	116698117	116698282
chr7	116741140	116741562
chr7	116791348	116791865
chr7	116820469	116820818
chr7	116827199	116827273
chr7	116840335	116841199
chr7	116893985	116894450
chr7	116901441	116902079
chr7	116975807	116975884
chr7	117004743	117005257
chr7	117005258	117005393
chr7	117033397	117033520
chr7	117124680	117126064
chr7	117127354	117128256
chr7	117175222	117176040
chr7	117190584	117190824
chr7	117201017	117201598
chr7	117202586	117204374
chr7	117214024	117214142
chr7	117216249	117217694
chr7	117219163	117220406
chr7	117221027	117222736
chr7	117239675	117239820
chr7	117278827	117279485
chr7	117286601	117287129
chr7	117293002	117293113
chr7	117298276	117299054
chr7	117322592	117322997
chr7	117325568	117325655
chr7	117388182	117389075
chr7	117390798	117390956
chr7	117414858	117415830
chr7	117469749	117470189
chr7	117474113	117474219
chr7	125874649	125874730
chr7	125887779	125888560
chr7	125911704	125911886
chr7	125946997	125947910
chr7	125949215	125950170
chr7	125952432	125952897
chr7	125961449	125961547
chr7	125986803	125986905
chr7	126127742	126128573
chr7	126146823	126147073
chr7	126154467	126154743
chr7	126157273	126158024
chr7	126158025	126158082
chr7	126162066	126162363
chr7	126170446	126170568
chr7	126193583	126193760
chr7	126231602	126231981
chr7	126245230	126245541
chr7	126251194	126251746
chr7	126287957	126288481
chr7	126302398	126305059
chr7	126307887	126308383
chr7	126310925	126312451
chr7	126314057	126314938
chr7	126315959	126316857
chr7	126317530	126318118
chr7	126321942	126322019
chr7	126324560	126325516
chr7	126326499	126326601
chr7	126329457	126330178
chr7	126332804	126333292
chr7	126334711	126336159
chr7	126344577	126345135
chr7	126345804	126347646
chr7	126387376	126387695
chr7	126389857	126390350
chr7	126399527	126400090
chr7	126400091	126400159
chr7	126406388	126408612
chr7	126414133	126414611
chr7	126439969	126440130
chr7	126442587	126443046
chr7	126443875	126444021
chr7	126452234	126452488
chr7	126462697	126463852
chr7	126465363	126465593
chr7	126535811	126535974
chr7	126535975	126536066
chr7	126539805	126540723
chr7	126564779	126565024
chr7	126574235	126575525
chr7	126580070	126581962
chr7	126582678	126582986
chr7	126613393	126613611
chr7	126631460	126631720
chr7	126649873	126650287
chr7	126672851	126673040
chr7	126675988	126676228
chr7	126677698	126678280
chr7	126781013	126781374
chr7	126783219	126784134
chr7	126792126	126792908
chr7	126801199	126801517
chr7	126810466	126810718
chr7	126816623	126816688
chr7	126817403	126818812
chr7	126821482	126822201
chr7	126825729	126826094
chr7	126859466	126859525
chr7	126866430	126866584
chr7	126898262	126898747
chr7	126942123	126942991
chr7	127021175	127022176
chr8	118907439	118908402
chr8	118968489	118968545
chr8	118988281	118988760
chr8	118988780	118988986
chr8	119003270	119003520
chr8	119032236	119032515
chr8	119048595	119048733
chr8	119053626	119054030
chr8	119060831	119061361
chr8	119070944	119072195
chr8	119117151	119117490
chr8	119139868	119140311
chr8	119141268	119142236
chr8	119159594	119159999
chr8	119160000	119160182
chr8	119160183	119160677
chr8	119174900	119175829
chr8	119188674	119190770
chr8	119202991	119203122
chr8	119268806	119272485
chr8	119274995	119275241
chr8	119333388	119333969
chr8	119342501	119343075
chr8	119365329	119365951
chr8	119381237	119381351
chr9	130755131	130755272
chr9	130758202	130759030
chr9	130771409	130771732
chr9	130785128	130785721
chr9	130786542	130787069
chr9	130916511	130917719
chr9	130966382	130967021
chr9	131150179	131150230
chrX	122645766	122646397
chrX	122647265	122647757
chrX	122655397	122655850
chrX	122666452	122666923
chrX	122685566	122685901
chrX	122689570	122690895
chrX	122822831	122822939
chrX	122840064	122840705
chrX	122842299	122843156
chrX	122870873	122873307
chrX	122875038	122875344
chrX	122879167	122880101
chrX	122904521	122904946
chrX	122923786	122926910
chrX	122930517	122931594
chrX	122932986	122934203
chrX	122955991	122957253
chrX	123007047	123008129
chrX	123012534	123013077
chrX	123022643	123023259
chrX	123026813	123027530
chrX	123034587	123034692
chrX	123043195	123044079
chrX	123054155	123054337
chrX	152975560	152976389
chrX	152977876	152978610
chrX	153079331	153079444
chrX	153082127	153082350
chrX	153092422	153093360
chrX	153099887	153100349
chrX	153116434	153116574
chrX	153119258	153119481
chrX	153129542	153130480
chrX	153137004	153137469
chrX	153156027	153156599
chrX	153167389	153168307
chrX	153174813	153175607
chrX	153183098	153183862
chrX	153407914	153408099
chrX	153459649	153460540
chrX	153506777	153507678
chrX	153600022	153600631
chrX	153609283	153609452
chrX	153609453	153610094
chrX	153615029	153616415
chrX	153682005	153682781
chrX	153697793	153698812
chrX	153707607	153708181
chrX	153717840	153718424
chrX	153800917	153801431
chrX	153811720	153811935
chrX	153816667	153816756
chrX	153909890	153910043
chrX	153953672	153955358
chrX	153963014	153963503
