# Supplementary material for: Multivariate Hawkes process models of the occurrence of regulatory elements
Source: BMC Bioinformatics. 2010 Sep 9;11:456. doi: 10.1186/1471-2105-11-456 (PMC2949889; doi:10.1186/1471-2105-11-456)
Supplement: Additional file 5 — ENCODE pilot data - hr08. Affymetrix ChIP-chip sites for the ENCODE pilot project to time hr08 with chromosome number, start position and end position for the enriched regions. [file 1471-2105-11-456-S5.ZIP › encodeAffyChIpHl60SitesHr08/encodeAffyChIpHl60SitesCtcfHr08.txt]

chr1	149466177	149466573
chr1	149622028	149622403
chr1	149689773	149689835
chr1	149870679	149870773
chr1	149874531	149874640
chr1	149874641	149875204
chr1	149879040	149879456
chr1	149918136	149918193
chr1	149918194	149918485
chr10	55172233	55172772
chr10	55172773	55172946
chr10	55183964	55184129
chr10	55184130	55184280
chr10	55184281	55184617
chr10	55241330	55241952
chr10	55248341	55248554
chr10	55248555	55248619
chr10	55278062	55278881
chr10	55295492	55296034
chr10	55298169	55298411
chr10	55308843	55309815
chr10	55346621	55346689
chr10	55346690	55346741
chr10	55352181	55352557
chr10	55357980	55358521
chr10	55380548	55380655
chr10	55422840	55423487
chr10	55496442	55496890
chr10	55509610	55510200
chr10	55514387	55514765
chr10	55540848	55541140
chr10	55564224	55564641
chr10	55617725	55617865
chr10	55618429	55618532
chr10	55622987	55623506
chr11	4965114	4965171
chr11	5026710	5027136
chr11	5052699	5053197
chr11	5053198	5053252
chr11	5053253	5053561
chr11	5071827	5072603
chr11	5108466	5108570
chr11	5108571	5108855
chr11	5112630	5113007
chr11	5113008	5113108
chr11	5273856	5274265
chr11	5287686	5288047
chr11	5317127	5317213
chr11	5371050	5371266
chr11	5397910	5398213
chr11	5398214	5398273
chr11	5398274	5398409
chr11	5452690	5452994
chr11	5528792	5528925
chr11	5560584	5560775
chr11	116340968	116341368
chr11	116353356	116353434
chr11	116378386	116378689
chr11	116417159	116417436
chr11	116417437	116417837
chr11	116417838	116417919
chr11	130655839	130655949
chr11	130668952	130669126
chr11	131008133	131008398
chr11	131087328	131087439
chr12	38640116	38640285
chr12	38692303	38692441
chr12	38725165	38726109
chr12	38747495	38747857
chr12	38770546	38770896
chr12	38770927	38770985
chr12	38776395	38776551
chr12	38776552	38776837
chr12	38787452	38788029
chr12	38794063	38794479
chr12	38804868	38805352
chr12	38833046	38833160
chr12	38835690	38835748
chr12	38882402	38882775
chr12	38885391	38885839
chr12	38894441	38894967
chr12	38908894	38909705
chr12	38912656	38912954
chr12	38920205	38920457
chr12	38931399	38931630
chr12	38949836	38949986
chr12	38959347	38959809
chr12	38984141	38984360
chr12	38993480	38993547
chr12	39036158	39036778
chr12	39077448	39077520
chr12	39098366	39098576
chr12	39100942	39101324
chr12	39116652	39117178
chr12	39121769	39122423
chr13	29569054	29569491
chr13	29585156	29585626
chr13	29645995	29646088
chr13	29713188	29713436
chr13	29725837	29726206
chr13	29728598	29728815
chr13	29752431	29753111
chr13	29785813	29786361
chr13	112451973	112452105
chr13	112452106	112452569
chr13	112452570	112453039
chr14	52979070	52979442
chr14	52979443	52979566
chr14	53020968	53021288
chr14	53103113	53103316
chr14	53119735	53119998
chr14	53119999	53120265
chr14	53131962	53132187
chr14	53172464	53172636
chr14	53224634	53224728
chr14	53267591	53267643
chr14	53420222	53420283
chr14	53440843	53440906
chr15	41529872	41529944
chr15	41529945	41530319
chr15	41532808	41533060
chr15	41546472	41546535
chr15	41704231	41704340
chr15	41723158	41723307
chr15	41819630	41819781
chr15	41842031	41842742
chr15	41940701	41941202
chr15	41965385	41965546
chr16	25941635	25941898
chr16	25941899	25942038
chr16	25942039	25942193
chr16	26153545	26153906
chr16	26191100	26191595
chr16	60834769	60834964
chr16	60847110	60847235
chr16	60877668	60877721
chr16	60932505	60932615
chr16	60950325	60950385
chr16	60971192	60971312
chr16	60989106	60989199
chr16	60992560	60992728
chr16	60992729	60992806
chr16	61014121	61014640
chr16	61025572	61025924
chr16	61077387	61077997
chr16	61077998	61078073
chr16	61155493	61155706
chr16	61155707	61155820
chr16	61155821	61156149
chr16	61284612	61284725
chr16	61289454	61289608
chr16	61326039	61326532
chr16	61326533	61326841
chr18	23764596	23764808
chr18	23772426	23772526
chr18	23848452	23849242
chr18	23854167	23854347
chr18	23854348	23854634
chr18	23856711	23857136
chr18	23857137	23857270
chr18	23894592	23895093
chr18	23917673	23917890
chr18	23920482	23920736
chr18	23925306	23925591
chr18	23925592	23925715
chr18	23931819	23931921
chr18	23943469	23943935
chr18	23956371	23956639
chr18	23981185	23981289
chr18	23984331	23984521
chr18	24024458	24024974
chr18	24090075	24090435
chr18	24090436	24090829
chr18	24100410	24100956
chr18	24100957	24101020
chr18	24101021	24101315
chr18	24163374	24163520
chr18	24187492	24187897
chr18	24194890	24195124
chr18	24202004	24202058
chr18	24212960	24213498
chr18	59420438	59420920
chr18	59492339	59492472
chr18	59591073	59591134
chr18	59605472	59606000
chr18	59615200	59615809
chr18	59662586	59662691
chr18	59665194	59665740
chr18	59666182	59666305
chr18	59711544	59711665
chr18	59771032	59771214
chr18	59797670	59798102
chr18	59830579	59830688
chr18	59842752	59843033
chr18	59855368	59856280
chr18	59889645	59889712
chr18	59889713	59889954
chr18	59899347	59899518
chr19	59594138	59594630
chr19	59690926	59691079
chr19	59771131	59771198
chr19	59793189	59793248
chr19	59995842	59996802
chr19	59996823	59996886
chr2	51524815	51524881
chr2	51524882	51525012
chr2	51526332	51526872
chr2	51610943	51611095
chr2	51618478	51618883
chr2	51619417	51619479
chr2	51627955	51628384
chr2	51652500	51652582
chr2	51713247	51714078
chr2	51730524	51730718
chr2	51730719	51731353
chr2	51731354	51731509
chr2	51753425	51753595
chr2	51758079	51759130
chr2	51777301	51777423
chr2	51779748	51780870
chr2	51803716	51804123
chr2	51810170	51810377
chr2	51810378	51810854
chr2	51810855	51811063
chr2	51830050	51830413
chr2	51911178	51911275
chr2	51912984	51913106
chr2	51913107	51913239
chr2	51913240	51913645
chr2	51922679	51922848
chr2	52000400	52000552
chr2	52002707	52003224
chr2	52003225	52003383
chr2	52009378	52009612
chr2	52009613	52010076
chr2	52010077	52010139
chr2	118274055	118274142
chr2	220305165	220305384
chr2	220358882	220359365
chr2	220376974	220377138
chr2	234159592	234160180
chr2	234445370	234445483
chr2	234458385	234458798
chr20	33509221	33509408
chr20	33533370	33533446
chr20	33759917	33760116
chr21	32923135	32923709
chr21	32938319	32938648
chr21	32944816	32945555
chr21	32973706	32973907
chr21	32975901	32975985
chr21	33015530	33015948
chr21	33037429	33037542
chr21	33043849	33044249
chr21	33075716	33075978
chr21	33143535	33143605
chr21	33143630	33143971
chr21	33192337	33192484
chr21	33420795	33421131
chr21	33643624	33643747
chr21	33647395	33648680
chr21	33655438	33655767
chr21	33750349	33750557
chr21	33762897	33763336
chr21	33861023	33861387
chr21	33866580	33867032
chr21	33871897	33872305
chr21	33881451	33881838
chr21	33970093	33970182
chr21	33990316	33990515
chr21	34027996	34028506
chr21	34044792	34044871
chr21	34084265	34084805
chr21	34324774	34324837
chr21	39326939	39327077
chr21	39327078	39327204
chr21	39327205	39327306
chr21	39486339	39486989
chr21	39507346	39507606
chr21	39691068	39691397
chr21	39713548	39713842
chr21	39724724	39725625
chr21	39725626	39726285
chr22	30398140	30398229
chr22	30436285	30436352
chr22	30436353	30436430
chr22	30948063	30948219
chr22	30990201	30990707
chr22	31100923	31100982
chr22	31100983	31101051
chr22	31117758	31118262
chr22	31150351	31150434
chr22	31157276	31157375
chr22	31207054	31207564
chr22	31248442	31248908
chr22	31741406	31741799
chr4	118476330	118476622
chr4	118487670	118488069
chr4	118513947	118514026
chr4	118522371	118523120
chr4	118528421	118528810
chr4	118530825	118531062
chr4	118598684	118598904
chr4	118601600	118602066
chr4	118605479	118605724
chr4	118615334	118615578
chr4	118645362	118646671
chr4	118671254	118672168
chr4	118678618	118678729
chr4	118738873	118739346
chr4	118746274	118746900
chr4	118762148	118762375
chr4	118795071	118795474
chr4	118795475	118795878
chr4	118813777	118813835
chr4	118826983	118827214
chr4	118830477	118830980
chr4	118882089	118882648
chr4	118889167	118889456
chr4	118908614	118908912
chr4	118908913	118909029
chr4	118909030	118909462
chr4	118911690	118912274
chr5	55908399	55908465
chr5	56068944	56069437
chr5	56153592	56153986
chr5	56171668	56172442
chr5	56176802	56176853
chr5	56176854	56177095
chr5	56177096	56177744
chr5	56179356	56179593
chr5	56179594	56179763
chr5	56186952	56187109
chr5	56196356	56196440
chr5	56202676	56203085
chr5	56207658	56207967
chr5	56207968	56208433
chr5	56233551	56233699
chr5	131314049	131314356
chr5	131426656	131426734
chr5	131942431	131942687
chr5	131972733	131972977
chr5	132179442	132179823
chr5	132216502	132217004
chr5	141941442	141941509
chr5	141955541	141955708
chr5	141955750	141955920
chr5	141992202	141992538
chr5	142114172	142114546
chr5	142151852	142151936
chr5	142283068	142283594
chr5	142325538	142325803
chr5	142332114	142332195
chr6	41693245	41693424
chr6	73879598	73880164
chr6	73985558	73985879
chr6	74021529	74022008
chr6	74172900	74173555
chr6	74190498	74191059
chr6	74232046	74232136
chr6	108391684	108391882
chr6	108472075	108472794
chr6	108475840	108475908
chr6	108480574	108481748
chr6	108573058	108573553
chr6	108683743	108684275
chr6	108708417	108708769
chr6	108719977	108720178
chr6	108720179	108720405
chr6	108728444	108728928
chr6	108770246	108770756
chr6	108792100	108792162
chr6	108829530	108830064
chr6	108845230	108845526
chr6	108847873	108847996
chr6	108870015	108870268
chr6	132226777	132227693
chr6	132311147	132311407
chr6	132334096	132334823
chr6	132334824	132334942
chr6	132334943	132335291
chr6	132352835	132353625
chr6	132358202	132358337
chr6	132371750	132371836
chr6	132393521	132394047
chr6	132395872	132395994
chr6	132440320	132440957
chr6	132486423	132486506
chr6	132529067	132530394
chr6	132556782	132557426
chr6	132612879	132613623
chr6	132642323	132642938
chr6	132651676	132651837
chr6	132656029	132656391
chr6	132662894	132663065
chr7	26943852	26944427
chr7	27043502	27043637
chr7	27047454	27047513
chr7	27138006	27138069
chr7	89624938	89625062
chr7	89654283	89654647
chr7	89689085	89689513
chr7	89693409	89693932
chr7	89693933	89694016
chr7	89705008	89705383
chr7	89730064	89730722
chr7	89743813	89744418
chr7	89744419	89745074
chr7	89771618	89772631
chr7	89784905	89784979
chr7	89785774	89785906
chr7	89858134	89858422
chr7	89944446	89944670
chr7	89946008	89946261
chr7	89974050	89974303
chr7	89980756	89980863
chr7	89980864	89981319
chr7	89983961	89984537
chr7	89985130	89985600
chr7	90065148	90065419
chr7	90067406	90067586
chr7	90067587	90067816
chr7	90101146	90101357
chr7	90162577	90162670
chr7	90213702	90213837
chr7	90271856	90272143
chr7	90322173	90322318
chr7	90365576	90365897
chr7	90384095	90384288
chr7	90385483	90385742
chr7	90387918	90388399
chr7	90403334	90403395
chr7	90439346	90439480
chr7	90453971	90454706
chr7	90454730	90455094
chr7	90546825	90546930
chr7	90546931	90547078
chr7	90547079	90547536
chr7	90566268	90566564
chr7	90577489	90578116
chr7	113730460	113730985
chr7	113732501	113732993
chr7	113752629	113753647
chr7	113758234	113758933
chr7	113765597	113766692
chr7	113769769	113770058
chr7	113773096	113773159
chr7	113815450	113815552
chr7	113815553	113816140
chr7	113840575	113840686
chr7	113844340	113844555
chr7	113849122	113849233
chr7	113856927	113857164
chr7	113860767	113861141
chr7	113873154	113873359
chr7	113873360	113873542
chr7	113912244	113912531
chr7	113912532	113912881
chr7	113926694	113927112
chr7	113928284	113929133
chr7	113930658	113931082
chr7	113949959	113950192
chr7	113950228	113950365
chr7	113962503	113962586
chr7	113962587	113963010
chr7	113981646	113982442
chr7	114048375	114049448
chr7	114050145	114050382
chr7	114052966	114053887
chr7	114053912	114054272
chr7	114055074	114055361
chr7	114072059	114072398
chr7	114091906	114092203
chr7	114092204	114092478
chr7	114103056	114103120
chr7	114112301	114112441
chr7	114170802	114171046
chr7	114171047	114171213
chr7	114184123	114184622
chr7	114302007	114302074
chr7	114302098	114302561
chr7	114310729	114310990
chr7	114312243	114312834
chr7	114323778	114324890
chr7	114324891	114325004
chr7	114325005	114325151
chr7	114344167	114344601
chr7	114344642	114344730
chr7	114398704	114399896
chr7	114399897	114400228
chr7	114405812	114406321
chr7	114414823	114415122
chr7	114445218	114445644
chr7	114445645	114446127
chr7	114446128	114446476
chr7	114469687	114469793
chr7	114507994	114508843
chr7	114528262	114528389
chr7	114554247	114554858
chr7	114555550	114555705
chr7	114555706	114556222
chr7	114570978	114572035
chr7	114584486	114584785
chr7	114587994	114588281
chr7	114588282	114588491
chr7	114604094	114604280
chr7	114607216	114607652
chr7	114666552	114666634
chr7	114680347	114680621
chr7	114709480	114709907
chr7	114714124	114714312
chr7	115654908	115655232
chr7	115809070	115809667
chr7	115855433	115855952
chr7	115912158	115912371
chr7	115933974	115934165
chr7	115934166	115934345
chr7	116097782	116098027
chr7	116101309	116101478
chr7	116118307	116118716
chr7	116128233	116128402
chr7	116128403	116128537
chr7	116128538	116128974
chr7	116199309	116200067
chr7	116313804	116314382
chr7	116325373	116325956
chr7	116340719	116341182
chr7	116370732	116370905
chr7	116391994	116392077
chr7	116432072	116432213
chr7	116446127	116446860
chr7	116463406	116463718
chr7	116545663	116546260
chr7	116555012	116555289
chr7	116697205	116697688
chr7	116715926	116716085
chr7	116716086	116716184
chr7	116738998	116739895
chr7	116746221	116746282
chr7	116795155	116796138
chr7	116810078	116810351
chr7	116810392	116811364
chr7	116866336	116866842
chr7	116908369	116908918
chr7	116923019	116923095
chr7	116930223	116930875
chr7	116960653	116960756
chr7	116977815	116978131
chr7	117004724	117005412
chr7	117021574	117022368
chr7	117028104	117028948
chr7	117045933	117046489
chr7	117047699	117047894
chr7	117104094	117104590
chr7	117105150	117105568
chr7	117138138	117138319
chr7	117170493	117170662
chr7	117207740	117208426
chr7	117213646	117214673
chr7	117216516	117216958
chr7	117216987	117217339
chr7	125915734	125916156
chr7	125973010	125973197
chr7	126053529	126053676
chr7	126088887	126089473
chr7	126121574	126121647
chr7	126159455	126159948
chr7	126180640	126181421
chr7	126189853	126190102
chr7	126190103	126190354
chr7	126259137	126259262
chr7	126267572	126267780
chr7	126287994	126288609
chr7	126321013	126321192
chr7	126400025	126400343
chr7	126407630	126407844
chr7	126436853	126436995
chr7	126532078	126532245
chr7	126561543	126562447
chr7	126572355	126572779
chr7	126623433	126624352
chr7	126655763	126656242
chr7	126725046	126725383
chr7	126776227	126776339
chr7	126798189	126798499
chr7	126798844	126800318
chr7	126800435	126800720
chr7	126803136	126803533
chr7	126858710	126858775
chr7	126863291	126863571
chr8	118905674	118906079
chr8	119160044	119160182
chr8	119364338	119364834
chr9	130790346	130790476
chr9	131157302	131157760
chrX	122668470	122668665
chrX	122669665	122670208
chrX	122685566	122686260
chrX	122846293	122846842
chrX	122871207	122871316
chrX	122875038	122875271
chrX	122879506	122879882
chrX	122903688	122904033
chrX	122930562	122930725
chrX	122949811	122949961
chrX	122964809	122964934
chrX	122970552	122970904
chrX	122977365	122978029
chrX	122999661	122999862
chrX	123026586	123026697
chrX	123026698	123026978
chrX	123026979	123027181
chrX	123029233	123030103
chrX	123034783	123034925
chrX	123038648	123039116
chrX	123043106	123043217
chrX	123055624	123055706
chrX	123061892	123062775
chrX	123093687	123093999
chrX	153596136	153596451
chrX	153718380	153718445
chrX	153944069	153944149
chrX	153945697	153945775
chrX	153965511	153965823
