# Supplementary material for: Multivariate Hawkes process models of the occurrence of regulatory elements
Source: BMC Bioinformatics. 2010 Sep 9;11:456. doi: 10.1186/1471-2105-11-456 (PMC2949889; doi:10.1186/1471-2105-11-456)
Supplement: Additional file 5 — ENCODE pilot data - hr08. Affymetrix ChIP-chip sites for the ENCODE pilot project to time hr08 with chromosome number, start position and end position for the enriched regions. [file 1471-2105-11-456-S5.ZIP › encodeAffyChIpHl60SitesHr08/encodeAffyChIpHl60SitesH3K27me3Hr08.txt]

chr1	149689773	149690297
chr1	149692017	149692383
chr1	149692384	149692524
chr1	149692525	149692642
chr1	149692643	149693146
chr1	149693147	149693294
chr1	149702743	149702849
chr1	149703929	149704490
chr1	149705092	149705566
chr1	149708688	149708829
chr1	149743415	149744151
chr1	149746231	149747505
chr1	149749119	149750078
chr1	149751274	149751350
chr1	149821742	149821808
chr1	149853413	149853832
chr1	149853833	149853992
chr1	149878934	149879456
chr1	149900569	149900711
chr1	149900712	149901236
chr1	149905062	149905126
chr10	55183830	55184131
chr10	55184132	55184681
chr10	55201966	55202322
chr10	55207632	55207737
chr10	55212184	55212644
chr10	55214813	55215749
chr10	55219984	55220416
chr10	55228390	55228594
chr10	55229201	55229347
chr10	55235782	55235882
chr10	55252768	55252971
chr10	55258362	55258617
chr10	55258618	55258687
chr10	55258960	55259242
chr10	55259243	55259771
chr10	55259772	55260130
chr10	55261845	55262232
chr10	55264559	55264964
chr10	55264965	55265113
chr10	55270893	55271791
chr10	55278193	55278330
chr10	55278331	55278527
chr10	55278528	55278938
chr10	55278939	55279319
chr10	55279689	55280061
chr10	55281671	55282104
chr10	55296109	55296181
chr10	55305425	55305926
chr10	55308952	55309401
chr10	55310470	55310657
chr10	55311257	55311464
chr10	55316285	55316475
chr10	55316476	55317041
chr10	55317042	55317337
chr10	55331938	55332294
chr10	55332464	55333036
chr10	55346290	55346620
chr10	55346621	55346754
chr10	55352059	55352557
chr10	55355791	55356124
chr10	55368736	55368848
chr10	55372944	55373307
chr10	55377201	55377362
chr10	55377363	55378027
chr10	55378030	55378132
chr10	55384154	55384570
chr10	55385812	55387116
chr10	55389694	55389958
chr10	55390480	55390856
chr10	55395935	55396036
chr10	55396037	55396550
chr10	55419976	55420215
chr10	55425930	55426016
chr10	55437206	55437539
chr10	55454046	55454693
chr10	55454694	55454836
chr10	55462978	55463470
chr10	55463471	55463871
chr10	55482954	55483423
chr10	55483978	55484128
chr10	55501851	55502075
chr10	55503113	55503181
chr10	55524401	55524787
chr10	55524788	55524891
chr10	55528409	55528855
chr10	55540693	55540916
chr10	55541023	55541266
chr10	55541267	55541329
chr10	55561224	55561345
chr10	55566438	55566896
chr10	55585660	55585721
chr10	55585722	55585918
chr10	55585919	55586031
chr10	55591908	55592339
chr10	55592340	55592766
chr10	55593380	55593804
chr10	55593805	55595269
chr10	55595270	55595615
chr10	55602682	55603135
chr10	55622924	55623528
chr10	55634992	55635465
chr10	55640579	55640921
chr10	55640959	55641590
chr10	55643062	55643823
chr10	55644716	55645206
chr11	1789123	1789545
chr11	1982387	1982540
chr11	2020477	2021274
chr11	2109923	2110141
chr11	2118952	2121146
chr11	2127507	2129296
chr11	4952936	4953464
chr11	4957895	4958059
chr11	4958060	4958634
chr11	4972374	4972497
chr11	4972498	4973190
chr11	4973191	4973630
chr11	4973631	4974080
chr11	4981446	4981537
chr11	4988248	4989066
chr11	4994078	4994297
chr11	4994320	4994659
chr11	5016038	5016367
chr11	5016386	5016561
chr11	5026426	5027136
chr11	5042019	5042952
chr11	5043468	5043576
chr11	5045030	5045601
chr11	5053129	5053561
chr11	5061524	5061588
chr11	5061739	5062067
chr11	5071698	5072276
chr11	5072277	5072464
chr11	5072465	5072902
chr11	5075974	5076634
chr11	5077669	5077894
chr11	5078231	5078519
chr11	5078605	5078974
chr11	5079538	5080623
chr11	5080624	5081430
chr11	5081431	5082228
chr11	5083529	5084024
chr11	5094522	5095628
chr11	5097741	5097810
chr11	5097811	5097992
chr11	5101676	5102562
chr11	5106814	5107939
chr11	5107940	5108152
chr11	5110790	5111533
chr11	5111534	5111702
chr11	5111703	5111895
chr11	5113006	5113067
chr11	5114336	5114389
chr11	5114390	5114935
chr11	5114936	5115070
chr11	5118195	5118322
chr11	5118323	5118380
chr11	5118381	5118836
chr11	5214189	5215151
chr11	5218695	5219215
chr11	5222287	5222806
chr11	5225316	5227098
chr11	5228201	5229342
chr11	5230096	5232119
chr11	5234770	5235352
chr11	5235353	5235589
chr11	5244739	5248997
chr11	5252801	5252933
chr11	5273795	5274308
chr11	5275453	5275624
chr11	5275625	5275908
chr11	5276816	5277825
chr11	5277826	5278132
chr11	5278717	5279286
chr11	5279287	5279508
chr11	5280854	5281194
chr11	5281568	5281741
chr11	5282898	5283193
chr11	5283728	5284479
chr11	5284796	5284965
chr11	5300127	5300299
chr11	5300300	5301046
chr11	5302289	5303466
chr11	5303467	5303595
chr11	5303596	5303742
chr11	5310884	5311046
chr11	5312363	5312718
chr11	5316452	5316656
chr11	5316657	5317083
chr11	5317084	5317639
chr11	5317679	5318168
chr11	5318169	5318739
chr11	5318827	5319745
chr11	5320227	5321032
chr11	5321751	5322364
chr11	5325437	5326381
chr11	5326441	5327184
chr11	5327199	5328896
chr11	5340535	5341213
chr11	5345593	5345892
chr11	5345893	5345968
chr11	5345969	5346352
chr11	5361296	5361426
chr11	5372176	5372955
chr11	5377458	5378272
chr11	5385756	5386030
chr11	5398051	5398314
chr11	5398383	5398572
chr11	5398573	5399465
chr11	5401131	5401951
chr11	5402818	5403647
chr11	5407172	5407540
chr11	5407632	5407792
chr11	5410708	5411838
chr11	5415933	5416279
chr11	5419579	5419689
chr11	5419690	5420297
chr11	5420298	5421706
chr11	5421707	5421801
chr11	5421802	5422615
chr11	5432832	5433462
chr11	5433463	5433553
chr11	5433554	5433661
chr11	5445266	5446018
chr11	5447685	5447874
chr11	5448832	5449149
chr11	5452431	5453037
chr11	5462744	5463297
chr11	5464253	5465121
chr11	5470851	5471320
chr11	5479478	5479558
chr11	5482402	5482627
chr11	5518863	5519282
chr11	5519283	5519346
chr11	5523871	5524584
chr11	5527366	5527773
chr11	5527774	5529247
chr11	5532424	5532790
chr11	5534862	5535723
chr11	5552325	5553322
chr11	5553323	5554288
chr11	5554289	5555423
chr11	5555424	5556502
chr11	5556503	5557350
chr11	5559718	5560729
chr11	5599029	5599407
chr11	5640978	5641108
chr11	5683004	5683105
chr11	5683106	5683372
chr11	5683373	5683586
chr11	5683587	5683669
chr11	5698419	5698531
chr11	5701112	5701304
chr11	5701305	5702827
chr11	5707237	5707835
chr11	5707836	5707974
chr11	5710801	5711645
chr11	5711646	5713767
chr11	5713791	5713965
chr11	5726056	5727130
chr11	5727219	5727724
chr11	5727725	5729202
chr11	63998090	63998286
chr11	64164417	64164707
chr11	64164708	64166372
chr11	64166373	64166424
chr11	64228073	64229557
chr11	64234367	64234814
chr11	116055642	116055724
chr11	116055725	116056282
chr11	116056283	116056404
chr11	116285730	116285934
chr11	116340939	116341368
chr11	116410096	116410742
chr11	116410743	116410939
chr11	116417193	116417260
chr11	116417261	116417798
chr11	116417799	116418022
chr11	130617139	130619088
chr11	130619952	130623387
chr11	130625146	130625337
chr11	130625379	130626051
chr11	130626606	130628344
chr11	130637273	130637624
chr11	130662048	130663287
chr11	130663947	130664132
chr11	130666148	130666711
chr11	130671828	130673986
chr11	130675745	130676737
chr11	130682391	130683215
chr11	130684119	130684721
chr11	130685844	130686163
chr11	130686164	130686525
chr11	130687457	130688083
chr11	130694241	130694342
chr11	130694343	130694443
chr11	130709334	130710620
chr11	130717245	130718076
chr11	130730968	130731832
chr11	130732872	130733010
chr11	130735762	130735960
chr11	130744303	130748385
chr11	130751304	130751813
chr11	130756480	130757579
chr11	130758463	130759281
chr11	130825533	130826169
chr11	130830218	130830906
chr11	130831539	130832134
chr11	130836143	130836568
chr11	130868446	130869248
chr11	130893143	130894334
chr11	130894335	130895290
chr11	130895291	130895601
chr11	130897038	130897413
chr11	130898453	130898521
chr11	130914458	130914901
chr11	130914902	130915246
chr11	130915247	130916426
chr11	130917081	130917593
chr11	130919869	130921692
chr11	130933964	130934499
chr11	130935092	130935219
chr11	130935220	130935769
chr11	130959812	130960264
chr11	130963516	130964257
chr11	130968840	130969487
chr11	130970877	130971266
chr11	130982294	130982452
chr11	130982453	130982671
chr11	130982672	130982865
chr11	130985656	130986418
chr11	130993576	130993769
chr11	130993770	130993928
chr11	130993929	130994239
chr11	131005389	131005614
chr11	131015935	131016756
chr11	131023908	131024799
chr11	131025527	131026564
chr11	131032962	131033673
chr11	131035873	131037329
chr11	131044585	131045083
chr11	131097265	131097838
chr12	38628534	38629026
chr12	38645344	38645420
chr12	38645421	38645676
chr12	38645677	38645736
chr12	38655078	38655300
chr12	38656779	38656892
chr12	38656934	38657101
chr12	38692832	38693131
chr12	38722463	38722565
chr12	38722566	38722847
chr12	38722848	38722958
chr12	38724588	38724874
chr12	38724875	38725271
chr12	38725272	38725388
chr12	38770561	38770631
chr12	38770632	38770985
chr12	38776395	38776995
chr12	38787832	38787947
chr12	38794561	38794660
chr12	38807073	38807691
chr12	38809928	38810878
chr12	38817155	38817235
chr12	38817236	38817305
chr12	38817306	38817676
chr12	38832534	38832595
chr12	38845684	38846182
chr12	38847651	38848368
chr12	38858277	38858357
chr12	38874867	38874931
chr12	38886187	38886499
chr12	38886500	38886966
chr12	38888491	38888593
chr12	38888594	38888771
chr12	38888772	38888936
chr12	38897875	38898038
chr12	38898039	38898358
chr12	38898359	38898416
chr12	38909269	38909716
chr12	38909717	38910361
chr12	38910362	38910427
chr12	38931525	38931612
chr12	38943440	38943847
chr12	38951817	38951996
chr12	38952290	38952393
chr12	38955106	38955325
chr12	38959390	38959745
chr12	38966516	38966738
chr12	38977629	38977952
chr12	38983863	38983925
chr12	38984118	38984360
chr12	38996725	38996880
chr12	38996881	38996959
chr12	38996960	38997044
chr12	39000632	39000708
chr12	39019980	39020480
chr12	39024814	39024973
chr12	39027511	39027699
chr12	39042803	39042930
chr12	39042931	39043489
chr12	39044895	39045212
chr12	39049460	39049777
chr12	39055162	39055240
chr12	39059494	39060091
chr12	39076608	39077468
chr12	39077469	39077690
chr12	39077691	39077882
chr12	39078451	39079258
chr12	39079259	39079405
chr12	39079406	39079481
chr12	39080424	39080903
chr12	39092983	39094145
chr12	39095084	39095431
chr12	39095452	39095970
chr12	39095971	39096262
chr12	39096263	39096955
chr12	39096956	39097234
chr12	39097549	39098445
chr12	39098531	39098838
chr12	39099738	39100399
chr12	39100618	39101884
chr12	39101885	39102310
chr12	39107211	39107295
chr12	39107323	39107814
chr12	39109789	39110042
chr12	39111199	39111866
chr12	39113113	39113238
chr12	39113239	39113344
chr12	39113345	39113437
chr12	39115106	39115220
chr12	39116143	39116757
chr12	39116758	39117178
chr12	39125363	39125714
chr12	39126230	39126338
chr13	29430269	29430730
chr13	29511562	29511788
chr13	29676002	29676117
chr13	29679035	29679394
chr13	29682874	29683122
chr13	29702554	29702693
chr13	29713715	29714106
chr13	29715274	29715397
chr13	29725436	29725838
chr13	29728157	29728401
chr13	29728402	29728720
chr13	29750903	29750987
chr13	29751025	29751112
chr13	29752531	29752915
chr13	29752916	29753111
chr13	29774595	29774925
chr13	29813374	29813814
chr13	29898852	29899150
chr13	29907687	29907818
chr13	29907819	29908060
chr13	29908061	29908121
chr13	112338077	112338761
chr13	112342493	112342977
chr13	112349830	112349915
chr13	112397385	112397437
chr13	112452101	112452205
chr13	112604284	112605179
chr13	112630587	112630867
chr13	112630868	112632260
chr13	112646709	112649066
chr13	112659523	112660183
chr13	112669656	112670391
chr13	112671715	112673162
chr13	112676619	112677323
chr13	112677957	112678657
chr13	112694166	112694238
chr13	112726920	112727618
chr13	112767439	112767746
chr13	112769636	112771815
chr13	112801769	112801908
chr13	112834119	112834352
chr14	52971383	52972050
chr14	52976002	52976405
chr14	52976462	52977006
chr14	52977007	52977733
chr14	52977734	52978232
chr14	52978859	52979442
chr14	52992357	52993338
chr14	52993502	52993901
chr14	52993902	52994382
chr14	52994383	52995075
chr14	52995924	52997643
chr14	52998973	52999500
chr14	53000506	53000923
chr14	53000924	53001340
chr14	53001341	53001886
chr14	53007933	53008153
chr14	53009299	53010903
chr14	53027535	53027885
chr14	53027886	53027980
chr14	53027981	53028712
chr14	53052542	53053212
chr14	53067224	53067925
chr14	53067969	53068113
chr14	53071167	53071503
chr14	53076393	53077147
chr14	53077504	53078266
chr14	53078267	53079029
chr14	53079030	53080858
chr14	53087809	53088466
chr14	53102467	53102619
chr14	53102620	53103114
chr14	53106913	53109354
chr14	53109355	53109794
chr14	53116154	53117509
chr14	53119756	53119885
chr14	53119886	53120059
chr14	53120060	53120265
chr14	53120266	53121403
chr14	53121418	53121941
chr14	53121942	53122190
chr14	53125427	53125984
chr14	53126812	53127123
chr14	53127124	53127313
chr14	53138659	53139640
chr14	53151202	53151454
chr14	53151455	53151952
chr14	53151953	53152064
chr14	53164621	53165105
chr14	53165106	53165234
chr14	53165235	53165904
chr14	53165905	53166420
chr14	53166421	53167120
chr14	53167949	53168157
chr14	53168158	53168378
chr14	53168379	53168486
chr14	53168487	53168617
chr14	53178081	53178469
chr14	53182926	53183501
chr14	53187791	53188280
chr14	53190696	53191468
chr14	53191797	53191873
chr14	53193525	53194257
chr14	53194258	53194476
chr14	53194477	53194959
chr14	53195427	53195785
chr14	53203623	53203745
chr14	53214394	53214728
chr14	53220651	53221201
chr14	53225696	53225846
chr14	53229094	53229375
chr14	53252477	53253133
chr14	53253134	53253325
chr14	53260271	53261577
chr14	53267591	53267896
chr14	53267897	53268015
chr14	53272411	53272623
chr14	53296396	53296465
chr14	53304814	53304923
chr14	53304924	53305422
chr14	53327543	53329099
chr14	53333020	53334360
chr14	53342463	53342717
chr14	53349521	53349880
chr14	53349881	53350594
chr14	53355968	53356240
chr14	53370969	53371692
chr14	53388550	53390352
chr14	53396644	53397107
chr14	53397134	53397635
chr14	53416971	53417341
chr14	53429128	53429918
chr14	53429919	53429980
chr14	53440643	53440794
chr14	53440795	53441301
chr14	53441302	53441635
chr14	98475940	98476064
chr14	98476065	98476310
chr14	98476311	98476991
chr14	98506489	98506705
chr14	98707483	98708449
chr14	98708450	98708777
chr14	98775401	98775886
chr14	98777509	98778143
chr14	98778844	98780543
chr14	98780544	98781117
chr14	98794598	98796863
chr14	98797420	98798360
chr14	98799275	98799909
chr14	98799910	98800519
chr14	98800520	98800845
chr14	98801813	98806196
chr14	98811611	98812137
chr14	98812138	98812374
chr14	98814172	98815413
chr14	98925805	98926157
chr14	98926158	98926429
chr14	98926430	98926713
chr14	98958065	98958170
chr15	41548529	41548875
chr15	41558813	41559037
chr15	41591181	41591232
chr15	41595947	41596109
chr15	41671030	41671709
chr15	41671710	41672275
chr15	41672276	41672893
chr15	41674774	41677304
chr15	41700764	41701311
chr15	41719723	41719916
chr15	41723249	41723327
chr15	41723328	41723476
chr15	41723477	41723669
chr15	41723670	41723814
chr15	41723815	41723965
chr15	41735847	41736171
chr15	41770862	41771541
chr15	41771542	41772195
chr15	41772196	41772725
chr15	41774606	41777126
chr15	41799828	41800180
chr15	41800181	41800388
chr15	41800389	41800811
chr15	41803726	41803780
chr15	41811237	41811361
chr15	41816259	41816432
chr15	41998277	41999661
chr15	42006802	42007377
chr15	42007378	42007734
chr15	42015653	42016155
chr15	42016156	42016570
chr15	42016571	42016755
chr16	160885	161168
chr16	164653	164730
chr16	167876	168530
chr16	169686	169769
chr16	239113	239167
chr16	425760	425824
chr16	25807649	25808521
chr16	25825035	25825512
chr16	25855578	25855917
chr16	25892505	25892859
chr16	25893193	25893622
chr16	25916158	25916636
chr16	25916653	25916760
chr16	25917317	25917501
chr16	25917801	25918003
chr16	25937847	25939007
chr16	25941635	25941898
chr16	25941899	25941957
chr16	25941958	25942193
chr16	25950518	25951311
chr16	26044397	26044462
chr16	26054238	26055225
chr16	26066790	26067228
chr16	26070347	26070768
chr16	26086823	26087027
chr16	26087028	26087239
chr16	26087240	26087538
chr16	26140063	26140646
chr16	26190226	26190713
chr16	26193837	26194126
chr16	26194127	26194333
chr16	26194334	26194413
chr16	26254498	26255037
chr16	60834470	60834768
chr16	60834769	60834898
chr16	60834899	60834964
chr16	60834965	60835164
chr16	60842793	60843367
chr16	60868040	60868242
chr16	60868243	60868527
chr16	60877145	60877746
chr16	60899307	60899889
chr16	60908617	60908856
chr16	60914294	60914843
chr16	60925259	60925545
chr16	60925546	60925682
chr16	60932505	60932615
chr16	60933940	60934040
chr16	60934041	60934220
chr16	60934221	60934312
chr16	60942727	60942911
chr16	60944692	60945007
chr16	60949570	60950408
chr16	60955509	60955978
chr16	60972193	60972412
chr16	60972413	60973007
chr16	60976795	60976870
chr16	60989037	60989781
chr16	61015612	61015979
chr16	61025421	61025924
chr16	61038832	61039259
chr16	61039260	61039318
chr16	61039319	61040108
chr16	61042439	61042975
chr16	61054592	61054679
chr16	61077403	61077719
chr16	61077720	61078073
chr16	61078074	61078172
chr16	61107906	61108240
chr16	61115393	61115815
chr16	61117964	61118453
chr16	61121807	61123294
chr16	61131278	61131775
chr16	61134278	61134965
chr16	61152713	61152806
chr16	61155668	61155846
chr16	61155847	61156332
chr16	61156333	61156506
chr16	61188316	61188399
chr16	61190464	61190818
chr16	61191247	61191749
chr16	61197963	61198588
chr16	61212310	61212566
chr16	61213822	61214331
chr16	61216489	61217215
chr16	61234657	61234970
chr16	61234971	61235141
chr16	61235166	61235382
chr16	61235383	61235805
chr16	61249778	61249940
chr16	61256591	61257346
chr16	61263781	61264067
chr16	61284646	61284725
chr16	61289289	61289902
chr16	61289903	61290470
chr16	61290471	61290864
chr16	61303994	61304073
chr16	61304074	61304204
chr16	61308601	61308685
chr16	61313478	61313706
chr16	61318397	61319437
chr16	61326188	61326635
chr16	61326636	61327260
chr16	61327261	61327548
chr16	61328104	61328679
chr16	61331770	61332283
chr18	23723587	23723739
chr18	23723788	23724156
chr18	23724157	23724221
chr18	23733376	23735065
chr18	23767689	23768611
chr18	23774833	23775797
chr18	23779506	23780121
chr18	23780122	23780246
chr18	23780247	23780469
chr18	23786792	23787512
chr18	23805313	23805751
chr18	23806973	23807074
chr18	23824053	23824119
chr18	23824120	23826174
chr18	23835607	23836070
chr18	23844038	23844589
chr18	23846029	23846151
chr18	23846152	23846737
chr18	23846738	23847283
chr18	23848344	23849152
chr18	23853654	23854065
chr18	23854581	23854634
chr18	23854635	23854952
chr18	23856213	23856389
chr18	23856390	23857249
chr18	23858584	23858799
chr18	23862303	23862890
chr18	23862891	23863165
chr18	23868280	23869454
chr18	23869455	23869892
chr18	23870765	23871251
chr18	23871252	23871402
chr18	23871403	23871688
chr18	23871689	23872070
chr18	23886232	23886626
chr18	23886671	23886778
chr18	23905344	23905689
chr18	23909975	23910076
chr18	23911979	23912107
chr18	23913088	23914036
chr18	23915706	23916094
chr18	23916380	23916913
chr18	23916914	23917268
chr18	23917269	23917612
chr18	23919892	23920615
chr18	23925004	23925159
chr18	23925160	23925763
chr18	23925764	23926714
chr18	23926758	23927096
chr18	23928789	23929243
chr18	23932951	23933510
chr18	23934843	23935807
chr18	23936486	23936572
chr18	23948323	23948381
chr18	23969226	23970075
chr18	23982645	23982798
chr18	23983760	23984330
chr18	23984331	23984521
chr18	23984522	23984912
chr18	23988973	23989037
chr18	24000786	24001361
chr18	24002306	24002409
chr18	24002410	24002518
chr18	24002519	24003720
chr18	24004865	24005335
chr18	24006601	24006673
chr18	24006674	24007678
chr18	24007679	24008472
chr18	24008473	24008963
chr18	24008964	24009329
chr18	24012213	24012514
chr18	24012515	24013511
chr18	24015207	24015343
chr18	24015344	24015522
chr18	24015523	24015765
chr18	24015766	24016555
chr18	24017699	24018362
chr18	24020687	24020964
chr18	24021300	24021549
chr18	24033330	24034218
chr18	24046503	24046574
chr18	24051308	24051682
chr18	24051683	24052091
chr18	24086773	24086959
chr18	24089148	24089345
chr18	24090005	24090119
chr18	24090120	24090544
chr18	24102878	24103257
chr18	24103258	24103810
chr18	24103811	24104114
chr18	24111745	24112227
chr18	24122058	24122286
chr18	24158001	24158119
chr18	24177171	24177274
chr18	24185903	24186166
chr18	24186167	24186302
chr18	24186303	24187308
chr18	24187309	24187658
chr18	24188824	24189225
chr18	24194781	24195303
chr18	24195304	24195774
chr18	24196571	24196697
chr18	24209088	24209417
chr18	59464938	59465453
chr18	59484670	59485084
chr18	59521295	59521857
chr18	59528559	59529654
chr18	59536927	59537038
chr18	59537039	59537206
chr18	59537207	59537444
chr18	59537445	59537763
chr18	59537764	59537868
chr18	59568861	59570053
chr18	59570054	59570272
chr18	59582439	59583004
chr18	59583165	59583354
chr18	59589845	59590723
chr18	59590830	59592356
chr18	59592985	59593611
chr18	59595725	59598512
chr18	59598513	59599132
chr18	59614919	59615256
chr18	59615257	59615626
chr18	59620967	59621502
chr18	59621503	59621579
chr18	59622256	59622419
chr18	59622420	59623044
chr18	59623045	59623261
chr18	59623262	59623362
chr18	59626673	59627138
chr18	59628394	59629228
chr18	59645560	59646104
chr18	59648565	59649358
chr18	59651087	59651539
chr18	59651563	59652454
chr18	59653505	59654026
chr18	59656119	59656597
chr18	59679939	59679999
chr18	59680029	59680106
chr18	59698346	59698431
chr18	59698646	59698735
chr18	59698738	59698914
chr18	59713923	59715052
chr18	59725598	59726404
chr18	59747869	59748021
chr18	59752263	59752364
chr18	59771056	59771214
chr18	59838675	59839011
chr18	59847841	59848582
chr18	59849728	59849839
chr18	59864847	59865857
chr18	59865902	59866122
chr18	59870457	59870980
chr18	59894000	59894503
chr18	59895248	59895907
chr18	59895908	59896603
chr18	59900793	59902125
chr19	59425801	59426278
chr19	59426279	59426349
chr19	59426350	59426941
chr19	59463692	59464188
chr19	59485481	59489163
chr19	59573230	59574081
chr19	59574082	59574606
chr19	59574607	59574670
chr19	59617410	59618323
chr19	59670846	59671414
chr19	59680165	59680977
chr19	59685877	59685980
chr19	59685981	59686227
chr19	59690948	59691422
chr19	59692757	59693333
chr19	59700390	59701850
chr19	59710120	59710249
chr19	59732892	59733227
chr19	59733228	59733528
chr19	59733529	59734335
chr19	59734835	59735288
chr19	59735289	59735828
chr19	59737524	59739505
chr19	59768910	59769996
chr19	59769997	59770315
chr19	59793171	59793224
chr19	59793225	59793349
chr19	59804912	59806405
chr19	59806406	59806592
chr19	59807738	59808839
chr19	59808840	59808946
chr19	59808947	59809033
chr19	59847312	59849014
chr19	59851455	59852297
chr19	59891780	59892937
chr19	59992485	59993463
chr19	59995731	59996535
chr2	51542739	51542824
chr2	51549137	51549411
chr2	51555803	51556033
chr2	51589039	51589842
chr2	51597909	51598347
chr2	51619478	51619623
chr2	51619624	51620201
chr2	51632468	51632876
chr2	51651624	51652582
chr2	51667164	51667892
chr2	51679014	51679468
chr2	51679469	51679703
chr2	51708190	51708487
chr2	51713274	51713338
chr2	51718027	51718460
chr2	51718461	51719113
chr2	51730890	51731867
chr2	51732865	51733195
chr2	51733244	51733413
chr2	51748184	51749368
chr2	51757990	51758058
chr2	51758059	51758674
chr2	51762587	51763249
chr2	51763830	51763977
chr2	51763978	51765001
chr2	51777822	51778031
chr2	51781208	51781495
chr2	51782174	51782525
chr2	51783156	51783726
chr2	51790130	51790558
chr2	51825224	51825826
chr2	51827910	51829062
chr2	51839539	51839988
chr2	51839989	51840837
chr2	51864730	51864896
chr2	51899199	51899375
chr2	51900178	51900813
chr2	51911483	51911860
chr2	51911861	51911989
chr2	51916081	51916146
chr2	51916147	51916681
chr2	51988349	51988621
chr2	51988664	51988743
chr2	52009615	52010015
chr2	118022112	118022179
chr2	118024951	118025356
chr2	118025813	118026077
chr2	118026078	118026216
chr2	118026217	118026849
chr2	118026850	118027293
chr2	118027321	118027430
chr2	118027431	118027984
chr2	118033728	118034886
chr2	118079443	118081130
chr2	118104343	118104443
chr2	118105372	118106148
chr2	118153555	118153932
chr2	118177123	118177531
chr2	118179889	118180488
chr2	118181996	118183185
chr2	118188137	118188593
chr2	118192137	118192484
chr2	118192986	118193394
chr2	118197729	118198578
chr2	118202799	118203530
chr2	118216941	118217096
chr2	118220369	118220785
chr2	118249979	118250811
chr2	118251635	118252212
chr2	118268752	118268878
chr2	118269918	118270047
chr2	118271794	118272677
chr2	118273416	118274228
chr2	118274229	118274552
chr2	118275627	118276251
chr2	118295319	118295449
chr2	118295450	118295624
chr2	118322795	118327073
chr2	118331423	118331810
chr2	118331872	118332252
chr2	118336148	118336408
chr2	118427047	118427479
chr2	118505769	118507704
chr2	220009006	220009116
chr2	220009665	220010152
chr2	220010974	220013046
chr2	220085086	220085211
chr2	220094920	220095024
chr2	220101817	220102997
chr2	220107717	220108206
chr2	220117520	220118368
chr2	220119047	220119725
chr2	220220802	220222593
chr2	220222594	220223272
chr2	220237431	220238018
chr2	220239787	220240080
chr2	220241325	220242848
chr2	220249331	220249853
chr2	220264270	220265620
chr2	220267123	220267380
chr2	220267381	220267898
chr2	220267899	220267965
chr2	220271225	220272577
chr2	220272578	220272721
chr2	220272722	220273647
chr2	220278761	220278825
chr2	220278826	220279101
chr2	220279102	220279224
chr2	220309019	220309296
chr2	220316228	220317456
chr2	220319811	220320284
chr2	220346597	220347055
chr2	220349582	220349767
chr2	220353280	220353853
chr2	220353854	220354083
chr2	220355311	220356077
chr2	220366160	220367178
chr2	220370374	220370706
chr2	220376629	220376953
chr2	220376954	220377425
chr2	220394682	220395368
chr2	220410760	220411272
chr2	220411273	220412128
chr2	220412129	220412236
chr2	220415652	220415812
chr2	220425506	220425563
chr2	220426229	220427766
chr2	220428446	220429024
chr2	220452916	220453538
chr2	220457984	220458984
chr2	234159520	234159576
chr2	234159577	234160180
chr2	234160181	234160328
chr2	234161957	234162634
chr2	234176996	234177844
chr2	234190225	234190578
chr2	234190906	234192861
chr2	234194235	234195104
chr2	234209816	234211153
chr2	234211850	234212931
chr2	234224462	234225643
chr2	234245494	234246258
chr2	234247795	234248978
chr2	234255318	234256425
chr2	234289183	234289911
chr2	234294406	234295669
chr2	234313649	234314295
chr2	234318459	234318727
chr2	234322182	234322975
chr2	234325402	234325821
chr2	234326973	234327251
chr2	234336547	234336802
chr2	234336803	234337399
chr2	234337400	234337733
chr2	234434679	234434855
chr2	234434856	234434932
chr2	234434933	234435315
chr2	234436678	234436817
chr2	234438366	234438882
chr2	234438910	234439343
chr2	234445370	234445439
chr2	234446740	234447029
chr2	234447030	234447708
chr2	234447709	234447774
chr2	234458167	234458798
chr2	234460004	234460218
chr2	234462677	234463851
chr2	234468309	234468889
chr2	234468890	234468956
chr2	234468957	234469039
chr2	234472663	234472925
chr2	234473977	234474103
chr2	234474104	234474544
chr2	234474545	234475767
chr2	234483383	234484083
chr2	234489718	234490037
chr2	234491323	234491658
chr2	234510123	234510637
chr2	234512746	234513027
chr2	234524740	234525506
chr2	234527460	234527751
chr2	234527752	234527943
chr2	234527993	234528443
chr2	234542941	234543568
chr2	234548053	234548354
chr2	234550624	234551281
chr2	234551282	234551559
chr2	234551560	234551978
chr2	234555300	234556083
chr2	234559720	234560062
chr2	234564268	234566391
chr2	234580093	234580226
chr2	234587053	234587810
chr2	234587811	234588808
chr2	234589948	234591356
chr2	234603618	234603993
chr2	234605081	234605701
chr2	234624083	234625379
chr2	234633471	234633774
chr2	234634538	234634748
chr2	234634749	234634877
chr2	234634878	234635469
chr2	234636142	234636432
chr2	234636433	234636536
chr2	234641217	234641916
chr20	33394092	33394207
chr20	33421901	33421981
chr20	33421982	33422392
chr20	33431087	33431849
chr20	33434038	33434178
chr20	33444093	33445015
chr20	33703184	33703480
chr20	33721375	33721896
chr20	33753972	33754299
chr20	33759396	33760096
chr20	33762772	33762863
chr20	33783128	33783442
chr20	33785262	33785474
chr20	33786101	33786937
chr20	33794430	33794485
chr20	33794486	33794564
chr20	33794565	33795008
chr20	33795009	33795099
chr21	32694435	32694524
chr21	32704852	32705470
chr21	32707481	32708327
chr21	32708328	32709227
chr21	32709228	32710450
chr21	32713279	32714000
chr21	32731642	32732381
chr21	32732932	32734253
chr21	32748021	32748075
chr21	32758323	32758552
chr21	32784711	32785575
chr21	32791266	32791764
chr21	32792912	32794244
chr21	32795434	32795897
chr21	32838160	32838973
chr21	32839056	32839197
chr21	32840681	32841407
chr21	32844643	32844852
chr21	32849441	32850026
chr21	32862492	32862932
chr21	32868123	32869008
chr21	32871434	32871719
chr21	32873256	32873753
chr21	32882116	32882596
chr21	32914757	32916271
chr21	32928516	32928620
chr21	32930234	32930475
chr21	32938047	32938318
chr21	32938319	32938623
chr21	32938624	32938834
chr21	32944816	32944936
chr21	32946763	32947068
chr21	32947069	32947172
chr21	32960030	32960929
chr21	32964926	32965122
chr21	32972314	32972855
chr21	32972856	32973130
chr21	32973131	32974032
chr21	32974033	32974343
chr21	32974344	32974476
chr21	32980406	32980469
chr21	32994885	32995159
chr21	32995160	32995468
chr21	32996083	32996275
chr21	32996313	32996713
chr21	33004672	33004899
chr21	33004900	33005479
chr21	33012456	33013059
chr21	33014791	33015554
chr21	33031399	33031491
chr21	33037737	33039310
chr21	33051139	33051558
chr21	33052864	33053519
chr21	33056326	33056681
chr21	33064226	33064459
chr21	33064460	33064615
chr21	33093694	33093816
chr21	33121758	33121917
chr21	33132744	33133675
chr21	33141979	33142894
chr21	33142895	33143872
chr21	33143873	33144554
chr21	33145770	33145965
chr21	33155505	33156670
chr21	33157760	33158086
chr21	33161747	33162123
chr21	33162124	33162258
chr21	33162259	33162504
chr21	33175480	33175783
chr21	33181314	33181678
chr21	33181705	33181809
chr21	33196104	33196344
chr21	33205254	33205659
chr21	33205660	33205765
chr21	33244127	33244189
chr21	33248045	33249262
chr21	33251281	33252433
chr21	33259482	33260085
chr21	33267250	33267798
chr21	33304078	33304165
chr21	33454286	33455385
chr21	33464883	33465090
chr21	33482858	33483464
chr21	33483465	33483816
chr21	33483859	33484877
chr21	33485897	33486164
chr21	33486165	33486343
chr21	33603379	33603950
chr21	33637505	33637900
chr21	33647672	33648213
chr21	33712594	33713122
chr21	33744312	33744685
chr21	33783176	33783355
chr21	33811649	33812060
chr21	33812691	33812851
chr21	33814164	33814226
chr21	33821833	33822879
chr21	33838652	33839055
chr21	33851009	33851400
chr21	33851401	33851474
chr21	33851475	33851527
chr21	33855717	33855952
chr21	33860445	33860759
chr21	33864921	33865218
chr21	33866766	33867032
chr21	33883868	33884182
chr21	33930196	33930273
chr21	33930274	33930554
chr21	33930555	33930706
chr21	33930707	33930970
chr21	33933462	33933652
chr21	33957172	33957338
chr21	33957339	33957656
chr21	33957657	33957733
chr21	33979634	33980056
chr21	33981656	33982109
chr21	33982293	33982632
chr21	33989446	33990144
chr21	33992861	33993235
chr21	34000574	34000673
chr21	34016467	34017269
chr21	34027937	34028225
chr21	34029873	34030189
chr21	34044588	34044728
chr21	34044974	34045028
chr21	34046235	34046504
chr21	34047029	34047157
chr21	34048038	34048140
chr21	34074473	34074845
chr21	34074846	34074943
chr21	34083737	34084600
chr21	34098050	34098388
chr21	34098389	34098657
chr21	34104382	34104782
chr21	34275451	34275950
chr21	34275974	34276167
chr21	34340765	34341348
chr21	39353181	39353696
chr21	39370024	39370183
chr21	39455430	39455540
chr21	39455541	39456099
chr21	39456100	39456231
chr21	39470652	39471122
chr21	39471123	39471781
chr21	39471782	39471853
chr21	39471854	39472098
chr21	39478483	39478548
chr21	39478549	39478811
chr21	39481326	39481481
chr21	39481482	39481563
chr21	39485231	39485505
chr21	39485506	39485809
chr21	39485810	39486338
chr21	39486339	39486871
chr21	39486872	39486970
chr21	39507652	39507825
chr21	39511619	39511749
chr21	39566720	39567229
chr21	39570437	39570917
chr21	39574067	39574813
chr21	39592036	39592216
chr21	39605343	39605899
chr21	39618929	39619377
chr21	39635792	39636322
chr21	39636323	39637034
chr21	39666126	39666184
chr21	39690516	39691456
chr21	39722098	39722255
chr21	39725176	39725625
chr21	39725626	39725689
chr21	39725690	39726252
chr21	39743190	39743727
chr22	30205559	30205642
chr22	30436285	30436352
chr22	30683569	30683698
chr22	30789535	30790001
chr22	30791687	30792342
chr22	30801537	30801797
chr22	30801798	30803107
chr22	30803108	30804090
chr22	30804091	30804187
chr22	30805086	30805465
chr22	30812155	30812620
chr22	30813391	30814310
chr22	30814887	30816074
chr22	30823299	30823452
chr22	30827235	30828268
chr22	30851451	30851641
chr22	30882197	30882560
chr22	30883142	30884012
chr22	30886359	30886878
chr22	30900899	30901460
chr22	30903497	30904386
chr22	30905177	30905578
chr22	30906669	30907238
chr22	30907764	30908702
chr22	30909485	30909865
chr22	30909866	30910455
chr22	30916788	30917924
chr22	30920838	30920942
chr22	30920943	30921217
chr22	30921218	30921300
chr22	30922175	30922846
chr22	30991439	30991562
chr22	30991902	30992448
chr22	31004710	31004901
chr22	31011439	31011633
chr22	31014464	31014517
chr22	31069847	31070794
chr22	31070795	31072291
chr22	31076245	31077158
chr22	31091135	31091862
chr22	31097594	31098108
chr22	31099137	31099200
chr22	31099455	31099697
chr22	31100923	31100982
chr22	31101075	31101298
chr22	31117772	31117845
chr22	31117846	31118452
chr22	31142040	31143161
chr22	31145466	31145843
chr22	31145908	31146476
chr22	31146995	31147623
chr22	31148799	31150548
chr22	31170990	31171051
chr22	31182627	31183475
chr22	31188740	31191450
chr22	31194845	31195499
chr22	31213316	31213812
chr22	31213813	31214086
chr22	31214112	31214169
chr22	31247811	31247896
chr22	31247897	31248630
chr22	31252264	31252335
chr22	31252336	31252417
chr22	31252418	31252480
chr22	31270354	31270731
chr22	31324793	31325198
chr22	31382173	31382527
chr22	31385481	31385654
chr22	31394400	31394795
chr22	31422346	31422508
chr22	31422509	31422875
chr22	31523564	31523812
chr22	31524995	31525731
chr22	31525732	31526658
chr22	31528400	31529176
chr22	31532024	31532487
chr22	31535259	31535673
chr22	31535674	31535786
chr22	31537154	31537381
chr22	31608429	31608844
chr22	31620902	31621068
chr22	31659740	31660518
chr22	31672746	31673005
chr22	31740878	31740981
chr22	31741006	31741239
chr22	31741240	31741799
chr22	31741800	31742238
chr22	31752162	31753279
chr22	31782870	31783536
chr22	31799445	31799638
chr22	31800811	31801102
chr4	118476218	118476622
chr4	118476623	118476853
chr4	118476854	118477502
chr4	118493120	118493254
chr4	118496606	118496674
chr4	118496675	118497076
chr4	118529354	118529484
chr4	118530426	118530847
chr4	118530848	118530966
chr4	118536673	118536811
chr4	118549158	118549302
chr4	118555061	118555375
chr4	118559592	118559644
chr4	118563227	118563761
chr4	118579460	118579652
chr4	118579698	118580140
chr4	118581389	118582276
chr4	118598545	118598701
chr4	118598702	118598821
chr4	118601600	118601978
chr4	118601979	118602332
chr4	118602333	118602577
chr4	118605536	118605664
chr4	118605665	118606151
chr4	118606152	118606248
chr4	118614999	118615061
chr4	118615577	118615812
chr4	118615813	118615907
chr4	118615908	118616039
chr4	118616040	118616129
chr4	118636181	118637084
chr4	118640399	118640546
chr4	118643463	118643615
chr4	118645362	118645592
chr4	118645593	118646123
chr4	118647517	118647598
chr4	118656740	118656904
chr4	118656905	118657157
chr4	118657158	118657544
chr4	118665341	118666160
chr4	118670972	118671514
chr4	118671623	118671868
chr4	118672874	118673364
chr4	118673365	118673505
chr4	118673506	118673759
chr4	118675375	118675476
chr4	118675477	118675891
chr4	118683113	118683217
chr4	118683218	118683620
chr4	118710410	118710518
chr4	118710605	118710872
chr4	118712566	118712976
chr4	118715162	118715391
chr4	118718603	118719085
chr4	118738989	118739543
chr4	118764834	118765638
chr4	118775209	118775505
chr4	118780248	118781119
chr4	118802330	118802596
chr4	118811739	118812460
chr4	118831716	118831774
chr4	118873362	118873637
chr4	118873638	118874234
chr4	118882089	118882588
chr4	118883820	118884318
chr4	118889113	118889243
chr4	118889308	118889389
chr4	118889390	118889717
chr4	118890407	118890469
chr4	118908257	118908377
chr4	118923672	118924065
chr4	118924066	118924624
chr4	118957050	118957249
chr5	55887907	55888378
chr5	55891183	55891270
chr5	55891271	55891352
chr5	55891353	55891480
chr5	55899963	55900387
chr5	55927296	55927352
chr5	55927353	55927414
chr5	55927415	55927705
chr5	55976199	55976540
chr5	55976541	55976682
chr5	56023766	56023959
chr5	56044887	56045098
chr5	56049187	56049369
chr5	56068944	56069010
chr5	56120900	56121094
chr5	56138114	56138324
chr5	56138325	56138643
chr5	56161608	56162109
chr5	56176357	56176676
chr5	56176677	56177398
chr5	56177399	56177864
chr5	56179262	56179742
chr5	56186655	56187090
chr5	56187141	56187701
chr5	56187702	56187756
chr5	56207099	56207988
chr5	56251172	56251650
chr5	56251651	56252517
chr5	56253755	56253841
chr5	56278922	56279121
chr5	56284526	56285440
chr5	56285441	56286123
chr5	56286147	56286231
chr5	56286232	56286481
chr5	56307837	56308329
chr5	56315328	56315431
chr5	56315432	56315572
chr5	131296709	131297310
chr5	131299006	131299528
chr5	131303480	131304015
chr5	131304040	131304106
chr5	131304235	131304697
chr5	131313839	131314332
chr5	131314333	131314454
chr5	131316041	131316245
chr5	131316846	131317234
chr5	131317314	131317841
chr5	131317842	131318125
chr5	131334456	131334607
chr5	131394367	131394913
chr5	131395310	131396004
chr5	131412280	131413090
chr5	131457085	131457797
chr5	131479534	131480041
chr5	131511388	131511607
chr5	131511608	131511927
chr5	131511928	131512349
chr5	131513891	131514379
chr5	131532210	131533120
chr5	131536743	131537309
chr5	131644751	131644818
chr5	131698346	131698517
chr5	131745095	131745224
chr5	131780333	131780883
chr5	131905306	131906222
chr5	131921346	131921574
chr5	131921575	131921728
chr5	131921729	131921856
chr5	131972662	131972977
chr5	132016795	132016921
chr5	132016922	132017047
chr5	132017048	132017396
chr5	132021133	132021217
chr5	132066017	132066332
chr5	132066333	132066856
chr5	132068618	132068813
chr5	132072274	132073009
chr5	132073010	132073068
chr5	132078414	132079117
chr5	132089386	132090389
chr5	132112883	132113014
chr5	132142406	132142469
chr5	132164962	132165274
chr5	132173034	132173096
chr5	132173121	132173638
chr5	132179384	132179768
chr5	132179796	132179997
chr5	132224819	132224897
chr5	132264189	132264307
chr5	132267951	132268217
chr5	132268218	132268375
chr5	132268669	132269066
chr5	141881187	141881820
chr5	141881821	141882254
chr5	141882255	141882354
chr5	141899791	141900125
chr5	141902877	141903560
chr5	141909778	141913399
chr5	141913400	141913690
chr5	141913691	141914282
chr5	141931287	141932222
chr5	141943801	141945543
chr5	141946650	141947137
chr5	141950821	141952111
chr5	141954343	141955276
chr5	141958541	141959097
chr5	141961510	141961687
chr5	141964116	141964824
chr5	141966599	141967425
chr5	141968566	141970660
chr5	141972238	141973560
chr5	141974412	141974958
chr5	141976254	141976819
chr5	142000503	142001362
chr5	142013969	142014360
chr5	142022561	142022894
chr5	142030717	142031116
chr5	142047397	142048110
chr5	142048111	142048477
chr5	142057873	142058408
chr5	142126197	142126423
chr5	142133365	142133814
chr5	142194706	142194839
chr5	142196773	142196878
chr5	142233264	142233348
chr5	142326206	142326562
chr5	142332194	142332256
chr5	142362188	142362298
chr5	142362299	142362966
chr5	142362967	142363077
chr5	142363078	142363259
chr5	142363260	142363501
chr6	41447973	41448298
chr6	41450433	41451607
chr6	41453415	41453597
chr6	41468711	41470078
chr6	41475737	41476595
chr6	41477811	41477928
chr6	41490753	41493321
chr6	41496839	41498570
chr6	41499887	41500048
chr6	41505751	41506203
chr6	41507431	41507705
chr6	41535712	41536446
chr6	41569606	41570517
chr6	41573320	41574075
chr6	41578958	41579528
chr6	41580662	41582845
chr6	41583731	41584083
chr6	41685395	41685874
chr6	41694155	41694833
chr6	41707907	41708331
chr6	41714925	41715784
chr6	41742515	41743656
chr6	41826754	41826849
chr6	73806699	73807307
chr6	73807308	73807430
chr6	73807431	73807602
chr6	73807603	73807806
chr6	73826088	73826217
chr6	73920468	73920843
chr6	73920844	73921152
chr6	73921153	73921268
chr6	73921269	73921377
chr6	73964845	73965995
chr6	73984983	73985492
chr6	73985493	73985619
chr6	73985620	73985879
chr6	73985880	73986308
chr6	73986309	73986645
chr6	74000232	74001082
chr6	74009550	74009905
chr6	74010542	74011956
chr6	74012967	74013828
chr6	74014536	74015951
chr6	74015952	74016462
chr6	74016463	74017279
chr6	74075644	74076111
chr6	74082397	74082466
chr6	74082467	74082999
chr6	74083000	74083353
chr6	74094034	74095027
chr6	74098051	74098408
chr6	74103649	74103729
chr6	74103730	74104335
chr6	74113427	74114700
chr6	74115794	74116914
chr6	74249923	74250042
chr6	74283695	74284588
chr6	108378511	108378842
chr6	108384425	108384624
chr6	108384625	108385017
chr6	108385018	108385408
chr6	108475762	108475924
chr6	108478686	108478980
chr6	108492082	108492674
chr6	108517294	108517460
chr6	108517461	108517547
chr6	108517548	108517668
chr6	108520078	108520163
chr6	108538298	108538654
chr6	108542943	108545053
chr6	108546472	108547317
chr6	108549385	108550233
chr6	108551956	108552128
chr6	108552129	108553167
chr6	108553168	108553250
chr6	108554309	108555282
chr6	108555715	108555852
chr6	108556353	108556529
chr6	108559793	108561287
chr6	108562861	108563288
chr6	108564551	108565554
chr6	108568855	108569067
chr6	108569142	108569282
chr6	108572985	108573229
chr6	108573230	108573338
chr6	108573339	108573895
chr6	108582783	108585363
chr6	108586098	108587033
chr6	108587229	108588248
chr6	108588249	108588673
chr6	108588804	108589379
chr6	108589380	108592599
chr6	108593790	108595571
chr6	108598284	108600746
chr6	108600747	108601264
chr6	108601292	108601774
chr6	108601775	108602223
chr6	108603776	108604332
chr6	108605569	108608314
chr6	108608315	108608544
chr6	108608545	108609839
chr6	108611697	108611794
chr6	108612425	108612976
chr6	108612977	108613256
chr6	108615180	108616122
chr6	108616123	108616302
chr6	108616303	108617003
chr6	108618368	108618498
chr6	108618499	108618906
chr6	108618907	108619345
chr6	108635560	108635751
chr6	108655117	108655738
chr6	108708417	108708533
chr6	108708534	108708921
chr6	108719528	108720062
chr6	108720077	108720485
chr6	108791851	108792226
chr6	108829546	108830064
chr6	108850005	108850143
chr6	108850144	108850274
chr6	108853613	108853666
chr6	132226777	132227693
chr6	132227694	132227868
chr6	132234923	132235086
chr6	132235087	132235167
chr6	132245817	132246468
chr6	132246469	132246559
chr6	132258238	132258742
chr6	132273016	132273302
chr6	132273303	132273538
chr6	132273539	132273850
chr6	132279584	132280011
chr6	132301334	132301434
chr6	132307796	132308318
chr6	132309690	132310568
chr6	132310569	132311292
chr6	132311293	132312829
chr6	132314324	132314695
chr6	132314696	132315608
chr6	132315609	132316188
chr6	132316206	132316763
chr6	132316764	132316971
chr6	132316972	132317036
chr6	132320442	132322073
chr6	132322847	132323301
chr6	132323348	132323517
chr6	132323518	132323843
chr6	132323844	132324154
chr6	132341261	132341444
chr6	132341445	132341928
chr6	132341929	132342012
chr6	132381402	132381610
chr6	132384785	132384966
chr6	132393545	132393679
chr6	132395850	132396593
chr6	132399676	132399800
chr6	132425784	132426910
chr6	132427526	132429297
chr6	132432652	132433041
chr6	132440479	132440683
chr6	132440684	132440863
chr6	132440864	132440981
chr6	132445821	132446355
chr6	132446356	132446482
chr6	132460923	132461016
chr6	132461017	132461512
chr6	132485576	132486529
chr6	132493398	132494646
chr6	132497717	132498122
chr6	132515690	132516806
chr6	132517482	132518361
chr6	132530242	132531105
chr6	132531106	132531582
chr6	132532510	132532619
chr6	132565455	132565587
chr6	132580931	132581057
chr6	132593325	132594673
chr6	132598080	132599116
chr6	132600251	132600630
chr6	132600631	132600876
chr6	132611598	132611912
chr6	132613043	132613426
chr6	132613427	132613802
chr6	132613824	132613883
chr6	132617224	132617860
chr6	132620330	132621377
chr6	132622975	132623670
chr6	132625610	132626112
chr6	132626113	132626247
chr6	132626248	132626420
chr6	132626444	132626676
chr6	132627839	132628004
chr6	132630728	132631328
chr6	132644614	132645387
chr6	132651886	132652651
chr6	132652652	132652715
chr6	132652735	132652916
chr6	132653494	132653987
chr6	132653988	132655156
chr6	132655157	132656098
chr6	132658497	132658851
chr6	132658852	132659328
chr6	132660013	132660080
chr6	132683254	132683780
chr6	132684155	132684874
chr6	132684875	132685149
chr6	132685150	132685397
chr6	132686227	132686900
chr6	132686901	132687421
chr6	132688769	132688902
chr6	132688903	132689982
chr6	132689983	132690586
chr6	132690587	132690781
chr6	132694920	132695803
chr6	132697702	132698001
chr6	132699603	132700483
chr6	132706586	132706748
chr6	132706749	132707200
chr7	26925718	26926173
chr7	26927203	26927508
chr7	26943516	26944604
chr7	26953083	26953484
chr7	26956525	26957615
chr7	26987183	26987362
chr7	26988985	26990320
chr7	27027563	27027625
chr7	27027626	27028076
chr7	27038384	27038527
chr7	27038528	27039490
chr7	27046901	27047063
chr7	27118579	27119374
chr7	27153456	27153737
chr7	27164409	27165618
chr7	27176925	27177206
chr7	27184031	27184620
chr7	27193060	27193301
chr7	27196302	27197585
chr7	27201289	27202113
chr7	27203149	27204306
chr7	27213029	27213530
chr7	27221951	27222372
chr7	27230565	27230828
chr7	27233075	27233597
chr7	27256860	27257296
chr7	27266500	27267615
chr7	27361079	27361255
chr7	27361256	27361592
chr7	27382473	27383327
chr7	27392026	27392585
chr7	27395727	27396498
chr7	27398655	27399758
chr7	27410206	27410665
chr7	27410666	27410994
chr7	89622093	89622679
chr7	89626106	89627109
chr7	89627110	89627490
chr7	89627491	89627623
chr7	89627624	89628019
chr7	89628020	89628258
chr7	89628992	89629428
chr7	89629452	89630419
chr7	89631665	89632408
chr7	89632409	89632788
chr7	89632789	89633181
chr7	89647014	89647533
chr7	89650860	89651593
chr7	89651594	89652239
chr7	89652240	89652367
chr7	89677124	89677203
chr7	89677204	89677584
chr7	89677585	89677970
chr7	89680405	89680884
chr7	89680906	89681159
chr7	89689593	89689751
chr7	89693032	89694852
chr7	89696550	89696695
chr7	89702714	89702905
chr7	89702906	89703503
chr7	89703504	89703950
chr7	89704886	89705130
chr7	89713437	89714284
chr7	89721968	89722214
chr7	89722215	89722818
chr7	89733333	89733522
chr7	89765513	89766015
chr7	89775763	89776248
chr7	89785620	89786226
chr7	89790440	89790971
chr7	89912037	89912420
chr7	89912421	89912816
chr7	89912817	89912895
chr7	89943505	89943738
chr7	89943739	89944212
chr7	89945644	89946416
chr7	89961208	89961332
chr7	89974050	89974135
chr7	89975090	89975564
chr7	89975565	89975734
chr7	89975735	89976192
chr7	89976193	89976274
chr7	89977637	89978130
chr7	89980325	89980863
chr7	89980864	89981263
chr7	89981264	89981424
chr7	89985917	89986593
chr7	89986594	89987044
chr7	90001806	90002601
chr7	90004902	90005090
chr7	90019641	90019921
chr7	90019922	90020169
chr7	90027916	90028423
chr7	90030852	90030978
chr7	90067503	90067897
chr7	90078180	90078544
chr7	90084194	90084454
chr7	90258052	90258237
chr7	90285587	90285724
chr7	90383977	90384047
chr7	90384048	90384204
chr7	90384205	90385650
chr7	90385651	90385831
chr7	90385832	90385971
chr7	90405848	90406167
chr7	90406168	90406481
chr7	90406482	90406809
chr7	90522565	90522919
chr7	90695700	90695820
chr7	90704718	90704798
chr7	90704799	90705720
chr7	90726149	90726320
chr7	90726321	90727124
chr7	90728013	90728878
chr7	90728879	90729329
chr7	90729330	90730266
chr7	113730460	113730745
chr7	113742296	113742519
chr7	113750670	113750782
chr7	113751554	113752132
chr7	113752683	113753030
chr7	113754122	113754709
chr7	113756860	113756917
chr7	113759716	113759936
chr7	113761208	113762364
chr7	113762365	113762621
chr7	113767297	113767447
chr7	113767448	113767821
chr7	113776920	113777271
chr7	113777272	113777890
chr7	113792324	113793157
chr7	113793216	113793302
chr7	113816028	113816102
chr7	113816103	113816204
chr7	113833725	113834413
chr7	113834414	113835035
chr7	113835202	113835722
chr7	113836383	113836752
chr7	113838661	113840471
chr7	113840472	113840576
chr7	113840577	113842087
chr7	113844384	113844817
chr7	113844900	113845188
chr7	113846266	113846819
chr7	113848568	113849165
chr7	113854714	113854780
chr7	113872985	113873056
chr7	113901607	113901821
chr7	113908485	113909489
chr7	113910643	113910769
chr7	113911315	113911650
chr7	113911651	113911926
chr7	113911927	113912042
chr7	113925994	113926214
chr7	113927153	113927212
chr7	113928810	113929386
chr7	113929387	113929590
chr7	113941186	113941362
chr7	113949426	113949877
chr7	113949878	113949978
chr7	113949979	113950227
chr7	113950228	113951370
chr7	113951371	113951516
chr7	113955749	113956730
[truncated: 769 more rows]
