# Supplementary material for: Multivariate Hawkes process models of the occurrence of regulatory elements
Source: BMC Bioinformatics. 2010 Sep 9;11:456. doi: 10.1186/1471-2105-11-456 (PMC2949889; doi:10.1186/1471-2105-11-456)
Supplement: Additional file 5 — ENCODE pilot data - hr08. Affymetrix ChIP-chip sites for the ENCODE pilot project to time hr08 with chromosome number, start position and end position for the enriched regions. [file 1471-2105-11-456-S5.ZIP › encodeAffyChIpHl60SitesHr08/encodeAffyChIpHl60SitesH4Kac4Hr08.txt]

chr1	149426029	149427008
chr1	149427711	149428406
chr1	149428407	149429501
chr1	149436275	149437238
chr1	149437239	149438063
chr1	149438064	149439404
chr1	149439405	149439721
chr1	149493125	149494718
chr1	149522659	149523507
chr1	149523508	149524316
chr1	149564464	149565955
chr1	149566560	149567291
chr1	149567292	149568539
chr1	149569167	149569385
chr1	149569386	149569905
chr1	149584823	149586175
chr1	149586176	149587532
chr1	149587533	149587894
chr1	149635104	149635624
chr1	149637510	149638001
chr1	149638004	149639912
chr1	149639936	149640728
chr1	149697068	149697633
chr1	149698550	149699226
chr1	149699269	149699843
chr1	149701890	149702849
chr1	149711906	149712024
chr1	149714201	149714680
chr1	149852026	149853414
chr1	149853415	149854774
chr1	149874531	149874734
chr1	149874783	149875136
chr1	149877652	149879251
chr1	149898288	149898777
chr1	149898778	149899978
chr1	149899979	149901578
chr1	149920669	149921330
chr10	55277701	55278007
chr10	55295971	55296034
chr10	55306799	55307169
chr10	55307170	55307463
chr10	55307464	55307678
chr10	55307679	55307784
chr10	55308464	55308556
chr10	55308557	55309355
chr10	55309356	55309469
chr10	55357485	55357789
chr10	55357831	55358521
chr10	55377110	55377783
chr10	55386723	55387051
chr10	55423037	55423402
chr10	55453388	55453480
chr10	55514387	55514576
chr10	55635069	55635138
chr10	55643205	55643351
chr10	55644668	55645181
chr11	1788985	1789629
chr11	1821259	1821543
chr11	1821544	1822708
chr11	1823295	1823681
chr11	1823682	1823810
chr11	1823811	1823883
chr11	1827404	1827987
chr11	5257637	5257990
chr11	5257991	5258131
chr11	5541364	5541879
chr11	5549031	5549637
chr11	5575145	5576130
chr11	5598633	5598785
chr11	5598786	5599407
chr11	5601547	5602344
chr11	5603873	5604069
chr11	5605324	5605871
chr11	5605872	5606212
chr11	5607989	5608751
chr11	5666714	5667965
chr11	5668503	5668921
chr11	5668922	5670670
chr11	63972342	63972519
chr11	64021700	64023807
chr11	64025099	64025606
chr11	64030187	64030809
chr11	64053357	64053536
chr11	64063389	64063867
chr11	64063891	64064561
chr11	64064562	64065040
chr11	64068242	64069590
chr11	64071128	64071540
chr11	64071541	64072106
chr11	64072107	64072194
chr11	64075923	64077959
chr11	64134479	64134993
chr11	64136060	64136397
chr11	64136398	64136688
chr11	64137872	64138285
chr11	64139480	64140240
chr11	64141248	64141308
chr11	64141309	64141902
chr11	64141903	64141964
chr11	64143243	64143865
chr11	64147783	64148637
chr11	64149139	64149593
chr11	64149594	64150400
chr11	64150401	64150786
chr11	64153097	64153451
chr11	64153452	64153993
chr11	64153994	64154208
chr11	64176253	64177232
chr11	64178367	64180144
chr11	64181791	64183570
chr11	64186424	64186509
chr11	64194414	64194584
chr11	64203710	64203971
chr11	64211964	64212083
chr11	64274242	64274752
chr11	64286359	64286833
chr11	64294426	64295456
chr11	64298134	64299198
chr11	64303835	64304355
chr11	64304356	64304684
chr11	64382547	64384431
chr11	64386269	64386727
chr11	64386728	64387206
chr11	64389123	64389630
chr11	64403633	64403860
chr11	64403861	64405014
chr11	64409299	64409392
chr11	64409393	64409696
chr11	116119619	116120160
chr11	116149167	116149526
chr11	116149527	116149994
chr11	116151704	116153242
chr11	116162444	116162893
chr11	116162894	116163201
chr11	116168434	116169323
chr11	116225043	116225400
chr11	116225401	116225590
chr11	116226160	116227097
chr11	116227098	116227826
chr11	116228646	116229834
chr11	116246556	116247287
chr11	116256428	116256753
chr11	116264288	116264697
chr11	116271372	116271599
chr11	116276230	116276545
chr11	116276546	116276762
chr11	116277315	116277762
chr11	116277763	116278044
chr11	116278875	116279498
chr11	116283112	116283249
chr11	116285975	116286733
chr11	116286845	116287987
chr11	116287988	116288870
chr11	116288871	116289610
chr11	116289611	116290457
chr11	116294206	116296421
chr11	116298573	116298812
chr11	116301773	116307389
chr11	116307390	116307911
chr11	116312550	116313082
chr11	116332746	116332835
chr11	116332836	116332902
chr11	116335276	116335472
chr11	116343001	116343527
chr11	116343528	116343717
chr11	116350108	116351104
chr11	116359477	116360224
chr11	116360225	116362818
chr11	116362819	116364042
chr11	116364782	116366321
chr11	116366322	116367077
chr11	116367078	116367947
chr11	116369713	116370744
chr11	116374631	116375488
chr11	116376034	116376863
chr11	116378033	116379232
chr11	116380147	116380810
chr11	116382337	116382769
chr11	116383338	116383717
chr11	116385734	116385800
chr11	116385801	116385968
chr11	116385969	116386027
chr11	116388230	116388719
chr11	116388720	116389105
chr11	116417381	116417500
chr11	116417501	116418486
chr11	116420828	116421468
chr11	116438938	116439400
chr11	116440188	116440676
chr12	38632323	38632943
chr12	38636548	38637072
chr12	38637073	38637182
chr12	38645443	38645777
chr12	38656779	38656873
chr12	38692035	38692118
chr12	38692119	38693174
chr12	38693175	38693270
chr12	38698426	38698969
chr12	38698970	38699182
chr12	38699183	38699882
chr12	38766890	38767350
chr12	38770546	38770604
chr12	38775141	38775206
chr12	38775207	38776421
chr12	38776422	38776975
chr12	38781672	38782172
chr12	38787326	38787508
chr12	38804889	38804991
chr12	38804992	38805073
chr12	38805074	38805374
chr12	38810807	38811012
chr12	38811013	38811329
chr12	38811330	38811702
chr12	38817236	38817303
chr12	38817304	38819100
chr12	38819127	38819322
chr12	38833594	38833683
chr12	38833684	38834881
chr12	38834882	38835455
chr12	38835456	38836320
chr12	38838081	38838299
chr12	38838302	38838471
chr12	38848813	38849115
chr12	38874867	38875419
chr12	38875420	38875962
chr12	38875963	38876053
chr12	38876077	38876311
chr12	38876989	38877245
chr12	38885391	38886186
chr12	38886187	38887105
chr12	38887106	38887844
chr12	38887845	38888514
chr12	38888577	38888936
chr12	38888937	38889680
chr12	38889681	38890460
chr12	38894317	38894477
chr12	38894478	38894955
chr12	38894956	38895018
chr12	38896029	38897173
chr12	38897174	38898189
chr12	38898190	38898529
chr12	38902891	38904033
chr12	38904034	38904493
chr12	38904510	38904658
chr12	38905225	38905331
chr12	38905332	38905543
chr12	38905544	38906112
chr12	38906113	38907218
chr12	38908936	38909378
chr12	38909379	38909651
chr12	38909652	38910206
chr12	38912506	38912795
chr12	38913371	38913476
chr12	38917216	38917321
chr12	38917322	38917606
chr12	38917607	38918015
chr12	38926258	38927038
chr12	38927039	38927446
chr12	38931568	38932004
chr12	38937423	38938080
chr12	38959428	38960210
chr12	38978274	38978575
chr12	38983603	38983862
chr12	38983865	38984360
chr12	39003686	39003984
chr12	39021834	39022655
chr13	29518538	29518749
chr13	29524829	29525593
chr13	29578882	29579326
chr13	29579350	29579980
chr13	29581704	29582432
chr13	29584371	29585679
chr13	29645226	29646088
chr13	29774321	29776379
chr13	29778072	29778926
chr13	29780614	29781425
chr13	29782768	29782956
chr13	29782957	29783420
chr13	29783421	29783789
chr13	29784558	29784620
chr13	29786298	29786361
chr13	29789996	29790160
chr13	29815395	29815700
chr13	29833888	29834965
chr13	29838957	29839562
chr13	29840832	29841104
chr13	29842232	29842974
chr13	29842975	29844806
chr13	29844807	29845852
chr13	29845853	29846718
chr13	29846719	29847314
chr13	29848313	29849206
chr13	29850484	29851469
chr13	29854311	29855619
chr13	29860894	29862316
chr13	29863829	29865036
chr13	29865037	29865249
chr13	29866672	29866873
chr13	29866874	29867464
chr13	29867465	29868881
chr13	29870044	29870383
chr13	29870384	29870560
chr13	29870561	29871471
chr13	29871472	29872775
chr13	29872776	29872938
chr13	29872939	29873253
chr13	29875547	29876273
chr13	29878131	29879148
chr13	29880234	29881257
chr13	29881258	29883309
chr13	29883310	29883657
chr13	29884965	29885464
chr13	29886283	29886816
chr13	29892472	29892907
chr13	29892908	29893377
chr13	29898701	29899461
chr13	112391030	112391930
chr13	112393855	112394411
chr13	112394412	112394919
chr13	112394920	112395082
chr13	112397296	112397560
chr13	112452075	112452864
chr13	112452865	112452998
chr13	112489262	112490821
chr13	112490822	112490961
chr13	112491502	112492300
chr14	53103145	53103382
chr14	53107649	53107845
chr14	53229763	53229888
chr14	53229889	53230186
chr14	98560313	98560791
chr14	98560792	98561275
chr14	98561834	98563691
chr14	98563692	98563762
chr14	98568633	98568764
chr14	98568765	98569519
chr14	98569520	98569605
chr14	98570870	98570936
chr14	98570937	98571502
chr14	98571503	98571584
chr14	98572148	98572716
chr14	98572717	98572844
chr14	98572845	98573061
chr14	98573578	98574340
chr14	98577024	98577251
chr14	98579503	98579571
chr14	98579572	98580095
chr14	98607544	98607821
chr14	98607822	98607978
chr14	98610764	98611248
chr14	98611249	98612757
chr14	98612758	98613422
chr14	98613423	98614081
chr14	98614082	98614293
chr14	98614294	98615209
chr14	98615210	98616057
chr14	98616058	98616378
chr14	98652129	98652210
chr14	98682000	98682454
chr14	98682455	98682666
chr14	98940875	98940960
chr14	98946342	98946457
chr15	41535535	41536050
chr15	41546881	41547264
chr15	41571337	41572028
chr15	41572983	41573582
chr15	41588137	41589383
chr15	41667821	41669012
chr15	41669061	41669168
chr15	41671030	41671905
chr15	41671906	41672213
chr15	41719766	41721063
chr15	41722560	41723965
chr15	41726803	41727727
chr15	41727728	41727924
chr15	41767653	41768844
chr15	41768893	41769000
chr15	41770862	41771737
chr15	41771738	41772045
chr15	41816137	41817365
chr15	41818671	41818948
chr15	41823628	41824912
chr15	41826490	41826723
chr15	41826724	41827532
chr15	41842187	41842742
chr15	41868680	41869194
chr15	41871043	41871810
chr15	41872463	41874208
chr15	41880024	41881758
chr15	41885626	41886008
chr15	41892225	41892983
chr15	41893854	41894366
chr15	41903616	41904794
chr15	41904795	41905637
chr15	41906380	41907019
chr16	2989	3847
chr16	15871	16097
chr16	16098	16386
chr16	17988	18061
chr16	23820	23936
chr16	23937	24272
chr16	24721	25042
chr16	41144	41227
chr16	41228	42134
chr16	221100	221208
chr16	221209	221771
chr16	221772	221872
chr16	225397	225612
chr16	229644	230482
chr16	232062	232211
chr16	232968	234544
chr16	235379	235485
chr16	240242	240304
chr16	240305	240586
chr16	315551	315646
chr16	321179	321237
chr16	321238	322198
chr16	324839	325179
chr16	325180	325332
chr16	328133	328502
chr16	328503	328954
chr16	330340	331062
chr16	332425	332807
chr16	376410	376773
chr16	376774	377237
chr16	419819	420018
chr16	25887954	25888062
chr16	25888063	25888128
chr16	25941899	25942038
chr16	25950443	25950673
chr16	25950674	25951903
chr16	60834391	60834964
chr16	60847000	60847174
chr16	61142252	61142388
chr18	59420564	59420920
chr18	59423942	59424071
chr18	59459730	59459951
chr18	59459952	59460759
chr18	59461374	59462728
chr18	59475593	59476332
chr18	59477448	59478187
chr18	59478884	59480211
chr18	59484588	59484736
chr18	59484737	59485383
chr18	59492091	59492516
chr18	59492517	59492608
chr18	59664227	59664497
chr18	59665720	59665964
chr18	59668515	59669563
chr18	59669564	59670000
chr18	59684672	59687242
chr18	59687243	59688317
chr18	59688318	59688847
chr18	59689435	59690353
chr18	59696492	59698366
chr18	59698367	59699713
chr18	59699714	59702136
chr18	59702137	59703245
chr18	59703785	59704425
chr18	59704449	59704963
chr18	59705994	59708007
chr18	59708008	59709330
chr18	59709331	59710132
chr18	59710133	59715906
chr18	59715907	59716632
chr18	59717171	59717871
chr18	59717872	59718539
chr18	59719039	59720208
chr18	59720793	59722490
chr18	59722491	59723016
chr18	59723017	59723895
chr18	59723896	59725599
chr18	59725600	59726359
chr18	59726360	59728481
chr18	59732702	59733185
chr18	59733186	59734725
chr18	59734726	59735075
chr18	59735076	59738209
chr18	59740427	59741180
chr18	59742376	59743015
chr18	59745942	59746799
chr18	59746800	59747868
chr18	59747869	59749769
chr18	59750906	59754088
chr18	59755219	59757274
chr18	59757275	59757711
chr18	59771870	59773256
chr18	59776183	59776773
chr18	59778093	59779128
chr18	59780160	59780736
chr18	59783105	59783506
chr18	59783507	59783902
chr18	59784452	59787888
chr18	59787889	59788686
chr18	59788687	59790263
chr18	59792319	59794204
chr18	59794205	59795326
chr18	59795954	59796610
chr18	59796611	59801211
chr18	59801212	59802371
chr18	59802434	59802989
chr18	59804323	59804816
chr18	59806816	59807077
chr18	59830621	59831093
chr19	59572748	59573078
chr19	59573079	59573404
chr19	59573405	59574654
chr19	59574655	59575227
chr19	59577012	59579118
chr19	59582846	59583104
chr19	59583105	59583604
chr19	59651040	59651587
chr19	59652777	59652856
chr19	59652857	59653596
chr19	59695307	59695613
chr19	59695614	59696182
chr19	59696183	59697053
chr19	59700356	59701666
chr19	59701717	59702810
chr19	59702811	59702954
chr19	59863832	59864667
chr19	59938575	59940251
chr19	59940954	59941446
chr19	59942928	59943161
chr19	59943264	59945355
chr19	59945356	59946909
chr19	59946910	59947778
chr19	59950429	59951169
chr19	59951763	59953904
chr19	59954824	59957031
chr19	59957593	59957882
chr19	59957883	59958122
chr19	59959602	59960458
chr19	59962103	59963483
chr19	59966992	59967522
chr19	59967523	59968557
chr19	59968594	59968701
chr19	59969652	59971838
chr19	59971839	59972726
chr19	59972727	59972875
chr19	59974225	59975077
chr19	59975113	59975280
chr19	59977056	59978288
chr19	59981713	59982440
chr19	59983029	59985180
chr19	59988866	59989446
chr19	59989447	59990134
chr19	59990939	59991155
chr19	59991156	59993463
chr19	59993464	59994702
chr19	59995731	59996907
chr19	59999539	60000907
chr19	60000908	60001634
chr19	60013258	60014302
chr19	60020905	60021189
chr19	60021190	60021836
chr19	60021837	60021990
chr19	60022854	60023376
chr19	60023377	60024109
chr2	51589361	51590167
chr2	51590168	51590520
chr2	51590521	51590825
chr2	51591596	51591770
chr2	51591771	51592280
chr2	51730846	51731039
chr2	51731040	51731152
chr2	51731153	51731509
chr2	51828280	51828377
chr2	51828844	51828926
chr2	51828927	51828994
chr2	51828995	51829274
chr2	52009992	52010097
chr2	118286297	118287855
chr2	118288684	118289081
chr2	118289082	118289832
chr2	118291577	118291640
chr2	118291641	118292304
chr2	118301268	118301355
chr2	118305692	118306173
chr2	118484351	118484908
chr2	118488505	118488794
chr2	118488795	118489467
chr2	118489468	118489842
chr2	118489843	118489996
chr2	118491467	118491807
chr2	118491808	118492845
chr2	220071827	220071923
chr2	220071924	220072858
chr2	220072859	220073359
chr2	220073360	220073444
chr2	220073445	220073889
chr2	220149432	220149512
chr2	220149513	220149838
chr2	220149839	220149917
chr2	220151386	220151581
chr2	220151582	220152050
chr2	220152051	220152619
chr2	220152620	220153287
chr2	220164821	220167078
chr2	220168081	220168817
chr2	220169795	220170357
chr2	220170358	220171209
chr2	220171210	220172547
chr2	220173501	220175864
chr2	220178612	220179059
chr2	220179060	220179624
chr2	220179625	220180320
chr2	220180321	220180725
chr2	220182533	220182696
chr2	220182697	220183269
chr2	220193610	220193871
chr2	220264293	220264839
chr2	220283975	220284212
chr2	220284213	220284426
chr2	220286406	220286523
chr2	220287641	220287929
chr2	220287930	220288518
chr2	220288519	220288613
chr2	220288614	220289121
chr2	220289122	220289357
chr2	220295916	220296443
chr2	220296444	220297022
chr2	220297023	220298000
chr2	220298001	220298305
chr2	220299778	220300340
chr2	220300341	220300445
chr2	220316579	220316793
chr2	220339181	220339714
chr2	220344687	220345933
chr2	220345934	220347165
chr2	220376569	220376653
chr2	220411532	220411956
chr2	220411978	220412038
chr2	234425707	234425902
chr2	234425903	234427542
chr2	234427543	234427649
chr2	234429202	234429448
chr2	234433087	234433602
chr2	234436718	234436817
chr2	234438802	234439238
chr2	234440558	234440785
chr2	234588029	234588268
chr2	234588269	234588662
chr2	234588663	234588808
chr2	234641235	234641936
chr20	33328327	33328650
chr20	33336308	33336452
chr20	33336453	33337053
chr20	33337054	33337556
chr20	33357520	33359424
chr20	33365577	33366192
chr20	33367272	33367719
chr20	33388856	33389547
chr20	33389565	33389769
chr20	33410600	33411016
chr20	33434078	33434513
chr20	33444415	33444831
chr20	33462021	33464515
chr20	33504820	33505361
chr20	33505385	33506197
chr20	33507611	33507895
chr20	33509241	33509490
chr20	33541630	33542580
chr20	33545526	33545701
chr20	33593806	33594775
chr20	33688169	33688237
chr20	33691129	33692247
chr20	33693532	33694464
chr20	33714527	33714667
chr20	33714668	33714887
chr20	33714888	33715567
chr20	33721396	33721850
chr20	33731691	33732670
chr20	33751585	33751723
chr20	33775697	33776415
chr20	33792187	33792680
chr20	33792808	33793841
chr20	33793842	33795786
chr20	33795787	33796286
chr21	32685849	32686290
chr21	32687733	32688916
chr21	32688917	32689229
chr21	32722649	32722824
chr21	32901823	32902380
chr21	32914608	32914738
chr21	33016778	33017276
chr21	33020955	33021558
chr21	33022928	33023806
chr21	33024829	33025792
chr21	33044248	33045182
chr21	33062118	33063170
chr21	33064419	33064684
chr21	33066307	33066518
chr21	33066543	33067117
chr21	33105729	33105853
chr21	33109397	33109943
chr21	33109944	33110881
chr21	33110882	33114487
chr21	33228560	33229075
chr21	33297389	33298067
chr21	33301354	33304187
chr21	33331450	33332596
chr21	33333139	33333737
chr21	33339942	33340669
chr21	33347344	33348483
chr21	33351879	33353882
chr21	33355357	33356026
chr21	33357101	33357755
chr21	33358326	33358743
chr21	33358744	33360599
chr21	33360600	33361295
chr21	33366375	33366438
chr21	33383055	33383598
chr21	33389114	33390955
chr21	33392281	33392866
chr21	33394728	33394905
chr21	33394906	33395005
chr21	33400645	33400961
chr21	33407055	33408485
chr21	33412300	33412459
chr21	33416257	33416788
chr21	33419776	33420995
chr21	33489938	33490759
chr21	33491261	33491920
chr21	33491921	33492627
chr21	33492628	33493644
chr21	33493645	33494177
chr21	33494178	33495990
chr21	33495991	33496610
chr21	33497598	33499248
chr21	33501385	33501896
chr21	33503728	33503967
chr21	33505370	33505913
chr21	33505914	33506861
chr21	33508455	33509708
chr21	33509709	33510757
chr21	33522669	33523478
chr21	33523479	33523603
chr21	33533527	33534208
chr21	33535961	33536615
chr21	33537579	33539272
chr21	33539273	33540234
chr21	33540835	33543611
chr21	33553337	33555027
chr21	33557210	33559182
chr21	33559183	33559970
chr21	33559971	33560158
chr21	33562454	33563458
chr21	33593491	33593659
chr21	33593660	33595233
chr21	33598196	33598866
chr21	33598867	33599893
chr21	33600413	33601127
chr21	33602193	33603777
chr21	33603778	33603988
chr21	33603989	33604470
chr21	33605680	33606175
chr21	33609612	33609718
chr21	33655180	33655794
chr21	33667636	33668790
chr21	33669803	33670223
chr21	33671746	33672568
chr21	33675868	33676126
chr21	33676127	33677235
chr21	33677236	33677761
chr21	33678775	33679556
chr21	33679557	33680000
chr21	33681198	33682635
chr21	33684478	33684980
chr21	33684981	33685069
chr21	33685942	33686412
chr21	33696008	33696475
chr21	33696476	33696919
chr21	33698931	33699326
chr21	33699327	33699706
chr21	33703682	33704268
chr21	33726686	33726983
chr21	33741456	33742138
chr21	33772676	33773181
chr21	33774932	33775327
chr21	33776318	33778401
chr21	33782378	33782823
chr21	33782824	33783455
chr21	33783456	33783520
chr21	33827717	33828227
chr21	33833279	33833939
chr21	33835251	33838028
chr21	33871701	33872002
chr21	33872003	33872087
chr21	33872088	33872423
chr21	33883923	33884138
chr21	33922232	33922381
chr21	33933730	33934317
chr21	33940003	33940555
chr21	33942272	33943106
chr21	33943107	33943768
chr21	33943769	33946278
chr21	33946279	33946375
chr21	33946376	33946893
chr21	33946894	33949053
chr21	33949054	33949925
chr21	33949926	33950661
chr21	33972696	33973861
chr21	33998092	33998796
chr21	34018023	34018726
chr21	34025469	34025557
chr21	34028113	34028544
chr21	34095965	34096201
chr21	34105519	34106073
chr21	34117679	34118196
chr21	34128491	34128905
chr21	34135020	34138752
chr21	34207367	34207561
chr21	34208596	34209569
chr21	34210937	34211227
chr21	34211228	34211804
chr21	34218855	34219398
chr21	34226262	34226971
chr21	34226972	34227468
chr21	34228308	34228468
chr21	34228489	34230180
chr21	34233303	34233916
chr21	34237070	34237600
chr21	34240347	34241636
chr21	34241637	34242354
chr21	34242355	34243726
chr21	34243727	34244237
chr21	34256044	34256627
chr21	34262795	34263515
chr21	34264478	34264868
chr21	34265443	34265592
chr21	34267366	34267838
chr21	34267839	34268793
chr21	34269808	34270072
chr21	34270073	34271035
chr21	34271036	34271736
chr21	34273180	34273557
chr21	34275430	34275675
chr21	34275676	34276039
chr21	34276040	34276226
chr21	34277196	34278572
chr21	34283283	34284958
chr21	34285630	34286640
chr21	34287398	34288025
chr21	34288026	34288842
chr21	34301768	34302030
chr21	34312196	34312879
chr21	34314558	34315678
chr21	34315679	34317725
chr21	34317726	34318283
chr21	34318797	34320277
chr21	34325732	34326290
chr21	34328928	34329597
chr21	34329645	34329917
chr21	34331840	34332700
chr21	34340725	34341348
chr21	34348323	34348740
chr21	34350395	34350666
chr21	34357819	34358000
chr21	34363027	34364173
chr21	39250587	39251182
chr21	39252254	39252687
chr21	39252688	39253030
chr21	39253834	39254174
chr21	39265620	39266170
chr21	39267409	39267634
chr21	39271375	39271645
chr21	39275357	39275704
chr21	39278864	39281760
chr21	39290858	39291371
chr21	39293459	39295359
chr21	39297217	39298379
chr21	39299534	39300851
chr21	39302020	39303364
chr21	39306744	39307108
chr21	39308314	39308654
chr21	39308655	39310208
chr21	39311400	39312208
chr21	39312209	39312944
chr21	39312945	39314334
chr21	39319511	39320192
chr21	39333092	39334047
chr21	39350342	39351176
chr21	39365279	39365402
chr21	39372175	39372282
chr21	39372283	39372681
chr21	39386029	39386240
chr21	39388252	39389253
chr21	39392109	39393137
chr21	39397466	39397789
chr21	39399205	39399802
chr21	39418206	39419257
chr21	39432390	39432880
chr21	39469672	39470735
chr21	39478463	39478951
chr21	39479466	39481537
chr21	39489881	39490766
chr21	39494850	39495794
chr21	39567667	39568139
chr21	39609123	39611373
chr21	39612413	39613581
chr21	39635792	39637034
chr21	39643798	39644674
chr21	39645780	39646073
chr21	39655113	39658452
chr21	39658453	39658901
chr21	39667498	39670218
chr21	39672076	39672286
chr21	39673126	39673523
chr21	39673524	39673689
chr21	39673690	39674159
chr21	39674707	39675283
chr21	39678562	39678955
chr21	39680538	39680960
chr21	39680961	39681506
chr21	39681507	39681652
chr21	39690516	39692395
chr21	39693618	39694500
chr21	39694501	39694675
chr21	39716429	39717241
chr21	39740530	39741101
chr21	39741102	39741194
chr22	30162570	30163161
chr22	30171270	30171536
chr22	30213989	30214402
chr22	30214403	30214814
chr22	30214815	30214957
chr22	30216459	30217858
chr22	30229905	30229984
chr22	30306862	30306952
chr22	30309567	30310054
chr22	30310055	30310782
chr22	30312218	30312879
chr22	30363399	30364014
chr22	30365583	30366521
chr22	30372087	30372945
chr22	30377969	30378125
chr22	30379057	30379672
chr22	30385152	30386335
chr22	30386336	30387043
chr22	30387044	30387467
chr22	30387468	30387807
chr22	30389305	30389590
chr22	30397770	30398229
chr22	30398913	30398979
chr22	30402291	30402392
chr22	30407067	30407137
chr22	30411802	30411906
chr22	30421115	30421583
chr22	30473527	30475470
chr22	30477974	30478723
chr22	30478724	30479509
chr22	30479510	30479893
chr22	30480727	30481507
chr22	30481529	30481733
chr22	30492597	30492702
chr22	30542741	30542844
chr22	30542845	30543425
chr22	30613474	30613568
chr22	30613569	30613681
chr22	30642249	30642426
chr22	30642446	30642508
chr22	30643747	30643968
chr22	30649147	30650144
chr22	30668025	30668553
chr22	30668554	30669502
chr22	30669503	30669604
chr22	30671472	30672112
chr22	30678359	30678447
chr22	30678514	30679514
chr22	30681806	30682212
chr22	30868616	30869430
chr22	30869431	30869882
chr22	30886687	30886843
chr22	30889563	30890387
chr22	30936432	30937498
chr22	30943967	30944027
chr22	30946263	30947605
chr22	30947606	30948174
chr22	30948175	30948593
chr22	30949510	30949719
chr22	30958175	30958539
chr22	30958540	30958834
chr22	31117689	31117771
chr22	31117794	31118365
chr22	31134866	31134935
chr22	31136551	31137009
chr22	31137139	31138767
chr22	31138768	31139832
chr22	31139833	31140477
chr22	31141671	31141909
chr22	31141910	31142642
chr22	31142643	31142952
chr22	31201568	31202133
chr22	31204450	31204554
chr22	31206987	31207609
chr22	31209756	31210287
chr22	31211629	31212088
chr22	31213813	31214007
chr22	31394254	31394591
chr22	31419526	31420049
chr22	31438038	31439350
chr22	31445878	31445984
chr22	31445985	31447393
chr22	31448604	31449154
chr22	31449155	31449964
chr22	31450750	31451331
chr22	31452468	31452947
chr22	31474483	31474995
chr22	31492114	31492222
chr22	31625144	31625645
chr4	118476134	118476331
chr4	118529354	118529484
chr4	118530825	118530987
chr4	118530988	118531062
chr4	118548714	118549172
chr4	118561154	118561250
chr4	118601600	118601714
chr4	118601757	118601962
chr4	118614999	118615165
chr4	118615166	118615659
chr4	118615660	118616150
chr4	118623996	118624602
chr4	118636474	118636584
chr4	118673758	118673838
chr4	118693237	118693670
chr4	118694090	118694174
chr4	118717489	118717634
chr4	118739432	118739843
chr4	118783725	118784114
chr4	118812149	118812969
chr4	118872492	118872821
chr4	118909315	118909398
chr4	118919134	118919195
chr4	118919196	118919873
chr4	118919874	118919937
chr5	55936794	55937683
chr5	56008830	56009331
chr5	56016397	56016931
chr5	56020748	56021986
chr5	56023449	56024751
chr5	56067860	56068480
chr5	56068509	56069276
chr5	56148983	56149366
chr5	56172047	56172179
chr5	56186492	56187287
chr5	56241632	56241849
chr5	56241850	56242122
chr5	56242123	56243463
chr5	131540800	131541008
chr5	131659556	131660273
chr5	131750826	131753376
chr5	131753939	131754733
chr5	131774724	131775848
chr5	131776579	131776643
chr5	131776644	131777385
chr5	131778040	131778600
chr5	131778601	131778661
chr5	131779994	131780391
chr5	131780392	131780883
chr5	131782454	131784355
chr5	131784356	131785768
chr5	131787555	131788520
chr5	131789336	131789931
chr5	131790956	131792291
chr5	131792292	131793322
chr5	131793323	131793496
chr5	131794294	131795170
chr5	131798948	131799444
chr5	131800123	131800481
chr5	131800482	131801101
chr5	131801102	131801615
chr5	131819806	131820335
chr5	131822563	131822766
chr5	131822767	131823120
chr5	131826757	131827625
chr5	131828578	131829155
chr5	131831375	131831725
chr5	131842439	131843289
chr5	131855591	131856607
chr5	131856608	131857951
chr5	131857952	131858894
chr5	131862631	131862838
chr5	131863637	131864158
chr5	131919466	131919982
chr5	131921064	131921211
chr5	131921212	131921856
chr5	132072274	132072815
chr5	132074267	132074793
chr5	132201224	132202336
chr5	132228581	132229743
chr5	142081856	142082139
chr5	142103187	142104044
chr5	142112638	142112848
chr5	142115186	142116059
chr5	142116060	142116424
chr5	142118282	142119761
chr5	142126153	142126423
chr5	142132705	142133246
chr5	142133247	142133849
chr5	142133850	142134127
chr5	142136897	142137430
chr5	142138077	142139385
chr5	142139386	142140687
chr5	142144970	142145203
chr5	142145204	142145669
chr5	142149664	142150085
chr5	142150086	142150204
chr5	142150205	142150801
chr5	142151736	142152723
chr5	142154204	142154684
chr5	142154685	142156257
chr5	142156258	142157825
chr5	142157826	142158524
chr5	142158525	142158673
chr5	142158674	142159188
chr5	142159189	142162838
chr5	142162839	142164221
chr5	142165342	142166762
chr5	142166763	142168041
chr5	142168042	142170848
chr5	142170849	142171607
chr5	142172654	142173682
chr5	142173683	142174384
chr5	142174385	142175198
chr5	142176093	142176638
chr5	142177169	142178208
chr5	142179234	142179723
chr5	142179724	142180170
chr5	142180171	142182132
chr5	142183333	142183778
chr5	142183779	142185415
chr5	142185416	142187032
chr5	142187033	142190149
chr5	142190150	142191933
chr5	142195947	142196325
chr5	142196326	142196878
chr5	142196879	142197437
chr5	142199490	142199955
chr5	142199956	142201625
chr5	142201626	142202181
chr5	142202182	142203504
chr5	142204291	142204883
chr5	142204884	142206770
chr5	142207419	142208224
chr5	142208225	142210525
chr5	142210526	142212787
chr5	142213944	142214850
chr5	142217743	142218444
chr5	142221208	142221388
chr5	142221389	142221879
chr5	142221880	142223191
chr5	142223882	142224373
chr5	142224415	142225829
chr5	142225830	142227466
chr5	142227467	142227688
chr5	142229788	142230430
chr5	142231203	142231570
chr5	142236564	142236693
chr5	142237622	142239358
chr5	142250702	142251090
chr5	142261133	142262530
chr5	142263143	142264811
chr5	142269122	142269544
chr5	142278282	142278760
chr5	142279793	142282781
chr5	142282782	142283289
chr5	142283290	142283490
chr5	142285136	142285329
chr5	142310052	142310649
chr5	142325538	142326181
chr5	142326182	142326582
chr5	142330765	142332051
chr5	142333346	142333523
chr5	142333524	142334842
chr5	142337653	142338682
chr5	142342460	142342513
chr5	142342514	142342959
chr5	142342960	142343426
chr5	142361111	142361346
chr5	142361347	142362358
chr5	142362359	142362501
chr6	41536109	41536320
chr6	41613224	41613799
chr6	41614489	41614915
chr6	41614916	41616026
chr6	41616027	41617677
chr6	41619168	41620172
chr6	41620173	41620721
chr6	41620722	41621466
chr6	41621467	41621809
chr6	41635104	41635732
chr6	41678030	41678441
chr6	41792848	41793115
chr6	41793116	41793348
chr6	41799541	41799650
chr6	41826754	41827380
chr6	41853732	41854075
chr6	41854076	41854605
chr6	41863155	41863744
chr6	41863745	41863834
chr6	41864779	41866554
chr6	41866555	41867293
chr6	41868360	41868941
chr6	41870993	41871095
chr6	41871096	41871309
chr6	41896780	41897475
chr6	41897476	41897669
chr6	41897670	41898214
chr6	41900489	41900551
chr6	41900552	41900615
chr6	73807556	73808063
chr6	73808064	73808128
chr6	73822245	73822326
chr6	73838618	73838967
chr6	73838968	73839523
chr6	73848773	73848946
chr6	73871429	73872136
chr6	73897898	73898092
chr6	73907825	73907958
chr6	73907959	73908255
chr6	73944685	73944996
chr6	73944997	73945158
chr6	73945159	73945385
chr6	73963352	73963673
chr6	73964956	73965345
chr6	73966712	73966838
chr6	74028774	74029353
chr6	74031126	74031198
chr6	74031199	74032547
chr6	74041843	74042335
chr6	74058092	74058155
chr6	74139664	74140013
chr6	74154964	74155066
chr6	74156312	74156373
chr6	74157898	74158732
chr6	74172981	74173490
chr6	74183984	74184383
chr6	74191674	74192119
chr6	74217083	74217493
chr6	74217494	74217768
chr6	74217769	74218031
chr6	74224044	74224108
chr6	74224109	74224976
chr6	74226704	74227729
chr6	74228249	74228635
chr6	74228636	74228723
chr6	74228724	74228852
chr6	74229419	74229789
chr6	74229790	74230160
chr6	74251605	74251687
chr6	74257891	74258042
chr6	74258125	74258654
chr6	74258655	74258741
chr6	74258742	74258887
chr6	74275241	74275379
chr6	74275380	74275972
chr6	74282377	74283049
chr6	74283050	74285648
chr6	74285649	74286206
chr6	74286207	74286541
chr6	74287780	74289357
chr6	74289460	74289961
chr6	108380272	108380360
chr6	108384035	108384181
chr6	108384182	108384585
chr6	108384586	108385017
chr6	108385018	108385467
chr6	108430151	108430243
chr6	108430244	108431242
chr6	108472629	108472814
chr6	108492241	108492674
chr6	108500624	108501122
chr6	108501123	108501337
chr6	108503761	108503952
chr6	108503953	108504299
chr6	108635543	108635770
chr6	108654979	108655777
chr6	108660702	108660981
chr6	108684552	108685110
chr6	108685111	108685443
chr6	108689605	108690093
chr6	108690094	108690441
chr6	108704230	108704541
chr6	108706742	108707225
chr6	108708417	108708484
chr6	108708485	108708580
chr6	108718064	108718573
chr6	108719668	108719814
chr6	108719815	108720650
chr6	108722142	108722452
chr6	108722453	108723740
chr6	108723741	108724494
chr6	108728379	108728536
chr6	108728537	108728928
chr6	108733279	108734181
chr6	108756658	108756936
chr6	108756937	108757151
chr6	108761800	108761875
chr6	108775520	108775796
chr6	108776367	108776443
chr6	108776444	108776938
chr6	108785655	108786218
chr6	108786219	108786320
chr6	108787367	108787915
chr6	108787916	108788833
chr6	108789567	108790288
chr6	108790289	108790965
chr6	108790966	108791818
chr6	108791819	108793431
chr6	108793432	108793979
chr6	108793980	108794261
chr6	108794262	108794739
chr6	108829546	108829914
chr6	108829917	108830064
chr6	108847502	108847678
chr6	108859836	108860569
chr6	108862682	108863249
chr6	108863250	108863675
chr6	108864362	108864451
chr6	108865131	108865356
chr6	108865357	108866064
chr6	132226777	132226853
chr6	132226854	132226960
chr6	132226961	132227393
chr6	132446211	132446355
chr6	132460991	132461060
chr6	132461061	132461244
chr6	132468846	132468906
chr6	132627941	132628004
chr7	26961972	26962184
chr7	26988892	26989816
chr7	26998048	26998235
chr7	27030785	27030916
chr7	27030917	27032720
chr7	27037065	27037171
chr7	27038041	27038383
chr7	27038442	27039119
chr7	27039120	27039490
chr7	27039491	27040600
chr7	27073807	27073932
chr7	27078431	27079591
chr7	27086875	27087777
chr7	27106723	27107080
chr7	27107081	27107280
chr7	27126856	27127791
chr7	27137587	27137917
chr7	27137918	27138214
chr7	27138215	27138526
chr7	27138527	27139482
chr7	27139483	27140709
chr7	27140710	27142709
chr7	27143939	27144861
chr7	27145947	27146407
chr7	27146408	27146671
chr7	27147638	27148211
chr7	27157671	27157802
chr7	27206844	27207597
chr7	27207598	27207835
chr7	27207836	27208431
chr7	27208432	27208516
chr7	27281365	27281861
chr7	27300981	27301064
chr7	27301065	27301951
chr7	27301952	27302036
chr7	27303611	27303928
chr7	27303929	27304388
chr7	27321222	27321550
chr7	27321551	27321867
chr7	27330387	27330726
chr7	27330727	27330859
chr7	27334386	27334611
chr7	27334612	27334889
chr7	27334890	27335096
chr7	27342479	27343575
chr7	27343576	27344866
chr7	27344894	27345404
chr7	27345405	27347533
chr7	27348034	27348500
chr7	27364242	27364885
chr7	27364886	27364987
chr7	27364988	27365252
chr7	27369222	27369287
chr7	27369288	27370623
chr7	27370624	27370971
chr7	27379713	27381089
chr7	27382328	27382860
chr7	89811912	89812020
chr7	89812021	89813122
chr7	89813123	89814922
chr7	89814923	89815167
chr7	89819839	89820008
chr7	89820009	89820414
chr7	89853782	89854042
chr7	89865027	89865460
chr7	89872640	89874101
chr7	89874102	89874189
chr7	89874190	89875291
chr7	89875292	89875451
chr7	89875452	89875825
chr7	89875826	89876324
chr7	89879996	89880101
chr7	89882944	89883195
chr7	90058697	90059274
chr7	90059382	90059576
chr7	90064254	90064589
chr7	90064615	90065147
chr7	90065172	90067734
chr7	90067735	90067816
chr7	90067817	90068091
chr7	90068092	90068395
chr7	90068396	90069012
chr7	90069013	90069412
chr7	90069800	90070966
chr7	90077018	90078179
chr7	90078180	90078981
chr7	90078982	90079396
chr7	90084155	90084763
chr7	90084764	90085017
chr7	90085018	90085605
chr7	90085606	90086754
chr7	90086755	90086919
chr7	90088137	90089360
chr7	90089361	90090496
chr7	90114433	90114726
chr7	90144125	90144303
chr7	90183519	90183581
chr7	90186924	90187032
chr7	90193124	90193439
chr7	90193554	90193961
chr7	90213019	90213500
chr7	90231495	90231662
chr7	90231663	90231727
chr7	90231728	90231810
chr7	90239176	90239554
chr7	90239555	90239638
chr7	90241542	90242001
chr7	90301404	90301827
chr7	90365455	90366075
chr7	90381569	90381836
chr7	90385462	90385677
chr7	90406480	90406643
chr7	90433549	90433636
chr7	90433637	90434076
chr7	90434077	90434223
chr7	90454451	90454777
chr7	90460768	90461240
chr7	90466472	90466866
chr7	90466867	90467221
chr7	90518307	90519714
chr7	90519715	90520105
chr7	90522231	90522369
chr7	90546895	90547054
chr7	90564257	90564321
chr7	90577822	90578206
chr7	90705231	90705698
chr7	90705721	90705837
chr7	90719511	90719641
chr7	90719657	90719979
chr7	113721284	113721822
chr7	113723008	113723169
chr7	113723170	113723252
chr7	113723253	113723373
chr7	113725145	113725380
chr7	113728125	113728193
chr7	113730460	113730983
chr7	113731028	113731180
chr7	113731181	113731275
chr7	113816006	113816102
chr7	113848443	113848979
chr7	113860551	113860667
chr7	113860668	113860832
chr7	113860833	113861124
chr7	113864123	113865013
chr7	113871527	113872405
chr7	113951083	113951408
chr7	113969353	113969942
chr7	113991213	113991579
chr7	114001522	114001612
chr7	114072218	114072398
chr7	114088425	114088913
chr7	114117642	114117787
chr7	114117788	114117896
chr7	114117897	114117979
chr7	114166716	114166768
chr7	114242586	114242714
chr7	114242715	114243918
chr7	114294832	114294923
chr7	114298919	114299393
chr7	114301787	114301940
chr7	114301941	114302201
chr7	114310030	114310095
chr7	114323713	114323967
chr7	114341174	114341404
chr7	114341405	114342080
chr7	114342081	114342268
chr7	114343005	114343652
chr7	114344167	114345184
chr7	114345185	114345801
chr7	114348560	114348785
chr7	114348786	114349150
chr7	114349151	114349270
chr7	114350302	114350557
chr7	114350558	114351246
chr7	114351247	114352352
chr7	114352353	114352836
chr7	114353371	114353452
chr7	114353453	114354188
chr7	114355185	114355816
chr7	114355817	114356141
chr7	114356810	114357729
chr7	114357730	114359563
chr7	114361795	114361973
chr7	114361974	114362044
chr7	114362045	114362332
chr7	114368109	114368286
chr7	114368287	114369347
chr7	114369348	114370153
chr7	114370154	114370258
chr7	114372630	114372836
chr7	114372837	114373072
chr7	114373073	114374083
chr7	114374084	114374925
chr7	114377709	114378170
chr7	114378171	114378515
chr7	114379349	114379493
chr7	114379494	114379700
chr7	114381311	114382788
chr7	114383934	114384983
chr7	114390338	114390396
chr7	114390397	114390611
chr7	114390612	114390854
chr7	114392909	114393294
chr7	114396578	114398155
chr7	114398660	114399214
chr7	114399215	114399896
chr7	114399897	114401099
chr7	114413030	114413576
chr7	114413577	114413718
chr7	114413719	114413909
chr7	114415121	114415386
chr7	114415387	114416377
chr7	114430059	114430778
chr7	114430779	114430905
chr7	114430906	114431141
chr7	114432619	114433055
chr7	114433056	114433646
chr7	114435297	114435937
chr7	114435938	114436026
chr7	114436718	114437009
chr7	114437010	114437616
chr7	114440730	114441864
chr7	114442413	114443182
chr7	114443183	114443284
chr7	114445046	114445857
chr7	114445858	114446535
chr7	114446578	114447242
chr7	114447243	114448021
chr7	114448022	114448810
chr7	114448811	114449048
chr7	114449457	114450111
chr7	114450112	114450802
chr7	114450803	114451321
chr7	114451322	114451829
chr7	114458417	114458813
chr7	114458814	114458925
chr7	114459507	114459814
chr7	114465112	114465181
chr7	114473723	114474105
chr7	114474106	114474479
chr7	114474480	114474839
chr7	114478507	114479028
chr7	114481746	114482664
chr7	114485472	114486145
chr7	114486146	114487016
chr7	114487017	114487415
chr7	114487416	114487728
chr7	114492595	114492693
chr7	114507801	114508558
chr7	114508582	114508798
chr7	114555461	114555624
chr7	114555648	114556281
chr7	114561624	114562810
chr7	114571407	114571815
chr7	114571840	114571900
chr7	114588348	114588923
chr7	114605963	114606200
chr7	114623624	114624148
chr7	114624149	114624498
chr7	114714840	114715023
chr7	114715024	114715098
chr7	114718726	114719007
chr7	115635277	115635375
chr7	115639294	115639411
chr7	115639412	115640576
chr7	115646924	115647112
chr7	115655432	115655592
chr7	115655593	115655714
chr7	115655715	115655862
chr7	115656895	115657888
chr7	115828960	115829420
chr7	115829421	115829481
chr7	115829482	115829791
chr7	115882068	115882149
chr7	116010728	116010912
chr7	116010913	116011175
chr7	116011176	116011531
chr7	116108934	116109328
chr7	116109329	116109392
chr7	116109393	116109482
chr7	116115694	116115757
chr7	116199684	116199853
chr7	116199854	116199959
chr7	116199960	116200048
chr7	116229584	116229722
chr7	116280760	116280827
chr7	116280842	116280904
chr7	116280905	116281075
chr7	116290442	116290514
chr7	116290515	116290874
chr7	116290875	116291169
chr7	116291170	116292305
chr7	116294395	116294784
chr7	116303213	116303727
chr7	116313322	116313733
chr7	116379427	116379721
chr7	116379722	116379917
chr7	116379918	116380245
chr7	116380246	116380539
chr7	116381455	116381912
chr7	116381913	116382522
chr7	116382523	116382941
chr7	116382942	116383320
chr7	116386644	116387238
chr7	116391267	116391828
chr7	116391829	116392335
chr7	116395088	116395329
chr7	116395330	116395981
chr7	116395982	116396291
chr7	116398199	116400243
chr7	116406527	116407214
chr7	116414394	116414487
chr7	116414488	116414842
chr7	116433480	116433721
chr7	116439505	116439608
chr7	116441296	116441576
chr7	116441864	116442130
chr7	116442706	116443517
chr7	116445693	116445864
chr7	116448774	116449454
chr7	116449455	116450057
chr7	116462976	116464050
chr7	116479195	116479812
chr7	116495091	116495653
chr7	116495654	116495845
chr7	116496857	116497479
chr7	116499317	116500114
chr7	116514673	116515276
chr7	116516746	116516805
chr7	116516806	116517797
chr7	116517798	116518297
chr7	116518298	116518986
chr7	116519609	116521037
chr7	116521038	116521567
chr7	116521568	116521623
chr7	116522194	116522831
chr7	116537916	116538626
chr7	116545685	116546598
chr7	116546599	116546667
chr7	116561785	116562493
chr7	116566747	116566892
chr7	116566893	116567532
chr7	116569251	116569614
chr7	116569615	116569858
chr7	116574204	116575083
chr7	116575935	116576079
chr7	116576080	116576407
chr7	116576408	116576861
chr7	116585610	116585681
chr7	116585682	116586322
chr7	116586323	116586898
chr7	116655588	116655769
chr7	116741285	116741353
chr7	116810352	116810549
chr7	116810550	116810753
chr7	117004743	117005393
chr7	117054948	117055229
chr7	117190584	117190824
chr7	117199957	117200076
chr7	117200077	117200844
chr7	117200845	117201373
chr7	117203336	117203441
chr7	117203442	117204045
chr7	117204046	117204374
chr7	117216414	117216896
chr7	117216897	117217291
chr7	117217292	117217760
chr7	117218607	117219504
chr7	117219505	117220015
chr7	117220016	117220615
chr7	117220616	117222524
chr7	117223039	117223427
chr7	126121347	126121729
chr7	126126871	126128002
chr7	126128052	126128532
chr7	126154560	126155227
chr7	126262038	126262103
chr7	126306940	126307030
chr7	126335315	126335860
chr7	126344577	126344789
chr7	126346670	126347094
chr7	126347095	126347231
chr7	126347232	126347646
chr7	126382571	126382966
chr7	126382967	126383364
chr7	126387644	126387805
chr7	126388608	126389015
chr7	126389016	126389921
chr7	126395128	126395588
chr7	126399698	126399887
chr7	126399888	126400196
chr7	126400197	126400343
chr7	126403997	126404427
chr7	126406034	126407444
chr7	126407445	126408612
chr7	126408613	126409021
chr7	126412028	126412762
chr7	126414112	126414420
chr7	126414421	126414723
chr7	126463334	126463464
chr7	126578650	126579160
chr7	126579312	126579397
chr7	126579928	126580180
chr7	126580225	126580341
chr7	126618436	126618668
chr7	126655970	126656068
chr7	126656114	126656202
chr7	126760341	126760869
chr7	126776103	126776202
chr7	126776203	126776339
chr7	126783961	126784312
chr7	126788087	126788145
chr7	126791781	126792454
chr7	126792455	126792621
chr7	126792622	126792699
chr7	126798578	126798766
chr7	126801199	126802153
chr7	126818291	126818695
chr7	126820218	126820914
chr7	126820915	126821279
chr7	126821303	126821483
chr7	127011475	127011795
chr7	127012868	127014416
chr7	127021221	127021708
chr8	118905847	118905915
chr8	118979377	118979475
chr8	118979476	118979835
chr8	119071194	119071812
chr8	119101343	119101535
chr8	119159594	119159941
chr8	119159942	119160125
chr8	119160126	119160310
chr8	119260442	119260564
chr8	119270791	119270849
chr8	119274927	119275157
chr8	119275158	119275895
chr8	119275896	119276715
chr8	119364338	119364659
chr8	119364660	119365141
chr8	119365142	119365221
chr8	119365222	119365529
chr9	130832287	130832672
chr9	130837666	130838344
chr9	130913943	130914151
chr9	130914152	130914743
chr9	130943042	130943324
chr9	130943325	130943523
chr9	130943524	130944912
chr9	130966382	130967725
chr9	130969091	130969382
chr9	130970014	130970416
chr9	130973127	130973625
chr9	131063476	131065418
chr9	131125809	131125884
chr9	131125885	131125971
chr9	131125972	131126386
chr9	131132524	131132840
chr9	131133364	131133787
chr9	131133788	131133874
chr9	131133875	131135065
chr9	131137652	131137708
chr9	131139708	131139871
chr9	131139872	131139993
chr9	131141059	131141110
chr9	131141111	131141601
chr9	131144935	131145335
chr9	131145336	131145868
chr9	131148850	131149454
chr9	131149455	131150162
chr9	131150163	131151399
chr9	131151400	131151660
chr9	131214038	131214347
chr9	131214348	131214994
chr9	131214995	131215333
chrX	122694616	122694990
chrX	122697770	122698594
chrX	122728807	122729018
chrX	122820253	122821159
chrX	122821999	122823512
chrX	122842399	122843117
chrX	122843118	122843245
chrX	122871186	122871913
chrX	122871914	122872103
chrX	122923561	122925473
chrX	122925474	122925933
chrX	122930538	122931156
chrX	123035265	123035385
chrX	123043551	123043736
chrX	152843237	152844388
chrX	152849744	152850823
chrX	152854835	152855522
chrX	152891988	152892368
chrX	152892369	152892533
chrX	152892534	152893165
chrX	152899706	152899795
chrX	152899796	152900003
chrX	152914357	152914475
chrX	152916607	152917159
chrX	152922718	152922977
chrX	152922978	152923545
chrX	152939153	152939279
chrX	152940422	152940665
chrX	152940666	152940776
chrX	152940777	152941027
chrX	152957314	152957795
chrX	152957886	152958327
chrX	152959795	152961056
chrX	152970500	152971087
chrX	152975987	152976145
chrX	152976146	152976389
chrX	153016754	153017340
chrX	153084764	153085113
chrX	153089041	153090442
chrX	153092160	153092615
chrX	153092616	153093339
chrX	153093340	153093455
chrX	153112920	153113106
chrX	153121893	153122242
chrX	153126170	153126933
chrX	153129280	153129735
chrX	153129736	153130413
chrX	153130414	153130575
chrX	153159701	153160050
chrX	153163978	153164822
chrX	153164823	153164887
chrX	153167085	153167572
chrX	153167573	153168264
chrX	153168265	153168380
chrX	153183237	153183481
chrX	153183482	153183862
chrX	153220078	153221048
chrX	153221049	153221536
chrX	153274180	153274586
chrX	153274587	153275152
chrX	153279749	153280136
chrX	153280137	153281044
chrX	153281045	153281510
chrX	153289833	153290110
chrX	153308438	153309162
chrX	153311133	153311402
chrX	153311403	153312011
chrX	153407914	153408072
chrX	153429047	153429364
chrX	153429365	153429573
chrX	153598617	153601004
chrX	153604660	153605266
chrX	153609053	153610112
chrX	153610896	153611080
chrX	153611081	153612593
chrX	153612594	153612927
chrX	153614168	153615028
chrX	153615029	153615343
chrX	153615344	153616434
chrX	153616435	153616923
chrX	153617466	153617923
chrX	153617924	153618776
chrX	153618777	153619180
chrX	153620041	153620704
chrX	153640647	153641768
chrX	153642901	153643594
chrX	153646266	153648101
chrX	153648102	153648569
chrX	153649659	153650128
chrX	153663118	153663228
chrX	153663229	153664045
chrX	153664937	153665367
chrX	153665368	153668443
chrX	153676243	153676617
chrX	153676618	153676938
chrX	153678564	153678664
chrX	153680516	153682933
chrX	153684249	153684857
chrX	153698393	153699007
chrX	153697793	153698392
chrX	153707585	153708159
chrX	153709552	153711639
chrX	153717043	153719817
chrX	153909462	153910043
chrX	153952082	153952323
chrX	153953391	153955536
chrX	153956740	153957239
chrX	153957240	153957458
chrX	153959255	153959673
chrX	153969372	153969809
