# Supplementary material for: Multivariate Hawkes process models of the occurrence of regulatory elements
Source: BMC Bioinformatics. 2010 Sep 9;11:456. doi: 10.1186/1471-2105-11-456 (PMC2949889; doi:10.1186/1471-2105-11-456)
Supplement: Additional file 5 — ENCODE pilot data - hr08. Affymetrix ChIP-chip sites for the ENCODE pilot project to time hr08 with chromosome number, start position and end position for the enriched regions. [file 1471-2105-11-456-S5.ZIP › encodeAffyChIpHl60SitesHr08/encodeAffyChIpHl60SitesP300Hr08.txt]

chr1	149426731	149426987
chr1	149461227	149461994
chr1	149539042	149539351
chr1	149565336	149565612
chr1	149569167	149569538
chr1	149635045	149635105
chr1	149646736	149646803
chr1	149683790	149684251
chr1	149692899	149693795
chr1	149743461	149744052
chr1	149853413	149853904
chr1	149855201	149855413
chr1	149863879	149863983
chr1	149863984	149864312
chr1	149870717	149871107
chr1	149878580	149878995
chr1	149878996	149879456
chr1	149879457	149879787
chr1	149898665	149898886
chr1	149898887	149899543
chr1	149899544	149900464
chr1	149900465	149900844
chr1	149901013	149901403
chr1	149901404	149901578
chr1	149903695	149904085
chr1	149904086	149904421
chr1	149904422	149905084
chr1	149916272	149916373
chr10	55154582	55154735
chr10	55169842	55170308
chr10	55170635	55171103
chr10	55172154	55172820
chr10	55192771	55193273
chr10	55206953	55207210
chr10	55207211	55207378
chr10	55208571	55208697
chr10	55208698	55208960
chr10	55214813	55214966
chr10	55214967	55215279
chr10	55220041	55220394
chr10	55220395	55220917
chr10	55220918	55221325
chr10	55229201	55229414
chr10	55234304	55234876
chr10	55234877	55234971
chr10	55236987	55238046
chr10	55239911	55240755
chr10	55240756	55241118
chr10	55241119	55241331
chr10	55241332	55241551
chr10	55245977	55246539
chr10	55251898	55253078
chr10	55258590	55258837
chr10	55259152	55259771
chr10	55264345	55264581
chr10	55264582	55264771
chr10	55264772	55264922
chr10	55278420	55278525
chr10	55278526	55278779
chr10	55278780	55279333
chr10	55281912	55282418
chr10	55282419	55282696
chr10	55282697	55282847
chr10	55295971	55296673
chr10	55301790	55301876
chr10	55301877	55301955
chr10	55308907	55309469
chr10	55309814	55309910
chr10	55316852	55316981
chr10	55351950	55352271
chr10	55355832	55356268
chr10	55357571	55358369
chr10	55358454	55358866
chr10	55368436	55368562
chr10	55378028	55378263
chr10	55379534	55379708
chr10	55384154	55384533
chr10	55385585	55385652
chr10	55386930	55387116
chr10	55388855	55389159
chr10	55390160	55391585
chr10	55393561	55393622
chr10	55414228	55414584
chr10	55422165	55422668
chr10	55422669	55422891
chr10	55422892	55423056
chr10	55447754	55447894
chr10	55450483	55450972
chr10	55453348	55453480
chr10	55463568	55463978
chr10	55483577	55484476
chr10	55484477	55484638
chr10	55501851	55501992
chr10	55502034	55502096
chr10	55509013	55509411
chr10	55509412	55509736
chr10	55509737	55510105
chr10	55524619	55525364
chr10	55527905	55528812
chr10	55540511	55540795
chr10	55584034	55584153
chr10	55592045	55592791
chr10	55593380	55593977
chr10	55602430	55602816
chr10	55602817	55603348
chr10	55634992	55635566
chr10	55637197	55637554
chr10	55640943	55642047
chr10	55642048	55642809
chr10	55642839	55643137
chr10	55643138	55643286
chr10	55643287	55643823
chr10	55644691	55645060
chr10	55645061	55645206
chr10	55650683	55650747
chr10	55650748	55651176
chr11	1788985	1789165
chr11	4957802	4957970
chr11	4957971	4958411
chr11	4958412	4958501
chr11	4962756	4963122
chr11	4967944	4968515
chr11	4972856	4973076
chr11	4973116	4973658
chr11	4988414	4988472
chr11	4994517	4994587
chr11	5015696	5016098
chr11	5021665	5021795
chr11	5026609	5026747
chr11	5026748	5027136
chr11	5045324	5045451
chr11	5045600	5045971
chr11	5052847	5053128
chr11	5053129	5053682
chr11	5071698	5071758
chr11	5071759	5072145
chr11	5072146	5072464
chr11	5078142	5078232
chr11	5081472	5081537
chr11	5083391	5083592
chr11	5083593	5084344
chr11	5086384	5086455
chr11	5107534	5108570
chr11	5111209	5111366
chr11	5114626	5115196
chr11	5209037	5209532
chr11	5209533	5209985
chr11	5209986	5210090
chr11	5214633	5214700
chr11	5214701	5215109
chr11	5225880	5226094
chr11	5234669	5235477
chr11	5247291	5247369
chr11	5277244	5277473
chr11	5277474	5277597
chr11	5277598	5277803
chr11	5282477	5283030
chr11	5300281	5300410
chr11	5300411	5300480
chr11	5300481	5300705
chr11	5300706	5300861
chr11	5317212	5317639
chr11	5317640	5318039
chr11	5318040	5318139
chr11	5326032	5326249
chr11	5327498	5327880
chr11	5328380	5328994
chr11	5328995	5329203
chr11	5339695	5339931
chr11	5368414	5368540
chr11	5398072	5398409
chr11	5420911	5420991
chr11	5445539	5445954
chr11	5448832	5449478
chr11	5497322	5498014
chr11	5553323	5554008
chr11	5554009	5554144
chr11	5555492	5555815
chr11	5555988	5556280
chr11	5559931	5560640
chr11	5564061	5564611
chr11	5576086	5576249
chr11	5596214	5596320
chr11	5596321	5596862
chr11	5626515	5627036
chr11	5639763	5640251
chr11	5640252	5640427
chr11	5640428	5640637
chr11	5640978	5641047
chr11	5642703	5643061
chr11	5656786	5656905
chr11	5666917	5667059
chr11	5669571	5670431
chr11	5682843	5683892
chr11	5712903	5713040
chr11	5713860	5713946
chr11	5727854	5728530
chr11	64296351	64296911
chr11	64297991	64298133
chr11	64298155	64298711
chr11	116055725	116055781
chr11	116055782	116056047
chr11	116056048	116056404
chr11	116119739	116119814
chr11	116133668	116134480
chr11	116135195	116135397
chr11	116149527	116149994
chr11	116226969	116227123
chr11	116244469	116244558
chr11	116244559	116244662
chr11	116244663	116244725
chr11	116246901	116247070
chr11	116255930	116256620
chr11	116278875	116279018
chr11	116279019	116279379
chr11	116279380	116279498
chr11	116282180	116282350
chr11	116282443	116282599
chr11	116282600	116282699
chr11	116285975	116286195
chr11	116286196	116286620
chr11	116287693	116289406
chr11	116289407	116289587
chr11	116289588	116289704
chr11	116289705	116290114
chr11	116290115	116290457
chr11	116294828	116294891
chr11	116295540	116295630
chr11	116301686	116302017
chr11	116304243	116304307
chr11	116304308	116305871
chr11	116305872	116306105
chr11	116311308	116311787
chr11	116313499	116313666
chr11	116318017	116318131
chr11	116332580	116332720
chr11	116332721	116332902
chr11	116332903	116333326
chr11	116345344	116345751
chr11	116360163	116361335
chr11	116361336	116362511
chr11	116362512	116362639
chr11	116362640	116362818
chr11	116362819	116363810
chr11	116367420	116367879
chr11	116374926	116375271
chr11	116375418	116375488
chr11	116375887	116376404
chr11	116378033	116378342
chr11	116378343	116378891
chr11	116378892	116379072
chr11	116400852	116401155
chr11	116409924	116410052
chr11	116410053	116410939
chr11	116410940	116411183
chr11	116417261	116417380
chr11	116417503	116418505
chr11	116419874	116420067
chr11	116420828	116421091
chr11	116438844	116440269
chr11	116440270	116440415
chr11	116440416	116440783
chr11	116445562	116446014
chr11	116448366	116449164
chr11	130623006	130623065
chr11	130637273	130637421
chr11	130637556	130637624
chr11	130730968	130731270
chr11	130732931	130733469
chr11	130735630	130735960
chr11	130935220	130935531
chr11	130994840	130995241
chr11	131005549	131005614
chr12	38629747	38630200
chr12	38630266	38630496
chr12	38631275	38631401
chr12	38631402	38632212
chr12	38632213	38632587
chr12	38632588	38633045
chr12	38645324	38645736
chr12	38651632	38651691
chr12	38656779	38657039
chr12	38681799	38681876
chr12	38692079	38692876
chr12	38696443	38696552
chr12	38699729	38699882
chr12	38714636	38715048
chr12	38733828	38734169
chr12	38734170	38734258
chr12	38737536	38737854
chr12	38738070	38738439
chr12	38744415	38744518
chr12	38744519	38745343
chr12	38747749	38747955
chr12	38770546	38770985
chr12	38776442	38776804
chr12	38803046	38803599
chr12	38803600	38803862
chr12	38803863	38804025
chr12	38804868	38804929
chr12	38807129	38807641
chr12	38810126	38810725
chr12	38810726	38811070
chr12	38811071	38811185
chr12	38811186	38811681
chr12	38817155	38817211
chr12	38817212	38817832
chr12	38817833	38818045
chr12	38822945	38823315
chr12	38832534	38833160
chr12	38838271	38838580
chr12	38845684	38846470
chr12	38847120	38847603
chr12	38847604	38847706
chr12	38847707	38847796
chr12	38851187	38852014
chr12	38880310	38880420
chr12	38885327	38885856
chr12	38886188	38886718
chr12	38886719	38886951
chr12	38886952	38888451
chr12	38888452	38889295
chr12	38889296	38890037
chr12	38896411	38896540
chr12	38896726	38897151
chr12	38902891	38903115
chr12	38903116	38903370
chr12	38920163	38920679
chr12	38931378	38931731
chr12	38931961	38932221
chr12	38938918	38939030
chr12	38943609	38943901
chr12	38955044	38955481
chr12	38958845	38959125
chr12	38959126	38959745
chr12	38959746	38960210
chr12	38977608	38977952
chr12	38977953	38978353
chr12	38982952	38983654
chr12	38984075	38984318
chr12	38989770	38990765
chr12	38993658	38994264
chr12	39003776	39004177
chr12	39010818	39011143
chr12	39019428	39019677
chr12	39019678	39020116
chr12	39020117	39020480
chr12	39034541	39034741
chr12	39044281	39045528
chr12	39047711	39048006
chr12	39052962	39053077
chr12	39076884	39077383
chr12	39077384	39078084
chr12	39079243	39079532
chr12	39079693	39081131
chr12	39092032	39093239
chr12	39093240	39093639
chr12	39095157	39095409
chr12	39095410	39095806
chr12	39095807	39096572
chr12	39097979	39098345
chr12	39100183	39100313
chr12	39100314	39100436
chr12	39100437	39100920
chr12	39100921	39101136
chr12	39104708	39105294
chr12	39105909	39106037
chr12	39106038	39106721
chr12	39106722	39107037
chr12	39115195	39115602
chr12	39116144	39116699
chr12	39116700	39116759
chr12	39116760	39117256
chr12	39125263	39125669
chr12	39125670	39125792
chr12	39125793	39126056
chr12	39126057	39126292
chr13	29425088	29425278
chr13	29579043	29579897
chr13	29645499	29646038
chr13	29647590	29647714
chr13	29702542	29702670
chr13	29712872	29714232
chr13	29725837	29725983
chr13	29728281	29728599
chr13	29728619	29728815
chr13	29744573	29744990
chr13	29745732	29745987
chr13	29745988	29746076
chr13	29746077	29746522
chr13	29750261	29750818
chr13	29750819	29750987
chr13	29751048	29751337
chr13	29753048	29753513
chr13	29756772	29756865
chr13	29772518	29772825
chr13	29772826	29772910
chr13	29772911	29772992
chr13	29774551	29774704
chr13	29774705	29775165
chr13	29775166	29775472
chr13	29775473	29775529
chr13	29780965	29781486
chr13	29785698	29785778
chr13	29785779	29786160
chr13	29786161	29786361
chr13	29787816	29787916
chr13	29789996	29790101
chr13	29815395	29815700
chr13	29843559	29843704
chr13	29861244	29861551
chr13	29898888	29899461
chr13	112405402	112406108
chr13	112408421	112409091
chr13	112447839	112448052
chr13	112452014	112452105
chr13	112452106	112452533
chr13	112452534	112452813
chr13	112505336	112505404
chr13	112769706	112771756
chr13	112833745	112834088
chr13	112834089	112834140
chr13	112834141	112834352
chr13	112834353	112834711
chr14	52986692	52987121
chr14	52994869	52995096
chr14	53027237	53028036
chr14	53046307	53046781
chr14	53050021	53050454
chr14	53067269	53068454
chr14	53075298	53075404
chr14	53087872	53088128
chr14	53090059	53090297
chr14	53090298	53090445
chr14	53102264	53102759
chr14	53117079	53117317
chr14	53119602	53119670
chr14	53119755	53120587
chr14	53126771	53127103
chr14	53127104	53127163
chr14	53127164	53127233
chr14	53137070	53137340
chr14	53138741	53139150
chr14	53143806	53144018
chr14	53149542	53149708
chr14	53165995	53166057
chr14	53168158	53168486
chr14	53178081	53178143
chr14	53190996	53191527
chr14	53230071	53230541
chr14	53252303	53252476
chr14	53252477	53252777
chr14	53252778	53253198
chr14	53267916	53268374
chr14	53291863	53292288
chr14	53295626	53295729
chr14	53304793	53305240
chr14	53328474	53328816
chr14	53332750	53334122
chr14	53349861	53350104
chr14	53388043	53388327
chr14	53399713	53399823
chr14	53399824	53400065
chr14	53400066	53400398
chr14	53416907	53417091
chr14	53417092	53417464
chr14	53429375	53429432
chr14	53429433	53429552
chr14	53429553	53429767
chr14	53440708	53440819
chr14	53440820	53441127
chr14	53441128	53441273
chr14	98479314	98479419
chr14	98579762	98580095
chr14	98597735	98597904
chr14	98611208	98611731
chr14	98611732	98612713
chr14	98612714	98613225
chr14	98726652	98726769
chr14	98935028	98935087
chr14	98946690	98947393
chr14	98950667	98950954
chr14	98953003	98953069
chr15	41525767	41526022
chr15	41529105	41529871
chr15	41534708	41534915
chr15	41551268	41551570
chr15	41554246	41554345
chr15	41554346	41554507
chr15	41554508	41554803
chr15	41554821	41555068
chr15	41560133	41560319
chr15	41560320	41560786
chr15	41562783	41563263
chr15	41640497	41640893
chr15	41649278	41649706
chr15	41671142	41671241
chr15	41671242	41671709
chr15	41671710	41671905
chr15	41671927	41672148
chr15	41700715	41700794
chr15	41700795	41701333
chr15	41719956	41720156
chr15	41722539	41722743
chr15	41722744	41723684
chr15	41723685	41723901
chr15	41735505	41736279
chr15	41738595	41738810
chr15	41740027	41740465
chr15	41748843	41749271
chr15	41770974	41771073
chr15	41771074	41771541
chr15	41771542	41771737
chr15	41771738	41771801
chr15	41771802	41771980
chr15	41800181	41800811
chr15	41816452	41816945
chr15	41826971	41827549
chr15	41834835	41834991
chr15	41834992	41835109
chr15	41845487	41845611
chr15	41845692	41846543
chr15	41847717	41848020
chr15	41881324	41881404
chr15	41881405	41881574
chr15	41885626	41885940
chr15	41889127	41889284
chr15	41892225	41892469
chr15	41935955	41936015
chr15	41936016	41936822
chr15	41940308	41941733
chr16	229893	230188
chr16	321332	321575
chr16	25807649	25808198
chr16	25887954	25888128
chr16	25945651	25946126
chr16	25950674	25950798
chr16	25950799	25950860
chr16	25950861	25951456
chr16	25958674	25958886
chr16	25961645	25962099
chr16	26103297	26103358
chr16	26192002	26192299
chr16	60834899	60834964
chr16	60834965	60835107
chr16	60842793	60843367
chr16	60882998	60883487
chr16	60896408	60897285
chr16	60906979	60907385
chr16	60926677	60927177
chr16	60944202	60945007
chr16	60947761	60947871
chr16	60947872	60947959
chr16	60947960	60948265
chr16	60964048	60964105
chr16	60973397	60973883
chr16	60976768	60976870
chr16	60989292	60989429
chr16	60993268	60993814
chr16	61038087	61038392
chr16	61038393	61038552
chr16	61038553	61038790
chr16	61039878	61040063
chr16	61040940	61041888
chr16	61093055	61093162
chr16	61106972	61107396
chr16	61115561	61115728
chr16	61117522	61117661
chr16	61118023	61118390
chr16	61136402	61136509
chr16	61152734	61152827
chr16	61155568	61156610
chr16	61162031	61162138
chr16	61162139	61162506
chr16	61173117	61173198
chr16	61182412	61182875
chr16	61191374	61191525
chr16	61197411	61197473
chr16	61197555	61197985
chr16	61207739	61207869
chr16	61216445	61216705
chr16	61217995	61218097
chr16	61228110	61228431
chr16	61234551	61235185
chr16	61235186	61235382
chr16	61256692	61257227
chr16	61284024	61284234
chr16	61288288	61288443
chr16	61288444	61288839
chr16	61289903	61290117
chr16	61290118	61291291
chr16	61291292	61291876
chr16	61300364	61300475
chr16	61304158	61304583
chr16	61313349	61313406
chr16	61314006	61314132
chr16	61326075	61326171
chr16	61326172	61326950
chr16	61326951	61327124
chr16	61331263	61332135
chr18	23719308	23719698
chr18	23723467	23724221
chr18	23733222	23733876
chr18	23764957	23765056
chr18	23767649	23768227
chr18	23775308	23775713
chr18	23775714	23775822
chr18	23775823	23776255
chr18	23779493	23780121
chr18	23780122	23780181
chr18	23780182	23781095
chr18	23781096	23781595
chr18	23781596	23781901
chr18	23802906	23803000
chr18	23805602	23805982
chr18	23817611	23817786
chr18	23817787	23817889
chr18	23817890	23818088
chr18	23824053	23824139
chr18	23824955	23825966
chr18	23839891	23840046
chr18	23848684	23849242
chr18	23871332	23872082
chr18	23902223	23902354
chr18	23907093	23907447
chr18	23911317	23911998
chr18	23911999	23912171
chr18	23919967	23920615
chr18	23922959	23923093
chr18	23923094	23923458
chr18	23923459	23923638
chr18	23924539	23924703
chr18	23928789	23928918
chr18	23934923	23935611
chr18	23935612	23935757
chr18	23935758	23936026
chr18	23941805	23942725
chr18	23947061	23947986
chr18	23963006	23963325
chr18	23963326	23963473
chr18	23969327	23969634
chr18	23984439	23984855
chr18	24002712	24003357
chr18	24003358	24003589
chr18	24014824	24014990
chr18	24016157	24016444
chr18	24049807	24050091
chr18	24050092	24050427
chr18	24050428	24050546
chr18	24051580	24052255
chr18	24086445	24086637
chr18	24086719	24086959
chr18	24089963	24090492
chr18	24090493	24090722
chr18	24090723	24090886
chr18	24090887	24091154
chr18	24100942	24101085
chr18	24102832	24102922
chr18	24102923	24103183
chr18	24103184	24103597
chr18	24103598	24103789
chr18	24103790	24103870
chr18	24156573	24156948
chr18	24159847	24160121
chr18	24172206	24172874
chr18	24176286	24176492
chr18	24176519	24176844
chr18	24179934	24180099
chr18	24180100	24180214
chr18	24180215	24180582
chr18	24186858	24186954
chr18	24186955	24187308
chr18	24187309	24187658
chr18	24187659	24187897
chr18	24192579	24193021
chr18	24193022	24193100
chr18	24194827	24195757
chr18	24196571	24196653
chr18	24212732	24213595
chr18	59414591	59415447
chr18	59416090	59416367
chr18	59432146	59432771
chr18	59455342	59455419
chr18	59456663	59456802
chr18	59457652	59457787
chr18	59457788	59458077
chr18	59460446	59460594
chr18	59463553	59463831
chr18	59464680	59465648
chr18	59474596	59474770
chr18	59475266	59475486
chr18	59475512	59476220
chr18	59481271	59481467
chr18	59482423	59483040
chr18	59483041	59483345
chr18	59483346	59483471
chr18	59541530	59541792
chr18	59541793	59542205
chr18	59575590	59576153
chr18	59590065	59590725
chr18	59615434	59615809
chr18	59621066	59621685
chr18	59622276	59622361
chr18	59629048	59629836
chr18	59637500	59638035
chr18	59642105	59642580
chr18	59642598	59642661
chr18	59643446	59643786
chr18	59644086	59644942
chr18	59645639	59645748
chr18	59648754	59649253
chr18	59649254	59649503
chr18	59652417	59652756
chr18	59652801	59653841
chr18	59665152	59665257
chr18	59665258	59665363
chr18	59665366	59665740
chr18	59665741	59665921
chr18	59686157	59686614
chr18	59686615	59687242
chr18	59688097	59688847
chr18	59696492	59696777
chr18	59698289	59698388
chr18	59699027	59699329
chr18	59699528	59699599
chr18	59702068	59703061
chr18	59705932	59706678
chr18	59708322	59708816
chr18	59710880	59711742
chr18	59713207	59713432
chr18	59713433	59714012
chr18	59725095	59726007
chr18	59726008	59726825
chr18	59726826	59727337
chr18	59734588	59736877
chr18	59745942	59746799
chr18	59747535	59748491
chr18	59748492	59749135
chr18	59749136	59749286
chr18	59750906	59751013
chr18	59752119	59752519
chr18	59771087	59771198
chr18	59778093	59778673
chr18	59778674	59778766
chr18	59780160	59780262
chr18	59787342	59787888
chr18	59794966	59795326
chr18	59798160	59798633
chr18	59802432	59802960
chr18	59806816	59806991
chr18	59806992	59807077
chr18	59830623	59830701
chr18	59842958	59843033
chr18	59847841	59848128
chr18	59865157	59865882
chr18	59876366	59876552
chr18	59876553	59876713
chr18	59889645	59890130
chr18	59890131	59890546
chr18	59893937	59893999
chr18	59894000	59894503
chr18	59900793	59901330
chr19	59403632	59404337
chr19	59487694	59488253
chr19	59488254	59488624
chr19	59488625	59488707
chr19	59506409	59506970
chr19	59546702	59546999
chr19	59547000	59547551
chr19	59574001	59574727
chr19	59581333	59581942
chr19	59690926	59691079
chr19	59768141	59768361
chr19	59793171	59793349
chr19	59793377	59793700
chr19	59804953	59805275
chr19	59805276	59805874
chr19	59805875	59805942
chr19	59807865	59808533
chr19	59863924	59864667
chr19	59946046	59946254
chr19	59946255	59946786
chr19	59946787	59947143
chr19	59950450	59950553
chr19	59950554	59951169
chr19	59951788	59953261
chr19	59953262	59953728
chr19	59962115	59962654
chr19	59962655	59962941
chr19	59962942	59963398
chr19	59963399	59963714
chr19	59963715	59963871
chr19	59966992	59967719
chr19	59972013	59972532
chr19	59977380	59977615
chr19	59977616	59978229
chr19	59978230	59978370
chr19	59983029	59984492
chr19	59992088	59992237
chr19	59992238	59992974
chr19	59992975	59993301
chr19	59995731	59995900
chr19	59995901	59995954
chr19	59995955	59996886
chr19	60023180	60024138
chr2	51523088	51523334
chr2	51524325	51524816
chr2	51526292	51526588
chr2	51537676	51538502
chr2	51544880	51545515
chr2	51545516	51545801
chr2	51546237	51546506
chr2	51565003	51565124
chr2	51565525	51565835
chr2	51588929	51589038
chr2	51589079	51589149
chr2	51589150	51589275
chr2	51589276	51589842
chr2	51598323	51598493
chr2	51601359	51601550
chr2	51601551	51601895
chr2	51619498	51620201
chr2	51633211	51633406
chr2	51633923	51634084
chr2	51655368	51655664
chr2	51655687	51655859
chr2	51659058	51659161
chr2	51659162	51659432
chr2	51666649	51667017
chr2	51667018	51667207
chr2	51667208	51668373
chr2	51672510	51672595
chr2	51673880	51674381
chr2	51675908	51676390
chr2	51676590	51676893
chr2	51678428	51678833
chr2	51678834	51679594
chr2	51679595	51679806
chr2	51686927	51687489
chr2	51699580	51700183
chr2	51702521	51702789
chr2	51714351	51714966
chr2	51717939	51718460
chr2	51718461	51718550
chr2	51718551	51719127
chr2	51730607	51730665
chr2	51730666	51730741
chr2	51740819	51741507
chr2	51748554	51748726
chr2	51751630	51752019
chr2	51758059	51758709
chr2	51762178	51762517
chr2	51762518	51762747
chr2	51762748	51763622
chr2	51764165	51764529
chr2	51777722	51778334
chr2	51778335	51778470
chr2	51778471	51778817
chr2	51779059	51779597
chr2	51779697	51780168
chr2	51783199	51783768
chr2	51784841	51784985
chr2	51784986	51785540
chr2	51786575	51786818
chr2	51786819	51787111
chr2	51787112	51787311
chr2	51798784	51799112
chr2	51800552	51800735
chr2	51803736	51803946
chr2	51810853	51811374
chr2	51820734	51821266
chr2	51821282	51821740
chr2	51827085	51827911
chr2	51837459	51838447
chr2	51840101	51840589
chr2	51840590	51841017
chr2	51841018	51841487
chr2	51842033	51842123
chr2	51856486	51856620
chr2	51856621	51857000
chr2	51899974	51900079
chr2	51900080	51900494
chr2	51900495	51900935
chr2	51900936	51901091
chr2	51901687	51901795
chr2	51903169	51903325
chr2	51911178	51912406
chr2	51916408	51916540
chr2	51916541	51916647
chr2	51918955	51919398
chr2	51919399	51919533
chr2	51944328	51944626
chr2	51987895	51988251
chr2	51988252	51988839
chr2	51988840	51988907
chr2	52002707	52003202
chr2	118027232	118027430
chr2	118027592	118027807
chr2	118027808	118028026
chr2	118033710	118033896
chr2	118033897	118034302
chr2	118034303	118034782
chr2	118119284	118119725
chr2	118180099	118180448
chr2	118185480	118185597
chr2	118210077	118210741
chr2	118216916	118217262
chr2	118237835	118238571
chr2	118246015	118246170
chr2	118291577	118291720
chr2	118295382	118295469
chr2	118298542	118299094
chr2	118305129	118306173
chr2	118405705	118405775
chr2	118444179	118444313
chr2	118444314	118444461
chr2	118444462	118445046
chr2	118484779	118484929
chr2	220222550	220222727
chr2	220288849	220288956
chr2	220316558	220317268
chr2	220353280	220353458
chr2	220353459	220354083
chr2	220354084	220354511
chr2	220355311	220355543
chr2	220376590	220377182
chr2	220411418	220411576
chr2	220411577	220411853
chr2	220411854	220412016
chr2	220458007	220458060
chr2	220464752	220465257
chr2	234159679	234159743
chr2	234159744	234160209
chr2	234256147	234256218
chr2	234294428	234294855
chr2	234298746	234299238
chr2	234434880	234435401
chr2	234444571	234444786
chr2	234444787	234445418
chr2	234458167	234458729
chr2	234468654	234468752
chr2	234474462	234474544
chr2	234491323	234491633
chr2	234551217	234551745
chr2	234573441	234573894
chr2	234587074	234588181
chr2	234588182	234588270
chr2	234588271	234588617
chr2	234592664	234592859
chr2	234641235	234641297
chr2	234641298	234641936
chr20	33395141	33395324
chr20	33406492	33406950
chr20	33417445	33417963
chr20	33431071	33431389
chr20	33431390	33431667
chr20	33434038	33434513
chr20	33444166	33444478
chr20	33444497	33444831
chr20	33444832	33444916
chr20	33449425	33450099
chr20	33701245	33701438
chr20	33701439	33701985
chr20	33701986	33702115
chr20	33702116	33702609
chr20	33702610	33703648
chr20	33710737	33711232
chr20	33712975	33714000
chr20	33714001	33714579
chr20	33714580	33714796
chr20	33758497	33758912
chr20	33759575	33760325
chr20	33762345	33763172
chr20	33768669	33768783
chr20	33777450	33777874
chr20	33783064	33783419
chr20	33783420	33783532
chr20	33783533	33783609
chr20	33786411	33786505
chr20	33786506	33787296
chr20	33787297	33787424
chr20	33791107	33791554
chr20	33791687	33791941
chr20	33794773	33794987
chr20	33794988	33795501
chr20	33795502	33795633
chr20	33795634	33795786
chr21	32838200	32838581
chr21	32838582	32839055
chr21	32839056	32839573
chr21	32840329	32841032
chr21	32849557	32849956
chr21	32871455	32871719
chr21	32901804	32902136
chr21	32902137	32902380
chr21	32914608	32914756
chr21	32914757	32915176
chr21	32928387	32928493
chr21	32937634	32938074
chr21	32938075	32938430
chr21	32938431	32938915
chr21	32943790	32943910
chr21	32944909	32945471
chr21	32945472	32945752
chr21	32946742	32947227
chr21	32947228	32947379
chr21	32951184	32951307
chr21	32960329	32960571
chr21	32964687	32964866
chr21	32964867	32965101
chr21	32965102	32965889
chr21	32971992	32972813
chr21	32972814	32973153
chr21	32973154	32974011
chr21	32975832	32975964
chr21	32975984	32976618
chr21	32977865	32978062
chr21	32978085	32978695
chr21	32980468	32980972
chr21	32983828	32984375
chr21	32984376	32984733
chr21	32995679	32995779
chr21	32995780	32996790
chr21	33004628	33005479
chr21	33007325	33007948
chr21	33012542	33013098
chr21	33025682	33025811
chr21	33028950	33029622
chr21	33037818	33037974
chr21	33038262	33038329
chr21	33047641	33047754
chr21	33047797	33048204
chr21	33051207	33051465
chr21	33057796	33057865
chr21	33062118	33062210
chr21	33062577	33063560
chr21	33063561	33064662
chr21	33075676	33075978
chr21	33143428	33143533
chr21	33143534	33143872
chr21	33143873	33143971
chr21	33143972	33144035
chr21	33155887	33156491
chr21	33156492	33156670
chr21	33231667	33231889
chr21	33301776	33302415
chr21	33303579	33303763
chr21	33303764	33304120
chr21	33304121	33304296
chr21	33338924	33339179
chr21	33482919	33483774
chr21	33483775	33484425
chr21	33492451	33492584
chr21	33492585	33493383
chr21	33493384	33493442
chr21	33493443	33493562
chr21	33506395	33506861
chr21	33509095	33509916
chr21	33510332	33510757
chr21	33537701	33538218
chr21	33543571	33543687
chr21	33553405	33553718
chr21	33553719	33554337
chr21	33554338	33554886
chr21	33594679	33595146
chr21	33603334	33603737
chr21	33603738	33603988
chr21	33617697	33617748
chr21	33643317	33643747
chr21	33647297	33647529
chr21	33647530	33648213
chr21	33649032	33649316
chr21	33649317	33649811
chr21	33682245	33682823
chr21	33696008	33696861
chr21	33699437	33699706
chr21	33712613	33713122
chr21	33741941	33742138
chr21	33744083	33744141
chr21	33744170	33744369
chr21	33750164	33750265
chr21	33750266	33751127
chr21	33755417	33755557
chr21	33759801	33759993
chr21	33782539	33782597
chr21	33782598	33783132
chr21	33783133	33783588
chr21	33811275	33812365
chr21	33818183	33818303
chr21	33825727	33825909
chr21	33838327	33838971
chr21	33838972	33839255
chr21	33839802	33840118
chr21	33849425	33849512
chr21	33849628	33850020
chr21	33850021	33850361
chr21	33852761	33853011
chr21	33860233	33860501
chr21	33860502	33860945
chr21	33860946	33861218
chr21	33866923	33867131
chr21	33867132	33867412
chr21	33867413	33867847
chr21	33871562	33872028
chr21	33872192	33872567
chr21	33883923	33884182
chr21	33885336	33885764
chr21	33888208	33888312
chr21	33889600	33889982
chr21	33893299	33894125
chr21	33894126	33894748
chr21	33907411	33907480
chr21	33921849	33921903
chr21	33930274	33930706
chr21	33930707	33931173
chr21	33933398	33933461
chr21	33933462	33933652
chr21	33933653	33933790
chr21	33943107	33943340
chr21	33949401	33949461
chr21	33957158	33957593
chr21	33972759	33973861
chr21	33979100	33979323
chr21	33979994	33980559
chr21	33990062	33990350
chr21	33997387	33997488
chr21	33998857	33998966
chr21	34000574	34000901
chr21	34027625	34027695
chr21	34027696	34027755
chr21	34027756	34027936
chr21	34027937	34028544
chr21	34028545	34028634
chr21	34044358	34044848
chr21	34044849	34044975
chr21	34044976	34045219
chr21	34047029	34047157
chr21	34048059	34048140
chr21	34048141	34048219
chr21	34050807	34050869
chr21	34081379	34081461
chr21	34081462	34082117
chr21	34082118	34082447
chr21	34095877	34096513
chr21	34096622	34096850
chr21	34098558	34098681
chr21	34098682	34098746
chr21	34098747	34098845
chr21	34103894	34103955
chr21	34103956	34104488
chr21	34116663	34116828
chr21	34116913	34117122
chr21	34163072	34163130
chr21	34209057	34209179
chr21	34275652	34275950
chr21	34275951	34276060
chr21	34276061	34276167
chr21	34315812	34316153
chr21	34316154	34316243
chr21	34316244	34316734
chr21	34340723	34340777
chr21	34340778	34340978
chr21	34340979	34341348
chr21	39353314	39353469
chr21	39372175	39372681
chr21	39432099	39432549
chr21	39455598	39455697
chr21	39455698	39456037
chr21	39470278	39470735
chr21	39471760	39471853
chr21	39471854	39471988
chr21	39475256	39475746
chr21	39478483	39478763
chr21	39478764	39479055
chr21	39480060	39480753
chr21	39480754	39480893
chr21	39480894	39481435
chr21	39481461	39481563
chr21	39485788	39486061
chr21	39486062	39486934
chr21	39541422	39541919
chr21	39546074	39546190
chr21	39550075	39550701
chr21	39559359	39559416
chr21	39559417	39559672
chr21	39559673	39559797
chr21	39569979	39570081
chr21	39570082	39570184
chr21	39570185	39571138
chr21	39571139	39571229
chr21	39571230	39571319
chr21	39573641	39574066
chr21	39574067	39574853
chr21	39574854	39575020
chr21	39584316	39584440
chr21	39584441	39584525
chr21	39584526	39584595
chr21	39605343	39605782
chr21	39609453	39610352
chr21	39635792	39636546
chr21	39636547	39637034
chr21	39638313	39638438
chr21	39638946	39639419
chr21	39639420	39641046
chr21	39690828	39691093
chr21	39691094	39691436
chr21	39691437	39691985
chr21	39725299	39725625
chr21	39725626	39726129
chr21	39726130	39726285
chr21	39728945	39729132
chr21	39737952	39738021
chr22	30168910	30168995
chr22	30211025	30211348
chr22	30234124	30234685
chr22	30237028	30237432
chr22	30262318	30262374
chr22	30399737	30400725
chr22	30440537	30441239
chr22	30473503	30473614
chr22	30474201	30474896
chr22	30492141	30492351
chr22	30492354	30492654
chr22	30522665	30523003
chr22	30542741	30543408
chr22	30681831	30682032
chr22	30803149	30804029
chr22	30813412	30813599
chr22	30851496	30851687
chr22	30886561	30887368
chr22	30888275	30888716
chr22	30908285	30908580
chr22	30910077	30910259
chr22	30914331	30914689
chr22	30920965	30921300
chr22	30944446	30944952
chr22	30990608	30991419
chr22	31004604	31004839
chr22	31004840	31004968
chr22	31004969	31005388
chr22	31012265	31013018
chr22	31069847	31070289
chr22	31070316	31070505
chr22	31071278	31072291
chr22	31091468	31091821
chr22	31117689	31117921
chr22	31117922	31118258
chr22	31118285	31118452
chr22	31131793	31132307
chr22	31135247	31135379
chr22	31136635	31137244
chr22	31154556	31155168
chr22	31160593	31160681
chr22	31183186	31183347
chr22	31205752	31205855
chr22	31207054	31208065
chr22	31209735	31210683
chr22	31211672	31212304
chr22	31213491	31213812
chr22	31247811	31248570
chr22	31438491	31438941
chr22	31620883	31621206
chr22	31672835	31672985
chr22	31741240	31741799
chr22	31752742	31753035
chr22	31808172	31808746
chr4	118471799	118472002
chr4	118476291	118476622
chr4	118486778	118487295
chr4	118487691	118487942
chr4	118490190	118490300
chr4	118502421	118503017
chr4	118512497	118512563
chr4	118512608	118512862
chr4	118514746	118514799
chr4	118517017	118517268
chr4	118522052	118522196
chr4	118522197	118522889
chr4	118522890	118522994
chr4	118531574	118531789
chr4	118536749	118536830
chr4	118539888	118541292
chr4	118547810	118547902
chr4	118559264	118559748
chr4	118560972	118561108
chr4	118563164	118563426
chr4	118563427	118563727
chr4	118570953	118571037
chr4	118579338	118579537
chr4	118579813	118580534
chr4	118581452	118582311
chr4	118601511	118601599
chr4	118601600	118602066
chr4	118602067	118602439
chr4	118605458	118605867
chr4	118615060	118615907
chr4	118636391	118636837
chr4	118644443	118644741
chr4	118645639	118646301
chr4	118649129	118649364
chr4	118670972	118671135
chr4	118671136	118671409
chr4	118671410	118672296
chr4	118673322	118673859
chr4	118693876	118694195
chr4	118695679	118695834
chr4	118710270	118710497
chr4	118710690	118710822
chr4	118712762	118713017
chr4	118713018	118713170
chr4	118713171	118713304
chr4	118713305	118713556
chr4	118714842	118714897
chr4	118714898	118715540
chr4	118716077	118716660
chr4	118718101	118719101
chr4	118759824	118759953
chr4	118765196	118765638
chr4	118770546	118771125
chr4	118780784	118780996
chr4	118794412	118795185
chr4	118795186	118795321
chr4	118795322	118795383
chr4	118811915	118812088
chr4	118812089	118812412
chr4	118812413	118812866
chr4	118830690	118831208
chr4	118831209	118831522
chr4	118873172	118873478
chr4	118873479	118873662
chr4	118873663	118873827
chr4	118876412	118876861
chr4	118889112	118889377
chr4	118908928	118909051
chr4	118919155	118920685
chr4	118929562	118930187
chr4	118936509	118936583
chr4	118936584	118936874
chr4	118936875	118937493
chr4	118944564	118944892
chr4	118958744	118958873
chr4	118962239	118962350
chr4	118962351	118962915
chr5	56023580	56024237
chr5	56044955	56045245
chr5	56115815	56115916
chr5	56130226	56130404
chr5	56132027	56132788
chr5	56138114	56138478
chr5	56138479	56138942
chr5	56152823	56153124
chr5	56159998	56160147
chr5	56160148	56160207
chr5	56160208	56160621
chr5	56165197	56165256
chr5	56172269	56172414
chr5	56176854	56177095
chr5	56181690	56182473
chr5	56186655	56187624
chr5	56188851	56188981
chr5	56203718	56203843
chr5	56203844	56203975
chr5	56203976	56204137
chr5	56210733	56210954
chr5	56211272	56211431
chr5	56225431	56225945
chr5	56251651	56251833
chr5	56251834	56252515
chr5	56252629	56253011
chr5	56261819	56262211
chr5	56285849	56286054
chr5	56320986	56321345
chr5	131311438	131311806
chr5	131317235	131318104
chr5	131453389	131453447
chr5	131479534	131480041
chr5	131548608	131549423
chr5	131777155	131777385
chr5	131778016	131778098
chr5	131778137	131778573
chr5	131800616	131801506
chr5	131913410	131913854
chr5	131913855	131914331
chr5	132000820	132000931
chr5	132065439	132065657
chr5	132065930	132066196
chr5	132066286	132066902
chr5	132066994	132067285
chr5	132067321	132067990
chr5	132072089	132072333
chr5	132078800	132079056
chr5	132079568	132079960
chr5	132082962	132083059
chr5	132089386	132090257
chr5	132090258	132090321
chr5	132173034	132173308
chr5	132179699	132179954
chr5	132216534	132216876
chr5	132268237	132268330
chr5	132268356	132268693
chr5	142052105	142052832
chr5	142107438	142107667
chr5	142115495	142116036
chr5	142126153	142126274
chr5	142133346	142133570
chr5	142133571	142134127
chr5	142136853	142137430
chr5	142138022	142138630
chr5	142158300	142158713
chr5	142162400	142162859
chr5	142168085	142168639
chr5	142186227	142186511
chr5	142186512	142187032
chr5	142189882	142190045
chr5	142190046	142190555
chr5	142196752	142197268
chr5	142199541	142200460
chr5	142210701	142210764
chr5	142222408	142222555
chr5	142245723	142246374
chr5	142263143	142263700
chr5	142269022	142269666
chr5	142281185	142281619
chr5	142281620	142281706
chr5	142281707	142282065
chr5	142294199	142294346
chr5	142294347	142294818
chr5	142331050	142331141
chr5	142332114	142332180
chr5	142333561	142333865
chr5	142361860	142362254
chr5	142362255	142363077
chr5	142363078	142363501
chr6	41615623	41615786
chr6	41742515	41743277
chr6	41865991	41866709
chr6	41886861	41886969
chr6	41889739	41890254
chr6	41890255	41890623
chr6	73807371	73807651
chr6	73807921	73808065
chr6	73838922	73839088
chr6	73845694	73845977
chr6	73848292	73848707
chr6	73873371	73873565
chr6	73877513	73877838
chr6	73877839	73878187
chr6	73878188	73878715
chr6	73883312	73883872
chr6	73920172	73921377
chr6	73935682	73936291
chr6	73936354	73937875
chr6	73937905	73938374
chr6	73944894	73945158
chr6	73962042	73962376
chr6	73985581	73986058
chr6	73986059	73986211
chr6	74010557	74011048
chr6	74017075	74017279
chr6	74058434	74058891
chr6	74094527	74094608
chr6	74103649	74103762
chr6	74103763	74104229
chr6	74104232	74104298
chr6	74166310	74166689
chr6	74169524	74169615
chr6	74183738	74184425
chr6	74190993	74191237
chr6	74191614	74192119
chr6	74231977	74232045
chr6	74232046	74232114
chr6	74258186	74258887
chr6	74267089	74267318
chr6	74275609	74275972
chr6	74283568	74283773
chr6	74283774	74283988
chr6	74283989	74285811
chr6	74285812	74285993
chr6	74285994	74286206
chr6	108378491	108378876
chr6	108378877	108379004
chr6	108384389	108384451
chr6	108384452	108384523
chr6	108384524	108385283
chr6	108385284	108385408
chr6	108385409	108385504
chr6	108472335	108473014
chr6	108475696	108475839
chr6	108475840	108476064
chr6	108479055	108479488
chr6	108482328	108482573
chr6	108488931	108489302
chr6	108492284	108492452
chr6	108492453	108492700
chr6	108517482	108517575
chr6	108517576	108517668
chr6	108562946	108563197
chr6	108570375	108571211
chr6	108571343	108571431
chr6	108572985	108573358
chr6	108606901	108607366
chr6	108635543	108636305
chr6	108641661	108641741
chr6	108644595	108644827
chr6	108650707	108650881
chr6	108654875	108655347
chr6	108655348	108655792
chr6	108660174	108660806
chr6	108660807	108661147
chr6	108678346	108678834
chr6	108684611	108684926
chr6	108704407	108704541
chr6	108708417	108709003
chr6	108713129	108713365
chr6	108719504	108719861
chr6	108719862	108720062
chr6	108720063	108720506
chr6	108776367	108776788
chr6	108782875	108782936
chr6	108787916	108788284
chr6	108790441	108790673
chr6	108790789	108790965
chr6	108790966	108792002
chr6	108792003	108794580
chr6	108809174	108809799
chr6	108811174	108811854
chr6	108815920	108816008
chr6	108816009	108816102
chr6	108829489	108829999
chr6	108830000	108830064
chr6	108847445	108848240
chr6	108850005	108850272
chr6	108850275	108850419
chr6	132227100	132227431
chr6	132227452	132227615
chr6	132235304	132235805
chr6	132237102	132237216
chr6	132239656	132239712
chr6	132290980	132291263
chr6	132310501	132310595
chr6	132310596	132311292
chr6	132334178	132334438
chr6	132341322	132341835
chr6	132341836	132341991
chr6	132358140	132358266
chr6	132358267	132358337
chr6	132358338	132358397
chr6	132363107	132363234
chr6	132371319	132371689
chr6	132374408	132374896
chr6	132381357	132381631
chr6	132389231	132389575
chr6	132399294	132399800
chr6	132402604	132402716
chr6	132405462	132406023
chr6	132409191	132409457
chr6	132421825	132422085
chr6	132422086	132422225
chr6	132432991	132433203
chr6	132433227	132433336
chr6	132445708	132446169
chr6	132446170	132446274
chr6	132446275	132446427
chr6	132446428	132446527
chr6	132446528	132446609
chr6	132464720	132464784
chr6	132497737	132497957
chr6	132511991	132512137
chr6	132516049	132516317
chr6	132526316	132526808
chr6	132532418	132532556
chr6	132565607	132565731
chr6	132581985	132582486
chr6	132594674	132594760
chr6	132597012	132597239
chr6	132600352	132600504
chr6	132617611	132617774
chr6	132626419	132626583
chr6	132627884	132627963
chr6	132631027	132631202
chr6	132653934	132654051
chr6	132654052	132654460
chr6	132654461	132654727
chr6	132654728	132655017
chr6	132655018	132655154
chr6	132655155	132655210
chr6	132655211	132656081
chr6	132664526	132665072
chr6	132689983	132690094
chr6	132706586	132706729
chr7	26935730	26935890
chr7	26943647	26943776
chr7	26943777	26944625
chr7	26949638	26950166
chr7	26956563	26957041
chr7	26970357	26970846
chr7	26980988	26981086
chr7	26982869	26983140
chr7	26988803	26988891
chr7	26988892	26989711
chr7	26989712	26989856
chr7	27016249	27016525
chr7	27027563	27028055
chr7	27028056	27028378
chr7	27038384	27038481
chr7	27038482	27039199
chr7	27043502	27043637
chr7	27043638	27044360
chr7	27044919	27045221
chr7	27046721	27047513
chr7	27077869	27077953
chr7	27077954	27078582
chr7	27078946	27079515
chr7	27176903	27177091
chr7	27177092	27177154
chr7	27203192	27204325
chr7	27256923	27257193
chr7	27267179	27267327
chr7	27267330	27267454
chr7	27295154	27295741
chr7	27321222	27321826
chr7	27328732	27328798
chr7	27364659	27364885
chr7	27364886	27365193
chr7	27365194	27365530
chr7	27370038	27370931
chr7	89627705	89627974
chr7	89629172	89629321
chr7	89632254	89632451
chr7	89632452	89632721
chr7	89632722	89632923
chr7	89645476	89645927
chr7	89645928	89646130
chr7	89646883	89646993
chr7	89646994	89647547
chr7	89693503	89694636
chr7	89704553	89705081
chr7	89708157	89708368
chr7	89721968	89722214
chr7	89723848	89724032
chr7	89724033	89724199
chr7	89730147	89730667
chr7	89733306	89733765
chr7	89733766	89733883
chr7	89738650	89738811
chr7	89743387	89743465
chr7	89743466	89744236
chr7	89744237	89744574
chr7	89764958	89765077
chr7	89765078	89765345
chr7	89765346	89766054
chr7	89766055	89766710
chr7	89766711	89766873
chr7	89770766	89771473
chr7	89784941	89785706
chr7	89785707	89785942
chr7	89785943	89786316
chr7	89798039	89798572
chr7	89810947	89811380
chr7	89811912	89812161
chr7	89819967	89822042
chr7	89822385	89822488
chr7	89839475	89839958
chr7	89840957	89841087
chr7	89841088	89841445
chr7	89841446	89841516
chr7	89841517	89841917
chr7	89852088	89852212
chr7	89855717	89855984
chr7	89857959	89858249
chr7	89865090	89865152
chr7	89875227	89875886
chr7	89878537	89878927
chr7	89881057	89881140
chr7	89943505	89943582
chr7	89943598	89944081
chr7	89944082	89944670
chr7	89946030	89946116
chr7	89946153	89946540
chr7	89950995	89951836
chr7	89956631	89957197
chr7	89957198	89957324
chr7	89957325	89957620
chr7	89974050	89974303
chr7	89977559	89977734
chr7	89977735	89978106
chr7	89978107	89978434
chr7	89983175	89983533
chr7	89984276	89984375
chr7	89985104	89986225
chr7	89986226	89986529
chr7	89986530	89986818
chr7	89986819	89987044
chr7	90001914	90002204
chr7	90002207	90002601
chr7	90027767	90028381
chr7	90031312	90032089
chr7	90064998	90065130
chr7	90065131	90065304
chr7	90065305	90065942
chr7	90066947	90067293
chr7	90067294	90067673
chr7	90067674	90068091
chr7	90082886	90084943
chr7	90086127	90086242
chr7	90089989	90090454
chr7	90094774	90095157
chr7	90126408	90126716
chr7	90126717	90127164
chr7	90161038	90161188
chr7	90161189	90161321
chr7	90161322	90161470
chr7	90164462	90164867
chr7	90168495	90168586
chr7	90171613	90171991
chr7	90171992	90172134
chr7	90172158	90172431
chr7	90193039	90194216
chr7	90206345	90206631
chr7	90208019	90208591
chr7	90216258	90216391
chr7	90231265	90231994
chr7	90233120	90233887
chr7	90236234	90236323
chr7	90236361	90236507
chr7	90253076	90253837
chr7	90257875	90258284
chr7	90268435	90268595
chr7	90268596	90269489
chr7	90269490	90269582
chr7	90285656	90285827
chr7	90285828	90285885
chr7	90285886	90286378
chr7	90291275	90291764
chr7	90295289	90295554
chr7	90307601	90307790
chr7	90327046	90327253
chr7	90332423	90333165
chr7	90333221	90333622
chr7	90333623	90334283
chr7	90374952	90375522
chr7	90385419	90385632
chr7	90385633	90385931
chr7	90385932	90386298
chr7	90387897	90388050
chr7	90388051	90388399
chr7	90392678	90393182
chr7	90406526	90406767
chr7	90410248	90410332
chr7	90410333	90410549
chr7	90422213	90422454
chr7	90429765	90430317
chr7	90439301	90439367
chr7	90448419	90448718
chr7	90448719	90449038
chr7	90467047	90467178
chr7	90483127	90483437
chr7	90535168	90535432
chr7	90535472	90535557
chr7	90546208	90546263
chr7	90546264	90546453
chr7	90546454	90546560
chr7	90566096	90566626
chr7	90574597	90574957
chr7	90579341	90579993
chr7	90581717	90582265
chr7	90589139	90589277
chr7	90611812	90612163
chr7	90632796	90632879
chr7	90674822	90674974
chr7	90705076	90705720
chr7	90708280	90708344
chr7	90719604	90719979
chr7	90726443	90727124
chr7	113725213	113725624
chr7	113727939	113728357
chr7	113730460	113731254
chr7	113745425	113745478
chr7	113751841	113752072
chr7	113754234	113754547
chr7	113754548	113754730
chr7	113759866	113760233
chr7	113761660	113761794
chr7	113767197	113767263
chr7	113776901	113777311
chr7	113788889	113789352
chr7	113792776	113793016
chr7	113793017	113793199
chr7	113793228	113793419
chr7	113793420	113793484
chr7	113796665	113796926
chr7	113815573	113816406
chr7	113816407	113816528
chr7	113816529	113816610
chr7	113831947	113832699
chr7	113838918	113839422
chr7	113840434	113840552
chr7	113842129	113842260
chr7	113842261	113842571
chr7	113844755	113845005
chr7	113845006	113845073
chr7	113847475	113847694
chr7	113847695	113848196
chr7	113848197	113848834
chr7	113852732	113853276
chr7	113854457	113855983
chr7	113857031	113857247
chr7	113857351	113857978
chr7	113860668	113861316
chr7	113868084	113868205
chr7	113871565	113871646
chr7	113871647	113872034
chr7	113872035	113872202
chr7	113873266	113873359
chr7	113875136	113875642
chr7	113888271	113889606
chr7	113898629	113898938
chr7	113905119	113905269
chr7	113905270	113905333
chr7	113916312	113916615
chr7	113928665	113929359
chr7	113929933	113930143
chr7	113933478	113934089
chr7	113935182	113935250
chr7	113941186	113941362
chr7	113949718	113950169
chr7	113950170	113950227
chr7	113950228	113950703
chr7	113950704	113951062
chr7	113955862	113955915
chr7	113955916	113956483
chr7	113956484	113956707
chr7	113958501	113959039
chr7	113962293	113962481
chr7	113962482	113962624
chr7	113962625	113963220
chr7	113968951	113969284
chr7	113969285	113969444
chr7	113969445	113969597
chr7	113969598	113969966
chr7	113969967	113970030
chr7	113972898	113973203
chr7	113978944	113979116
chr7	113980588	113980820
chr7	113980821	113981203
chr7	113981204	113982299
chr7	114011519	114011649
chr7	114012134	114012361
chr7	114049069	114049926
chr7	114049966	114051119
chr7	114051120	114051185
chr7	114051186	114051852
chr7	114052840	114053134
chr7	114053780	114054449
chr7	114054450	114054999
chr7	114055000	114055181
chr7	114057624	114057874
chr7	114057915	114058020
chr7	114060738	114060845
chr7	114070659	114070780
chr7	114075390	114075696
chr7	114088385	114088996
chr7	114092938	114093572
chr7	114093573	114093636
chr7	114093637	114093937
chr7	114094812	114094903
chr7	114094904	114095262
chr7	114097447	114097669
chr7	114097670	114098505
chr7	114098506	114098607
chr7	114106567	114107480
chr7	114109859	114110519
chr7	114110520	114110690
chr7	114110691	114110926
chr7	114112695	114112908
chr7	114112909	114113014
chr7	114113015	114113452
chr7	114116917	114117327
chr7	114117483	114118131
chr7	114118347	114118456
chr7	114119476	114119783
chr7	114119784	114120372
chr7	114120373	114120623
chr7	114121898	114121962
chr7	114124280	114125034
chr7	114128638	114128725
chr7	114166468	114166613
chr7	114168310	114169037
chr7	114171495	114171789
chr7	114180509	114180587
chr7	114180588	114181305
chr7	114181306	114181566
chr7	114183832	114184293
chr7	114194477	114194969
chr7	114194970	114195245
chr7	114195246	114195319
chr7	114199174	114199437
chr7	114211426	114211760
chr7	114225554	114226053
chr7	114226761	114226971
chr7	114230328	114230444
chr7	114230445	114230508
chr7	114242586	114242714
chr7	114242717	114243074
chr7	114249346	114249438
chr7	114260275	114260345
chr7	114260346	114260505
chr7	114260506	114260835
chr7	114270489	114271348
chr7	114290403	114290746
chr7	114299334	114299414
chr7	114299476	114299728
chr7	114301703	114301940
chr7	114301941	114302118
chr7	114302119	114302245
chr7	114302246	114302665
chr7	114310153	114310274
chr7	114311999	114312172
chr7	114312173	114312367
chr7	114312368	114312966
chr7	114324716	114325062
chr7	114337125	114339003
chr7	114341265	114341324
chr7	114344885	114345132
chr7	114345133	114345376
chr7	114351528	114351615
chr7	114354698	114355312
chr7	114357232	114357931
chr7	114357932	114358235
chr7	114358236	114359312
chr7	114362149	114362687
chr7	114368130	114368775
chr7	114368800	114369134
chr7	114369660	114369915
chr7	114369916	114370072
chr7	114370073	114370752
chr7	114375695	114376043
chr7	114377709	114378154
chr7	114379516	114379684
chr7	114379685	114380130
chr7	114380131	114380380
chr7	114389717	114390611
chr7	114397972	114398098
chr7	114398682	114399625
chr7	114399626	114400207
chr7	114403302	114403374
chr7	114403375	114403573
chr7	114405838	114406087
chr7	114406132	114406387
chr7	114408284	114408705
chr7	114408706	114409115
chr7	114411662	114412040
chr7	114412100	114412203
chr7	114414260	114417080
chr7	114437639	114437849
chr7	114440950	114441145
chr7	114446126	114446344
chr7	114446345	114446495
chr7	114446538	114447858
chr7	114458924	114459814
chr7	114463221	114463435
chr7	114473499	114474233
chr7	114478507	114479077
chr7	114479078	114479163
chr7	114486745	114486852
chr7	114491253	114491420
chr7	114507972	114509272
chr7	114509273	114509337
chr7	114518181	114518367
chr7	114518388	114518642
chr7	114522388	114522983
chr7	114540715	114540844
chr7	114540845	114541249
chr7	114541250	114541342
chr7	114555525	114555721
chr7	114555722	114556243
chr7	114565312	114565593
chr7	114580585	114580712
chr7	114584689	114585120
chr7	114588020	114588423
chr7	114588492	114588923
chr7	114605494	114605640
chr7	114605641	114605903
chr7	114607275	114607367
chr7	114612708	114613217
chr7	114616331	114617226
chr7	114620396	114620939
chr7	114620940	114621047
chr7	114645575	114646272
chr7	114646979	114647971
chr7	114680347	114680621
chr7	114681187	114681687
chr7	114693715	114693808
chr7	114696084	114696455
chr7	114709480	114709540
chr7	114709729	114710024
chr7	114710064	114710441
chr7	114710442	114710702
chr7	114710703	114711426
chr7	114714329	114714395
[truncated: 506 more rows]
