# Supplementary material for: Multivariate Hawkes process models of the occurrence of regulatory elements
Source: BMC Bioinformatics. 2010 Sep 9;11:456. doi: 10.1186/1471-2105-11-456 (PMC2949889; doi:10.1186/1471-2105-11-456)
Supplement: Additional file 5 — ENCODE pilot data - hr08. Affymetrix ChIP-chip sites for the ENCODE pilot project to time hr08 with chromosome number, start position and end position for the enriched regions. [file 1471-2105-11-456-S5.ZIP › encodeAffyChIpHl60SitesHr08/encodeAffyChIpHl60SitesPu1Hr08.txt]

chr1	149438863	149438924
chr1	149438925	149439080
chr1	149439081	149439404
chr1	149477202	149477812
chr1	149477813	149477974
chr1	149477975	149478142
chr1	149504462	149504694
chr1	149565123	149565612
chr1	149595775	149596591
chr1	149596592	149596690
chr1	149852589	149852738
chr1	149899363	149899698
chr11	1838240	1838407
chr11	1838408	1838462
chr11	1838463	1838931
chr11	5482426	5483277
chr11	5557031	5557336
chr11	64164625	64165235
chr11	116234474	116234607
chr11	116288786	116288870
chr11	116307845	116307911
chr11	116449767	116450502
chr11	130672630	130673174
chr12	38733538	38733913
chr12	38874867	38875542
chr12	38931048	38931648
chr13	29426674	29426847
chr13	29645326	29645994
chr13	29781279	29781486
chr13	29786281	29786361
chr13	29815608	29815700
chr13	112393898	112393962
chr13	112393963	112394518
chr13	112452106	112452533
chr13	112489321	112489412
chr13	112489413	112490002
chr13	112490003	112490426
chr13	112769900	112771483
chr13	112771484	112771617
chr13	112771618	112771756
chr14	98572598	98572941
chr14	98579883	98579983
chr14	98580009	98580095
chr14	98715095	98715242
chr15	41671030	41671969
chr15	41671970	41672030
chr15	41720356	41720448
chr15	41722560	41722821
chr15	41722822	41723880
chr15	41726124	41726525
chr15	41726526	41727136
chr15	41770862	41771845
chr15	41823226	41823905
chr15	41823906	41824553
chr15	41826745	41826832
chr15	41826833	41826949
chr15	41826950	41827098
chr15	41892225	41892848
chr16	132053	132178
chr16	25887954	25888128
chr16	25921277	25921364
chr16	25941899	25941957
chr16	25950674	25950819
chr16	25950820	25951214
chr16	25951215	25951375
chr18	59484588	59485383
chr18	59492339	59492516
chr18	59652417	59652715
chr18	59688720	59688801
chr18	59698667	59699119
chr18	59699120	59699251
chr18	59699252	59699370
chr18	59702545	59703079
chr18	59703080	59703163
chr18	59707931	59708321
chr18	59708322	59709048
chr18	59709049	59709134
chr18	59748596	59749422
chr18	59756115	59756233
chr18	59785684	59786114
chr18	59793249	59794225
chr18	59794226	59794346
chr18	59797892	59798389
chr18	59798390	59799047
chr18	59830600	59830688
chr18	59856973	59857034
chr19	59403423	59403562
chr19	59403563	59404311
chr19	59404312	59404401
chr19	59547234	59547551
chr19	59864587	59864667
chr19	59945092	59945242
chr19	59945243	59946786
chr19	59950450	59950642
chr19	59950643	59951169
chr19	59951801	59952837
chr19	59961720	59961874
chr19	59961875	59962410
chr19	59962411	59962933
chr19	59962934	59963483
chr19	59976519	59976879
chr19	59976880	59977134
chr19	59977135	59977680
chr19	59977681	59978288
chr19	59983078	59983597
chr19	59983598	59984470
chr19	59991229	59993360
chr19	59993361	59993463
chr19	59995842	59996886
chr2	51592105	51592280
chr2	51929351	51929659
chr2	118031985	118032275
chr2	118301268	118301335
chr2	220171232	220171340
chr2	220171714	220172026
chr2	220194453	220194512
chr2	220411682	220411998
chr2	234194588	234195104
chr20	33535786	33535839
chr20	33732244	33732297
chr20	33777917	33778422
chr20	33794773	33795099
chr21	33062577	33062678
chr21	33390452	33391069
chr21	33492087	33492517
chr21	33492518	33493483
chr21	33499129	33499248
chr21	33506247	33506861
chr21	33510026	33510331
chr21	33510383	33510757
chr21	33538666	33538906
chr21	33559633	33559697
chr21	33594700	33594782
chr21	33655683	33655767
chr21	33676618	33676705
chr21	33696008	33696118
chr21	34233396	34233859
chr21	34268307	34268561
chr21	34270106	34271035
chr21	34314910	34315172
chr21	34316593	34316753
chr21	34316754	34317262
chr21	34317263	34317639
chr21	39302270	39302395
chr21	39388105	39388441
chr21	39388442	39388934
chr21	39610754	39611239
chr21	39636122	39636594
chr21	39636595	39636956
chr22	30216459	30217308
chr22	30217309	30217858
chr22	30306862	30306952
chr22	30379057	30379672
chr22	30542380	30542844
chr22	30886084	30886585
chr22	30886586	30887009
chr22	30887010	30887537
chr22	31314351	31314793
chr5	141891478	141891993
chr5	142112827	142113489
chr5	142115416	142115494
chr5	142115495	142115789
chr5	142115790	142116036
chr5	142158190	142158442
chr5	142158443	142158673
chr5	142160422	142160489
chr5	142168085	142169059
chr5	142196464	142197477
chr5	142197478	142197646
chr5	142205345	142205404
chr5	142205405	142206770
chr5	142222149	142222218
chr5	142226634	142227533
chr5	142268549	142268610
chr5	142285177	142285350
chr5	142361900	142361988
chr5	142361989	142362420
chr5	142362421	142362888
chr6	41615365	41615661
chr6	41615689	41615786
chr6	41826754	41826823
chr6	74103649	74103762
chr6	74113390	74113450
chr6	74217518	74217584
chr6	108384499	108384585
chr6	108384586	108385387
chr6	108519889	108520495
chr6	108560195	108560333
chr6	108684552	108685110
chr7	26988985	26989177
chr7	26989178	26989245
chr7	26989246	26989606
chr7	27207577	27207771
chr7	27207772	27207873
chr7	27207874	27208104
chr7	27365251	27365528
chr7	27365529	27365774
chr7	27406144	27406541
chr7	27406542	27406770
chr7	27406771	27406894
chr7	90078226	90078462
chr7	90078463	90078960
chr7	90239176	90239572
chr7	90239573	90239638
chr7	90355632	90355688
chr7	90446514	90446615
chr7	114368544	114369347
chr7	114369348	114369505
chr7	114450360	114450737
chr7	114450738	114451275
chr7	116016037	116016222
chr7	116123130	116123193
chr7	116229682	116229744
chr7	116382197	116382308
chr7	116495091	116495587
chr7	117200788	117201415
chr7	117219055	117219185
chr7	117219186	117220290
chr7	126304105	126304618
chr7	126335209	126335314
chr7	126335360	126335467
chr7	126580244	126580339
chr7	126580340	126581266
chr7	127021221	127022155
chr8	118896805	118896895
chr9	130758202	130758936
chr9	130771430	130771732
chr9	130790346	130790402
chr9	131148850	131148934
chrX	122923950	122924196
chrX	122924197	122924423
chrX	123034587	123035266
chrX	153459806	153459908
chrX	153459909	153460522
chrX	153506805	153507173
chrX	153507174	153507418
chrX	153507419	153507521
chrX	153599549	153599684
chrX	153599685	153600631
chrX	153600632	153601004
chrX	153954339	153954972
