# Supplementary material for: Multivariate Hawkes process models of the occurrence of regulatory elements
Source: BMC Bioinformatics. 2010 Sep 9;11:456. doi: 10.1186/1471-2105-11-456 (PMC2949889; doi:10.1186/1471-2105-11-456)
Supplement: Additional file 5 — ENCODE pilot data - hr08. Affymetrix ChIP-chip sites for the ENCODE pilot project to time hr08 with chromosome number, start position and end position for the enriched regions. [file 1471-2105-11-456-S5.ZIP › encodeAffyChIpHl60SitesHr08/encodeAffyChIpHl60SitesRaraHr08.txt]

chr1	149436275	149436968
chr1	149466177	149466595
chr1	149550567	149550624
chr1	149550625	149551146
chr1	149678374	149678484
chr1	149692331	149693103
chr1	149693123	149693828
chr1	149852568	149853315
chr1	149853316	149853414
chr1	149853415	149853726
chr1	149853727	149853925
chr1	149863917	149864312
chr1	149875114	149875225
chr1	149878853	149879060
chr1	149879061	149879456
chr1	149899363	149899610
chr1	149899611	149899939
chr1	149900569	149900783
chr1	149900784	149900939
chr1	149900940	149901403
chr1	149918136	149918485
chr10	55171721	55171780
chr10	55172654	55172900
chr10	55181969	55182141
chr10	55184513	55184638
chr10	55214813	55214964
chr10	55214965	55215279
chr10	55221260	55221325
chr10	55237052	55237374
chr10	55237375	55237815
chr10	55241888	55241952
chr10	55259243	55259747
chr10	55277701	55277867
chr10	55277868	55278035
chr10	55278036	55278147
chr10	55278148	55278595
chr10	55278596	55278759
chr10	55281748	55282313
chr10	55290706	55291065
chr10	55307170	55307615
chr10	55357790	55358555
chr10	55422950	55423056
chr10	55453388	55453480
chr10	55482911	55483400
chr10	55503283	55503363
chr10	55514387	55514765
chr10	55625557	55625689
chr11	4957802	4958234
chr11	5026609	5027136
chr11	5053198	5053561
chr11	5072401	5072560
chr11	5076201	5076449
chr11	5079288	5079376
chr11	5081269	5081932
chr11	5083391	5084132
chr11	5107577	5107730
chr11	5107731	5108570
chr11	5200302	5200390
chr11	5234669	5234769
chr11	5234770	5234833
chr11	5234834	5235242
chr11	5257350	5257990
chr11	5300085	5300705
chr11	5316452	5317955
chr11	5385590	5385890
chr11	5385891	5386009
chr11	5398252	5398554
chr11	5478762	5479221
chr11	5497500	5497617
chr11	5497618	5498014
chr11	5559799	5560399
chr11	5562582	5562931
chr11	5564110	5564611
chr11	5591419	5591724
chr11	5596214	5596376
chr11	5666714	5666780
chr11	5666896	5667217
chr11	64295843	64296573
chr11	64409424	64409696
chr11	116119657	116119814
chr11	116143554	116143616
chr11	116226160	116226968
chr11	116246862	116246962
chr11	116261291	116261531
chr11	116303823	116304307
chr11	116304308	116304368
chr11	116304369	116304473
chr11	116350782	116351104
chr11	116360863	116361027
chr11	116362557	116363076
chr11	116378410	116378975
chr11	116401676	116401911
chr11	116410096	116411404
chr11	116415890	116415956
chr11	116420335	116420407
chr11	116440594	116440651
chr11	116448481	116448855
chr11	116456330	116456579
chr11	130731768	130731832
chr11	130855613	130855863
chr11	130855864	130855983
chr11	130855984	130856060
chr11	130884543	130884939
chr11	131087328	131087439
chr12	38628366	38628569
chr12	38631488	38633157
chr12	38640116	38640285
chr12	38725247	38725342
chr12	38776310	38776524
chr12	38776552	38776975
chr12	38804868	38804993
chr12	38848813	38849305
chr12	38874867	38875964
chr12	38875965	38876076
chr12	38885760	38886186
chr12	38886187	38886846
chr12	38886847	38887178
chr12	38896411	38897151
chr12	38902891	38903370
chr12	38906088	38906268
chr12	38908894	38908997
chr12	38926789	38927446
chr12	38931568	38931793
chr12	38955373	38955639
chr12	38959168	38959472
chr12	38959473	38959598
chr12	38959599	38959676
chr12	38959677	38960210
chr12	38987060	38987552
chr12	39116484	39116651
chr12	39116652	39116757
chr12	39116758	39117089
chr12	39117090	39117225
chr12	39123012	39123915
chr12	39125397	39125474
chr13	29486376	29486460
chr13	29647308	29647714
chr13	29713350	29713716
chr13	29728639	29728911
chr13	29750656	29750718
chr13	29750721	29750820
chr13	29750821	29751047
chr13	29752431	29752491
chr13	29778377	29778512
chr13	29782768	29783579
chr13	29786281	29786361
chr13	29789996	29790058
chr13	29821646	29821997
chr13	29898788	29899137
chr13	112393855	112393962
chr13	112397296	112397800
chr13	112405845	112405973
chr13	112451997	112452089
chr13	112452090	112452558
chr13	112452559	112452864
chr13	112489398	112490426
chr13	112491851	112492237
chr13	112691689	112692049
chr14	52970342	52970404
chr14	52976406	52976698
chr14	52979179	52979553
chr14	53007996	53008289
chr14	53027760	53028664
chr14	53109483	53109794
chr14	53119999	53120182
chr14	53120183	53120265
chr14	53136958	53137044
chr14	53137045	53137420
chr14	53166251	53166397
chr14	53190775	53191360
chr14	53250511	53250632
chr14	53261074	53261239
chr14	53315484	53315590
chr14	53419970	53420221
chr14	53420222	53420299
chr14	53420300	53420685
chr14	53421337	53421434
chr14	53429248	53429394
chr14	53429415	53429552
chr14	53439919	53439995
chr14	53440643	53440794
chr14	53440795	53441171
chr14	53441172	53441525
chr14	98579858	98579922
chr14	98579923	98580044
chr14	98611879	98612380
chr14	98612381	98612671
chr14	98780628	98780692
chr14	98958065	98958170
chr15	41529918	41530544
chr15	41579800	41579879
chr15	41615568	41616471
chr15	41716871	41717098
chr15	41723477	41723901
chr15	41813176	41813788
chr15	41827012	41827118
chr15	41841622	41842186
chr15	41842187	41842742
chr15	41846461	41846925
chr15	41892225	41892983
chr15	41913689	41913754
chr15	41940701	41941202
chr16	229853	230437
chr16	25782447	25782633
chr16	25887954	25888107
chr16	25916612	25916760
chr16	25943574	25943640
chr16	25950695	25951239
chr16	26051804	26051866
chr16	26054326	26054525
chr16	26070434	26070768
chr16	60834391	60834921
chr16	60842793	60843367
chr16	60846735	60847218
chr16	60877647	60877832
chr16	60877833	60877901
chr16	60947761	60948244
chr16	60973397	60973883
chr16	60992560	60992784
chr16	61025528	61025589
chr16	61025590	61025924
chr16	61054636	61054706
chr16	61076907	61077363
chr16	61077403	61077875
chr16	61089454	61089524
chr16	61115393	61115560
chr16	61115731	61115882
chr16	61142495	61142604
chr16	61152734	61152889
chr16	61155589	61156085
chr16	61156086	61156206
chr16	61156207	61156443
chr16	61171539	61171980
chr16	61194727	61194839
chr16	61215107	61215466
chr16	61217646	61217904
chr16	61217932	61218196
chr16	61234971	61235165
chr16	61235237	61235382
chr16	61242035	61242377
chr16	61254369	61254851
chr16	61300385	61300539
chr16	61326057	61326355
chr16	61326356	61326567
chr16	61326586	61326950
chr18	23768447	23768589
chr18	23775470	23777041
chr18	23817656	23818031
chr18	23856423	23857136
chr18	23857137	23857204
chr18	23858154	23858650
chr18	23916426	23916488
chr18	23934718	23934863
chr18	23934907	23935047
chr18	24006893	24007006
chr18	24020477	24020836
chr18	24024458	24024887
chr18	24024912	24024974
chr18	24090247	24090544
chr18	24100707	24101085
chr18	24187642	24187897
chr18	24194807	24195283
chr18	24212481	24212731
chr18	59420438	59420920
chr18	59441890	59441971
chr18	59476398	59476898
chr18	59621250	59621425
chr18	59621426	59621579
chr18	59686742	59686882
chr18	59708322	59708601
chr18	59708621	59709134
chr18	59710507	59711461
chr18	59711509	59711567
chr18	59711568	59711708
chr18	59713207	59713493
chr18	59713494	59713989
chr18	59721940	59722243
chr18	59735660	59736224
chr18	59746300	59746618
chr18	59748617	59748792
chr18	59748793	59749537
chr18	59752058	59752162
chr18	59793476	59793597
chr18	59793598	59794117
chr18	59797611	59797891
chr18	59797915	59798513
chr18	59798514	59799045
chr18	59799048	59800450
chr18	59802406	59802630
chr18	59802631	59802989
chr18	59889735	59889818
chr19	59403509	59404206
chr19	59404207	59404274
chr19	59404275	59404356
chr19	59506385	59506478
chr19	59506479	59507251
chr19	59507252	59507421
chr19	59526612	59526683
chr19	59547213	59547516
chr19	59573767	59574521
chr19	59574522	59574727
chr19	59574728	59575227
chr19	59577297	59577455
chr19	59577496	59577570
chr19	59700369	59701177
chr19	59721706	59721899
chr19	59733379	59733712
chr19	59919932	59919985
chr19	59946331	59946786
chr19	59950554	59951169
chr19	59951866	59952876
chr19	59962956	59963468
chr19	59967133	59968109
chr19	59977681	59978203
chr19	59983029	59983142
chr19	59983143	59984492
chr19	59992485	59993078
chr19	59995901	59996822
chr19	59996823	59996907
chr2	51526392	51526588
chr2	51545382	51545717
chr2	51545718	51546288
chr2	51549194	51549257
chr2	51601568	51601848
chr2	51628197	51628759
chr2	51652098	51652168
chr2	51652500	51652561
chr2	51658984	51659369
chr2	51659393	51659469
chr2	51667164	51667587
chr2	51699580	51699984
chr2	51713247	51713363
chr2	51713364	51713766
chr2	51730283	51730606
chr2	51730607	51731188
chr2	51762790	51762847
chr2	51763084	51763295
chr2	51798765	51798826
chr2	51825337	51825634
chr2	51827545	51827909
chr2	51827910	51828926
chr2	51913217	51913299
chr2	51913300	51913395
chr2	51916541	51916605
chr2	51928889	51928979
chr2	51936335	51936444
chr2	51988552	51988907
chr2	52003242	52003531
chr2	52009360	52009574
chr2	52009613	52009673
chr2	52009674	52010055
chr2	52010077	52010194
chr2	52010195	52010317
chr2	118114434	118114882
chr2	118154035	118154182
chr2	118250594	118250961
chr2	118251635	118251744
chr2	118298616	118298754
chr2	118335356	118335909
chr2	118405705	118405773
chr2	118405797	118405894
chr2	118429349	118429517
chr2	220264777	220265051
chr2	220278930	220279077
chr2	220317160	220317229
chr2	220376569	220377122
chr2	220411830	220411977
chr2	220460866	220460948
chr2	234228511	234228672
chr2	234245825	234246199
chr2	234255866	234256077
chr2	234256078	234256233
chr2	234256234	234256309
chr2	234426043	234426630
chr2	234426631	234426696
chr2	234444893	234445061
chr2	234468726	234469052
chr2	234551558	234551641
chr2	234587074	234587561
chr2	234587562	234587698
chr2	234587699	234587922
chr2	234619633	234620016
chr2	234634538	234634947
chr2	234634948	234635306
chr2	234641217	234641297
chr2	234641298	234641420
chr2	234641421	234641590
chr2	234641591	234641936
chr20	33304940	33305033
chr20	33417226	33417316
chr20	33546639	33546704
chr20	33702067	33702287
chr20	33775833	33776436
chr20	33777450	33778154
chr20	33783102	33783576
chr20	33786890	33787481
chr20	33795009	33795568
chr20	33800421	33800550
chr20	33800551	33801021
chr20	33802125	33802610
chr21	32914644	32914738
chr21	32931922	32932220
chr21	32973224	32973907
chr21	32980406	32980497
chr21	32994885	32995466
chr21	33004585	33004694
chr21	33004695	33005479
chr21	33007325	33007804
chr21	33012343	33012601
chr21	33015886	33015995
chr21	33029103	33029601
chr21	33044190	33044249
chr21	33044250	33044739
chr21	33051228	33051362
chr21	33075904	33075978
chr21	33095029	33095117
chr21	33143331	33143405
chr21	33143406	33143588
chr21	33143589	33144181
chr21	33155887	33156446
chr21	33156492	33156670
chr21	33275036	33275124
chr21	33297069	33298049
chr21	33302414	33302501
chr21	33353816	33354280
chr21	33484295	33484877
chr21	33492406	33494177
chr21	33506540	33506861
chr21	33509468	33510360
chr21	33510361	33510757
chr21	33559633	33559697
chr21	33603254	33603634
chr21	33603635	33603909
chr21	33603910	33603988
chr21	33655438	33655794
chr21	33689091	33689156
chr21	33696008	33696475
chr21	33696476	33696861
chr21	33744226	33744369
chr21	33750558	33750656
chr21	33754719	33755084
chr21	33755085	33755598
chr21	33871720	33872464
chr21	33888994	33889084
chr21	33930196	33930676
chr21	33930677	33930970
chr21	33933397	33933790
chr21	33949926	33950158
chr21	33957443	33957614
chr21	33979054	33979114
chr21	33979322	33979388
chr21	33998633	33998966
chr21	34027576	34028506
chr21	34044179	34044892
chr21	34084483	34084542
chr21	34084543	34084784
chr21	34113407	34113483
chr21	34191977	34192166
chr21	34192167	34192262
chr21	34228308	34228373
chr21	34228374	34228470
chr21	34270660	34271427
chr21	34275995	34276105
chr21	34314558	34315073
chr21	34316404	34316560
chr21	34316561	34317514
chr21	34317515	34317681
chr21	34324774	34325120
chr21	34340723	34341348
chr21	39388463	39389009
chr21	39479271	39479340
chr21	39486850	39486934
chr21	39493860	39494414
chr21	39566720	39567268
chr21	39567269	39567668
chr21	39636122	39636939
chr21	39636940	39637034
chr21	39691153	39691339
chr21	39691340	39691629
chr21	39740685	39741075
chr22	30141371	30141451
chr22	30205559	30205642
chr22	30217247	30217308
chr22	30217309	30217836
chr22	30400073	30400262
chr22	30541841	30542344
chr22	30542345	30542844
chr22	30681806	30682212
chr22	30776207	30776372
chr22	30776373	30777162
chr22	30803644	30803695
chr22	30882111	30882169
chr22	30886670	30887274
chr22	30908010	30908702
chr22	30949510	30949807
chr22	30990608	30990969
chr22	30990970	30991092
chr22	31097594	31097999
chr22	31098000	31098135
chr22	31100923	31101256
chr22	31207054	31207564
chr22	31209735	31210859
chr22	31211563	31212304
chr22	31213764	31214066
chr22	31247918	31247995
chr22	31247996	31248485
chr22	31248486	31248650
chr4	118476468	118476620
chr4	118531487	118531789
chr4	118549249	118549658
chr4	118582059	118582163
chr4	118601511	118601919
chr4	118601920	118601980
chr4	118605411	118605478
chr4	118605479	118606151
chr4	118606152	118606339
chr4	118645345	118645592
chr4	118645593	118645753
chr4	118657673	118657737
chr4	118671015	118671275
chr4	118671276	118672060
chr4	118672061	118672250
chr4	118673322	118673628
chr4	118708710	118708983
chr4	118738738	118738811
chr4	118738812	118739299
chr4	118812352	118812412
chr4	118937287	118937514
chr5	55946489	55946662
chr5	56044971	56045041
chr5	56176828	56176972
chr5	56179207	56179742
chr5	56186620	56186951
chr5	56186952	56187384
chr5	56187385	56187544
chr5	56207966	56208455
chr5	56214787	56214896
chr5	56251918	56252121
chr5	56252122	56252415
chr5	56285418	56285480
chr5	56285481	56286178
chr5	131317291	131317441
chr5	131422242	131422293
chr5	131453389	131453447
chr5	131724854	131725037
chr5	131800461	131801316
chr5	131822563	131822628
chr5	131905765	131906094
chr5	131915917	131916155
chr5	131921346	131921494
chr5	131977671	131977933
chr5	131977934	131978036
chr5	132000310	132000530
chr5	132002977	132003386
chr5	132003387	132003536
chr5	132003537	132003638
chr5	132016922	132017047
chr5	132069177	132069514
chr5	132074252	132074793
chr5	132264236	132264322
chr5	132267855	132267952
chr5	132267953	132268258
chr5	132268303	132268375
chr5	141988345	141988813
chr5	142052188	142052355
chr5	142118311	142118817
chr5	142133287	142133870
chr5	142133871	142134106
chr5	142158190	142158781
chr5	142159779	142159966
chr5	142268590	142269021
chr5	142269022	142269121
chr5	142269122	142269544
chr5	142294370	142294741
chr5	142333282	142333367
chr5	142361839	142362009
chr5	142362010	142362420
chr5	142362421	142363391
chr6	41615429	41615661
chr6	41615662	41615714
chr6	41615715	41615786
chr6	41886586	41886860
chr6	41886861	41886948
chr6	41886949	41887355
chr6	41890136	41890316
chr6	41890317	41890623
chr6	41890624	41890824
chr6	73838453	73838521
chr6	73838922	73839187
chr6	73879724	73879804
chr6	73912690	73912776
chr6	73979290	73979533
chr6	73985792	73985856
chr6	73985857	73986169
chr6	74103649	74103835
chr6	74103836	74103900
chr6	74103901	74104250
chr6	74113390	74113450
chr6	74249923	74250042
chr6	74258578	74258741
chr6	74275732	74275972
chr6	74283401	74283941
chr6	74284996	74285740
chr6	74285741	74286227
chr6	74288478	74288671
chr6	74288745	74288818
chr6	108384586	108384648
chr6	108384649	108384868
chr6	108384869	108385367
chr6	108391661	108391882
chr6	108472360	108472648
chr6	108472740	108472948
chr6	108492060	108492587
chr6	108517335	108517460
chr6	108517461	108517575
chr6	108552708	108552972
chr6	108655155	108655218
chr6	108707111	108707194
chr6	108719570	108719976
chr6	108719977	108720062
chr6	108761774	108761875
chr6	108792795	108793472
chr6	108847463	108847958
chr6	108847959	108848180
chr6	108850036	108850338
chr6	132246615	132246715
chr6	132334583	132334872
chr6	132334873	132334942
chr6	132334943	132335333
chr6	132353056	132353515
chr6	132353516	132353647
chr6	132402836	132403046
chr6	132403047	132403581
chr6	132445534	132446506
chr6	132460923	132461060
chr6	132683122	132683650
chr6	132688700	132688945
chr6	132690009	132690094
chr6	132706749	132707224
chr7	26953083	26953511
chr7	26961888	26962470
chr7	27027563	27028055
chr7	27078264	27078455
chr7	27078516	27078582
chr7	27109033	27109183
chr7	27372957	27373280
chr7	89693802	89693974
chr7	89694017	89694096
chr7	89694097	89694159
chr7	89730064	89731009
chr7	89745246	89745384
chr7	89764978	89765199
chr7	89771970	89772631
chr7	89820509	89821798
chr7	89821799	89822384
chr7	89844899	89845026
chr7	89853955	89854123
chr7	89875778	89875845
chr7	89944103	89944247
chr7	89944446	89944581
chr7	89946117	89946177
chr7	89978029	89978663
chr7	89980509	89980925
chr7	89985896	89986013
chr7	90065075	90065304
chr7	90067254	90067546
chr7	90067547	90067777
chr7	90067817	90068044
chr7	90110457	90110515
chr7	90112305	90113124
chr7	90138979	90139067
chr7	90162247	90162670
chr7	90212976	90213419
chr7	90236344	90236405
chr7	90241466	90242398
chr7	90250096	90250562
chr7	90283927	90284049
chr7	90284050	90284346
chr7	90301101	90301542
chr7	90333166	90333545
chr7	90333546	90333644
chr7	90333645	90333786
chr7	90333787	90333880
chr7	90367479	90367635
chr7	90384181	90385503
chr7	90385504	90385742
chr7	90406546	90406704
chr7	90406705	90406767
chr7	90438952	90439032
chr7	90454385	90454729
chr7	90489979	90490232
chr7	90501692	90501874
chr7	90533900	90533981
chr7	90595339	90595507
chr7	113730499	113730985
chr7	113747046	113747560
chr7	113771628	113771922
chr7	113776539	113776832
chr7	113815750	113815905
chr7	113839128	113839183
chr7	113846480	113846662
chr7	113848568	113848731
chr7	113848732	113849365
chr7	113855241	113855858
chr7	113860220	113860579
chr7	113860789	113861141
chr7	113873224	113873482
chr7	113873483	113873602
chr7	113873603	113873763
chr7	113908287	113908660
chr7	113908661	113908758
chr7	113933437	113934150
chr7	113940561	113940671
chr7	113940672	113941362
chr7	113949979	113950855
chr7	113951231	113951588
chr7	113962568	113962878
chr7	113964309	113964582
chr7	113970704	113970915
chr7	113982095	113982479
chr7	114004788	114004972
chr7	114016216	114016304
chr7	114053071	114053456
chr7	114053554	114053800
chr7	114053801	114053889
chr7	114053890	114054997
chr7	114054998	114055203
chr7	114071743	114071849
chr7	114071850	114072263
chr7	114072264	114072398
chr7	114092204	114092557
chr7	114098548	114098791
chr7	114115180	114115247
chr7	114117682	114117875
chr7	114120166	114120388
chr7	114166488	114166636
chr7	114166637	114166790
chr7	114180588	114181257
chr7	114199174	114199905
chr7	114242213	114243057
chr7	114243075	114243558
chr7	114275423	114275509
chr7	114294749	114295331
chr7	114298899	114299841
chr7	114310479	114310754
chr7	114317283	114317381
chr7	114344192	114344709
chr7	114345311	114345421
chr7	114350601	114350751
chr7	114350752	114351179
chr7	114351180	114351635
chr7	114373322	114373573
chr7	114382109	114382560
chr7	114384090	114384214
chr7	114384215	114384341
chr7	114384342	114384459
chr7	114384460	114385049
chr7	114399252	114399399
chr7	114399400	114399603
chr7	114399604	114399686
chr7	114399687	114400228
chr7	114401615	114401806
chr7	114445939	114446125
chr7	114446126	114446203
chr7	114446204	114446577
chr7	114449265	114449486
chr7	114450761	114451108
chr7	114473767	114473894
chr7	114507906	114508460
chr7	114508461	114508581
chr7	114514512	114515255
chr7	114556028	114556093
chr7	114561102	114561570
chr7	114561571	114562124
chr7	114562125	114562321
chr7	114571334	114571837
chr7	114571885	114572006
chr7	114587934	114587993
chr7	114587994	114588702
chr7	114588703	114588923
chr7	114631167	114631403
chr7	114677742	114677979
chr7	114693505	114693560
chr7	114710268	114710723
chr7	114710724	114710867
chr7	114710868	114711326
chr7	115636759	115637082
chr7	115639513	115639887
chr7	115639914	115640498
chr7	115656870	115657039
chr7	115680939	115681295
chr7	115681368	115681688
chr7	115685736	115685948
chr7	115686486	115686592
chr7	115691167	115691462
chr7	115828960	115829917
chr7	115908401	115908515
chr7	115940465	115940590
chr7	115943701	115943965
chr7	115982094	115982174
chr7	115982346	115982438
chr7	116019298	116019358
chr7	116019380	116019999
chr7	116084898	116085102
chr7	116108676	116109272
chr7	116123130	116123193
chr7	116125802	116126041
chr7	116128041	116128535
chr7	116128536	116128605
chr7	116128606	116128666
chr7	116130858	116131253
chr7	116229682	116229962
chr7	116280737	116281075
chr7	116292205	116292275
chr7	116346142	116346264
chr7	116346265	116346788
chr7	116370585	116370786
chr7	116374961	116375050
chr7	116391918	116392117
chr7	116432816	116433041
chr7	116448707	116449517
chr7	116463469	116463738
chr7	116490107	116490702
chr7	116495588	116495676
chr7	116545642	116546281
chr7	116549715	116549983
chr7	116552855	116553356
chr7	116553380	116553501
chr7	116619023	116619444
chr7	116636998	116637197
chr7	116697118	116697712
chr7	116704068	116704266
chr7	116716027	116716163
chr7	116735312	116735494
chr7	116746100	116746198
chr7	116746199	116746282
chr7	116794855	116794973
chr7	116809826	116810491
chr7	116812163	116812368
chr7	116820469	116821289
chr7	116826603	116826756
chr7	116826757	116826896
chr7	116908242	116908327
chr7	116908328	116908860
chr7	116925454	116925532
chr7	116933970	116934078
chr7	116960734	116961209
chr7	116969143	116969521
chr7	116973939	116974344
chr7	116997612	116998134
chr7	117004686	117004742
chr7	117004743	117005412
chr7	117021616	117021715
chr7	117028729	117029317
chr7	117046378	117046460
chr7	117083944	117084127
chr7	117093128	117093260
chr7	117134785	117134977
chr7	117135002	117135247
chr7	117137983	117138196
chr7	117203813	117204258
chr7	117219251	117219377
chr7	117219378	117219808
chr7	117219809	117219971
chr7	117219972	117220290
chr7	117220291	117220406
chr7	117354601	117354704
chr7	117469820	117470290
chr7	125877082	125877195
chr7	125915984	125916156
chr7	125934287	125934416
chr7	125978255	125978714
chr7	125986841	125987329
chr7	126120991	126121276
chr7	126121277	126121552
chr7	126154299	126154978
chr7	126157692	126157843
chr7	126157844	126157939
chr7	126157940	126158046
chr7	126170467	126170589
chr7	126189853	126190021
chr7	126219972	126221434
chr7	126288012	126288303
chr7	126288304	126288609
chr7	126301069	126301329
chr7	126304041	126304106
chr7	126314152	126314417
chr7	126318898	126319045
chr7	126321149	126321513
chr7	126366412	126366475
chr7	126382419	126383325
chr7	126387422	126387643
chr7	126387644	126387695
chr7	126387696	126388407
chr7	126460242	126460395
chr7	126476007	126476182
chr7	126535496	126536039
chr7	126572586	126572654
chr7	126580469	126580663
chr7	126656006	126656068
chr7	126656114	126656202
chr7	126668613	126668703
chr7	126800435	126801009
chr7	126801010	126801096
chr7	126834849	126835101
chr7	127021416	127021913
chr8	118919146	118919694
chr8	118965096	118965267
chr8	118968546	118968734
chr8	118985645	118986102
chr8	118986103	118986185
chr8	118989051	118989142
chr8	119101429	119101988
chr8	119116853	119117478
chr8	119170654	119170717
chr8	119175516	119175893
chr8	119188237	119188695
chr8	119190052	119190490
chr8	119190491	119190615
chr8	119190616	119190680
chr8	119214936	119215005
chr8	119215006	119215145
chr8	119215146	119215284
chr8	119275113	119275241
chr8	119276632	119276850
chr8	119333202	119333282
chr8	119333328	119333477
chr8	119359239	119359366
chr8	119359406	119359529
chr9	130790346	130790476
chr9	131157275	131157823
chrX	122669665	122669733
chrX	122669734	122670668
chrX	122740056	122740144
chrX	122871186	122871273
chrX	122875038	122875245
chrX	122879649	122879731
chrX	122879732	122880148
chrX	122880149	122880213
chrX	122904500	122904966
chrX	122923825	122924030
chrX	122924031	122924723
chrX	122924724	122925916
chrX	122930626	122931156
chrX	122955991	122956436
chrX	122985918	122986093
chrX	123012491	123012795
chrX	123026656	123027405
chrX	123029847	123029912
chrX	123029913	123030103
chrX	123030150	123030274
chrX	123031704	123032158
chrX	123038954	123039029
chrX	123039030	123039116
chrX	123043174	123043237
chrX	123043238	123043792
chrX	153092443	153093211
chrX	153459806	153460148
chrX	153507179	153507521
chrX	153943664	153943841
chrX	154010288	154010611
