# Supplementary material for: Multivariate Hawkes process models of the occurrence of regulatory elements
Source: BMC Bioinformatics. 2010 Sep 9;11:456. doi: 10.1186/1471-2105-11-456 (PMC2949889; doi:10.1186/1471-2105-11-456)
Supplement: Additional file 5 — ENCODE pilot data - hr08. Affymetrix ChIP-chip sites for the ENCODE pilot project to time hr08 with chromosome number, start position and end position for the enriched regions. [file 1471-2105-11-456-S5.ZIP › encodeAffyChIpHl60SitesHr08/encodeAffyChIpHl60SitesRnapHr08.txt]

chr1	149428240	149428406
chr1	149428407	149429501
chr1	149436724	149436924
chr1	149436925	149439761
chr1	149493540	149494326
chr1	149494327	149494759
chr1	149504734	149505014
chr1	149520334	149520396
chr1	149520397	149520536
chr1	149520537	149520865
chr1	149520866	149521251
chr1	149522728	149522853
chr1	149522854	149523871
chr1	149564406	149564632
chr1	149564633	149565721
chr1	149565722	149566537
chr1	149566538	149567545
chr1	149567546	149568227
chr1	149568228	149568539
chr1	149585256	149585384
chr1	149585385	149587006
chr1	149587007	149587259
chr1	149638042	149638541
chr1	149638542	149639935
chr1	149639936	149640625
chr1	149640626	149640813
chr1	149697068	149697150
chr1	149697151	149697651
chr1	149698676	149699532
chr1	149779589	149779660
chr1	149779804	149780033
chr1	149851784	149851871
chr1	149851872	149852045
chr1	149852046	149853016
chr1	149853064	149853317
chr10	55154239	55154688
chr10	55188801	55188955
chr10	55238416	55239165
chr10	55239791	55240131
chr10	55282017	55282125
chr10	55301303	55301460
chr10	55307234	55307935
chr10	55355392	55356124
chr10	55358348	55358453
chr10	55384467	55384570
chr10	55385545	55385615
chr10	55634588	55635582
chr10	55637197	55637291
chr11	1822560	1822666
chr11	1837961	1838239
chr11	1838240	1838407
chr11	1838431	1838908
chr11	1862995	1863878
chr11	1926030	1926637
chr11	5252457	5252518
chr11	5549008	5550020
chr11	5667038	5667215
chr11	5667216	5667435
chr11	5667436	5667965
chr11	63972186	63972546
chr11	64022241	64022770
chr11	64077057	64077163
chr11	64176321	64177661
chr11	64228779	64228977
chr11	64248946	64249524
chr11	64249525	64249708
chr11	64249709	64249770
chr11	64250882	64251405
chr11	64264767	64265456
chr11	64267818	64268601
chr11	64269272	64269799
chr11	64285938	64286914
chr11	64286915	64286987
chr11	64286988	64287045
chr11	64293833	64294739
chr11	64298134	64298647
chr11	64298648	64298711
chr11	64298712	64299041
chr11	64300757	64301058
chr11	64301126	64301847
chr11	64302886	64303325
chr11	64303326	64303495
chr11	64327553	64328042
chr11	64328043	64328444
chr11	64333420	64333901
chr11	64383608	64383730
chr11	64383731	64383795
chr11	64403009	64403550
chr11	64403551	64403634
chr11	64403635	64403820
chr11	64440181	64440459
chr11	64440460	64440632
chr11	64440633	64440813
chr11	116119619	116119814
chr11	116119815	116120250
chr11	116149167	116149994
chr11	116151704	116151969
chr11	116152291	116152615
chr11	116161466	116161697
chr11	116161698	116161852
chr11	116161853	116161935
chr11	116162697	116162893
chr11	116162894	116162998
chr11	116163747	116163985
chr11	116163986	116164532
chr11	116170920	116171004
chr11	116226160	116226574
chr11	116226575	116226660
chr11	116276294	116276405
chr11	116276443	116276527
chr11	116312550	116313063
chr11	116360289	116360700
chr11	116360735	116361089
chr11	116362235	116362511
chr11	116362512	116362729
chr11	116362730	116363121
chr11	116378475	116378671
chr11	116411358	116411876
chr11	116411877	116412004
chr12	38629782	38629845
chr12	38656779	38656873
chr12	38732928	38733051
chr12	38770546	38770872
chr12	38781712	38782214
chr12	38784056	38784598
chr12	38786626	38787039
chr12	38787040	38787531
chr12	38804868	38804929
chr12	38848929	38849049
chr12	38874867	38875604
chr12	38896746	38897130
chr12	38904142	38904207
chr12	38904208	38904308
chr12	38905412	38905651
chr12	38905652	38905861
chr12	38905862	38906288
chr12	38906289	38906632
chr12	38917237	38917606
chr12	38926362	38926748
chr12	38928737	38928861
chr12	38959428	38959498
chr12	38977544	38977648
chr12	39095061	39095906
chr12	39100710	39101277
chr12	39116328	39117106
chr13	29781279	29781425
chr13	29783137	29783198
chr13	29783199	29783559
chr13	29843493	29843723
chr13	29843724	29843973
chr13	29843974	29844758
chr13	29844759	29844954
chr13	29846816	29847269
chr13	29860956	29861768
chr13	29866709	29867748
chr13	29867749	29867855
chr13	29878550	29878602
chr13	29881323	29881642
chr13	29881643	29881817
chr13	29881818	29882204
chr13	112452106	112452885
chr13	112488931	112489397
chr13	112489398	112492817
chr14	52971670	52972316
chr14	52975977	52976609
chr14	53027420	53027761
chr14	53120058	53120820
chr14	53177758	53177872
chr14	53190732	53191486
chr14	53333320	53334164
chr14	53349721	53350165
chr14	53387830	53388044
chr14	98572357	98572597
chr14	98572598	98572821
chr14	98572845	98572962
chr14	98573605	98574057
chr14	98610847	98611144
chr14	98611249	98612671
chr14	98691429	98691863
chr14	98735269	98735674
chr14	98802429	98802714
chr14	98814481	98814549
chr14	98935049	98935248
chr14	98946342	98946962
chr15	41571902	41572789
chr15	41660395	41661331
chr15	41667867	41668123
chr15	41668124	41668382
chr15	41668383	41670131
chr15	41670132	41670256
chr15	41671030	41671818
chr15	41671819	41671969
chr15	41720356	41720576
chr15	41767674	41768065
chr15	41768066	41768214
chr15	41768215	41769963
chr15	41769964	41770088
chr15	41770862	41771650
chr15	41771651	41771801
chr15	41826490	41826551
chr15	41826552	41826991
chr15	41826992	41827197
chr15	41827198	41827593
chr15	41842536	41842742
chr15	41871043	41872925
chr15	41872926	41873719
chr15	41873766	41874105
chr15	41876872	41877317
chr15	41877318	41877966
chr15	41877967	41878654
chr15	41879515	41879769
chr15	41879770	41881428
chr15	41885626	41886066
chr15	41892225	41892780
chr15	41903487	41904794
chr15	41906380	41907019
chr15	41968902	41968971
chr15	41968972	41969030
chr15	41969031	41969114
chr16	3482	3556
chr16	17988	18061
chr16	71393	71464
chr16	71500	72290
chr16	72313	72400
chr16	73805	73894
chr16	113498	113688
chr16	113689	114262
chr16	198233	198543
chr16	215845	216250
chr16	217982	218498
chr16	224990	225075
chr16	225094	225698
chr16	321352	322176
chr16	324979	325105
chr16	376795	377237
chr16	390908	391059
chr16	25887954	25888062
chr16	25888063	25888173
chr16	25950799	25950886
chr16	25951084	25951903
chr16	60948108	60948265
chr16	61206431	61206653
chr16	61263867	61264172
chr16	61283959	61284645
chr16	61326039	61326683
chr18	24194781	24195346
chr18	24202004	24202058
chr18	59472041	59472608
chr18	59482423	59483457
chr18	59484588	59485363
chr18	59518112	59519875
chr18	59687639	59688211
chr18	59689786	59690340
chr18	59708322	59708480
chr18	59708481	59709313
chr18	59710225	59710386
chr18	59710387	59710904
chr18	59710905	59711080
chr18	59712765	59713840
chr18	59713841	59713946
chr18	59713990	59714398
chr18	59717250	59717380
chr18	59721940	59722691
chr18	59724785	59725262
chr18	59725286	59726238
chr18	59726239	59726380
chr18	59726381	59727108
chr18	59727109	59727358
chr18	59727359	59727904
chr18	59745942	59746799
chr18	59748492	59748616
chr18	59748617	59749578
chr18	59749579	59749678
chr18	59749679	59749741
chr18	59756115	59756233
chr18	59786990	59787341
chr18	59787342	59787888
chr18	59788687	59788906
chr18	59788927	59790276
chr18	59792440	59793057
chr18	59793058	59793526
chr18	59793527	59793706
chr18	59793707	59793998
chr18	59797633	59797891
chr18	59797892	59799674
chr18	59799675	59800471
chr19	59298286	59298471
chr19	59298733	59298796
chr19	59300880	59301101
chr19	59301102	59301300
chr19	59309804	59310295
chr19	59310296	59311064
chr19	59385871	59386031
chr19	59394779	59394832
chr19	59394833	59395342
chr19	59395343	59395452
chr19	59396324	59399764
chr19	59399765	59400997
chr19	59403423	59404380
chr19	59404381	59404492
chr19	59406482	59407272
chr19	59560753	59560936
chr19	59560937	59561261
chr19	59561262	59561340
chr19	59565399	59566216
chr19	59566287	59566867
chr19	59567510	59568406
chr19	59572748	59574045
chr19	59574046	59575142
chr19	59577012	59579282
chr19	59579283	59579527
chr19	59581333	59581942
chr19	59651019	59651629
chr19	59651630	59652020
chr19	59652523	59652754
chr19	59652755	59653596
chr19	59666664	59667494
chr19	59667495	59667701
chr19	59695307	59696952
chr19	59700676	59700924
chr19	59700925	59702919
chr19	59706062	59706133
chr19	59706134	59706968
chr19	59708234	59708805
chr19	59848010	59848449
chr19	59863832	59864667
chr19	59950429	59951169
chr19	59951801	59952876
chr19	59963377	59963494
chr19	59966992	59967561
chr19	59977929	59978266
chr19	59992971	59993078
chr2	51708735	51709265
chr2	51843751	51843810
chr2	51900649	51901049
chr2	118080590	118081109
chr2	118250497	118251079
chr2	118288663	118288788
chr2	118288789	118288852
chr2	118288853	118289703
chr2	118289704	118289766
chr2	118300867	118301013
chr2	118301014	118301355
chr2	118484351	118484996
chr2	118488526	118489046
chr2	220071717	220072903
chr2	220072904	220073379
chr2	220073380	220073526
chr2	220119088	220119350
chr2	220151824	220151904
chr2	220151905	220152529
chr2	220169883	220170006
chr2	220170007	220172547
chr2	220346512	220346624
chr2	234245845	234246171
chr2	234255378	234256174
chr2	234289381	234289806
chr2	234302595	234302706
chr2	234422268	234422384
chr2	234422385	234422852
chr2	234422853	234422936
chr2	234425857	234426004
chr2	234426005	234426367
chr2	234426368	234427107
chr2	234427108	234427743
chr2	234427744	234428320
chr2	234436678	234436735
chr20	33336013	33336435
chr20	33336436	33337053
chr20	33462198	33462440
chr20	33462441	33462669
chr20	33462670	33463922
chr20	33463923	33464040
chr20	33464041	33464490
chr20	33523186	33523314
chr20	33523336	33523889
chr20	33523890	33524000
chr20	33524001	33524232
chr20	33541630	33541812
chr20	33541813	33542614
chr20	33593806	33593906
chr20	33688700	33688785
chr20	33688786	33688913
chr20	33714246	33714481
chr20	33714482	33715769
chr20	33748914	33749739
chr20	33749740	33750453
chr20	33750454	33750534
chr20	33751607	33751699
chr20	33751700	33752150
chr20	33752151	33752648
chr20	33775697	33775759
chr20	33783193	33783594
chr20	33790982	33791211
chr20	33792298	33792680
chr20	33792681	33794965
chr20	33794966	33795059
chr20	33795060	33795786
chr21	32684215	32684342
chr21	32684388	32684513
chr21	32686229	32686522
chr21	32687165	32687433
chr21	32687434	32687661
chr21	32687662	32687957
chr21	32687958	32688944
chr21	32688945	32689229
chr21	32905825	32905931
chr21	32905932	32906494
chr21	32907213	32907315
chr21	32995717	32997033
chr21	33007325	33007948
chr21	33020915	33021106
chr21	33021107	33021215
chr21	33021216	33021558
chr21	33021602	33021827
chr21	33022983	33023206
chr21	33023207	33023289
chr21	33060450	33060889
chr21	33062577	33063012
chr21	33063013	33063319
chr21	33064440	33064615
chr21	33064616	33064784
chr21	33066184	33067095
chr21	33143628	33143722
chr21	33492427	33492606
chr21	33492607	33492815
chr21	33492816	33493722
chr21	33493723	33494135
chr21	33506247	33506861
chr21	33508630	33508987
chr21	33508988	33510003
chr21	33510004	33510757
chr21	33523500	33523603
chr21	33523604	33523928
chr21	33533527	33534208
chr21	33538604	33539296
chr21	33559653	33560457
chr21	33560458	33560641
chr21	33593491	33593591
chr21	33603795	33603988
chr21	33617723	33618561
chr21	33618585	33619464
chr21	33619465	33619758
chr21	33655023	33655794
chr21	33676127	33676575
chr21	33676576	33676705
chr21	33676706	33677235
chr21	33696008	33696473
chr21	33696474	33696882
chr21	33696920	33697027
chr21	33698995	33699706
chr21	33703792	33704178
chr21	33709500	33709967
chr21	33726266	33726366
chr21	33726367	33726577
chr21	33726578	33726860
chr21	33772676	33772796
chr21	33772841	33773596
chr21	33773615	33773792
chr21	33774613	33774835
chr21	33774836	33775392
chr21	33786306	33786446
chr21	33835652	33838068
chr21	33838069	33838307
chr21	33838308	33838669
chr21	33845692	33846012
chr21	33846013	33846352
chr21	33852761	33853065
chr21	33881150	33881552
chr21	33933501	33933988
chr21	33935352	33935773
chr21	33935774	33936125
chr21	33936126	33936576
chr21	34207622	34207945
chr21	34208968	34209093
chr21	34209094	34209177
chr21	34209178	34209548
chr21	34209570	34209758
chr21	34226367	34226748
chr21	34226749	34227032
chr21	34241075	34241308
chr21	34269871	34269956
chr21	34269957	34271189
chr21	34271190	34271427
chr21	34316673	34317191
chr21	34317192	34317431
chr21	34317432	34317655
chr21	34318797	34319546
chr21	39478483	39478763
chr21	39608199	39608530
chr21	39609135	39609452
chr21	39609453	39610246
chr21	39610247	39610398
chr21	39634745	39635384
chr21	39635385	39635482
chr21	39639078	39639350
chr21	39639351	39639717
chr21	39639718	39640385
chr21	39640386	39642028
chr21	39643352	39643797
chr21	39643836	39644674
chr21	39655792	39655940
chr21	39655941	39656613
chr21	39674079	39674330
chr21	39674331	39675366
chr21	39678562	39678724
chr21	39680961	39681330
chr21	39681331	39681652
chr21	39740093	39740684
chr21	39740685	39741012
chr21	39741013	39741101
chr22	30162970	30163143
chr22	30216152	30217350
chr22	30217351	30217838
chr22	30363399	30363523
chr22	30363524	30364105
chr22	30364106	30364178
chr22	30387044	30387329
chr22	30387330	30387394
chr22	30387395	30387467
chr22	30388560	30388730
chr22	30411802	30411906
chr22	30465404	30465502
chr22	30474295	30474457
chr22	30474458	30474852
chr22	30474853	30475297
chr22	30475298	30475377
chr22	30475378	30475493
chr22	30478762	30479966
chr22	30479967	30480036
chr22	30480037	30480705
chr22	30480706	30481254
chr22	30481255	30481509
chr22	30542954	30543059
chr22	30668742	30668830
chr22	30668831	30669416
chr22	30669417	30669545
chr22	30671556	30671687
chr22	30677400	30677999
chr22	30678000	30678561
chr22	30681768	30681865
chr22	30765394	30765837
chr22	31137010	31137424
chr22	31138520	31139296
chr22	31200117	31200695
chr22	31201568	31201706
chr22	31201805	31202059
chr4	118522052	118522596
chr4	118673322	118673526
chr4	118678637	118678790
chr4	118889112	118889168
chr4	118919936	118919997
chr4	118938487	118939077
chr5	56176485	56176781
chr5	56176782	56177186
chr5	56177187	56177398
chr5	56241586	56242353
chr5	56242354	56242556
chr5	56242557	56242627
chr5	131659344	131659555
chr5	131659556	131659826
chr5	131751163	131751436
chr5	131774833	131775114
chr5	131775115	131775390
chr5	131775391	131775848
chr5	131783205	131784180
chr5	131784891	131785768
chr5	131788980	131789335
chr5	131789381	131789826
chr5	131801435	131801549
chr5	131822563	131822729
chr5	131842800	131843093
chr5	131844601	131845383
chr5	131855777	131856136
chr5	131856204	131856366
chr5	131857912	131858179
chr5	131860620	131861347
chr5	131919466	131919895
chr5	131919983	131920259
chr5	131920523	131920773
chr5	131920774	131921063
chr5	131921064	131921856
chr5	132232254	132233050
chr5	142052168	142052832
chr5	142103202	142103561
chr5	142138077	142138153
chr5	142157778	142158189
chr5	142158190	142158713
chr5	142190046	142190534
chr5	142201364	142201736
chr5	142226799	142226911
chr5	142361574	142361925
chr5	142361991	142362090
chr6	41742515	41742668
chr6	41854439	41854499
chr6	41854500	41855247
chr6	41855248	41855428
chr6	41863086	41863171
chr6	41863172	41863321
chr6	41863322	41863834
chr6	41864779	41864923
chr6	41864924	41865304
chr6	41865437	41866687
chr6	41868127	41868359
chr6	41868380	41868539
chr6	41868540	41868941
chr6	41870853	41871201
chr6	73852368	73852541
chr6	74194492	74195260
chr6	74217129	74217951
chr6	74217952	74218031
chr6	74226704	74227178
chr6	74228079	74228868
chr6	74246181	74246580
chr6	74281389	74283049
chr6	74283050	74284117
chr6	74284170	74284915
chr6	74284916	74285236
chr6	74285237	74288501
chr6	74288502	74288797
chr6	74289416	74289916
chr6	108375490	108375730
chr6	108384224	108384388
chr6	108384425	108385570
chr6	108500130	108500580
chr6	108500601	108501337
chr6	108501338	108501430
chr6	108684611	108684791
chr6	108689533	108689754
chr6	108722413	108722530
chr6	108722531	108723708
chr6	108723741	108723981
chr6	132339277	132339424
chr6	132635326	132635398
chr6	132635655	132635985
chr7	26961929	26961986
chr7	26961987	26962184
chr7	26988892	26989669
chr7	27106723	27107589
chr7	27137918	27138025
chr7	27138026	27138149
chr7	27207475	27207620
chr7	27207621	27207728
chr7	27207729	27208104
chr7	27294483	27295174
chr7	27304243	27304297
chr7	27330725	27330859
chr7	27359964	27360116
chr7	27386858	27387280
chr7	89813123	89814428
chr7	89814429	89814992
chr7	89823056	89823731
chr7	89871005	89871240
chr7	89879996	89880101
chr7	89914115	89914202
chr7	89974111	89974556
chr7	90064180	90064253
chr7	90064254	90064323
chr7	90064324	90064860
chr7	90064894	90065171
chr7	90082864	90083370
chr7	90126341	90126789
chr7	90193367	90194088
chr7	90231495	90231810
chr7	90283949	90284220
chr7	90301121	90301463
chr7	90307761	90307827
chr7	90365417	90365786
chr7	90375671	90376378
chr7	90381480	90381615
chr7	90406480	90406547
chr7	90433785	90434059
chr7	90448738	90449484
chr7	90466472	90466535
chr7	113732639	113732850
chr7	113839261	113839556
chr7	113898539	113898775
chr7	114119763	114119829
chr7	114221416	114221607
chr7	114243406	114243918
chr7	114309947	114310539
chr7	114338800	114339030
chr7	114344167	114344797
chr7	114344798	114345010
chr7	114345011	114345098
chr7	114350516	114350714
chr7	114350715	114351289
chr7	114369260	114369347
chr7	114372712	114373072
chr7	114390380	114390501
chr7	114588666	114588763
chr7	114710705	114711233
chr7	115646780	115647048
chr7	115680900	115681343
chr7	115693950	115694400
chr7	115735758	115736211
chr7	115844885	115845278
chr7	115940189	115940590
chr7	115951128	115951263
chr7	116011215	116011531
chr7	116026179	116026426
chr7	116055103	116055313
chr7	116109414	116109482
chr7	116129609	116130027
chr7	116290683	116290981
chr7	116290982	116291406
chr7	116291407	116291626
chr7	116295345	116295543
chr7	116298807	116299036
chr7	116311179	116311354
chr7	116379614	116379721
chr7	116379736	116380245
chr7	116381416	116381746
chr7	116381747	116382522
chr7	116382523	116382916
chr7	116391994	116392077
chr7	116399537	116400548
chr7	116439042	116439452
chr7	116445715	116445864
chr7	116545763	116546428
chr7	116547595	116547984
chr7	116733569	116734266
chr7	116914608	116914679
chr7	116933923	116934272
chr7	117203840	117204310
chr7	117219036	117219398
chr7	117219399	117219483
chr7	117219484	117219810
chr7	117219811	117220036
chr7	117246737	117247050
chr7	117254009	117254104
chr7	117404433	117404685
chr7	117408084	117408404
chr7	117415272	117415581
chr7	117467355	117467518
chr7	125949344	125949534
chr7	125978845	125978905
chr7	126315410	126315688
chr7	126367389	126367768
chr7	126463377	126463485
chr7	126535496	126535909
chr7	126675988	126676742
chr7	126791494	126793124
chr7	126801755	126802218
chr7	126818570	126818727
chr7	126820360	126821302
chr7	126821303	126821753
chr7	127011600	127011667
chr7	127013549	127013876
chr7	127013877	127014375
chr7	127021221	127021415
chr7	127021416	127021800
chr7	127021801	127021913
chr7	127021914	127021965
chr8	119081787	119082253
chr8	119223989	119224113
chr8	119271673	119271801
chr9	130748973	130749227
chr9	130838607	130839827
chr9	130913381	130914422
chr9	130942768	130943504
chr9	130981448	130981679
chr9	131145836	131146348
chrX	122693430	122693514
chrX	122693743	122694472
chrX	122694473	122694944
chrX	122726498	122727213
chrX	122822000	122822495
chrX	122822496	122822605
chrX	122842399	122842908
chrX	122923618	122923785
chrX	122923786	122923929
chrX	122923930	122924912
chrX	122924934	122925635
chrX	152819919	152819977
chrX	152819978	152820539
chrX	152821994	152822330
chrX	152843237	152843426
chrX	152843427	152843963
chrX	152843964	152844278
chrX	152845846	152845929
chrX	152845930	152846447
chrX	152846448	152846601
chrX	152892034	152892368
chrX	152892369	152893032
chrX	152893061	152893165
chrX	153016837	153017384
chrX	153220029	153220561
chrX	153274669	153275201
chrX	153279749	153281510
chrX	153281511	153281849
chrX	153281850	153282385
chrX	153292552	153292637
chrX	153299426	153300088
chrX	153300089	153300408
chrX	153300455	153300757
chrX	153407914	153408049
chrX	153429047	153429238
chrX	153429239	153429573
chrX	153462194	153462260
chrX	153462300	153463002
chrX	153463003	153463174
chrX	153504153	153504324
chrX	153504325	153505027
chrX	153505067	153505134
chrX	153505135	153505220
chrX	153600275	153600611
chrX	153616279	153616395
chrX	153616396	153616579
chrX	153632699	153632786
chrX	153632787	153633502
chrX	153649659	153650153
chrX	153953150	153953228
chrX	153953229	153954972
chrX	153954973	153955058
chrX	153955059	153955509
