# Supplementary material for: Multivariate Hawkes process models of the occurrence of regulatory elements
Source: BMC Bioinformatics. 2010 Sep 9;11:456. doi: 10.1186/1471-2105-11-456 (PMC2949889; doi:10.1186/1471-2105-11-456)
Supplement: Additional file 5 — ENCODE pilot data - hr08. Affymetrix ChIP-chip sites for the ENCODE pilot project to time hr08 with chromosome number, start position and end position for the enriched regions. [file 1471-2105-11-456-S5.ZIP › encodeAffyChIpHl60SitesHr08/encodeAffyChIpHl60SitesSirt1Hr08.txt]

chr1	149874868	149875180
chr1	149896120	149896243
chr10	55262951	55263138
chr10	55277717	55278487
chr10	55307405	55307465
chr10	55358348	55358521
chr10	55366765	55366992
chr10	55376411	55376857
chr10	55385633	55385766
chr10	55385767	55385903
chr10	55420150	55420236
chr10	55423279	55423381
chr10	55564140	55564677
chr10	55635180	55635296
chr10	55643062	55643243
chr10	55643244	55643459
chr10	55643460	55643904
chr10	55650786	55651192
chr11	5052655	5053538
chr11	5071827	5072560
chr11	5385590	5385757
chr11	5398168	5398314
chr12	38640116	38640239
chr12	38770546	38770985
chr12	38959108	38959498
chr12	38984075	38984205
chr12	38984206	38984460
chr12	38984461	38984582
chr12	39019690	39019853
chr12	39114740	39114847
chr12	39116940	39117106
chr13	112452106	112452558
chr13	112452559	112452906
chr13	112489644	112489906
chr14	53021200	53021474
chr14	53440820	53441252
chr14	98836438	98836551
chr15	41723813	41723926
chr15	41846883	41846969
chr15	41940330	41940799
chr16	285414	285668
chr16	25887954	25888128
chr16	25941635	25942193
chr16	60834470	60834964
chr16	61077720	61077852
chr16	61215337	61215417
chr18	23855092	23855415
chr18	23857137	23857270
chr18	24024430	24024568
chr18	24100793	24101181
chr18	24157594	24157746
chr18	59711462	59711729
chr18	59889645	59889776
chr19	59721429	59721899
chr19	59768049	59768421
chr19	59995901	59996886
chr2	51584596	51584862
chr2	51659391	51659469
chr2	51730988	51731106
chr2	51810378	51810461
chr2	51810462	51810950
chr2	51810951	51811020
chr2	51843610	51843682
chr2	51900064	51900383
chr2	51979682	51979905
chr20	33468665	33468705
chr21	32973425	32973866
chr21	33015886	33016062
chr21	33075904	33075978
chr21	33081094	33081178
chr21	33756082	33756172
chr21	33887611	33887760
chr21	34324774	34324837
chr21	39546153	39546448
chr21	39554287	39554351
chr21	39638156	39638438
chr21	39666126	39666199
chr21	39691068	39691339
chr22	30205559	30205662
chr22	30524531	30524680
chr22	30542741	30542844
chr22	30948063	30948219
chr22	31314351	31314793
chr4	118476536	118476728
chr4	118484076	118484226
chr4	118486189	118486795
chr4	118487075	118487812
chr4	118521894	118522848
chr4	118528715	118529421
chr4	118529422	118529484
chr4	118548714	118549082
chr4	118559301	118559642
chr4	118559643	118559748
chr4	118605500	118606456
chr4	118645593	118645837
chr4	118746455	118746668
chr4	118783725	118784114
chr4	118830515	118830691
chr4	118876944	118877024
chr4	118912203	118912288
chr5	132267855	132268332
chr5	142159737	142159966
chr6	73838618	73838948
chr6	73845335	73845936
chr6	73920151	73920218
chr6	73920221	73920566
chr6	74103649	74103814
chr6	74103815	74104298
chr6	108472567	108472698
chr6	108492431	108492555
chr6	108719958	108720095
chr6	108782755	108782876
chr6	108782915	108782990
chr6	108820695	108820883
chr6	132226918	132227038
chr6	132227039	132227570
chr6	132349300	132350526
chr6	132440644	132441109
chr6	132473724	132473929
chr6	132486423	132486506
chr6	132529924	132530366
chr6	132706706	132707250
chr7	26949669	26949865
chr7	26949890	26950095
chr7	27203665	27203861
chr7	27391487	27391563
chr7	89647014	89647110
chr7	89693523	89694014
chr7	89694015	89694159
chr7	89694160	89694223
chr7	89730321	89731022
chr7	89765322	89765624
chr7	89765625	89766015
chr7	89821396	89821881
chr7	89854000	89854068
chr7	89854069	89854125
chr7	89858134	89858295
chr7	89861130	89861626
chr7	89943505	89943582
chr7	89943739	89943808
chr7	90365685	90365897
chr7	90384048	90384366
chr7	90385462	90385931
chr7	90385932	90386318
chr7	90388009	90388092
chr7	90415686	90416284
chr7	90546743	90546824
chr7	90546825	90546912
chr7	90546913	90547078
chr7	90577822	90578012
chr7	90597804	90598203
chr7	113769553	113769959
chr7	113769960	113770046
chr7	113773096	113773159
chr7	113848403	113849387
chr7	113926581	113927112
chr7	113964289	113964353
chr7	114001440	114001638
chr7	114053780	114053866
chr7	114053912	114054006
chr7	114071391	114071452
chr7	114166407	114166529
chr7	114171088	114171235
chr7	114243058	114243938
chr7	114345402	114345455
chr7	114384748	114385004
chr7	114398704	114399415
chr7	114556028	114556135
chr7	114571816	114572006
chr7	114588282	114588789
chr7	114620959	114621107
chr7	114631167	114631226
chr7	114709856	114709929
chr7	115606104	115606426
chr7	115681296	115681436
chr7	115732805	115732932
chr7	116019167	116019544
chr7	116084528	116084926
chr7	116101388	116101478
chr7	116280737	116281075
chr7	116281076	116281163
chr7	116291957	116292305
chr7	116345497	116345587
chr7	116463371	116463638
chr7	116463660	116463808
chr7	116484129	116484684
chr7	116491058	116491267
chr7	116715842	116715905
chr7	116715906	116716028
chr7	116716029	116716163
chr7	116806743	116807825
chr7	116809951	116810208
chr7	116810209	116810512
chr7	116810513	116810915
chr7	116945750	116945802
chr7	117004724	117005412
chr7	117046122	117046439
chr7	117047978	117048062
chr7	117216897	117217272
chr7	117217273	117217393
chr7	117217394	117217740
chr7	117254009	117254080
chr7	126281908	126282043
chr7	126387602	126387695
chr7	126407695	126407756
chr7	126802690	126803431
chr7	126803434	126803486
chr7	126834828	126835143
chr8	118919350	118919375
chr9	130761949	130761970
chrX	122685566	122685901
chrX	122880100	122880551
chrX	122880552	122880625
chrX	122880626	122881185
chrX	123029606	123029845
chrX	123029846	123030087
chrX	123038925	123039166
chrX	153944069	153944170
chrX	153944419	153944599
