# Supplementary material for: Multivariate Hawkes process models of the occurrence of regulatory elements
Source: BMC Bioinformatics. 2010 Sep 9;11:456. doi: 10.1186/1471-2105-11-456 (PMC2949889; doi:10.1186/1471-2105-11-456)
Supplement: Additional file 6 — ENCODE pilot data - hr32. Affymetrix ChIP-chip sites for the ENCODE pilot project to time hr32 with chromosome number, start position and end position for the enriched regions. [file 1471-2105-11-456-S6.ZIP › encodeAffyChIpHl60SitesHr32/encodeAffyChIpHl60SitesBrg1Hr32.txt]

chr1	149438743	149439481
chr1	149509486	149509874
chr1	149731481	149731638
chr1	149852215	149853379
chr1	149875823	149876017
chr1	149878892	149878958
chr1	149899212	149899408
chr1	149899669	149900041
chr1	149900569	149900887
chr1	149900888	149901036
chr10	55264582	55265113
chr10	55358296	55358389
chr10	55393561	55393622
chr11	1789074	1789165
chr11	4965095	4965171
chr11	5072314	5072582
chr11	5108466	5108550
chr11	5108551	5108877
chr11	5234770	5235000
chr11	5287686	5288047
chr11	5300767	5301046
chr11	5428358	5428465
chr11	5666838	5667418
chr11	64075923	64076414
chr11	116226160	116227011
chr11	116289682	116289931
chr11	116295909	116296062
chr11	116321293	116321472
chr11	116360637	116360720
chr11	116360721	116361027
chr11	116361028	116361316
chr11	116362661	116362818
chr11	116417522	116417798
chr11	116420894	116421091
chr11	116448481	116448918
chr11	130731290	130731880
chr11	130732872	130732988
chr11	130884543	130884762
chr11	131087328	131087439
chr12	38770546	38770985
chr12	38776310	38776421
chr12	38804868	38804929
chr12	38838300	38838492
chr12	38848969	38849029
chr12	38874867	38875459
chr12	38875460	38875604
chr12	38875605	38876076
chr12	38886318	38886483
chr12	38888491	38888918
chr12	38896174	38896347
chr12	38896348	38896725
chr12	38896726	38896944
chr12	38896945	38897041
chr12	38902891	38903167
chr12	38905733	38906087
chr12	38917605	38917880
chr12	38958844	38959082
chr12	38959083	38959659
chr12	38977570	38977709
chr12	38984075	38984360
chr12	39095491	39095884
chr12	39100921	39101239
chr12	39116416	39116917
chr12	39116918	39116979
chr13	29783159	29783362
chr13	112393898	112394134
chr13	112394135	112394792
chr13	112452101	112452864
chr13	112489855	112489906
chr13	112771154	112771690
chr14	52979136	52979334
chr14	52979381	52979566
chr14	53119904	53120204
chr14	53131962	53132187
chr14	53440753	53440921
chr14	98579762	98579882
chr14	98579883	98580095
chr14	98611819	98612669
chr14	98612670	98612734
chr14	98612735	98612801
chr14	98836438	98836551
chr15	41671264	41671798
chr15	41771096	41771630
chr15	41846883	41846948
chr16	221810	221872
chr16	25887954	25888107
chr16	26087050	26087239
chr16	26148650	26148722
chr16	60843163	60843246
chr16	61198574	61198772
chr16	61234657	61235236
chr16	61284024	61284169
chr16	61326039	61326188
chr18	59484588	59485383
chr18	59492091	59492454
chr18	59651875	59652051
chr18	59686768	59686882
chr18	59698646	59698737
chr18	59698738	59698914
chr18	59702545	59702676
chr18	59702677	59703061
chr18	59708393	59708662
chr18	59711044	59711642
chr18	59713163	59713249
chr18	59713250	59713989
chr18	59736134	59736224
chr18	59746540	59746756
chr18	59748428	59749455
chr18	59749456	59749597
chr18	59756115	59756233
chr18	59778242	59778397
chr18	59792458	59793224
chr18	59793225	59794060
chr18	59797238	59797503
chr18	59797504	59798026
chr18	59798027	59800077
chr18	59830579	59830636
chr18	59830637	59830878
chr18	59842793	59843012
chr18	59883622	59884029
chr19	59547213	59547551
chr19	59574669	59574727
chr19	59653298	59653500
chr19	59721429	59721705
chr19	59721748	59721899
chr19	59950450	59951169
chr19	59951801	59951865
chr19	59967027	59967522
chr19	59983065	59983142
chr19	59992485	59993078
chr19	59995880	59996822
chr19	59996823	59996907
chr2	51619478	51619914
chr2	51633290	51633696
chr2	51733244	51733310
chr2	51830050	51830413
chr2	51900080	51900473
chr2	118034760	118034868
chr2	220169795	220169946
chr2	220264888	220265330
chr2	220376546	220377182
chr2	234436678	234436817
chr2	234444830	234445144
chr2	234634749	234634806
chr20	33479843	33480086
chr20	33714668	33714755
chr20	33714756	33714812
chr20	33783278	33783553
chr20	33794306	33794544
chr20	33795009	33795097
chr20	33795461	33795546
chr21	32696515	32696620
chr21	32714063	32714311
chr21	32938413	32938603
chr21	32984712	32985241
chr21	33075716	33075978
chr21	33081094	33081178
chr21	33143534	33144181
chr21	33392364	33392913
chr21	33492371	33493360
chr21	33506540	33506861
chr21	33508988	33509395
chr21	33510332	33510538
chr21	33523479	33523582
chr21	33594700	33594782
chr21	33696008	33696118
chr21	33696119	33696919
chr21	33699513	33699706
chr21	33750558	33750641
chr21	33750642	33751059
chr21	33751060	33751127
chr21	33782782	33783393
chr21	33827752	33828209
chr21	33855904	33856069
chr21	33887716	33888231
chr21	33933332	33933674
chr21	33933675	33933975
chr21	33933976	33934401
chr21	33949926	33950053
chr21	33950054	33950174
chr21	33973108	33973279
chr21	33973321	33973648
chr21	33979054	33979114
chr21	33987300	33987440
chr21	34027997	34028158
chr21	34028188	34028527
chr21	34241075	34241288
chr21	34268022	34268793
chr21	34338172	34338546
chr21	39252775	39253030
chr21	39513249	39513755
chr21	39577522	39577980
chr21	39636567	39636658
chr21	39669323	39669654
chr21	39690579	39690826
chr22	30141371	30141451
chr22	30205513	30205642
chr22	30377761	30378125
chr22	30378126	30378460
chr22	30398913	30398979
chr22	30411823	30411906
chr22	30492417	30492913
chr22	30499094	30499583
chr22	30521682	30522027
chr22	30522074	30522418
chr22	30541883	30541991
chr22	30948063	30948124
chr22	30948125	30948562
chr22	31011439	31011633
chr22	31207054	31207117
chr22	31207222	31207347
chr22	31248417	31248570
chr4	118908081	118908190
chr5	56176854	56177046
chr5	142115416	142115967
chr5	142118282	142118350
chr5	142126041	142126111
chr5	142138608	142139039
chr5	142139040	142139230
chr5	142157056	142157184
chr5	142157803	142158256
chr5	142158257	142158651
chr5	142159779	142160423
chr5	142168059	142168662
chr5	142185792	142185932
chr5	142185933	142186429
chr5	142186430	142186747
chr5	142191165	142191611
chr5	142196326	142196749
chr5	142196750	142197268
chr5	142197269	142197603
chr5	142205993	142206097
chr5	142206127	142206770
chr5	142221762	142221879
chr5	142226697	142226840
chr5	142236564	142236713
chr5	142332114	142332256
chr5	142362029	142362888
chr6	41615715	41615786
chr6	41826801	41826871
chr6	41886820	41886948
chr6	73912648	73912764
chr6	73985581	73985856
chr6	74169460	74169525
chr6	74191674	74191732
chr6	74249923	74250042
chr6	74285406	74285719
chr6	74285720	74285972
chr6	74285973	74286032
chr6	108384205	108384477
chr6	108384478	108384585
chr6	108384586	108385017
chr6	108385018	108385283
chr6	108385284	108385387
chr6	108472227	108472698
chr6	108492284	108492432
chr6	108640546	108640719
chr6	108707061	108707225
chr6	108790966	108791019
chr6	108791020	108791483
chr6	108809575	108809799
chr6	108845230	108845488
chr6	132226898	132227693
chr6	132440644	132441109
chr6	132486423	132486506
chr6	132574382	132574865
chr7	26952663	26953121
chr7	26953122	26953463
chr7	27038384	27038589
chr7	27056074	27056510
chr7	27060680	27060811
chr7	27137988	27138067
chr7	27138068	27138135
chr7	27141387	27141575
chr7	27203665	27203861
chr7	27204032	27204097
chr7	89795795	89795887
chr7	89820765	89820963
chr7	89853955	89854080
chr7	89951679	89951810
chr7	89956909	89957156
chr7	90030953	90031055
chr7	90065276	90065351
chr7	90078226	90078542
chr7	90078545	90078960
chr7	90089641	90090076
chr7	90114653	90115235
chr7	90152016	90152206
chr7	90210763	90210846
chr7	90213019	90213419
chr7	90236296	90236360
chr7	90365455	90365728
chr7	90365760	90365915
chr7	90381412	90381522
chr7	90384119	90384180
chr7	90384227	90384366
chr7	90385462	90385763
chr7	90433637	90433989
chr7	90546678	90547307
chr7	90578052	90578460
chr7	90597788	90598203
chr7	90705231	90705698
chr7	90706932	90707143
chr7	113730786	113731027
chr7	113754391	113754709
chr7	113789306	113789379
chr7	113793098	113793302
chr7	113848945	113849412
chr7	113860448	113860790
chr7	113864303	113864559
chr7	113933689	113933782
chr7	113982277	113982479
chr7	114001440	114001890
chr7	114050145	114050232
chr7	114072015	114072132
chr7	114092204	114092452
chr7	114098036	114098524
chr7	114098525	114098710
chr7	114166407	114166636
chr7	114166637	114166790
chr7	114242213	114242802
chr7	114243058	114243918
chr7	114344192	114344251
chr7	114344252	114344681
chr7	114344682	114345010
chr7	114359123	114359563
chr7	114368389	114368543
chr7	114368544	114369283
chr7	114369284	114369347
chr7	114399306	114399378
chr7	114399379	114399731
chr7	114399732	114399896
chr7	114430779	114430963
chr7	114450717	114450781
chr7	114450805	114451391
chr7	114486830	114486912
chr7	114507849	114508560
chr7	114556028	114556243
chr7	114571167	114571900
chr7	114571901	114572077
chr7	114631167	114631403
chr7	115606104	115606426
chr7	115633829	115633955
chr7	115634815	115635312
chr7	115639294	115639982
chr7	115640038	115640181
chr7	115640220	115640409
chr7	116019297	116019379
chr7	116182366	116182434
chr7	116199711	116200122
chr7	116229584	116229892
chr7	116280842	116281163
chr7	116290941	116291188
chr7	116291231	116291345
chr7	116291346	116291596
chr7	116291597	116292202
chr7	116292226	116292305
chr7	116382062	116382409
chr7	116382410	116382900
chr7	116382901	116383109
chr7	116395807	116395981
chr7	116407051	116407214
chr7	116448807	116448877
chr7	116463127	116463491
chr7	116463492	116463718
chr7	116515166	116515276
chr7	116561785	116562434
chr7	116810331	116810407
chr7	116820469	116820818
chr7	116820819	116820970
chr7	116866623	116866683
chr7	117047699	117048102
chr7	117203442	117203503
chr7	117203504	117204279
chr7	117216941	117217291
chr7	117219334	117220036
chr7	117220037	117220205
chr7	117251744	117251814
chr7	117284717	117285235
chr7	126288366	126288609
chr7	126304041	126304364
chr7	126336817	126336974
chr7	126383170	126383364
chr7	126407652	126407756
chr7	126407757	126407816
chr7	126574746	126574832
chr7	126574833	126575525
chr7	126618582	126618668
chr7	126801095	126801494
chr7	126801495	126801644
chr7	126801645	126802075
chr7	127021263	127021415
chr7	127021416	127021913
chr8	118896791	118896878
chr8	118964546	118964988
chr8	118968207	118968531
chr8	118986041	118986185
chr8	119289179	119289417
chr9	130768212	130768338
chr9	130768339	130768472
chr9	131148998	131149065
chrX	122685566	122685744
chrX	122685764	122685901
chrX	122871455	122871795
chrX	122871796	122872069
chrX	122923825	122923929
chrX	122923930	122925294
chrX	122925295	122925761
chrX	122925814	122925916
chrX	122930538	122930702
chrX	123032159	123032448
chrX	123038954	123039098
chrX	123043551	123043736
chrX	153600295	153600524
chrX	153707585	153708201
chrX	153811663	153812215
chrX	153953717	153954032
