# Supplementary material for: Multivariate Hawkes process models of the occurrence of regulatory elements
Source: BMC Bioinformatics. 2010 Sep 9;11:456. doi: 10.1186/1471-2105-11-456 (PMC2949889; doi:10.1186/1471-2105-11-456)
Supplement: Additional file 6 — ENCODE pilot data - hr32. Affymetrix ChIP-chip sites for the ENCODE pilot project to time hr32 with chromosome number, start position and end position for the enriched regions. [file 1471-2105-11-456-S6.ZIP › encodeAffyChIpHl60SitesHr32/encodeAffyChIpHl60SitesCebpeHr32.txt]

chr1	149438743	149439817
chr1	149480929	149481545
chr1	149569167	149569917
chr1	149658814	149659329
chr1	149697068	149697651
chr1	149784699	149785354
chr1	149797708	149798290
chr1	149850611	149850763
chr1	149852567	149852892
chr1	149852893	149853925
chr1	149858849	149860268
chr1	149878628	149879272
chr1	149898686	149899670
chr1	149900674	149901578
chr10	55238695	55239146
chr10	55252093	55252407
chr10	55329118	55329291
chr10	55329292	55329648
chr10	55329663	55330171
chr10	55355960	55356124
chr11	1788985	1789594
chr11	5215087	5215151
chr11	5357963	5358106
chr11	5444997	5445432
chr11	5548718	5548895
chr11	5666714	5667217
chr11	64022241	64022770
chr11	64228374	64228844
chr11	64295929	64296978
chr11	64298092	64298711
chr11	64409393	64409958
chr11	116145157	116145526
chr11	116149485	116149994
chr11	116276273	116276384
chr11	116282281	116282762
chr11	116286213	116287133
chr11	116288005	116289528
chr11	116289529	116289952
chr11	116289953	116290070
chr11	116295063	116295541
chr11	116304409	116306086
chr11	116332746	116333068
chr11	116359642	116360536
chr11	116360537	116361010
chr11	116361011	116362511
chr11	116362512	116362818
chr11	116362819	116364042
chr11	116366266	116367947
chr11	116374750	116376820
chr11	116378033	116379138
chr11	116400852	116401155
chr11	116420406	116421341
chr11	116434601	116435264
chr11	116437243	116439043
chr11	116440436	116440607
chr11	116447935	116449122
chr11	130855864	130856326
chr12	38692327	38693060
chr12	38803046	38804203
chr12	38837587	38839255
chr12	38851187	38853071
chr12	38874867	38876053
chr12	38886632	38887141
chr12	38888491	38888936
chr12	38896029	38897173
chr12	38897174	38897401
chr12	38901940	38902393
chr12	38902891	38903370
chr12	38905733	38906112
chr12	38916957	38918217
chr12	38953269	38953335
chr12	39005049	39006227
chr12	39116271	39116840
chr12	39116841	39117296
chr13	29424777	29425738
chr13	29578684	29579146
chr13	29579147	29579980
chr13	29644283	29646088
chr13	29744141	29744990
chr13	29780614	29781390
chr13	29781391	29781486
chr13	29815395	29815700
chr13	29861145	29862149
chr13	29866709	29867270
chr13	29886181	29886780
chr13	112393855	112395275
chr13	112405292	112406322
chr13	112452014	112452931
chr13	112771352	112771617
chr14	53261074	53261219
chr14	53261220	53261407
chr14	53333844	53334164
chr14	98485159	98486137
chr14	98488856	98490782
chr14	98491540	98492457
chr14	98560398	98560640
chr14	98579858	98580095
chr14	98610993	98611207
chr14	98611208	98612734
chr14	98612735	98613424
chr14	98691468	98691821
chr14	98803495	98804139
chr15	41520428	41521218
chr15	41528901	41529944
chr15	41640586	41640669
chr15	41671518	41671798
chr15	41719766	41721516
chr15	41771350	41771630
chr15	41816152	41817365
chr15	41842631	41842742
chr15	41880925	41881684
chr15	41892225	41892887
chr16	17988	18061
chr16	41144	41227
chr16	41228	41726
chr16	41727	42072
chr16	221772	221872
chr16	229644	230279
chr16	376876	377237
chr16	437788	437912
chr16	25807649	25808365
chr16	25950695	25951214
chr16	26054221	26054432
chr16	26253149	26253558
chr16	60846998	60847235
chr16	61141957	61142019
chr16	61290118	61290267
chr16	61290268	61291013
chr18	24194890	24195346
chr18	59461800	59462773
chr18	59475650	59476148
chr18	59478864	59480387
chr18	59484588	59485383
chr18	59492091	59492608
chr18	59515341	59515469
chr18	59685150	59688317
chr18	59688341	59688847
chr18	59696778	59698912
chr18	59698913	59699291
chr18	59699292	59699646
chr18	59702117	59702676
chr18	59702677	59703245
chr18	59707988	59708321
chr18	59708322	59708534
chr18	59708535	59709195
chr18	59710198	59710735
chr18	59710736	59711642
chr18	59711643	59712144
chr18	59713007	59715887
chr18	59725073	59726480
chr18	59726481	59726607
chr18	59726608	59727505
chr18	59735075	59735804
chr18	59735805	59736342
chr18	59736343	59736857
chr18	59745942	59748448
chr18	59748449	59749597
chr18	59756115	59756233
chr18	59783105	59783902
chr18	59787008	59788193
chr18	59792319	59793998
chr18	59797054	59797891
chr18	59797892	59798579
chr18	59798580	59799501
chr18	59799502	59800242
chr18	59800243	59800642
chr18	59804739	59805311
chr18	59806816	59807077
chr18	59830623	59831443
chr18	59847841	59847919
chr18	59876499	59876713
chr19	59403468	59403657
chr19	59403658	59404295
chr19	59505572	59506499
chr19	59506500	59506768
chr19	59506769	59507401
chr19	59546624	59547516
chr19	59574543	59574727
chr19	59577297	59577675
chr19	59702216	59702954
chr19	59945356	59947056
chr19	59950429	59951169
chr19	59951763	59953904
chr19	59962127	59963784
chr19	59966992	59968593
chr19	59976880	59978573
chr19	59981921	59982440
chr19	59983143	59985180
chr19	59991363	59993475
chr19	59995842	59996822
chr19	59996823	59996907
chr19	59999539	60000068
chr19	60023953	60024093
chr2	51788994	51789468
chr2	51789469	51789616
chr2	51789617	51789733
chr2	51814775	51815080
chr2	118032043	118032147
chr2	118114434	118114882
chr2	118237835	118238551
chr2	118271794	118272677
chr2	118322776	118322837
chr2	118437610	118438401
chr2	118454118	118454554
chr2	118455356	118455688
chr2	118484351	118484996
chr2	118490327	118491005
chr2	118506903	118507416
chr2	220119213	220119725
chr2	220151556	220152527
chr2	220152571	220153287
chr2	220172027	220172547
chr2	220173565	220174164
chr2	220214928	220215169
chr2	220241944	220242118
chr2	220264293	220265206
chr2	220288801	220289000
chr2	220346317	220346406
chr2	220411782	220411870
chr2	220411871	220412016
chr2	220430525	220430627
chr2	234293003	234293589
chr2	234293590	234293827
chr2	234293828	234294405
chr2	234294456	234294563
chr2	234425818	234426630
chr20	33388856	33389564
chr20	33394932	33395896
chr20	33713067	33713856
chr20	33714360	33715248
chr20	33777450	33778422
chr20	33786812	33787403
chr20	33793552	33794772
chr20	33794773	33795099
chr20	33795100	33795612
chr20	33804128	33804317
chr21	32914608	32915002
chr21	33007325	33007948
chr21	33062577	33064308
chr21	33066519	33067117
chr21	33143490	33143605
chr21	33143606	33143872
chr21	33155887	33156649
chr21	33301730	33302734
chr21	33353863	33354280
chr21	33392846	33392948
chr21	33492427	33493322
chr21	33493323	33493783
chr21	33508988	33510757
chr21	33538604	33540021
chr21	33559378	33559970
chr21	33594700	33594782
chr21	33655605	33655767
chr21	33676576	33676757
chr21	33682128	33682808
chr21	33688383	33689092
chr21	33689622	33690153
chr21	33696008	33696475
chr21	33696476	33696919
chr21	33699327	33699476
chr21	33699477	33699706
chr21	33727982	33728812
chr21	33741679	33742138
chr21	33782466	33783498
chr21	33808662	33809347
chr21	33812691	33813332
chr21	33823030	33823452
chr21	33824719	33825703
chr21	33852803	33853406
chr21	33913554	33914459
chr21	33938084	33938986
chr21	33949440	33950661
chr21	33972759	33973796
chr21	33973797	33973861
chr21	34061855	34062436
chr21	34095986	34097056
chr21	34136380	34138205
chr21	34232581	34233959
chr21	34316154	34317390
chr21	34320078	34320277
chr21	39244483	39244696
chr21	39258671	39258830
chr21	39297516	39297683
chr21	39308732	39309387
chr21	39348934	39350611
chr21	39371832	39372681
chr21	39397466	39397809
chr21	39399205	39399802
chr21	39550038	39550431
chr21	39609453	39610398
chr21	39636635	39637034
chr21	39638946	39639440
chr21	39639441	39639777
chr21	39639778	39641205
chr21	39655877	39656157
chr21	39669304	39669752
chr21	39690516	39691152
chr21	39691153	39691436
chr21	39691437	39692178
chr21	39693563	39694675
chr22	30306459	30306952
chr22	30309567	30310845
chr22	30379057	30379672
chr22	30397731	30398139
chr22	30398140	30398210
chr22	30398913	30401039
chr22	30437801	30438182
chr22	30465377	30466042
chr22	30467495	30468336
chr22	30542343	30543059
chr22	30741464	30742176
chr22	30779477	30779640
chr22	30876510	30878280
chr22	30886731	30887344
chr22	30944446	30944952
chr22	30966866	30967489
chr22	31012363	31013039
chr22	31205752	31206490
chr22	31385099	31385959
chr22	31387542	31387905
chr4	118581548	118582208
chr4	118601600	118601980
chr4	118715392	118715464
chr5	56002783	56003546
chr5	56023724	56023959
chr5	56231816	56233699
chr5	131777030	131777133
chr5	131777134	131777385
chr5	131778016	131778600
chr5	131778601	131778661
chr5	131780307	131780883
chr5	131800757	131801060
chr5	142052147	142052732
chr5	142118282	142119068
chr5	142136853	142137363
chr5	142138022	142139039
chr5	142157056	142157823
chr5	142157824	142158713
chr5	142159716	142159966
chr5	142162358	142163270
chr5	142165342	142165830
chr5	142173902	142174734
chr5	142186227	142186409
chr5	142196326	142196749
chr5	142196750	142197690
chr5	142199010	142199512
chr5	142199513	142199891
chr5	142199892	142200376
chr5	142226268	142227488
chr5	142237680	142238254
chr5	142263143	142263807
chr5	142281185	142283933
chr5	142294347	142294818
chr5	142333559	142334244
chr5	142353925	142354642
chr5	142361574	142362088
chr5	142362089	142362947
chr5	142362948	142363501
chr6	41541293	41541885
chr6	41743014	41743079
chr6	41865305	41866028
chr6	41866029	41866642
chr6	41886861	41887440
chr6	41896780	41897174
chr6	73807535	73808086
chr6	73961545	73962255
chr6	74139619	74140013
chr6	74246063	74246472
chr6	74246473	74246625
chr6	74275442	74275972
chr6	74283050	74284525
chr6	74285286	74286456
chr6	74288918	74289027
chr6	108378511	108378980
chr6	108379942	108380360
chr6	108384035	108384388
chr6	108384389	108385408
chr6	108385409	108385528
chr6	108510852	108510912
chr6	108570271	108571387
chr6	108635543	108636330
chr6	108787916	108788729
chr6	108790828	108791837
chr6	108793181	108793805
chr6	108836117	108836312
chr6	108865549	108866064
chr6	108866635	108867315
chr6	132486423	132486529
chr6	132664941	132665072
chr7	26988985	26989711
chr7	27077637	27078582
chr7	27140342	27141084
chr7	27203842	27204119
chr7	27321446	27321867
chr7	27346183	27346421
chr7	27365035	27365774
chr7	27370079	27370807
chr7	89628134	89629430
chr7	89798039	89798267
chr7	89814364	89815167
chr7	89853955	89854291
chr7	89914115	89914176
chr7	89959507	89960037
chr7	89975565	89975628
chr7	90001959	90002206
chr7	90002207	90002369
chr7	90027767	90027967
chr7	90027968	90028401
chr7	90064819	90065768
chr7	90067428	90068091
chr7	90078180	90079063
chr7	90088517	90090454
chr7	90193893	90194153
chr7	90212976	90213419
chr7	90231746	90232439
chr7	90236446	90236528
chr7	90365576	90365759
chr7	90385439	90385763
chr7	90613973	90614084
chr7	90614085	90614781
chr7	90631464	90632281
chr7	90632282	90632920
chr7	90650231	90651010
chr7	90651567	90651623
chr7	90651624	90652503
chr7	90707753	90708344
chr7	113799760	113800122
chr7	113800148	113800275
chr7	113864123	113864517
chr7	113864518	113864791
chr7	113864792	113865118
chr7	113888853	113889278
chr7	113898193	113898901
chr7	113950457	113951124
chr7	113981955	113982479
chr7	114299334	114299510
chr7	114301885	114301955
chr7	114301956	114302118
chr7	114344708	114345041
chr7	114356810	114357278
chr7	114357932	114358103
chr7	114358621	114359563
chr7	114368155	114369156
chr7	114377709	114378170
chr7	114381958	114382517
chr7	114399306	114399896
chr7	114430449	114430942
chr7	114446434	114448001
chr7	114473960	114474233
chr7	114526818	114527148
chr7	115639280	115640576
chr7	115908134	115908515
chr7	116046315	116046827
chr7	116159286	116159954
chr7	116215720	116216050
chr7	116229584	116229722
chr7	116286434	116286583
chr7	116286584	116287061
chr7	116379553	116379917
chr7	116381913	116382522
chr7	116406596	116407214
chr7	116412401	116414924
chr7	116441489	116441936
chr7	116463236	116463758
chr7	116465128	116465482
chr7	116492810	116492943
chr7	116495091	116495653
chr7	116514772	116515276
chr7	116553642	116555939
chr7	116653006	116653460
chr7	117004784	117005173
chr7	117175501	117175958
chr7	117175959	117176040
chr7	117202887	117203355
chr7	117203356	117204310
chr7	117219444	117220290
chr7	117220291	117220406
chr7	117469749	117469819
chr7	125949451	125949753
chr7	126303156	126304618
chr7	126307887	126308314
chr7	126311118	126312156
chr7	126317530	126318118
chr7	126328137	126328302
chr7	126334950	126335737
chr7	126346470	126347231
chr7	126406950	126408503
chr7	126463268	126463485
chr7	126574255	126575247
chr7	126580117	126580572
chr7	126580573	126581096
chr7	126581097	126582005
chr7	126668634	126668703
chr7	126675988	126676266
chr7	126676267	126676762
chr7	126818095	126818584
chr7	126866583	126867208
chr7	126870200	126870280
chr7	127021221	127021306
chr7	127021307	127021913
chr7	127021914	127022111
chr8	118987719	118988781
chr8	118990127	118990249
chr8	119070944	119071711
chr8	119117215	119117478
chr8	119139606	119139802
chr8	119141919	119142236
chr8	119189963	119190755
chr8	119223533	119224153
chr8	119264726	119264994
chr8	119269140	119271780
chr8	119271781	119272485
chr9	130966382	130966865
chrX	122839994	122840705
chrX	122870873	122871520
chrX	122871521	122871915
chrX	122871916	122872103
chrX	122923825	122926080
chrX	122926081	122926599
chrX	122930605	122931156
chrX	122931157	122931635
chrX	122932986	122933795
chrX	122956042	122956939
chrX	123043551	123043813
chrX	153092422	153093293
chrX	153129542	153130413
chrX	153156493	153156599
chrX	153167347	153168218
chrX	153174813	153175275
chrX	153183191	153183862
chrX	153407914	153408049
chrX	153600122	153600631
chrX	153609241	153609474
chrX	153615029	153615865
chrX	153953612	153955015
