# Supplementary material for: Multivariate Hawkes process models of the occurrence of regulatory elements
Source: BMC Bioinformatics. 2010 Sep 9;11:456. doi: 10.1186/1471-2105-11-456 (PMC2949889; doi:10.1186/1471-2105-11-456)
Supplement: Additional file 6 — ENCODE pilot data - hr32. Affymetrix ChIP-chip sites for the ENCODE pilot project to time hr32 with chromosome number, start position and end position for the enriched regions. [file 1471-2105-11-456-S6.ZIP › encodeAffyChIpHl60SitesHr32/encodeAffyChIpHl60SitesCtcfHr32.txt]

chr1	149569428	149569917
chr1	149622028	149622403
chr1	149683412	149683775
chr1	149683776	149684313
chr1	149708703	149708870
chr1	149899363	149899939
chr10	55155154	55155561
chr10	55172154	55172946
chr10	55185351	55185477
chr10	55256349	55256518
chr10	55258880	55259003
chr10	55259423	55259722
chr10	55262711	55263138
chr10	55269009	55269607
chr10	55277701	55278332
chr10	55281794	55282248
chr10	55295492	55295558
chr10	55295559	55295830
chr10	55301261	55301791
chr10	55306449	55306800
chr10	55309956	55310702
chr10	55316917	55317337
chr10	55350242	55350620
chr10	55356637	55356744
chr10	55357790	55358210
chr10	55358213	55358410
chr10	55366657	55366971
chr10	55376484	55377224
chr10	55379534	55380655
chr10	55419868	55420236
chr10	55425720	55426169
chr10	55428430	55428979
chr10	55448201	55448351
chr10	55452848	55453287
chr10	55453288	55453480
chr10	55483997	55484619
chr10	55507264	55507316
chr10	55509925	55510774
chr10	55524401	55525169
chr10	55527943	55528048
chr10	55594484	55595018
chr10	55612225	55612696
chr10	55615090	55615555
chr10	55617816	55618101
chr10	55622734	55623441
chr10	55637448	55637692
chr10	55641290	55641430
chr10	55643181	55643761
chr11	4962756	4963517
chr11	5012275	5012416
chr11	5048603	5049095
chr11	5052699	5052848
chr11	5076148	5076228
chr11	5107902	5108050
chr11	5108051	5108855
chr11	5216976	5217267
chr11	5269723	5269947
chr11	5357942	5358445
chr11	5398094	5398237
chr11	5398254	5398384
chr11	5428358	5428443
chr11	5470955	5471173
chr11	5527200	5527715
chr11	5613041	5613632
chr11	5682628	5683415
chr11	5690284	5690494
chr11	5712587	5712862
chr11	5724975	5725449
chr11	5725774	5726057
chr11	116143554	116143616
chr11	116285905	116286403
chr11	116318130	116318260
chr11	116332746	116333449
chr11	116344424	116344511
chr11	116437719	116438209
chr11	116441876	116441962
chr11	130731290	130731767
chr11	130731770	130731832
chr11	130735606	130735995
chr11	130935353	130935708
chr11	130946609	130946725
chr12	38640116	38640239
chr12	38640240	38640307
chr12	38692832	38693118
chr12	38694869	38695081
chr12	38726334	38726522
chr12	38747250	38747934
chr12	38776381	38776975
chr12	38776976	38777355
chr12	38787305	38788053
chr12	38831872	38832363
chr12	38832964	38833180
chr12	38835546	38835748
chr12	38848813	38848930
chr12	38885391	38885526
chr12	38886632	38887350
chr12	38894954	38895018
chr12	38903187	38903370
chr12	38909111	38909762
chr12	38926727	38927446
chr12	38931859	38932132
chr12	38941503	38941733
chr12	38955507	38955569
chr12	38958844	38959346
chr12	38959347	38959718
chr12	38964586	38964800
chr12	38993610	38993719
chr12	38997223	38997855
chr12	39003686	39003937
chr12	39006701	39006894
chr12	39027198	39027392
chr12	39036177	39036865
chr12	39046982	39047523
chr12	39060839	39061534
chr12	39073139	39073278
chr12	39077839	39078021
chr12	39079259	39079405
chr12	39092760	39092846
chr12	39093376	39093870
chr12	39097747	39097916
chr12	39097979	39098322
chr12	39114807	39115720
chr12	39116742	39117327
chr12	39122679	39123308
chr12	39123309	39123636
chr13	29647308	29647665
chr13	29683177	29683311
chr13	29703978	29704797
chr13	29725837	29726019
chr13	29731006	29731176
chr13	29750697	29750969
chr13	29775471	29775529
chr13	29787816	29787991
chr13	112489740	112489933
chr13	112801790	112801908
chr14	52979179	52979378
chr14	53020693	53021201
chr14	53044800	53044965
chr14	53068882	53068948
chr14	53078895	53079594
chr14	53103055	53103128
chr14	53119602	53120204
chr14	53131962	53132187
chr14	53134186	53134449
chr14	53229717	53229826
chr14	53250569	53250632
chr14	53295830	53296884
chr14	53421399	53421474
chr14	98579719	98579922
chr14	98579946	98580095
chr14	98802295	98802673
chr14	98952576	98953194
chr15	41529872	41530319
chr15	41546493	41546985
chr15	41548648	41548875
chr15	41671088	41671519
chr15	41723767	41723880
chr15	41723881	41723965
chr15	41770920	41771351
chr15	41819929	41820067
chr15	41842045	41842742
chr15	41846883	41846969
chr15	41848625	41849072
chr15	41931573	41931658
chr16	300855	300918
chr16	25887954	25888107
chr16	25941478	25941636
chr16	26086317	26087074
chr16	26087089	26087193
chr16	26148650	26148722
chr16	60834366	60834872
chr16	60868824	60868909
chr16	60916505	60916566
chr16	60932505	60932866
chr16	60950325	60950447
chr16	60971118	60971272
chr16	61015471	61015958
chr16	61025528	61025903
chr16	61039858	61040063
chr16	61076538	61077007
chr16	61107255	61107849
chr16	61136992	61137898
chr16	61182193	61182773
chr16	61254369	61254438
chr16	61263970	61264046
chr16	61264068	61264382
chr16	61277703	61277806
chr16	61285170	61285764
chr16	61294033	61294735
chr16	61326189	61326950
chr18	23724131	23724221
chr18	23728538	23728941
chr18	23769750	23770318
chr18	23772426	23772526
chr18	23808114	23808431
chr18	23817114	23817401
chr18	23835637	23835991
chr18	23855463	23855996
chr18	23856711	23857052
chr18	23868307	23869427
chr18	23871855	23871941
chr18	23915560	23916094
chr18	23925347	23925532
chr18	23931794	23931921
chr18	23956291	23956822
chr18	23984372	23984521
chr18	24003761	24004091
chr18	24006391	24007079
chr18	24020712	24020795
chr18	24020796	24022199
chr18	24024458	24024568
chr18	24024946	24025069
chr18	24050012	24051839
chr18	24071459	24071620
chr18	24090075	24090886
chr18	24100661	24101548
chr18	24157594	24157790
chr18	24176686	24177333
chr18	59515204	59515469
chr18	59537009	59538041
chr18	59541814	59542089
chr18	59542090	59542205
chr18	59581187	59581359
chr18	59590987	59591198
chr18	59605505	59605580
chr18	59615278	59615433
chr18	59615436	59615643
chr18	59620946	59621502
chr18	59641862	59642062
chr18	59665152	59665363
chr18	59708350	59708534
chr18	59708535	59708795
chr18	59711544	59711642
chr18	59802432	59802495
chr18	59802496	59802801
chr18	59802802	59802859
chr18	59837779	59838007
chr18	59842752	59842837
chr18	59842838	59842896
chr18	59842897	59843248
chr18	59847841	59847963
chr18	59854895	59855369
chr18	59883622	59884029
chr19	59426455	59426896
chr19	59506479	59506970
chr19	59721429	59721724
chr19	59721725	59721832
chr19	59721833	59721919
chr19	59793189	59793268
chr19	59862733	59862803
chr19	59972013	59972532
chr19	59988866	59989054
chr2	51524494	51524945
chr2	51526292	51526853
chr2	51546023	51546214
chr2	51547903	51548429
chr2	51549112	51549238
chr2	51549260	51550111
chr2	51589062	51589801
chr2	51651841	51651971
chr2	51651972	51652061
chr2	51659122	51659199
chr2	51707930	51708527
chr2	51709767	51709976
chr2	51713247	51713787
chr2	51715737	51716083
chr2	51730524	51730741
chr2	51731810	51732431
chr2	51741298	51741489
chr2	51752997	51753299
chr2	51758018	51758563
chr2	51758564	51758709
chr2	51758710	51759338
chr2	51762518	51763295
chr2	51778425	51778817
chr2	51798784	51799253
chr2	51800620	51800775
chr2	51810548	51810854
chr2	51827667	51828631
chr2	51884390	51884515
chr2	51902543	51902655
chr2	51971384	51971632
chr2	51977269	51978072
chr2	118153376	118153617
chr2	118168651	118168751
chr2	118251700	118252007
chr2	118287117	118287855
chr2	118329794	118330311
chr2	118335356	118335572
chr2	118435115	118435184
chr2	118492148	118492642
chr2	220169795	220169921
chr2	220264653	220265206
chr2	220316542	220316814
chr2	220353280	220353408
chr2	220411871	220412016
chr2	220436311	220436686
chr2	234256078	234256212
chr2	234444787	234445392
chr2	234527545	234527884
chr2	234587610	234587698
chr2	234587699	234588291
chr2	234634538	234634806
chr20	33509221	33509408
chr20	33759163	33760096
chr20	33768249	33768304
chr20	33776435	33776495
chr20	33782511	33783194
chr20	33783337	33783421
chr21	32938361	32938750
chr21	32946800	32946868
chr21	32946869	32947087
chr21	32949187	32949302
chr21	32973450	32973641
chr21	32994885	32995037
chr21	33004672	33005149
chr21	33037175	33038733
chr21	33075694	33075978
chr21	33143428	33143533
chr21	33143534	33143872
chr21	33297069	33297388
chr21	33338693	33339179
chr21	33482287	33482429
chr21	33648533	33648680
chr21	33754830	33756005
chr21	33756006	33756476
chr21	33816563	33816761
chr21	33819879	33820019
chr21	33821722	33821834
chr21	33822472	33822651
chr21	33842326	33843015
chr21	33855717	33855952
chr21	33864882	33865130
chr21	33866656	33866924
chr21	33867371	33867434
chr21	33868006	33868069
chr21	33887611	33887738
chr21	33957172	33957656
chr21	33973280	33973648
chr21	33978772	33979388
chr21	34000574	34000901
chr21	34009432	34009914
chr21	34016425	34017029
chr21	34044612	34044805
chr21	34046008	34046756
chr21	34062437	34062767
chr21	34084483	34084559
chr21	34113248	34113634
chr21	34228308	34228488
chr21	34237091	34237154
chr21	34324774	34324837
chr21	39258671	39258830
chr21	39470968	39471781
chr21	39478740	39479467
chr21	39486648	39486813
chr21	39507032	39507563
chr21	39508996	39509503
chr21	39512871	39512923
chr21	39544998	39545080
chr21	39567590	39567668
chr21	39577488	39577936
chr21	39635383	39635482
chr21	39666126	39666647
chr21	39690579	39691207
chr22	30522667	30523021
chr22	30532677	30533111
chr22	30541841	30542381
chr22	30803730	30803951
chr22	30948104	30948174
chr22	30954553	30954665
chr22	30990201	30991539
chr22	31097594	31098088
chr22	31100923	31101051
chr22	31137137	31137311
chr22	31207185	31207347
chr22	31207348	31207804
chr22	31213451	31214169
chr22	31215678	31215880
chr22	31215920	31216176
chr22	31247996	31248363
chr22	31314351	31314768
chr22	31324793	31324946
chr4	118476536	118476749
chr4	118486794	118487942
chr4	118492722	118493276
chr4	118513898	118514493
chr4	118522335	118523101
chr4	118530825	118531028
chr4	118537188	118537420
chr4	118547714	118547965
chr4	118555237	118555841
chr4	118559246	118559680
chr4	118563475	118563761
chr4	118572704	118572920
chr4	118601511	118601668
chr4	118601669	118601919
chr4	118642926	118643159
chr4	118656472	118656597
chr4	118671254	118671409
chr4	118673388	118673568
chr4	118676150	118676566
chr4	118677501	118677983
chr4	118678462	118678729
chr4	118722960	118723064
chr4	118738677	118739027
chr4	118746472	118746919
chr4	118759931	118760049
chr4	118761715	118762396
chr4	118794511	118794607
chr4	118813777	118814006
chr4	118830429	118830980
chr4	118873403	118873662
chr4	118874332	118875196
chr4	118889126	118889333
chr5	56044874	56045245
chr5	56068813	56069297
chr5	56115728	56115916
chr5	56169621	56169758
chr5	56171689	56172442
chr5	56179242	56179824
chr5	56179848	56179982
chr5	56187543	56189044
chr5	56203781	56203949
chr5	56225566	56225746
chr5	56251965	56252968
chr5	56274875	56274969
chr5	56277789	56277916
chr5	56320834	56321496
chr5	131303226	131304106
chr5	131306551	131306899
chr5	131316815	131316908
chr5	131548631	131548738
chr5	131971057	131971183
chr5	132000351	132000580
chr5	132068499	132069574
chr5	132071483	132071575
chr5	132079920	132079982
chr5	132098504	132098645
chr5	132268218	132268332
chr5	132268333	132268865
chr5	141934463	141934594
chr5	142106229	142106283
chr5	142226517	142227380
chr5	142325538	142326181
chr6	41444112	41444211
chr6	41826754	41826849
chr6	73844279	73844840
chr6	73871744	73871906
chr6	73879617	73879743
chr6	73959992	73960245
chr6	73964824	73965061
chr6	73985513	73985879
chr6	74021504	74022481
chr6	74104230	74104298
chr6	74169360	74169525
chr6	74172900	74172962
chr6	74172963	74173555
chr6	74191614	74192106
chr6	74251605	74251709
chr6	108472380	108472739
chr6	108478585	108479363
chr6	108488931	108489273
chr6	108517441	108517575
chr6	108680951	108681342
chr6	108708357	108709237
chr6	108710551	108710905
chr6	108782875	108783490
chr6	108820695	108820766
chr6	108820767	108821136
chr6	108829915	108830538
chr6	108845230	108845593
chr6	132227348	132227524
chr6	132246615	132246696
chr6	132246697	132246945
chr6	132253467	132253678
chr6	132311251	132311357
chr6	132323380	132323710
chr6	132337686	132338169
chr6	132349374	132349650
chr6	132353056	132353191
chr6	132353711	132353820
chr6	132358284	132358337
chr6	132381249	132382157
chr6	132393610	132394191
chr6	132395951	132397471
chr6	132530001	132530366
chr6	132613024	132613163
chr6	132641955	132642094
chr6	132642095	132642271
chr6	132650876	132651397
chr6	132651398	132651505
chr6	132651506	132651926
chr6	132654052	132654179
chr6	132662876	132663261
chr6	132700229	132700622
chr7	26925956	26926240
chr7	26986236	26986366
chr7	27029232	27029343
chr7	27038463	27038568
chr7	27047020	27047513
chr7	27060680	27060829
chr7	27203645	27204076
chr7	27344760	27344866
chr7	27391530	27392136
chr7	89646883	89646995
chr7	89693543	89693932
chr7	89693933	89694096
chr7	89694097	89694700
chr7	89699923	89700509
chr7	89729042	89729157
chr7	89729870	89730802
chr7	89733445	89733834
chr7	89738650	89738793
chr7	89745383	89745821
chr7	89765020	89765451
chr7	89765709	89765836
chr7	89858338	89858422
chr7	89861163	89861626
chr7	89865027	89865460
chr7	89874034	89874103
chr7	89955128	89955562
chr7	89956734	89957156
chr7	89986594	89987044
chr7	90005664	90005883
chr7	90090010	90090118
chr7	90101182	90101357
chr7	90114412	90115162
chr7	90149470	90149539
chr7	90153417	90153806
chr7	90156966	90157497
chr7	90186886	90187071
chr7	90208360	90208443
chr7	90213267	90213397
chr7	90236179	90236323
chr7	90236361	90236528
chr7	90257714	90258491
chr7	90327067	90327750
chr7	90354677	90355298
chr7	90358850	90359068
chr7	90365576	90365915
chr7	90375131	90376106
chr7	90385633	90386235
chr7	90388153	90388415
chr7	90396954	90397293
chr7	90448043	90448174
chr7	90448857	90449639
chr7	90545987	90546534
chr7	90546535	90547451
chr7	90547452	90547999
chr7	90565846	90566038
chr7	90567662	90568442
chr7	90577952	90578460
chr7	90594873	90595507
chr7	90615042	90615150
chr7	90637477	90637547
chr7	90688066	90688610
chr7	113732380	113732681
chr7	113762063	113762767
chr7	113765955	113769552
chr7	113769553	113769834
chr7	113769835	113770420
chr7	113771651	113771804
chr7	113792536	113792718
chr7	113792721	113792887
chr7	113796707	113797042
chr7	113814814	113815448
chr7	113815449	113815666
chr7	113838661	113839183
chr7	113844384	113844536
chr7	113848596	113849165
chr7	113855674	113855804
chr7	113860260	113861008
chr7	113866736	113866802
chr7	113867325	113867659
chr7	113868243	113868406
chr7	113888624	113889125
chr7	113912244	113912756
chr7	113927021	113927212
chr7	113928305	113928903
chr7	113949677	113950227
chr7	113951269	113951516
chr7	113956050	113956893
chr7	113958678	113958912
chr7	113961566	113961878
chr7	113962503	113963855
chr7	113963856	113964499
chr7	113966661	113966760
chr7	113969353	113969736
chr7	113999299	113999942
chr7	114001272	114001890
chr7	114029719	114029899
chr7	114048618	114048814
chr7	114049408	114050314
chr7	114067459	114067556
chr7	114088451	114088529
chr7	114088597	114088682
chr7	114088683	114088802
chr7	114092232	114092870
chr7	114097776	114098710
chr7	114101829	114103162
chr7	114134946	114135037
chr7	114181372	114181526
chr7	114229986	114230487
chr7	114243450	114243558
chr7	114251713	114251998
chr7	114271144	114271227
chr7	114287512	114287984
chr7	114290200	114290496
chr7	114294832	114294923
chr7	114325534	114326423
chr7	114338072	114338146
chr7	114348620	114348966
chr7	114353494	114353694
chr7	114369794	114370343
chr7	114381420	114381678
chr7	114384090	114384169
chr7	114384192	114384638
chr7	114389206	114390137
chr7	114399334	114399839
chr7	114412124	114412277
chr7	114495043	114495172
chr7	114507734	114508460
chr7	114508461	114508610
chr7	114525230	114525756
chr7	114561853	114562141
chr7	114583655	114584253
chr7	114604115	114604258
chr7	114605385	114605562
chr7	114605599	114605664
chr7	115620572	115621085
chr7	115685920	115686571
chr7	115732493	115733033
chr7	115788320	115788432
chr7	115809329	115809426
chr7	115855669	115855952
chr7	115905628	115905772
chr7	115911015	115911174
chr7	115980216	115980591
chr7	116098026	116098114
chr7	116118224	116118534
chr7	116123130	116123193
chr7	116135614	116135702
chr7	116145269	116145339
chr7	116199099	116199795
chr7	116280737	116281287
chr7	116291871	116291956
chr7	116291957	116292225
chr7	116292226	116292305
chr7	116294423	116294784
chr7	116340824	116341220
chr7	116352343	116352410
chr7	116382916	116383123
chr7	116414248	116414487
chr7	116432072	116432402
chr7	116439854	116440194
chr7	116449642	116450079
chr7	116463256	116463468
chr7	116463469	116463659
chr7	116463660	116463908
chr7	116470509	116470721
chr7	116479745	116479879
chr7	116490145	116490296
chr7	116490297	116490702
chr7	116547640	116547963
chr7	116555064	116555408
chr7	116557011	116557579
chr7	116689796	116689917
chr7	116715947	116716142
chr7	116746140	116746282
chr7	116794378	116794626
chr7	116794627	116795154
chr7	116806927	116808499
chr7	116810678	116812299
chr7	116812300	116812506
chr7	116820490	116820768
chr7	116826774	116827200
chr7	116840747	116841669
chr7	116848931	116849431
chr7	116874225	116874352
chr7	116897271	116897356
chr7	116963861	116964331
chr7	116969143	116969545
chr7	116997961	116998176
chr7	117005190	117005393
chr7	117016408	117016622
chr7	117035889	117035976
chr7	117137983	117138196
chr7	117177272	117177836
chr7	117188774	117189231
chr7	117208320	117208469
chr7	117322912	117322974
chr7	117344822	117345182
chr7	117456712	117457157
chr7	117460427	117460513
chr7	125905900	125906278
chr7	125911750	125911907
chr7	125942198	125942483
chr7	125952330	125952895
chr7	125952896	125953309
chr7	126011777	126012150
chr7	126048101	126048269
chr7	126052737	126052881
chr7	126061025	126061420
chr7	126121594	126121729
chr7	126154320	126154561
chr7	126159613	126159948
chr7	126172903	126173731
chr7	126174964	126175116
chr7	126193306	126194413
chr7	126259176	126259262
chr7	126267699	126268038
chr7	126268039	126268194
chr7	126302061	126302676
chr7	126336882	126336974
chr7	126344577	126345205
chr7	126436181	126436664
chr7	126547903	126548123
chr7	126561479	126562486
chr7	126618130	126618650
chr7	126655763	126656242
chr7	126693800	126694014
chr7	126715535	126716066
chr7	126760692	126760827
chr7	126795196	126795473
chr7	126798607	126799187
chr7	126800456	126801644
chr7	126803072	126803533
chr7	126812022	126812359
chr7	126858605	126858775
chr8	118884129	118884189
chr8	118986020	118986503
chr8	119013281	119013360
chr8	119110421	119110547
chr8	119169195	119169347
chr8	119264726	119264994
chr8	119359261	119359557
chr9	130767864	130768472
chrX	122628895	122628976
chrX	122669665	122669733
chrX	122669734	122670264
chrX	122685566	122685901
chrX	122690110	122690490
chrX	122732989	122733180
chrX	122740056	122740542
chrX	122846293	122846821
chrX	122865788	122865941
chrX	122870173	122870531
chrX	122879379	122879467
chrX	122879468	122880127
chrX	122903894	122904033
chrX	122919683	122919827
chrX	122919830	122920371
chrX	122930517	122930969
chrX	122938661	122939157
chrX	122964809	122964934
chrX	122985740	122986428
chrX	122994364	122994937
chrX	123024663	123024887
chrX	123026557	123026916
chrX	123029606	123029891
chrX	123029892	123030055
chrX	123030056	123030374
chrX	123038489	123038574
chrX	123038575	123039144
chrX	123039145	123039343
chrX	123043551	123043608
chrX	123043609	123043695
chrX	123053794	123054337
chrX	123054338	123054889
chrX	123061659	123062468
chrX	153407914	153407998
chrX	153630007	153630421
chrX	153718335	153718466
chrX	153718467	153718679
chrX	153786490	153786988
chrX	153830150	153830271
chrX	153942463	153942629
chrX	153944069	153944620
chrX	154024649	154025105
