# Supplementary material for: Multivariate Hawkes process models of the occurrence of regulatory elements
Source: BMC Bioinformatics. 2010 Sep 9;11:456. doi: 10.1186/1471-2105-11-456 (PMC2949889; doi:10.1186/1471-2105-11-456)
Supplement: Additional file 6 — ENCODE pilot data - hr32. Affymetrix ChIP-chip sites for the ENCODE pilot project to time hr32 with chromosome number, start position and end position for the enriched regions. [file 1471-2105-11-456-S6.ZIP › encodeAffyChIpHl60SitesHr32/encodeAffyChIpHl60SitesH3K27me3Hr32.txt]

chr1	149426770	149426856
chr1	149565481	149566025
chr1	149689834	149690353
chr1	149692001	149692344
chr1	149692345	149692445
chr1	149692446	149693317
chr1	149705006	149705065
chr1	149705066	149705566
chr1	149732125	149732997
chr1	149743977	149744036
chr1	149744077	149745500
chr1	149747422	149747753
chr1	149749119	149750146
chr1	149751375	149751543
chr1	149863879	149864312
chr1	149875303	149876017
chr1	149878892	149879787
chr1	149900243	149900446
chr1	149900447	149900889
chr1	149900890	149901036
chr1	149916272	149916861
chr10	55212078	55212730
chr10	55220529	55221261
chr10	55229201	55229414
chr10	55254168	55254280
chr10	55258686	55259153
chr10	55264321	55265113
chr10	55277131	55278266
chr10	55287047	55287493
chr10	55300017	55300111
chr10	55307170	55308487
chr10	55310092	55310443
chr10	55310444	55310965
chr10	55310966	55311418
chr10	55316451	55316851
chr10	55316852	55317018
chr10	55334319	55334544
chr10	55357615	55357791
chr10	55357792	55358369
chr10	55368003	55368318
chr10	55379518	55379749
chr10	55420103	55420215
chr10	55437426	55437779
chr10	55453731	55453914
chr10	55454046	55454261
chr10	55461949	55462487
chr10	55463568	55463834
chr10	55499644	55499787
chr10	55501912	55502431
chr10	55508687	55508817
chr10	55555594	55555653
chr10	55592284	55592341
chr10	55594912	55595371
chr10	55610867	55611035
chr10	55611106	55611514
chr10	55625648	55625730
chr10	55634542	55634991
chr10	55634992	55635049
chr10	55635204	55635296
chr10	55650663	55650787
chr11	2020477	2020949
chr11	2119700	2120110
chr11	2120111	2120977
chr11	2128355	2128520
chr11	2128521	2129273
chr11	4973017	4973688
chr11	5052655	5053561
chr11	5053562	5054020
chr11	5071759	5072603
chr11	5073815	5074194
chr11	5076248	5076328
chr11	5081047	5081150
chr11	5084068	5084281
chr11	5111209	5111702
chr11	5114953	5115459
chr11	5218365	5218837
chr11	5231170	5231733
chr11	5244909	5245682
chr11	5275497	5275668
chr11	5277161	5278901
chr11	5279120	5279633
chr11	5282432	5283193
chr11	5285946	5286109
chr11	5286110	5286620
chr11	5286621	5287089
chr11	5317147	5317723
chr11	5317724	5318019
chr11	5318020	5318712
chr11	5321645	5321872
chr11	5323810	5324631
chr11	5324632	5324711
chr11	5324712	5325542
chr11	5325930	5326249
chr11	5330043	5330236
chr11	5385374	5385914
chr11	5402818	5403240
chr11	5403241	5403668
chr11	5403669	5403735
chr11	5410544	5410729
chr11	5411201	5411359
chr11	5420911	5421731
chr11	5440469	5440556
chr11	5449035	5449149
chr11	5470809	5470956
chr11	5552709	5553364
chr11	5555552	5556479
chr11	5566485	5566567
chr11	5701284	5701733
chr11	5707237	5707931
chr11	5710801	5711242
chr11	5712482	5712588
chr11	5712798	5713191
chr11	5713585	5713859
chr11	5728063	5728221
chr11	64164545	64164707
chr11	64164708	64164965
chr11	64164966	64165633
chr11	64165634	64165979
chr11	64165980	64166207
chr11	64228863	64228977
chr11	116055782	116056086
chr11	116332746	116333176
chr11	116362512	116362639
chr11	116362682	116363076
chr11	116417137	116417543
chr11	130637420	130637534
chr11	130662048	130662285
chr11	130664005	130664113
chr11	130665925	130666668
chr11	130666669	130666735
chr11	130666736	130666788
chr11	130672630	130673599
chr11	130717521	130717663
chr11	130717664	130717812
chr11	130717813	130717950
chr11	130722097	130722185
chr11	130733529	130733589
chr11	130745525	130746519
chr11	130747936	130748018
chr11	130855822	130855895
chr11	130894336	130894410
chr11	130894411	130895060
chr11	130895061	130895173
chr11	130935264	130935659
chr11	130935660	130935746
chr11	130935747	130935873
chr11	130982432	130982865
chr11	130993617	130993771
chr12	38628137	38628392
chr12	38629331	38629627
chr12	38629628	38630265
chr12	38645324	38645676
chr12	38645677	38645798
chr12	38674003	38674069
chr12	38689840	38691218
chr12	38723016	38723140
chr12	38724750	38725187
chr12	38747538	38747955
chr12	38832362	38832666
chr12	38839697	38839765
chr12	38848813	38849305
chr12	38887679	38887887
chr12	38902891	38903656
chr12	38909525	38909908
chr12	38911260	38911327
chr12	38926893	38927446
chr12	38931399	38931612
chr12	38958294	38958445
chr12	38958446	38959858
chr12	38983277	38983652
chr12	38983653	38983864
chr12	38983865	38983925
chr12	38986877	38987170
chr12	38990189	38990498
chr12	39010618	39011386
chr12	39023929	39024533
chr12	39059512	39060031
chr12	39092781	39094611
chr12	39097358	39097748
chr12	39097749	39098217
chr12	39107211	39107502
chr12	39123715	39124172
chr12	39124173	39124407
chr12	39124408	39124870
chr13	29429963	29430170
chr13	29511106	29511764
chr13	29679035	29679903
chr13	29750591	29751572
chr13	29774420	29775116
chr13	29775117	29775213
chr13	29815395	29815519
chr13	29819363	29820098
chr13	29821707	29821995
chr13	29821996	29822062
chr13	29907494	29908060
chr13	112338077	112338595
chr13	112338596	112338686
chr13	112447839	112448052
chr13	112616228	112616304
chr13	112617916	112618161
chr13	112622032	112622308
chr13	112628116	112628178
chr13	112669896	112670369
chr13	112672076	112672783
chr13	112674139	112674493
chr13	112677957	112678597
chr13	112693723	112694238
chr13	112833810	112834732
chr14	52970342	52970404
chr14	52975869	52976001
chr14	52976002	52976636
chr14	52976637	52976921
chr14	52979203	52979442
chr14	52986587	52986866
chr14	53000506	53000923
chr14	53000924	53000990
chr14	53027420	53027783
chr14	53067104	53067561
chr14	53078310	53079008
chr14	53079676	53079862
chr14	53080079	53080178
chr14	53102467	53103114
chr14	53126771	53127103
chr14	53143157	53143537
chr14	53168464	53168617
chr14	53188166	53188280
chr14	53188582	53188689
chr14	53190908	53191334
chr14	53193789	53193859
chr14	53228621	53228929
chr14	53230071	53230361
chr14	53264461	53264750
chr14	53274190	53274712
chr14	53301584	53301923
chr14	53304255	53305041
chr14	53305061	53305240
chr14	53315349	53315611
chr14	53349755	53350186
chr14	53371457	53371893
chr14	53385252	53386059
chr14	53429347	53429916
chr14	53429935	53430465
chr14	53440753	53441191
chr14	98777985	98778376
chr14	98779990	98781008
chr14	98799840	98800481
chr14	98801750	98802650
chr14	98802674	98803329
chr14	98803349	98805168
chr14	98812031	98812496
chr14	98813735	98814149
chr14	98814150	98814528
chr14	98814529	98815235
chr14	98957640	98958085
chr15	41527832	41527932
chr15	41593050	41593276
chr15	41595491	41596149
chr15	41671030	41671757
chr15	41673406	41674002
chr15	41675177	41677217
chr15	41684686	41685030
chr15	41689986	41690327
chr15	41700717	41700794
chr15	41708035	41708741
chr15	41719851	41720576
chr15	41723306	41723812
chr15	41723813	41723926
chr15	41770862	41771589
chr15	41771590	41772172
chr15	41772283	41772576
chr15	41773238	41773834
chr15	41784282	41784402
chr15	41799231	41799873
chr15	41799874	41800285
chr15	41800286	41800777
chr15	41804347	41804994
chr15	41811424	41812139
chr15	41816171	41817365
chr15	41892265	41893449
chr15	41928693	41928948
chr15	41995096	41996022
chr15	41998234	41999040
chr15	42007091	42007734
chr15	42014082	42014514
chr16	167876	168117
chr16	418776	418842
chr16	25800722	25801778
chr16	25825209	25825559
chr16	25864442	25864651
chr16	25887954	25888041
chr16	25913077	25913265
chr16	25917356	25917480
chr16	25950799	25951042
chr16	25958652	25958886
chr16	25992562	25993036
chr16	25996917	25997377
chr16	26054647	26054863
chr16	26086973	26087088
chr16	26088427	26088815
chr16	26095961	26096307
chr16	26109247	26109735
chr16	26122681	26122797
chr16	26140063	26140329
chr16	26140330	26140646
chr16	26184514	26185144
chr16	26191809	26192282
chr16	26215879	26216345
chr16	26223815	26224323
chr16	26241936	26242004
chr16	26254432	26254564
chr16	60834769	60834921
chr16	60834922	60835164
chr16	60836966	60837122
chr16	60838574	60839243
chr16	60844723	60845117
chr16	60868102	60868909
chr16	60885599	60885691
chr16	60932505	60932615
chr16	60951884	60951990
chr16	60989037	60989695
chr16	60992560	60992786
chr16	60999452	60999895
chr16	61025590	61025903
chr16	61038789	61039320
chr16	61041865	61042485
chr16	61046658	61047066
chr16	61054096	61054176
chr16	61115393	61115582
chr16	61115601	61115836
chr16	61138662	61138852
chr16	61138853	61139056
chr16	61184048	61184139
chr16	61191353	61191588
chr16	61198518	61198814
chr16	61204844	61204907
chr16	61216225	61216535
chr16	61226755	61227136
chr16	61229886	61230389
chr16	61242057	61242420
chr16	61256866	61256939
chr16	61272544	61272827
chr16	61282538	61282764
chr16	61283982	61284450
chr16	61286515	61286659
chr16	61290161	61291110
chr16	61294033	61294114
chr16	61300474	61300702
chr16	61303951	61304668
chr16	61308475	61308600
chr16	61308601	61308715
chr16	61313595	61314109
chr16	61314133	61314266
chr16	61318300	61318674
chr16	61318675	61318730
chr16	61318731	61319275
chr18	23723697	23724132
chr18	23769750	23770255
chr18	23802480	23802882
chr18	23802883	23802957
chr18	23802958	23803468
chr18	23805337	23806265
chr18	23817787	23818517
chr18	23822114	23823027
chr18	23823824	23824809
chr18	23837110	23837794
chr18	23856691	23857138
chr18	23862889	23864431
chr18	23868443	23868505
chr18	23868506	23869151
chr18	23886381	23886697
chr18	23896148	23896641
chr18	23905303	23905818
chr18	23913382	23913890
chr18	23915690	23916053
chr18	23916054	23916427
chr18	23919892	23920462
chr18	23922169	23922814
chr18	23922815	23923050
chr18	23923051	23923435
chr18	23947391	23948815
chr18	23958831	23959106
chr18	23988881	23989079
chr18	24006977	24007749
chr18	24008473	24009023
chr18	24012385	24012534
chr18	24012535	24013415
chr18	24013416	24014248
chr18	24014270	24014504
chr18	24015229	24015921
chr18	24016007	24016528
chr18	24020520	24020859
chr18	24024430	24024568
chr18	24052026	24052091
chr18	24084526	24084590
chr18	24086082	24086959
chr18	24102923	24103895
chr18	24116871	24117341
chr18	24122504	24122609
chr18	59415408	59416112
chr18	59464962	59465361
chr18	59482477	59483138
chr18	59483139	59483307
chr18	59483308	59483405
chr18	59484712	59485383
chr18	59516691	59517039
chr18	59519390	59519595
chr18	59521539	59522246
chr18	59522404	59522678
chr18	59568883	59568938
chr18	59568939	59569626
chr18	59590477	59591177
chr18	59591827	59592168
chr18	59622871	59623000
chr18	59630967	59631047
chr18	59648877	59649156
chr18	59650502	59651061
chr18	59665277	59665450
chr18	59725598	59727068
chr18	59747190	59747773
chr18	59778519	59778657
chr18	59842814	59843540
chr18	59889645	59890017
chr18	59896145	59896459
chr18	59896460	59896626
chr18	59896627	59896975
chr18	59896976	59897068
chr18	59899588	59899970
chr19	59487653	59487813
chr19	59487814	59488362
chr19	59488363	59488751
chr19	59617497	59617665
chr19	59670920	59671414
chr19	59688399	59688548
chr19	59737899	59738118
chr19	59739195	59739460
chr19	59771131	59771341
chr19	59805056	59805275
chr19	59805276	59806171
chr19	59806172	59806258
chr19	59807586	59808178
chr19	59808179	59808442
chr19	59808443	59808533
chr19	59847758	59848747
chr19	59851543	59852297
chr19	59864066	59864667
chr19	59892061	59892672
chr19	59946255	59946343
chr19	59946344	59946786
chr19	59946787	59947229
chr19	59962891	59962966
chr19	59962967	59963494
chr19	59963495	59963807
chr19	59977681	59978203
chr19	59978204	59978370
chr19	59992403	59992484
chr19	59992485	59993078
chr19	59993079	59993231
chr2	51524479	51524709
chr2	51524710	51524983
chr2	51526412	51526500
chr2	51526501	51526566
chr2	51539183	51539822
chr2	51555683	51556085
chr2	51620087	51620201
chr2	51678926	51679409
chr2	51700589	51700915
chr2	51702808	51702926
chr2	51748554	51748726
chr2	51751592	51751740
chr2	51751741	51752017
chr2	51762354	51762543
chr2	51782429	51783263
chr2	51783264	51783321
chr2	51839924	51840102
chr2	51843319	51843396
chr2	51856646	51857000
chr2	51900143	51900779
chr2	51988552	51988683
chr2	52009534	52009652
chr2	118027636	118027830
chr2	118093283	118093681
chr2	118103447	118103635
chr2	118103636	118103832
chr2	118119302	118119396
chr2	118179915	118180567
chr2	118184739	118185030
chr2	118185031	118185289
chr2	118185290	118185618
chr2	118199561	118199667
chr2	118250656	118251299
chr2	118272328	118272677
chr2	118273473	118273699
chr2	118273700	118273969
chr2	118273970	118274552
chr2	118324765	118324874
chr2	118324877	118324943
chr2	118328727	118328850
chr2	220001691	220001829
chr2	220025458	220025515
chr2	220119088	220119725
chr2	220222829	220223088
chr2	220223089	220223216
chr2	220223217	220223363
chr2	220231617	220232206
chr2	220244911	220245335
chr2	220255981	220256404
chr2	220264913	220265390
chr2	220309121	220309296
chr2	220316456	220316738
chr2	220316739	220317268
chr2	220317269	220317434
chr2	220319811	220320284
chr2	220353577	220353832
chr2	220355158	220356056
chr2	220411195	220411744
chr2	220411745	220412236
chr2	220413424	220413504
chr2	220458143	220458880
chr2	234159577	234159718
chr2	234161776	234162313
chr2	234191558	234192179
chr2	234210450	234211045
chr2	234212035	234212375
chr2	234224632	234225477
chr2	234245986	234246401
chr2	234256078	234256248
chr2	234346333	234346706
chr2	234439080	234439154
chr2	234485899	234485957
chr2	234512821	234513027
chr2	234518382	234518792
chr2	234527080	234527945
chr2	234551253	234551542
chr2	234551543	234551641
chr2	234551642	234551705
chr2	234586986	234587855
chr2	234588182	234588808
chr2	234603618	234603993
chr2	234619546	234619883
chr2	234624171	234624981
chr20	33388856	33389564
chr20	33407971	33408172
chr20	33421980	33422294
chr20	33422295	33422347
chr20	33422348	33422540
chr20	33431152	33431280
chr20	33431281	33431750
chr20	33434038	33434102
chr20	33444124	33444478
chr20	33444479	33444534
chr20	33444549	33444665
chr20	33444666	33444831
chr20	33449425	33449485
chr20	33703096	33703340
chr20	33711454	33711519
chr20	33782873	33783041
chr20	33783042	33783318
chr20	33783360	33783460
chr20	33783461	33783609
chr20	33792233	33792321
chr20	33794347	33795121
chr21	32704852	32704913
chr21	32707747	32709056
chr21	32709057	32709125
chr21	32709126	32709205
chr21	32732932	32733101
chr21	32784951	32786022
chr21	32789861	32790021
chr21	32791028	32791188
chr21	32791284	32791428
chr21	32837810	32839141
chr21	32839142	32839528
chr21	32848029	32848261
chr21	32849577	32849935
chr21	32857987	32858411
chr21	32915810	32916114
chr21	32928561	32928620
chr21	32938361	32938648
chr21	32946763	32946998
chr21	32972550	32973085
chr21	32973086	32973845
chr21	32978148	32978552
chr21	32978553	32978801
chr21	32980391	32980523
chr21	32995679	32995849
chr21	32995850	32995934
chr21	32995935	32996608
chr21	33007325	33007948
chr21	33009921	33010519
chr21	33020805	33021087
chr21	33038615	33039049
chr21	33044217	33044760
chr21	33048588	33048964
chr21	33055833	33056771
chr21	33062883	33063088
chr21	33063089	33063254
chr21	33072190	33073006
chr21	33133676	33133748
chr21	33143406	33143586
chr21	33143587	33144057
chr21	33154808	33155459
chr21	33157257	33157573
chr21	33157574	33157926
chr21	33161747	33162208
chr21	33162209	33162483
chr21	33162484	33162986
chr21	33181638	33181864
chr21	33190104	33190599
chr21	33192256	33192484
chr21	33204926	33205765
chr21	33248741	33248883
chr21	33248884	33249262
chr21	33267192	33267901
chr21	33274630	33274922
chr21	33274923	33275167
chr21	33288459	33289106
chr21	33333139	33333414
chr21	33338716	33339211
chr21	33368868	33369037
chr21	33387050	33387108
chr21	33387109	33387468
chr21	33444388	33445077
chr21	33712574	33713122
chr21	33744127	33744269
chr21	33744314	33744369
chr21	33750199	33751127
chr21	33803175	33803456
chr21	33806674	33806745
chr21	33871897	33872842
chr21	33887611	33887715
chr21	33887716	33887861
chr21	33889853	33890072
chr21	33894126	33894748
chr21	33911115	33911181
chr21	33930196	33930273
chr21	33930274	33930970
chr21	33949086	33949461
chr21	33977087	33977535
chr21	33999326	33999464
chr21	34027211	34028015
chr21	34044536	34045074
chr21	34046234	34046635
chr21	34050673	34050931
chr21	34084519	34084576
chr21	34163072	34163130
chr21	34163131	34163301
chr21	39432390	39432549
chr21	39470574	39470825
chr21	39471345	39471506
chr21	39478549	39478928
chr21	39481326	39481537
chr21	39484906	39484970
chr21	39486298	39486765
chr21	39512148	39512233
chr21	39518481	39519238
chr21	39531737	39531893
chr21	39543973	39544287
chr21	39544700	39544780
chr21	39569887	39570637
chr21	39636303	39637034
chr21	39644139	39644543
chr21	39644567	39644674
chr21	39691051	39691339
chr21	39743903	39744467
chr22	30703983	30704626
chr22	30788240	30788823
chr22	30803108	30804163
chr22	30813541	30813728
chr22	30815502	30815822
chr22	30906747	30907238
chr22	30910017	30910440
chr22	30914266	30914754
chr22	30920977	30921075
chr22	30949510	30949901
chr22	31070816	31071277
chr22	31071278	31072291
chr22	31091362	31091801
chr22	31097637	31097979
chr22	31097980	31098135
chr22	31154512	31155005
chr22	31179384	31179724
chr22	31211563	31211803
chr22	31247918	31248405
chr22	31248442	31248570
chr22	31270752	31270877
chr22	31324793	31325149
chr22	31385099	31385776
chr22	31394295	31394954
chr22	31419526	31420049
chr22	31421003	31421511
chr22	31422346	31422408
chr22	31422409	31422875
chr22	31474435	31474979
chr22	31525799	31526155
chr22	31526156	31526718
chr22	31528490	31528806
chr22	31535008	31535673
chr22	31535721	31535893
chr22	31540594	31540748
chr22	31620883	31621084
chr22	31696572	31696868
chr22	31709032	31709493
chr22	31741429	31741722
chr22	31777929	31778647
chr22	31787834	31788090
chr4	118514392	118514799
chr4	118528772	118529110
chr4	118559613	118559699
chr4	118563185	118563727
chr4	118615577	118615659
chr4	118640545	118640614
chr4	118671166	118671318
chr4	118671319	118671409
chr4	118671410	118672430
chr4	118678618	118678790
chr4	118693876	118694174
chr4	118699176	118699680
chr4	118708921	118709082
chr4	118712932	118713256
chr4	118765288	118765638
chr4	118780845	118780928
chr4	118801772	118802007
chr4	118811739	118812514
chr4	118812517	118812616
chr4	118888959	118889243
chr4	118889244	118889377
chr4	118889378	118889857
chr4	118909294	118909562
chr4	118924064	118924567
chr4	118943727	118943827
chr5	55946535	55946952
chr5	55975887	55976771
chr5	56023766	56023959
chr5	56045042	56045202
chr5	56045203	56045382
chr5	56076843	56076903
chr5	56094077	56094553
chr5	56132346	56132410
chr5	56132527	56132831
chr5	56145004	56145647
chr5	56164795	56165053
chr5	56176419	56176484
chr5	56176485	56176936
chr5	56176960	56177116
chr5	56177117	56177887
chr5	56179356	56179470
chr5	56205696	56205802
chr5	56207022	56207965
chr5	56214787	56215319
chr5	56251581	56251752
chr5	56255516	56255787
chr5	56261445	56261877
chr5	56285872	56286032
chr5	56315474	56315531
chr5	131314377	131315145
chr5	131317235	131317334
chr5	131317335	131317988
chr5	131317989	131318083
chr5	131318928	131319765
chr5	131395855	131396004
chr5	131457157	131457797
chr5	131479534	131480041
chr5	131684072	131684543
chr5	131731054	131731207
chr5	131921727	131921856
chr5	132005392	132006266
chr5	132016922	132017396
chr5	132065439	132066085
chr5	132066086	132066966
chr5	132089280	132089878
chr5	132089996	132090321
chr5	132112134	132112518
chr5	132165220	132165296
chr5	132173034	132173308
chr5	132190248	132190768
chr5	132224483	132224897
chr5	132268237	132268375
chr5	141881146	141882030
chr5	141898540	141899040
chr5	141899791	141900426
chr5	141901275	141901427
chr5	141903455	141903546
chr5	141915490	141915929
chr5	141921911	141922595
chr5	141924807	141924907
chr5	141927267	141927751
chr5	141931393	141931902
chr5	141941442	141941509
chr5	141953131	141953497
chr5	141958695	141959097
chr5	141960569	141961248
chr5	141961510	141961832
chr5	141981040	141981380
chr5	142001067	142001348
chr5	142001363	142001683
chr5	142002967	142003207
chr5	142003208	142003467
chr5	142013969	142014132
chr5	142025193	142025952
chr5	142047965	142048157
chr5	142107438	142107644
chr5	142107666	142108090
chr5	142126041	142126361
chr5	142138022	142138583
chr5	142139269	142139575
chr5	142168042	142168214
chr5	142168238	142168581
chr5	142222280	142222367
chr5	142281959	142282065
chr5	142325622	142325782
chr5	142362719	142363077
chr5	142365169	142365448
chr5	142373165	142373247
chr5	142373248	142373554
chr6	41432228	41432751
chr6	41450475	41450925
chr6	41450926	41451145
chr6	41451146	41452507
chr6	41468877	41469996
chr6	41569606	41570413
chr6	41573451	41573801
chr6	41580662	41580854
chr6	41714925	41715630
chr6	73838989	73839048
chr6	73839049	73839145
chr6	73839146	73839442
chr6	73985513	73986308
chr6	74010542	74010897
chr6	74010898	74011956
chr6	74015085	74015203
chr6	74082397	74082466
chr6	74082467	74082999
chr6	74083000	74083353
chr6	74099185	74099680
chr6	74103836	74104298
chr6	74116672	74116779
chr6	74191236	74192119
chr6	74236531	74236601
chr6	108543324	108545025
chr6	108546472	108547280
chr6	108552540	108553250
chr6	108560001	108560333
chr6	108569068	108569295
chr6	108572985	108573338
chr6	108573339	108573717
chr6	108584429	108585363
chr6	108586098	108587104
chr6	108587616	108588227
chr6	108588228	108588971
chr6	108588972	108590699
chr6	108591336	108592339
chr6	108599727	108601026
chr6	108601027	108601266
chr6	108601267	108602048
chr6	108605614	108607476
chr6	108608105	108608405
chr6	108608955	108609839
chr6	108612598	108613042
chr6	108613043	108613193
chr6	108616844	108617342
chr6	108618453	108619345
chr6	108719079	108719503
chr6	108719504	108719978
chr6	108811174	108811266
chr6	108829915	108829997
chr6	108829998	108830064
chr6	132226778	132226836
chr6	132226837	132226984
chr6	132226985	132227391
chr6	132227392	132227503
chr6	132310184	132310479
chr6	132310480	132310686
chr6	132314887	132315725
chr6	132321361	132321425
chr6	132323560	132323869
chr6	132341301	132341907
chr6	132393610	132393665
chr6	132397103	132397471
chr6	132399702	132399913
chr6	132422086	132422287
chr6	132428626	132429419
chr6	132446097	132446212
chr6	132461059	132461368
chr6	132464407	132464807
chr6	132472205	132472285
chr6	132494143	132494259
chr6	132582069	132582150
chr6	132598792	132599116
chr6	132600272	132600876
chr6	132625783	132626418
chr6	132626419	132626583
chr6	132640690	132640794
chr6	132652916	132654500
chr6	132654501	132655210
chr6	132655211	132655663
chr6	132658560	132658828
chr6	132658829	132659473
chr6	132684131	132684248
chr6	132684249	132684449
chr6	132684450	132684638
chr6	132695510	132695874
chr6	132700312	132700665
chr7	26955800	26956091
chr7	26956092	26957429
chr7	26957430	26957864
chr7	27038463	27038548
chr7	27046901	27047063
chr7	27108502	27109550
chr7	27110734	27110897
chr7	27133730	27133984
chr7	27152761	27152997
chr7	27159749	27161317
chr7	27172162	27172291
chr7	27172955	27174928
chr7	27176836	27177304
chr7	27193085	27193209
chr7	27196323	27197019
chr7	27200059	27201269
chr7	27202442	27203127
chr7	27203128	27204429
chr7	27204430	27204894
chr7	27209348	27209835
chr7	27212606	27212871
chr7	27212872	27213446
chr7	27213447	27215129
chr7	27217146	27217623
chr7	27217624	27218040
chr7	27218041	27219079
chr7	27228783	27230264
chr7	27230265	27230476
chr7	27230477	27230746
chr7	27232991	27233447
chr7	27233448	27233597
chr7	27233598	27233734
chr7	27247330	27248496
chr7	27248575	27248976
chr7	27253262	27255123
chr7	27256105	27256896
chr7	27256925	27257593
chr7	27260061	27260363
chr7	27266536	27267659
chr7	27294738	27294885
chr7	27369120	27369738
chr7	27383819	27384002
chr7	27404537	27404604
chr7	89628992	89629521
chr7	89650860	89651038
chr7	89677204	89678168
chr7	89678169	89678354
chr7	89679906	89680177
chr7	89680203	89680905
chr7	89682466	89682964
chr7	89689085	89689751
chr7	89693144	89694828
chr7	89696404	89696653
chr7	89708232	89708387
chr7	89713296	89714035
chr7	89732986	89733041
chr7	89750029	89750173
chr7	89785035	89785272
chr7	89785343	89786152
chr7	89789108	89790439
chr7	89790456	89790941
chr7	89798266	89798639
chr7	89820267	89820487
chr7	89820488	89820586
chr7	89820587	89821041
chr7	89821948	89822022
chr7	89943505	89944131
chr7	89944132	89944247
chr7	89945703	89946191
chr7	89946326	89946557
chr7	89950861	89951048
chr7	89951531	89951810
chr7	89956612	89957117
chr7	89957118	89957566
chr7	89974050	89974112
chr7	89975197	89975847
chr7	89979861	89980925
chr7	89980926	89981353
chr7	89983983	89984153
chr7	89985151	89985723
chr7	89985762	89986305
chr7	89988142	89988200
chr7	90001869	90002410
chr7	90005925	90006389
chr7	90008672	90008750
chr7	90023873	90024447
chr7	90027767	90028068
chr7	90030443	90031000
chr7	90186924	90186985
chr7	90385269	90385503
chr7	90385504	90385868
chr7	90385869	90386041
chr7	90392422	90393045
chr7	90615170	90615278
chr7	90705076	90705257
chr7	90729348	90729529
chr7	113730460	113731027
chr7	113778498	113778646
chr7	113778669	113778998
chr7	113841633	113841817
chr7	113844208	113844837
chr7	113949878	113950682
chr7	113950683	113951017
chr7	113951018	113951370
chr7	113962348	113963255
chr7	113969007	113969329
chr7	113969330	113970030
chr7	113982095	113982208
chr7	114005032	114005310
chr7	114049031	114049087
chr7	114054378	114054651
chr7	114054998	114055099
chr7	114055760	114056414
chr7	114072218	114072347
chr7	114079350	114079970
chr7	114088132	114088869
chr7	114094904	114095324
chr7	114097976	114098075
chr7	114117766	114117958
chr7	114119476	114120644
chr7	114166407	114166860
chr7	114168752	114168815
chr7	114168816	114169099
chr7	114180588	114180670
chr7	114180671	114181526
chr7	114181527	114181666
chr7	114219779	114219833
chr7	114219834	114219919
chr7	114260213	114260578
chr7	114508189	114508747
chr7	114554946	114556281
chr7	115639488	115639887
chr7	115639914	115640003
chr7	115693208	115694722
chr7	115710635	115710714
chr7	115728885	115729399
chr7	115729400	115729702
chr7	115729703	115730369
chr7	115735650	115735988
chr7	115756858	115757071
chr7	115757072	115757971
chr7	115757972	115758062
chr7	115760440	115760706
chr7	115766176	115766893
chr7	115807834	115807896
chr7	115822013	115822679
chr7	115829421	115829740
chr7	115829741	115830409
chr7	115876149	115876547
chr7	115905541	115905600
chr7	115908134	115908515
chr7	115913009	115913116
chr7	115923075	115923499
chr7	115925134	115925907
chr7	115928077	115929367
chr7	115929368	115929865
chr7	115929866	115930197
chr7	115937558	115938247
chr7	115940189	115940724
chr7	115940725	115941050
chr7	115943838	115943927
chr7	115948258	115948787
chr7	115948788	115949586
chr7	115949587	115950023
chr7	115950539	115951448
chr7	115954547	115955419
chr7	115956049	115957075
chr7	115984502	115984674
chr7	115985046	115985626
chr7	115991804	115991986
chr7	116010913	116011531
chr7	116018750	116019085
chr7	116019086	116019791
chr7	116019792	116021197
chr7	116026361	116026747
chr7	116033083	116033870
chr7	116033983	116034570
chr7	116040947	116041567
chr7	116045929	116046872
chr7	116055141	116055510
chr7	116055511	116055978
chr7	116055979	116056188
chr7	116058842	116059364
chr7	116079383	116079442
chr7	116085998	116086391
chr7	116092637	116092869
chr7	116097527	116098495
chr7	116098496	116098802
chr7	116100234	116101152
chr7	116101153	116101455
chr7	116104671	116105844
chr7	116105883	116106390
chr7	116109054	116109503
chr7	116115735	116116163
chr7	116122693	116123131
chr7	116124065	116124896
chr7	116125035	116125646
chr7	116125647	116126041
chr7	116126042	116126228
chr7	116128403	116128905
chr7	116128906	116129889
chr7	116129890	116130027
chr7	116130858	116131296
chr7	116132136	116132730
chr7	116133646	116134041
chr7	116140721	116141429
chr7	116155780	116156094
chr7	116159455	116160368
chr7	116186254	116187063
chr7	116190865	116191250
chr7	116198216	116198475
chr7	116199535	116199813
chr7	116199814	116200254
chr7	116200255	116200335
chr7	116222843	116223099
chr7	116223124	116223267
chr7	116224798	116225080
chr7	116229584	116229979
chr7	116237659	116238192
chr7	116370813	116370905
chr7	116490612	116490702
chr7	116687004	116687876
chr7	116688032	116688510
chr7	116697078	116697829
chr7	116698611	116699419
chr7	116733765	116734310
chr7	116739701	116739838
chr7	116740586	116741589
chr7	116744039	116744381
chr7	116744382	116744690
chr7	116744691	116745714
chr7	116748812	116749648
chr7	116753806	116754038
chr7	116755143	116755663
chr7	116790503	116791070
chr7	116791071	116791263
chr7	116791264	116791932
chr7	116799462	116799963
chr7	116801552	116802024
chr7	116820469	116820818
chr7	116820819	116821187
chr7	116836371	116837228
chr7	116861235	116861441
chr7	116864353	116864706
chr7	116864707	116865480
chr7	116866661	116866949
chr7	116892154	116892353
chr7	116897382	116897445
chr7	116901004	116901821
chr7	116926337	116926914
chr7	116932077	116932338
chr7	116933482	116934333
chr7	117004686	117004744
chr7	117005270	117005412
chr7	117016677	117016995
chr7	117028493	117028948
chr7	117039411	117039991
chr7	117043214	117043471
chr7	117043472	117043689
chr7	117043690	117044128
chr7	117046290	117046489
chr7	117054038	117054994
chr7	117054995	117055079
chr7	117055080	117056112
chr7	117090510	117090766
chr7	117094354	117094905
chr7	117096965	117097136
chr7	117104073	117104590
chr7	117109570	117110429
chr7	117134578	117135097
chr7	117145679	117145928
chr7	117146613	117147194
chr7	117157709	117158257
chr7	117159974	117160037
chr7	117160038	117160289
chr7	117160290	117160489
chr7	117239675	117239820
chr7	117247557	117247649
chr7	117274946	117275004
chr7	117275788	117276281
chr7	117278086	117278213
chr7	117279247	117279685
chr7	117279686	117279789
chr7	117279790	117279937
chr7	117281556	117281678
chr7	117284113	117284546
chr7	117284673	117285235
chr7	117296758	117296943
chr7	117296944	117297996
chr7	117297997	117299558
chr7	117301131	117302246
chr7	117303426	117304064
chr7	117304065	117304626
chr7	117304627	117304764
chr7	117321576	117321642
chr7	117322614	117322972
chr7	117322973	117323187
chr7	117323188	117323478
chr7	117325162	117325703
chr7	117331199	117332761
chr7	117344730	117344881
chr7	117344882	117345054
chr7	117345055	117345675
chr7	117364630	117364976
chr7	117380011	117380220
chr7	117386124	117386263
chr7	117388163	117388777
chr7	117388818	117389421
chr7	117389649	117390204
chr7	117404371	117405086
chr7	117450855	117451048
chr7	117451049	117451439
chr7	117451440	117451932
chr7	117456555	117457072
chr7	117467217	117467682
chr7	117469749	117469881
chr7	125869574	125869713
chr7	125877173	125877323
chr7	125952277	125952413
chr7	125953194	125953266
chr7	125961651	125962094
chr7	126047677	126048207
chr7	126048247	126048530
chr7	126062455	126062570
chr7	126062571	126062651
chr7	126101954	126102273
chr7	126157273	126157548
chr7	126157692	126157760
chr7	126160592	126160739
chr7	126164044	126164165
chr7	126170370	126170509
chr7	126181537	126181863
chr7	126199216	126199370
chr7	126200258	126201814
chr7	126216797	126217174
chr7	126219949	126220578
chr7	126264849	126265074
chr7	126280172	126280255
chr7	126281574	126281887
chr7	126281888	126282021
chr7	126282022	126282131
chr7	126288595	126289008
chr7	126289034	126289089
chr7	126302061	126304364
chr7	126304365	126305486
chr7	126306990	126307051
chr7	126307052	126307253
chr7	126307254	126308383
chr7	126311238	126311708
chr7	126313970	126314028
chr7	126314029	126314287
chr7	126314288	126315622
chr7	126315623	126316344
chr7	126316345	126318118
chr7	126321013	126321381
chr7	126321382	126321781
chr7	126321782	126321922
chr7	126324619	126324696
chr7	126326000	126327017
chr7	126330196	126330288
chr7	126331918	126332375
chr7	126335270	126335951
chr7	126400025	126400117
chr7	126443774	126443854
chr7	126443855	126443994
chr7	126498201	126498710
chr7	126509334	126509416
chr7	126531339	126531475
chr7	126549466	126549722
chr7	126561198	126561592
chr7	126561593	126562576
chr7	126564541	126564967
chr7	126572565	126573462
chr7	126582115	126582289
chr7	126587067	126587654
chr7	126589746	126590060
chr7	126591674	126591754
chr7	126617951	126618560
chr7	126618561	126618931
chr7	126618932	126619235
chr7	126621371	126621519
chr7	126655763	126656046
chr7	126656047	126656311
chr7	126656312	126656586
chr7	126671048	126671342
chr7	126671343	126671638
chr7	126671639	126672118
chr7	126672791	126673341
chr7	126675093	126675475
chr7	126675988	126677761
chr7	126677861	126678441
chr7	126689841	126689992
chr7	126692173	126693014
chr7	126711187	126711501
chr7	126716490	126716702
chr7	126759671	126760028
chr7	126760029	126760342
chr7	126760343	126760667
chr7	126770001	126770230
chr7	126791781	126792456
chr7	126801685	126802153
chr7	126832327	126832607
chr7	126832608	126832750
chr7	126832751	126832810
chr7	126860553	126861014
chr7	126864811	126865194
chr7	126865261	126866006
chr7	126898322	126898707
chr7	126926529	126927155
chr7	126933120	126933351
chr7	126934468	126934582
chr7	126936462	126936669
chr7	126936670	126937030
chr7	126937031	126937506
chr7	126942259	126942849
chr7	126965151	126965524
chr8	118904959	118905205
chr8	118905206	118905945
chr8	118905946	118906142
chr8	118913382	118914029
chr8	118952170	118952537
chr8	118958315	118959235
chr8	118960853	118961176
chr8	118964442	118965781
chr8	118966133	118966522
chr8	118966523	118967027
chr8	118967028	118967243
chr8	118967781	118968298
chr8	118968299	118969139
chr8	118977009	118977367
chr8	118979334	118979438
chr8	118979855	118979912
chr8	118988177	118988307
chr8	118988308	118989072
chr8	118990588	118990646
chr8	119003080	119003240
chr8	119003291	119003671
chr8	119028655	119028781
chr8	119028782	119029283
chr8	119048958	119049035
chr8	119049060	119049182
chr8	119060831	119061092
chr8	119066901	119066963
chr8	119098434	119098945
chr8	119098946	119099482
chr8	119101299	119101480
chr8	119102590	119102855
chr8	119102856	119103495
chr8	119103496	119103690
chr8	119111737	119112323
chr8	119116966	119117490
chr8	119130087	119130149
chr8	119130150	119130438
chr8	119160439	119160514
chr8	119169132	119169464
chr8	119170019	119170583
chr8	119170584	119170717
chr8	119170718	119170773
chr8	119188440	119188898
chr8	119275240	119275545
chr8	119304882	119305162
chr8	119315371	119315867
chr8	119327077	119327652
chr8	119333283	119333340
chr8	119333341	119333969
chr8	119342501	119342800
chr8	119342801	119343045
chr8	119364338	119364528
chr8	119364529	119365160
chr8	119365161	119365223
chr8	119380690	119380837
chr8	119380838	119381335
chr9	130760241	130760577
chr9	130767864	130768338
chr9	130993938	130994475
chr9	131075491	131075732
chr9	131157236	131157303
chr9	131157304	131157733
chrX	122629786	122629942
chrX	122629943	122630685
chrX	122648949	122649451
chrX	122664355	122664968
chrX	122665591	122665870
chrX	122666578	122667504
chrX	122685566	122685859
chrX	122732878	122733430
chrX	122861704	122862236
chrX	122863878	122863968
chrX	122870429	122870531
chrX	122875079	122875344
chrX	122875345	122875577
chrX	122879522	122879684
chrX	122880552	122881185
chrX	122884649	122885207
chrX	122903346	122903711
chrX	122904453	122905089
chrX	122911382	122911611
chrX	122911612	122912109
chrX	122925440	122925620
chrX	122933154	122933684
chrX	122946603	122947087
chrX	122950211	122950279
chrX	122970772	122970865
chrX	122981488	122982044
chrX	122984530	122984725
chrX	123012324	123012607
chrX	123027445	123028553
chrX	123029255	123030673
chrX	123042738	123043148
chrX	123053365	123053606
chrX	123054888	123055583
chrX	123055793	123055883
chrX	123063043	123063305
chrX	152769603	152770177
chrX	153099887	153100330
chrX	153137007	153137450
chrX	153174813	153175256
chrX	153207817	153208004
chrX	153208005	153208419
chrX	153211986	153212487
chrX	153298932	153299411
chrX	153635150	153635577
chrX	153647400	153647657
chrX	153698284	153698990
chrX	153698084	153698283
chrX	153697855	153698083
chrX	153786423	153786967
chrX	153810784	153811348
chrX	153811349	153811519
chrX	153811520	153812049
chrX	153840923	153841326
chrX	153841327	153841688
chrX	153848936	153849127
chrX	153868510	153868697
chrX	153928499	153928621
chrX	153947997	153948198
chrX	153969737	153969809
