# Supplementary material for: Multivariate Hawkes process models of the occurrence of regulatory elements
Source: BMC Bioinformatics. 2010 Sep 9;11:456. doi: 10.1186/1471-2105-11-456 (PMC2949889; doi:10.1186/1471-2105-11-456)
Supplement: Additional file 6 — ENCODE pilot data - hr32. Affymetrix ChIP-chip sites for the ENCODE pilot project to time hr32 with chromosome number, start position and end position for the enriched regions. [file 1471-2105-11-456-S6.ZIP › encodeAffyChIpHl60SitesHr32/encodeAffyChIpHl60SitesH4Kac4Hr32.txt]

chr1	149428240	149429168
chr1	149429169	149429301
chr1	149436275	149436702
chr1	149436703	149437098
chr1	149437099	149438742
chr1	149438743	149438968
chr1	149438969	149439638
chr1	149522685	149522853
chr1	149522854	149524316
chr1	149524317	149524504
chr1	149564872	149565829
chr1	149566676	149567121
chr1	149567122	149568539
chr1	149585230	149586502
chr1	149586503	149587532
chr1	149638023	149638543
chr1	149698676	149699607
chr1	149852195	149852738
chr1	149852739	149854644
chr1	149898757	149899280
chr1	149899281	149899670
chr1	149899671	149899807
chr1	149900867	149901578
chr10	55307677	55307873
chr11	1788985	1789124
chr11	1789125	1790061
chr11	1821587	1822708
chr11	1823295	1823350
chr11	1823351	1823782
chr11	1827404	1827987
chr11	5601073	5601546
chr11	5601547	5601825
chr11	5601826	5602344
chr11	5666714	5666895
chr11	5666896	5667217
chr11	5667218	5667965
chr11	5668503	5669969
chr11	5669970	5670092
chr11	63972342	63972519
chr11	64022241	64022770
chr11	64025123	64025608
chr11	64071456	64071540
chr11	64071541	64071621
chr11	64071622	64072194
chr11	64134757	64134824
chr11	64138018	64138216
chr11	64139480	64140219
chr11	64141248	64141948
chr11	64143286	64143580
chr11	64147709	64148637
chr11	64149180	64149593
chr11	64149594	64150380
chr11	64150381	64150551
chr11	64153348	64153666
chr11	64153667	64154168
chr11	64176380	64177143
chr11	64178325	64179309
chr11	64181791	64183261
chr11	64193051	64193502
chr11	64303835	64304684
chr11	64382547	64384151
chr11	64386269	64386727
chr11	64386728	64387166
chr11	64404205	64405119
chr11	64409424	64409696
chr11	116149463	116149994
chr11	116226160	116226508
chr11	116226509	116226574
chr11	116226575	116227123
chr11	116276273	116276428
chr11	116282980	116283131
chr11	116286147	116289929
chr11	116289930	116290096
chr11	116290097	116290457
chr11	116305003	116306067
chr11	116306068	116306127
chr11	116306128	116307389
chr11	116307390	116307911
chr11	116358526	116358592
chr11	116359598	116360014
chr11	116360015	116363076
chr11	116363077	116364042
chr11	116364902	116366840
chr11	116367398	116367856
chr11	116370534	116370659
chr11	116378033	116379138
chr11	116380147	116380810
chr12	38817766	38819183
chr12	38874867	38875542
chr12	38875543	38876053
chr12	38887065	38887327
chr12	38887328	38887469
chr12	38887470	38888936
chr12	38889681	38890306
chr12	38890307	38890614
chr12	38894317	38894477
chr12	38894478	38894967
chr12	38896029	38897086
chr12	38897087	38897335
chr12	38898148	38898442
chr12	38902891	38903115
chr12	38903116	38903940
chr12	38903941	38904143
chr12	38904144	38904449
chr12	38904450	38905296
chr12	38905297	38905611
chr12	38905612	38906268
chr12	38906269	38906990
chr13	29524857	29525593
chr13	29774551	29775491
chr13	29775492	29775863
chr13	29775864	29776379
chr13	29780614	29781427
chr13	29782937	29783219
chr13	29783243	29783461
chr13	29842189	29842792
chr13	29842793	29845589
chr13	29845590	29846718
chr13	29846719	29847289
chr13	29848313	29849028
chr13	29860894	29861016
chr13	29861017	29861768
chr13	29861769	29862231
chr13	29864183	29865060
chr13	29865061	29865249
chr13	29866672	29866873
chr13	29866874	29867229
chr13	29867230	29867748
chr13	29868518	29868817
chr13	29870384	29870435
chr13	29878550	29879086
chr13	29881258	29883309
chr13	29883310	29883636
chr13	29892889	29893377
chr13	112452101	112452811
chr14	98562245	98563762
chr14	98568649	98569605
chr14	98569606	98570869
chr14	98570870	98571424
chr14	98572270	98573061
chr14	98573605	98574359
chr14	98579546	98579676
chr14	98579677	98579825
chr14	98579826	98580095
chr14	98607544	98607640
chr14	98607641	98607978
chr14	98610764	98611248
chr14	98611249	98612757
chr14	98612758	98613401
chr14	98613402	98614081
chr14	98615210	98616036
chr15	41571549	41571846
chr15	41667821	41668673
chr15	41671044	41671558
chr15	41671559	41671798
chr15	41720356	41720453
chr15	41767653	41768505
chr15	41770876	41771390
chr15	41771391	41771630
chr15	41880186	41880845
chr15	41880846	41881100
chr15	41881101	41881554
chr15	41892225	41892803
chr15	41892804	41892868
chr15	41903616	41903801
chr15	41903802	41904794
chr15	41904795	41905271
chr15	41906380	41906961
chr16	17988	18061
chr16	24513	25080
chr16	26321	26578
chr16	41624	41687
chr16	41706	42072
chr16	221772	221872
chr16	233487	233960
chr16	321204	321315
chr16	321316	322176
chr16	324653	324838
chr16	324839	325179
chr16	325180	325607
chr16	330340	330512
chr16	330560	331062
chr16	376795	377237
chr16	25950416	25950716
chr16	25950717	25951672
chr16	25951673	25951903
chr18	59484588	59485383
chr18	59668775	59669114
chr18	59669115	59669695
chr18	59685235	59687263
chr18	59688124	59688847
chr18	59689435	59690340
chr18	59696492	59696777
chr18	59696778	59697945
chr18	59697946	59699713
chr18	59699714	59700686
chr18	59700687	59701170
chr18	59701171	59702067
chr18	59702068	59703245
chr18	59706208	59706549
chr18	59707948	59709330
chr18	59709862	59716434
chr18	59717171	59717826
chr18	59721889	59724244
chr18	59724245	59724755
chr18	59724756	59728481
chr18	59732702	59733247
chr18	59733248	59733679
chr18	59734588	59735925
chr18	59745942	59747976
chr18	59747977	59749787
chr18	59783105	59783701
chr18	59783752	59783902
chr18	59785297	59787120
chr18	59789017	59790263
chr18	59792319	59794225
chr18	59796611	59801439
chr18	59802592	59802859
chr19	59395073	59395824
chr19	59397007	59397603
chr19	59405659	59407719
chr19	59572748	59573078
chr19	59573079	59573324
chr19	59573325	59574542
chr19	59574543	59575227
chr19	59577012	59579016
chr19	59582905	59583604
chr19	59695307	59695613
chr19	59695614	59695818
chr19	59695819	59696582
chr19	59700356	59702746
chr19	59702747	59702954
chr19	59938980	59939473
chr19	59939474	59939802
chr19	59939803	59940230
chr19	59943054	59943653
chr19	59945145	59947143
chr19	59950429	59951169
chr19	59951763	59953904
chr19	59959626	59959730
chr19	59959731	59960420
chr19	59961744	59963871
chr19	59966992	59968701
chr19	59969735	59970044
chr19	59970212	59970751
chr19	59971811	59972684
chr19	59974289	59974362
chr19	59974363	59975198
chr19	59975199	59975280
chr19	59976593	59978573
chr19	59981713	59981873
chr19	59981874	59982440
chr19	59983029	59985180
chr19	59986474	59987193
chr19	59987856	59988303
chr19	59988866	59989786
chr19	59989787	59990134
chr19	59991056	59993527
chr19	59995731	59996907
chr19	59999539	60001096
chr19	60021096	60021231
chr19	60021232	60021720
chr19	60021721	60021990
chr19	60023250	60024138
chr2	51590168	51590520
chr2	51591726	51592343
chr2	118289016	118289443
chr2	118289444	118289766
chr2	118488922	118489842
chr2	220071909	220072054
chr2	220072055	220072757
chr2	220072758	220073889
chr2	220151905	220152527
chr2	220152571	220153076
chr2	220168170	220168817
chr2	220169795	220170434
chr2	220170435	220171209
chr2	220171210	220172026
chr2	220172027	220172547
chr2	220173501	220175714
chr2	220179580	220180145
chr2	220180301	220180725
chr2	220286406	220286523
chr2	220288494	220288872
chr2	220296163	220296564
chr2	220346227	220346553
chr2	220346554	220346624
chr2	220346625	220347013
chr2	234426389	234426528
chr20	33336370	33336783
chr20	33336784	33337053
chr20	33337054	33337508
chr20	33357328	33359859
chr20	33365481	33366147
chr20	33366193	33367249
chr20	33367250	33367740
chr20	33370799	33371360
chr20	33388914	33389564
chr20	33389565	33389769
chr20	33462021	33462197
chr20	33462198	33462692
chr20	33462693	33464490
chr20	33541813	33542330
chr20	33714686	33715453
chr20	33715454	33715567
chr20	33731269	33732670
chr20	33792681	33794047
chr20	33794048	33795786
chr21	32687713	32688375
chr21	32688376	32689229
chr21	33020936	33021580
chr21	33062577	33063170
chr21	33066452	33067117
chr21	33109373	33110208
chr21	33110209	33110881
chr21	33110882	33112020
chr21	33112537	33113510
chr21	33297558	33298067
chr21	33301354	33301815
chr21	33331450	33332340
chr21	33340148	33340288
chr21	33347344	33347854
chr21	33351879	33353559
chr21	33357080	33357755
chr21	33358326	33359009
chr21	33359010	33359640
chr21	33359641	33360449
chr21	33360450	33360680
chr21	33360681	33360997
chr21	33389844	33391039
chr21	33392281	33392341
chr21	33392342	33392948
chr21	33394728	33395005
chr21	33419794	33420771
chr21	33489958	33490759
chr21	33491877	33492648
chr21	33492649	33493220
chr21	33493221	33494156
chr21	33494157	33496733
chr21	33497652	33499276
chr21	33499277	33500182
chr21	33501385	33501936
chr21	33505429	33506026
chr21	33506027	33506861
chr21	33508455	33509808
chr21	33509809	33510757
chr21	33522669	33522979
chr21	33522980	33523582
chr21	33533527	33534208
chr21	33537579	33538793
chr21	33538794	33539540
chr21	33539541	33539692
chr21	33553203	33553362
chr21	33553363	33554886
chr21	33554887	33555027
chr21	33557192	33557558
chr21	33557559	33558005
chr21	33558006	33559203
chr21	33559204	33559740
chr21	33559741	33560158
chr21	33562509	33563708
chr21	33594287	33595185
chr21	33598478	33599652
chr21	33600588	33601127
chr21	33602689	33603399
chr21	33603400	33603988
chr21	33655180	33655794
chr21	33667636	33668669
chr21	33675868	33676575
chr21	33676576	33677235
chr21	33677236	33677761
chr21	33678775	33679672
chr21	33681653	33682328
chr21	33684478	33685069
chr21	33696029	33696118
chr21	33698931	33699326
chr21	33699327	33699706
chr21	33741679	33742138
chr21	33774873	33775280
chr21	33777045	33777476
chr21	33782558	33783520
chr21	33942272	33942692
chr21	33942693	33950526
chr21	34134372	34134515
chr21	34136043	34138431
chr21	34209057	34209267
chr21	34210937	34211205
chr21	34211206	34211361
chr21	34211362	34211804
chr21	34226396	34226971
chr21	34226972	34227493
chr21	34228308	34228448
chr21	34228489	34229180
chr21	34232941	34233302
chr21	34233303	34233880
chr21	34233881	34233959
chr21	34240347	34241329
chr21	34241330	34242354
chr21	34242355	34243726
chr21	34267380	34267463
chr21	34267464	34268793
chr21	34269808	34270132
chr21	34270133	34271693
chr21	34273180	34273557
chr21	34275451	34276226
chr21	34277196	34277987
chr21	34287560	34288025
chr21	34288026	34288842
chr21	34312154	34312536
chr21	34312537	34312879
chr21	34314910	34317725
chr21	34317726	34318283
chr21	34318797	34318949
chr21	34318950	34320277
chr21	34350000	34350666
chr21	39250652	39251140
chr21	39252365	39252901
chr21	39252902	39252966
chr21	39252967	39253030
chr21	39291016	39291371
chr21	39297316	39297515
chr21	39297516	39297929
chr21	39297930	39298340
chr21	39299495	39300481
chr21	39302049	39302934
chr21	39308314	39308609
chr21	39308610	39310208
chr21	39311546	39312558
chr21	39312559	39312944
chr21	39312945	39313929
chr21	39319542	39320228
chr21	39350428	39350672
chr21	39371832	39372681
chr21	39386029	39386240
chr21	39388186	39389619
chr21	39391655	39392870
chr21	39392894	39393098
chr21	39397466	39397809
chr21	39399205	39399802
chr21	39418341	39419018
chr21	39470278	39470575
chr21	39609123	39609677
chr21	39609678	39610866
chr21	39610867	39611373
chr21	39612689	39613500
chr21	39636345	39636997
chr21	39643798	39644674
chr21	39655113	39657319
chr21	39657320	39657900
chr21	39657901	39658807
chr21	39667426	39670218
chr21	39678625	39678683
chr21	39680557	39680960
chr21	39680961	39681106
chr21	39681107	39681598
chr21	39690516	39691111
chr21	39691112	39691253
chr21	39691254	39691985
chr21	39693585	39694653
chr21	39740530	39741101
chr21	39741102	39741194
chr22	30216502	30216720
chr22	30216721	30217838
chr22	30309567	30310093
chr22	30365652	30366521
chr22	30379057	30379184
chr22	30379185	30379631
chr22	30387330	30387394
chr22	30474361	30475297
chr22	30477974	30478723
chr22	30478724	30479385
chr22	30479386	30479873
chr22	30481427	30481528
chr22	30649240	30649614
chr22	30668025	30668699
chr22	30668700	30668832
chr22	30668833	30669338
chr22	30669362	30669546
chr22	30869079	30869924
chr22	30936433	30937107
chr22	30937108	30937304
chr22	30937305	30937498
chr22	30948063	30948219
chr22	30949510	30950852
chr22	31136635	31137424
chr22	31138322	31138567
chr22	31138568	31139899
chr22	31438467	31438966
chr22	31445878	31446447
chr22	31446448	31447393
chr22	31448604	31449154
chr22	31449155	31449419
chr22	31450771	31451394
chr22	31452468	31452947
chr4	118476291	118476600
chr4	118645362	118645594
chr5	56068378	56068790
chr5	56068791	56068845
chr5	56068846	56069031
chr5	131751117	131753010
chr5	131754051	131754666
chr5	131774893	131775848
chr5	131776623	131777385
chr5	131778016	131778080
chr5	131778081	131778661
chr5	131778662	131778805
chr5	131780036	131780883
chr5	131782454	131782513
chr5	131782514	131782774
chr5	131782775	131783794
chr5	131783795	131783879
chr5	131783880	131785768
chr5	131792292	131793429
chr5	131794294	131794781
chr5	131794782	131795170
chr5	131798986	131799177
chr5	131800324	131801549
chr5	131802496	131803051
chr5	131819806	131820245
chr5	131822563	131822873
chr5	131827036	131827578
chr5	131842854	131843117
chr5	131856098	131856938
chr5	131856939	131857992
chr5	131857993	131858845
chr5	131919466	131919982
chr5	131921193	131921856
chr5	132228788	132229544
chr5	142103187	142103995
chr5	142112661	142112828
chr5	142115186	142116059
chr5	142116060	142116472
chr5	142118389	142119051
chr5	142138022	142139228
chr5	142139271	142139710
chr5	142144970	142145032
chr5	142145033	142145203
chr5	142145204	142145566
chr5	142149734	142150204
chr5	142150205	142150780
chr5	142151736	142151832
chr5	142151833	142152401
chr5	142152402	142152460
chr5	142154008	142155070
chr5	142155071	142162919
chr5	142162920	142164100
chr5	142164101	142164221
chr5	142165342	142166894
chr5	142166895	142168041
chr5	142168042	142171093
chr5	142173662	142174734
chr5	142176093	142176623
chr5	142177183	142178099
chr5	142179786	142180185
chr5	142181223	142181686
chr5	142183138	142183749
chr5	142183750	142183863
chr5	142183864	142185478
chr5	142185479	142187032
chr5	142187033	142189903
chr5	142189904	142191653
chr5	142191654	142191933
chr5	142196416	142196978
chr5	142199541	142199938
chr5	142199939	142200073
chr5	142200879	142201625
chr5	142201646	142202671
chr5	142204666	142205404
chr5	142205405	142206753
chr5	142207493	142208245
chr5	142208246	142209063
chr5	142209064	142209628
chr5	142209667	142210167
chr5	142211653	142212630
chr5	142221321	142221740
chr5	142221741	142222654
chr5	142225160	142225616
chr5	142225706	142226267
chr5	142226268	142227576
chr5	142227577	142227688
chr5	142229788	142230430
chr5	142237403	142239292
chr5	142279793	142283179
chr5	142285116	142285661
chr5	142325538	142326247
chr5	142330746	142331636
chr5	142333671	142333777
chr5	142342459	142343340
chr5	142361111	142361448
chr5	142361449	142362112
chr5	142362113	142362438
chr6	41613224	41613816
chr6	41614489	41614715
chr6	41614716	41615102
chr6	41615103	41615786
chr6	41615787	41616026
chr6	41616027	41616538
chr6	41616539	41617677
chr6	41653043	41654424
chr6	41655289	41655469
chr6	41656354	41656814
chr6	41791630	41792866
chr6	41792867	41793115
chr6	41793116	41793376
chr6	41795782	41797316
chr6	41798439	41798928
chr6	41799482	41800341
chr6	41801069	41801320
chr6	41852893	41854438
chr6	41854522	41855268
chr6	41863346	41863765
chr6	41863766	41863834
chr6	41864779	41865888
chr6	41866489	41866573
chr6	41900469	41900721
chr6	74028774	74028926
chr6	74028927	74029145
chr6	74156312	74156373
chr6	74217129	74217493
chr6	74217494	74217565
chr6	74217566	74218031
chr6	74224109	74224186
chr6	74224187	74224781
chr6	74224782	74224976
chr6	74226704	74227590
chr6	74228615	74228723
chr6	74229790	74230160
chr6	74283672	74284325
chr6	74284326	74285694
chr6	74285695	74286206
chr6	74286207	74286433
chr6	74286434	74286563
chr6	74288391	74289523
chr6	74289524	74289961
chr6	108384108	108384585
chr6	108384586	108385062
chr6	108385063	108385429
chr6	108503761	108503826
chr6	108684552	108684926
chr6	108689648	108690093
chr6	108690094	108690441
chr6	108719941	108720039
chr6	108720061	108720292
chr6	108720293	108720506
chr6	108720507	108720650
chr6	108722142	108722530
chr6	108722531	108723621
chr6	108723622	108724004
chr6	108733642	108733776
chr6	108787367	108787470
chr6	108787471	108788833
chr6	108790382	108790673
chr6	108790828	108792162
chr6	108792163	108792387
chr6	108792388	108792470
chr6	108862682	108862777
chr6	108865233	108865962
chr6	108865963	108866064
chr7	26988985	26989041
chr7	27030785	27031286
chr7	27031287	27032138
chr7	27032139	27032720
chr7	27038384	27038658
chr7	27038659	27039456
chr7	27137684	27137896
chr7	27137897	27138214
chr7	27138215	27138386
chr7	27206828	27207597
chr7	27207598	27208104
chr7	27208105	27208431
chr7	27301083	27301951
chr7	27301952	27302054
chr7	27303732	27304144
chr7	27304145	27304388
chr7	27342674	27343510
chr7	27343511	27344893
chr7	27344894	27345721
chr7	27345722	27347533
chr7	27347534	27348033
chr7	89811912	89812725
chr7	89812726	89813862
chr7	89813863	89814384
chr7	89814385	89815055
chr7	89815056	89815167
chr7	90064238	90064344
chr7	90064345	90064734
chr7	90064735	90066266
chr7	90066267	90067274
chr7	90067275	90067466
chr7	90068068	90068395
chr7	90068396	90068918
chr7	90077045	90078522
chr7	90078523	90079063
chr7	90079064	90079396
chr7	90088071	90088332
chr7	90088333	90088516
chr7	90088517	90088661
chr7	90088662	90089196
chr7	90089197	90090142
chr7	90090143	90090454
chr7	90239176	90239590
chr7	90518326	90519398
chr7	114341692	114341954
chr7	114341955	114342188
chr7	114343109	114343631
chr7	114344167	114345224
chr7	114348670	114348817
chr7	114350376	114350496
chr7	114350497	114350557
chr7	114350558	114351529
chr7	114351530	114351844
chr7	114351845	114352028
chr7	114355414	114356141
chr7	114356810	114357771
chr7	114357772	114359563
chr7	114368155	114368388
chr7	114368389	114369261
chr7	114369262	114369505
chr7	114381524	114382131
chr7	114399358	114399413
chr7	114399414	114399896
chr7	114430193	114430448
chr7	114430449	114431141
chr7	114446181	114448197
chr7	114448198	114448655
chr7	114450307	114450716
chr7	114450717	114451391
chr7	114486427	114486563
chr7	114486564	114487262
chr7	114487287	114487415
chr7	116290427	116290682
chr7	116290683	116290981
chr7	116290982	116291259
chr7	116291260	116291426
chr7	116291427	116291497
chr7	116379452	116380223
chr7	116381455	116381662
chr7	116381691	116382900
chr7	116398199	116398897
chr7	116398898	116399978
chr7	116399979	116400243
chr7	116406680	116407050
chr7	116407051	116407157
chr7	116407158	116407214
chr7	116495091	116495231
chr7	116495232	116495497
chr7	116495498	116495587
chr7	116518777	116518901
chr7	116561785	116562269
chr7	116562270	116562493
chr7	116566790	116567214
chr7	116567215	116567327
chr7	116567328	116567532
chr7	116569251	116569877
chr7	116569878	116570340
chr7	117198537	117199956
chr7	117199957	117201018
chr7	117201019	117201415
chr7	117203066	117203544
chr7	117203545	117204025
chr7	117204026	117204335
chr7	117216495	117216896
chr7	117216897	117217393
chr7	117217394	117217760
chr7	117217761	117218417
chr7	117218418	117219012
chr7	117219013	117219504
chr7	117219505	117219868
chr7	117220534	117222091
chr7	117223180	117223468
chr7	126406053	126406307
chr7	126406329	126406444
chr7	126406486	126407175
chr7	126407176	126407444
chr7	126407445	126408612
chr7	126412028	126412163
chr7	126412164	126412655
chr7	126820514	126820893
chr7	126820894	126821373
chr7	126821415	126821483
chr7	127013164	127013548
chr7	127013549	127014416
chr7	127014417	127014714
chr8	119275176	119275915
chr9	130832287	130832672
chr9	130943041	130944940
chr9	130966382	130967021
chr9	130969148	130969382
chr9	130972809	130973738
chr9	131063692	131063906
chr9	131063907	131064573
chr9	131064574	131065139
chr9	131125655	131126545
chr9	131132524	131132840
chr9	131133383	131133918
chr9	131133919	131135065
chr9	131139846	131139993
chr9	131141059	131141565
chr9	131145168	131145868
chr9	131149066	131150548
chr9	131150549	131151152
chr9	131151153	131151954
chr9	131167255	131167580
chr9	131195137	131195450
chr9	131214038	131214478
chr9	131214479	131214994
chr9	131214995	131215333
chrX	122820253	122820872
chrX	122822244	122822469
chrX	122822470	122823023
chrX	122823024	122823406
chrX	122923577	122923748
chrX	122923749	122924723
chrX	122924724	122925473
chrX	152892013	152892368
chrX	152892369	152892559
chrX	152892560	152893032
chrX	152922718	152923344
chrX	152960213	152960281
chrX	153016754	153016859
chrX	153016860	153017384
chrX	153084764	153085485
chrX	153089041	153089128
chrX	153089129	153089258
chrX	153089259	153089977
chrX	153092160	153093382
chrX	153112904	153113178
chrX	153121893	153122614
chrX	153126170	153126954
chrX	153129280	153130575
chrX	153150022	153150202
chrX	153159701	153160422
chrX	153163978	153164065
chrX	153164066	153164195
chrX	153164196	153164914
chrX	153167085	153168359
chrX	153183482	153183862
chrX	153220078	153220561
chrX	153274669	153275152
chrX	153280380	153280565
chrX	153280566	153280725
chrX	153280726	153281173
chrX	153289910	153290066
chrX	153311265	153311511
chrX	153407914	153408049
chrX	153598394	153600121
chrX	153600122	153600631
chrX	153600632	153601004
chrX	153604660	153605456
chrX	153609261	153610141
chrX	153611127	153611925
chrX	153614843	153615343
chrX	153615344	153616362
chrX	153616363	153616923
chrX	153617466	153617923
chrX	153617924	153618776
chrX	153618777	153619180
chrX	153640941	153641599
chrX	153642975	153643578
chrX	153663229	153664045
chrX	153665368	153668443
chrX	153680576	153682933
chrX	153709948	153711668
chrX	153717155	153717655
chrX	153717656	153718976
chrX	153718977	153719604
chrX	153719605	153720073
chrX	153953391	153953611
chrX	153953612	153955015
chrX	153955016	153955358
