# Supplementary material for: Multivariate Hawkes process models of the occurrence of regulatory elements
Source: BMC Bioinformatics. 2010 Sep 9;11:456. doi: 10.1186/1471-2105-11-456 (PMC2949889; doi:10.1186/1471-2105-11-456)
Supplement: Additional file 6 — ENCODE pilot data - hr32. Affymetrix ChIP-chip sites for the ENCODE pilot project to time hr32 with chromosome number, start position and end position for the enriched regions. [file 1471-2105-11-456-S6.ZIP › encodeAffyChIpHl60SitesHr32/encodeAffyChIpHl60SitesP300Hr32.txt]

chr1	149586577	149587259
chr1	149689773	149690271
chr1	149702300	149702849
chr1	149853415	149853726
chr1	149874598	149875031
chr1	149875032	149875264
chr1	149875265	149876017
chr1	149878934	149879399
chr1	149879400	149879787
chr1	149899068	149899301
chr1	149899302	149899610
chr1	149899611	149899670
chr1	149899671	149899960
chr1	149900196	149900783
chr1	149900784	149900887
chr1	149900888	149900952
chr1	149900953	149901364
chr1	149901365	149901557
chr1	149916272	149916330
chr10	55154239	55154709
chr10	55183964	55184256
chr10	55212512	55212866
chr10	55251704	55251979
chr10	55306995	55307846
chr10	55308907	55309290
chr10	55309291	55309401
chr10	55355315	55355596
chr10	55357571	55357791
chr10	55379288	55379604
chr10	55463913	55464281
chr10	55514387	55514465
chr10	55540464	55540849
chr10	55592024	55592323
chr10	55592363	55592766
chr10	55616880	55617039
chr10	55643181	55643303
chr10	55645061	55645206
chr11	1788985	1789594
chr11	4944433	4944521
chr11	4973077	4973437
chr11	5015696	5016063
chr11	5052699	5053411
chr11	5053412	5053489
chr11	5053588	5053644
chr11	5071737	5071826
chr11	5071859	5072560
chr11	5083391	5083771
chr11	5086409	5086506
chr11	5086507	5086561
chr11	5108132	5108550
chr11	5214230	5214722
chr11	5282515	5282897
chr11	5282898	5283193
chr11	5317127	5317213
chr11	5328362	5328794
chr11	5385456	5385914
chr11	5398238	5398384
chr11	5411178	5411244
chr11	5428358	5428465
chr11	5445289	5445391
chr11	5445415	5445538
chr11	5445539	5445932
chr11	5445933	5446018
chr11	5482561	5482627
chr11	5497343	5497968
chr11	5540164	5540302
chr11	5548718	5550020
chr11	5554096	5554336
chr11	5640297	5640481
chr11	5712798	5712974
chr11	5712975	5713064
chr11	5713065	5713348
chr11	116119341	116120203
chr11	116271372	116271540
chr11	116271541	116271599
chr11	116286235	116286713
chr11	116286714	116286772
chr11	116288372	116288995
chr11	116289188	116289545
chr11	116289546	116289929
chr11	116289930	116290114
chr11	116332700	116332835
chr11	116332859	116333113
chr11	116333114	116333339
chr11	116350197	116350314
chr11	116361026	116361550
chr11	116376252	116376529
chr11	116420828	116421713
chr11	116447005	116447354
chr11	116448366	116448500
chr11	116448501	116448895
chr11	116448896	116448982
chr11	116448983	116449144
chr11	116450183	116450481
chr11	130637466	130637624
chr11	130672361	130673201
chr11	130717615	130717812
chr11	130730473	130730572
chr11	130732893	130732972
chr11	130935681	130935829
chr11	131008133	131008611
chr12	38629782	38630222
chr12	38630223	38630307
chr12	38631508	38631659
chr12	38631683	38633016
chr12	38645443	38645550
chr12	38698511	38698598
chr12	38699760	38700170
chr12	38723096	38723393
chr12	38770871	38770985
chr12	38787038	38787306
chr12	38874867	38875030
chr12	38875031	38875376
chr12	38875377	38876053
chr12	38896517	38896922
chr12	38917237	38917815
chr12	38920205	38920473
chr12	38936163	38936217
chr12	38937423	38937953
chr12	38952410	38952769
chr12	38952982	38953356
chr12	38959003	38959259
chr12	38959260	38959389
chr12	38959428	38959498
chr12	38959499	38959556
chr12	38959557	38959627
chr12	39095749	39095884
chr12	39095885	39096197
chr12	39097273	39097856
chr12	39100230	39101250
chr13	29579002	29579326
chr13	29579350	29579571
chr13	29645945	29646011
chr13	29678908	29679546
chr13	29702542	29702670
chr13	29715274	29715397
chr13	29774551	29775234
chr13	29785813	29785935
chr13	29789996	29790160
chr13	29815395	29815700
chr13	112393877	112394134
chr13	112397296	112397384
chr13	112397385	112397457
chr13	112641060	112641322
chr14	53027693	53027902
chr14	53052723	53053296
chr14	53079771	53080049
chr14	53080050	53080140
chr14	53080141	53080225
chr14	53080226	53080786
chr14	53090235	53090386
chr14	53115694	53115991
chr14	53117116	53117334
chr14	53120058	53120244
chr14	53120245	53120500
chr14	53136681	53137219
chr14	53138659	53139150
chr14	53139151	53139600
chr14	53220734	53221223
chr14	53229913	53230541
chr14	53279327	53279397
chr14	53282640	53283035
chr14	53296592	53297029
chr14	53305169	53305240
chr14	53349700	53349754
chr14	53349755	53349882
chr14	53349883	53350062
chr14	53416282	53417299
chr14	53420222	53420299
chr14	53429395	53429726
chr14	98478864	98478928
chr14	98579524	98579825
chr14	98579826	98580095
chr14	98586720	98586994
chr14	98611499	98612671
chr14	98726668	98726744
chr14	98926119	98926338
chr14	98957532	98957938
chr14	98957939	98958170
chr15	41527385	41527831
chr15	41527832	41527932
chr15	41532158	41532389
chr15	41554738	41555173
chr15	41671030	41671992
chr15	41719915	41720538
chr15	41770862	41771824
chr15	41816427	41816484
chr15	41816485	41816884
chr15	41816885	41817305
chr15	41827140	41827197
chr15	41832865	41833512
chr15	41845795	41845886
chr15	41845887	41846543
chr15	41880867	41881171
chr15	41881172	41881511
chr15	41889127	41889193
chr15	41889194	41889263
chr15	41889264	41889798
chr15	41892225	41892824
chr15	41941637	41941733
chr16	221810	221872
chr16	334050	334129
chr16	463231	463326
chr16	25950674	25950819
chr16	25950820	25951149
chr16	26039568	26039884
chr16	26047673	26048094
chr16	26054221	26054301
chr16	26069089	26069576
chr16	26122681	26122797
chr16	26140063	26140329
chr16	26194061	26194205
chr16	26199233	26199619
chr16	60834769	60834898
chr16	60834899	60834964
chr16	60834965	60835164
chr16	60842793	60843367
chr16	60843368	60843606
chr16	60895617	60896167
chr16	60932505	60932615
chr16	60978101	60978288
chr16	60989126	60989456
chr16	60989457	60989695
chr16	60989696	60989781
chr16	61025421	61025571
chr16	61025572	61025924
chr16	61039973	61040108
chr16	61054592	61054706
chr16	61107567	61107888
chr16	61115641	61115836
chr16	61134278	61134905
chr16	61142190	61142407
chr16	61142408	61142496
chr16	61162031	61162581
chr16	61188865	61188958
chr16	61215091	61215190
chr16	61235013	61235165
chr16	61235166	61235236
chr16	61248714	61249031
chr16	61290118	61290427
chr16	61290428	61290574
chr16	61290575	61290777
chr16	61290778	61291250
chr16	61326059	61326718
chr18	23824053	23824119
chr18	23825169	23825966
chr18	23915933	23916427
chr18	23916893	23917230
chr18	23917633	23918021
chr18	23931819	23931901
chr18	24015466	24015736
chr18	24046525	24046590
chr18	24086799	24086959
chr18	24093290	24093480
chr18	24187235	24187308
chr18	24187309	24187493
chr18	24187494	24187817
chr18	24192519	24193044
chr18	24212749	24213595
chr18	59484588	59485209
chr18	59541530	59542023
chr18	59542024	59542158
chr18	59591034	59591584
chr18	59651862	59651938
chr18	59651939	59652027
chr18	59686215	59686721
chr18	59686722	59686882
chr18	59696492	59696777
chr18	59708350	59708795
chr18	59710618	59711078
chr18	59711079	59711708
chr18	59713618	59714012
chr18	59726073	59726480
chr18	59726481	59726981
chr18	59726982	59727045
chr18	59736223	59736320
chr18	59745942	59746583
chr18	59747694	59748512
chr18	59748575	59749093
chr18	59749094	59749617
chr18	59752058	59752379
chr18	59771087	59771214
chr18	59787342	59787888
chr18	59793207	59794225
chr18	59797633	59799672
chr18	59799696	59800450
chr18	59842752	59843297
chr18	59843298	59843540
chr18	59847841	59848128
chr19	59403509	59404380
chr19	59506501	59506810
chr19	59547000	59547065
chr19	59547066	59547551
chr19	59581356	59581942
chr19	59946255	59946317
chr19	59946318	59946740
chr19	59946741	59946854
chr19	59946855	59947126
chr19	59951864	59952876
chr19	59962891	59963494
chr19	59963495	59963756
chr19	59977488	59977632
chr19	59977633	59977687
chr19	59977688	59978114
chr19	59978115	59978288
chr19	59978289	59978545
chr19	59983065	59984153
chr19	59992522	59992738
chr19	59992739	59993301
chr19	59993302	59993497
chr19	59995731	59995841
chr19	59995842	59995900
chr19	59995901	59995956
chr19	59995957	59996886
chr2	51524629	51524907
chr2	51526392	51526502
chr2	51539305	51539470
chr2	51571189	51571910
chr2	51588929	51589683
chr2	51589723	51590520
chr2	51618359	51618623
chr2	51618624	51618774
chr2	51633310	51633380
chr2	51651416	51651996
chr2	51654986	51655428
chr2	51704462	51704607
chr2	51704608	51705099
chr2	51709722	51709809
chr2	51718551	51719091
chr2	51753120	51753191
chr2	51762130	51763146
chr2	51784862	51785540
chr2	51789113	51789616
chr2	51839924	51840553
chr2	51840554	51840837
chr2	51900064	51900629
chr2	51909953	51910081
chr2	51919399	51919568
chr2	51988506	51988600
chr2	52002989	52003105
chr2	118034130	118034362
chr2	118118722	118119325
chr2	118198034	118198578
chr2	118216803	118216942
chr2	118237835	118238372
chr2	118295735	118296043
chr2	118305692	118305821
chr2	118305822	118305929
chr2	118335794	118335882
chr2	118361046	118361283
chr2	118405705	118405819
chr2	118432354	118432625
chr2	118445045	118445112
chr2	220316296	220317201
chr2	220366528	220366580
chr2	220366581	220367178
chr2	220426620	220426732
chr2	234322604	234322934
chr2	234433435	234433623
chr2	234433624	234433841
chr2	234433842	234433960
chr2	234436678	234436838
chr2	234474506	234474583
chr2	234588182	234588270
chr2	234603618	234603993
chr2	234641235	234641297
chr2	234641298	234641590
chr20	33431222	33431389
chr20	33443758	33444599
chr20	33444600	33444665
chr20	33701918	33702005
chr20	33702006	33702398
chr20	33702399	33702842
chr20	33714482	33714887
chr20	33714888	33714971
chr20	33721464	33721539
chr20	33782672	33783277
chr20	33783278	33783400
chr20	33783401	33783532
chr20	33783533	33783594
chr20	33794347	33795099
chr20	33795100	33795612
chr21	32914608	32914868
chr21	32914869	32916271
chr21	32938119	32938673
chr21	32945279	32945632
chr21	32972769	32972917
chr21	32972954	32973517
chr21	32973586	32973929
chr21	32979926	32980390
chr21	32980391	32980523
chr21	32980524	32980843
chr21	32994989	32995741
chr21	32995742	32996193
chr21	32996194	32996297
chr21	33004922	33004992
chr21	33015481	33015946
chr21	33016960	33017139
chr21	33062715	33063319
chr21	33064394	33064615
chr21	33066978	33067095
chr21	33075716	33075978
chr21	33155930	33156564
chr21	33275057	33275124
chr21	33303712	33304187
chr21	33338738	33339179
chr21	33359121	33359511
chr21	33492496	33493383
chr21	33493384	33493505
chr21	33509009	33509806
chr21	33509807	33510757
chr21	33554107	33554886
chr21	33696008	33696118
chr21	33696119	33696531
chr21	33699327	33699499
chr21	33744040	33744353
chr21	33833489	33833574
chr21	33838568	33839255
chr21	33839479	33839737
chr21	33849447	33850243
chr21	33852821	33852925
chr21	33872029	33872087
chr21	33887611	33888231
chr21	33894256	33894632
chr21	33933416	33933897
chr21	33946894	33947062
chr21	33957198	33957614
chr21	33973108	33973279
chr21	33973304	33973717
chr21	34044380	34044668
chr21	34275951	34276226
chr21	34340834	34341348
chr21	39372283	39372657
chr21	39478484	39478647
chr21	39478699	39479073
chr21	39480433	39481481
chr21	39486648	39486828
chr21	39640239	39640482
chr21	39640483	39640690
chr21	39640691	39640978
chr21	39690788	39691067
chr21	39691068	39691381
chr21	39743302	39743552
chr22	30184315	30184804
chr22	30309567	30310093
chr22	30310740	30310865
chr22	30377999	30378484
chr22	30400261	30400358
chr22	30400359	30401039
chr22	30441116	30441323
chr22	30465442	30466042
chr22	30522622	30523021
chr22	30532602	30533051
chr22	30542343	30543408
chr22	30803466	30803590
chr22	30813412	30813728
chr22	30851142	30852127
chr22	30877034	30877145
chr22	30878109	30878265
chr22	30914181	30914668
chr22	31004887	31005346
chr22	31011439	31011543
chr22	31071557	31071649
chr22	31071789	31072229
chr22	31091058	31091779
chr22	31097594	31098059
chr22	31106430	31106501
chr22	31134778	31135320
chr22	31135321	31135569
chr22	31135570	31135631
chr22	31137010	31137481
chr22	31142396	31142573
chr22	31157255	31157375
chr22	31182759	31183296
chr22	31209735	31210287
chr22	31213853	31214066
chr22	31247918	31248131
chr22	31248132	31248570
chr22	31248571	31248650
chr22	31446448	31446712
chr22	31602797	31603184
chr22	31620883	31621100
chr22	31625144	31625645
chr22	31708991	31709553
chr22	31741367	31741664
chr22	31747457	31747517
chr4	118476621	118476786
chr4	118536615	118536811
chr4	118562892	118563247
chr4	118563248	118563761
chr4	118615577	118615945
chr4	118671136	118671318
chr4	118671319	118671554
chr4	118671555	118671868
chr4	118671869	118672124
chr4	118673108	118673799
chr4	118695746	118695834
chr4	118708921	118709082
chr4	118738890	118738988
chr4	118738989	118739121
chr4	118739122	118739796
chr4	118794532	118795321
chr4	118811798	118812436
chr4	118812437	118812537
chr5	55876302	55876422
chr5	55876423	55876554
chr5	55876555	55876882
chr5	55891127	55891352
chr5	55917131	55917274
chr5	55927275	55927750
chr5	55947644	55947955
chr5	56023724	56024442
chr5	56031403	56031486
chr5	56138401	56138461
chr5	56159635	56159712
chr5	56177397	56177744
chr5	56207619	56207692
chr5	56207693	56207988
chr5	56207989	56208053
chr5	56214787	56215279
chr5	56233594	56233699
chr5	56252101	56252430
chr5	56315350	56315531
chr5	131780134	131780883
chr5	131921535	131921813
chr5	131995022	131995088
chr5	132066170	132066995
chr5	132072680	132072969
chr5	132089367	132090236
chr5	141891478	141891858
chr5	141932884	141933352
chr5	142107666	142108111
chr5	142108112	142108190
chr5	142115832	142116036
chr5	142118282	142118906
chr5	142136876	142137430
chr5	142138077	142139270
chr5	142157803	142158651
chr5	142162795	142162859
chr5	142162860	142163310
chr5	142186227	142186747
chr5	142189841	142190470
chr5	142190494	142190555
chr5	142196416	142196497
chr5	142196498	142196790
chr5	142201579	142202203
chr5	142221857	142222045
chr5	142222046	142222239
chr5	142222240	142222611
chr5	142226739	142226862
chr5	142245723	142246439
chr5	142249393	142249524
chr5	142269366	142269544
chr5	142310564	142310671
chr5	142333710	142334078
chr5	142362277	142363174
chr5	142363175	142363501
chr6	41469225	41469465
chr6	41826754	41827355
chr6	73807431	73808065
chr6	73838618	73839307
chr6	73845785	73845894
chr6	73845895	73845993
chr6	73845994	73846148
chr6	73871744	73872077
chr6	73883312	73883928
chr6	73920467	73920751
chr6	73937420	73937564
chr6	73964804	73965600
chr6	73985812	73985874
chr6	73985875	73985926
chr6	73985927	73986169
chr6	74016570	74016627
chr6	74103649	74103900
chr6	74158674	74158732
chr6	74162220	74162320
chr6	74191614	74192119
chr6	74245976	74246121
chr6	74251523	74251835
chr6	74284168	74284483
chr6	74285599	74285813
chr6	108384368	108384424
chr6	108384452	108385125
chr6	108385146	108385387
chr6	108468703	108468895
chr6	108472947	108473035
chr6	108473036	108473100
chr6	108565041	108565513
chr6	108635560	108635643
chr6	108635644	108635770
chr6	108635771	108636330
chr6	108655217	108655298
chr6	108704303	108704541
chr6	108708579	108708769
chr6	108719504	108719569
chr6	108719570	108719650
chr6	108719651	108719796
chr6	108719797	108720062
chr6	108732155	108732347
chr6	108790828	108791346
chr6	108792795	108793023
chr6	108809159	108809603
chr6	108815775	108816102
chr6	108829489	108829916
chr6	108847260	108847937
chr6	132310967	132311357
chr6	132334824	132334901
chr6	132339321	132339424
chr6	132341482	132341742
chr6	132361235	132361418
chr6	132384333	132384418
chr6	132395872	132396343
chr6	132399593	132399701
chr6	132399702	132399800
chr6	132439393	132440240
chr6	132446211	132446355
chr6	132446356	132446573
chr6	132461017	132461617
chr6	132486337	132486529
chr6	132497773	132497913
chr6	132515962	132516277
chr6	132526337	132526830
chr6	132530121	132530241
chr6	132598772	132599034
chr6	132599035	132599099
chr6	132625727	132626271
chr6	132626272	132626443
chr6	132626444	132626521
chr6	132654588	132655467
chr6	132706586	132706729
chr7	26952663	26952988
chr7	26952989	26953463
chr7	26988985	26989264
chr7	27078343	27078582
chr7	27106657	27106842
chr7	27109088	27109183
chr7	89627535	89627932
chr7	89689085	89689573
chr7	89693730	89693905
chr7	89693906	89694016
chr7	89694017	89694394
chr7	89733965	89734186
chr7	89775782	89776228
chr7	89820030	89820586
chr7	89853795	89854291
chr7	89855758	89855928
chr7	89872640	89873046
chr7	89943739	89944129
chr7	89944184	89944670
chr7	89945812	89946116
chr7	89946117	89946191
chr7	89985104	89985292
chr7	89985293	89985459
chr7	89985460	89985642
chr7	90066971	90067253
chr7	90067254	90067356
chr7	90067359	90067897
chr7	90089970	90090076
chr7	90144166	90144303
chr7	90171565	90171952
chr7	90186924	90186985
chr7	90207974	90208061
chr7	90212976	90213054
chr7	90241517	90242352
chr7	90242353	90243322
chr7	90244516	90244947
chr7	90301121	90301812
chr7	90332330	90333165
chr7	90333166	90333220
chr7	90333221	90333667
chr7	90384142	90384366
chr7	90385651	90385763
chr7	90405871	90405934
chr7	90405935	90406149
chr7	90406150	90406725
chr7	90406726	90406845
chr7	90433616	90433989
chr7	90579341	90579493
chr7	90632796	90632920
chr7	90705076	90705345
chr7	113730460	113731050
chr7	113745425	113745573
chr7	113815512	113816055
chr7	113816074	113816316
chr7	113842261	113843011
chr7	113860869	113861074
chr7	113864265	113864725
chr7	113871354	113871948
chr7	113888837	113888900
chr7	113888901	113889278
chr7	113927042	113927133
chr7	113933437	113933711
chr7	113950170	113951103
chr7	113951104	113951370
chr7	113962568	113962703
chr7	113963102	113963220
chr7	113969403	113969757
chr7	114049010	114049362
chr7	114054450	114055181
chr7	114079599	114080062
chr7	114080063	114080150
chr7	114088201	114088450
chr7	114088451	114088617
chr7	114088618	114088972
chr7	114097777	114097913
chr7	114097914	114097977
chr7	114097978	114098607
chr7	114110260	114110477
chr7	114117788	114117958
chr7	114119577	114119783
chr7	114119784	114119990
chr7	114119991	114120167
chr7	114163865	114164010
chr7	114181132	114181234
chr7	114181258	114181526
chr7	114226422	114227113
chr7	114243450	114243938
chr7	114251931	114252578
chr7	114273413	114273809
chr7	114301941	114302097
chr7	114312306	114312551
chr7	114350952	114351115
chr7	114351116	114351273
chr7	114351274	114351391
chr7	114351392	114351554
chr7	114362043	114362332
chr7	114368389	114368820
chr7	114369710	114370072
chr7	114375956	114376043
chr7	114403323	114403870
chr7	114414930	114415075
chr7	114446078	114446263
chr7	114447243	114447306
chr7	114450990	114451321
chr7	114451322	114451391
chr7	114473446	114473632
chr7	114473633	114473961
chr7	114473962	114474412
chr7	114486187	114486829
chr7	114486830	114486932
chr7	114492531	114492616
chr7	114492617	114492708
chr7	114555574	114555968
chr7	114555969	114556281
chr7	114571576	114572006
chr7	114572007	114572377
chr7	114588348	114588825
chr7	114588850	114588923
chr7	114680469	114680731
chr7	115639259	115639411
chr7	115639412	115639532
chr7	115656895	115657789
chr7	115710678	115710733
chr7	115793578	115793725
chr7	115943926	115944031
chr7	115981696	115982438
chr7	116011114	116011531
chr7	116026383	116026747
chr7	116033169	116033489
chr7	116055043	116055569
chr7	116097901	116098132
chr7	116101388	116101478
chr7	116108676	116109392
chr7	116229584	116230495
chr7	116230496	116231118
chr7	116254675	116255131
chr7	116280737	116281024
chr7	116281057	116281349
chr7	116294445	116294784
chr7	116345400	116345538
chr7	116345539	116345606
chr7	116379454	116379600
chr7	116379601	116380045
chr7	116381726	116382220
chr7	116382221	116382495
chr7	116392023	116392117
chr7	116398199	116398418
chr7	116406640	116407157
chr7	116412549	116413004
chr7	116445715	116445864
chr7	116448686	116449189
chr7	116463255	116463346
chr7	116463347	116463699
chr7	116479178	116479858
chr7	116495091	116495587
chr7	116549730	116549901
chr7	116549902	116550195
chr7	116641156	116641476
chr7	116641477	116641721
chr7	116687156	116687963
chr7	116696515	116697206
chr7	116792794	116792853
chr7	116799462	116799545
chr7	116807699	116807926
chr7	116820746	116820987
chr7	116864853	116865255
chr7	116899086	116899299
chr7	117004784	117005393
chr7	117069224	117069734
chr7	117073112	117073344
chr7	117092898	117093127
chr7	117093128	117093277
chr7	117109570	117110011
chr7	117124858	117125312
chr7	117125313	117125766
chr7	117135194	117135247
chr7	117170493	117170662
chr7	117203545	117203860
chr7	117203861	117204374
chr7	117219315	117219787
chr7	117219788	117219989
chr7	117219990	117220139
chr7	117244691	117244973
chr7	117364652	117364870
chr7	117404644	117404989
chr7	125872604	125872977
chr7	125880034	125880348
chr7	125934394	125934480
chr7	126154441	126154526
chr7	126154527	126154584
chr7	126157273	126158046
chr7	126170508	126170568
chr7	126288198	126288594
chr7	126303613	126304019
chr7	126304020	126304408
chr7	126304409	126304618
chr7	126306698	126307617
chr7	126307658	126308291
chr7	126315450	126316834
chr7	126316835	126317140
chr7	126317141	126317552
chr7	126324677	126324738
chr7	126329379	126329458
chr7	126329459	126330829
chr7	126335167	126335759
chr7	126344577	126344762
chr7	126344763	126345409
chr7	126387644	126387695
chr7	126406349	126407446
chr7	126407609	126407696
chr7	126463313	126463485
chr7	126493551	126493618
chr7	126535769	126535974
chr7	126561479	126561542
chr7	126561543	126561655
chr7	126575416	126575502
chr7	126578591	126579160
chr7	126580181	126580970
chr7	126613527	126613885
chr7	126618048	126618189
chr7	126618888	126619114
chr7	126801495	126801626
chr7	126818117	126818390
chr7	126818391	126818524
chr7	126859426	126859605
chr7	126860107	126860260
chr7	126931893	126931953
chr7	127021416	127021913
chr8	118888554	118889013
chr8	118905121	118905353
chr8	118905354	118906030
chr8	118968297	118968734
chr8	118979334	118979856
chr8	118988584	118988826
chr8	119034205	119034360
chr8	119039907	119039973
chr8	119048252	119048894
chr8	119053626	119054030
chr8	119098681	119098966
chr8	119160375	119160533
chr8	119160549	119160721
chr8	119177245	119177649
chr8	119275319	119275383
chr8	119275384	119275956
chr8	119333095	119333427
chr8	119342801	119343045
chr8	119364516	119365752
chr8	119367277	119367330
chr9	130758202	130759265
chr9	130771430	130771732
chr9	130962150	130962214
chr9	131111967	131112036
chrX	122666452	122666539
chrX	122666540	122666686
chrX	122685566	122685901
chrX	122690240	122690464
chrX	122822331	122822605
chrX	122822606	122822954
chrX	122842962	122843245
chrX	122871207	122871654
chrX	122871655	122871915
chrX	122875118	122875185
chrX	122875186	122875344
chrX	122924932	122925205
chrX	122925206	122925827
chrX	122930585	122931156
chrX	122933256	122933704
chrX	122946665	122947029
chrX	123007881	123008186
chrX	123022621	123023153
chrX	123032159	123032218
chrX	153130202	153130413
chrX	153137026	153137469
chrX	153156519	153156599
chrX	153174816	153175275
chrX	153600323	153600508
chrX	153786247	153786847
chrX	153811844	153812174
chrX	153954430	153955240
chrX	153969808	153970134
