# Supplementary material for: Multivariate Hawkes process models of the occurrence of regulatory elements
Source: BMC Bioinformatics. 2010 Sep 9;11:456. doi: 10.1186/1471-2105-11-456 (PMC2949889; doi:10.1186/1471-2105-11-456)
Supplement: Additional file 6 — ENCODE pilot data - hr32. Affymetrix ChIP-chip sites for the ENCODE pilot project to time hr32 with chromosome number, start position and end position for the enriched regions. [file 1471-2105-11-456-S6.ZIP › encodeAffyChIpHl60SitesHr32/encodeAffyChIpHl60SitesPu1Hr32.txt]

chr1	149509486	149509874
chr1	149564872	149565122
chr1	149565123	149565373
chr1	149565374	149565612
chr1	149852676	149852738
chr1	149879104	149879272
chr1	149899104	149899610
chr1	149899611	149899807
chr1	149900784	149900844
chr1	149900845	149901012
chr10	55645061	55645206
chr11	1838262	1838908
chr11	5077669	5077894
chr11	5108466	5108716
chr11	5226538	5226620
chr11	5419518	5419649
chr11	5419650	5420297
chr11	5420298	5420375
chr11	5482539	5483277
chr11	5483278	5484167
chr11	5549423	5549601
chr11	5559739	5560104
chr11	5640978	5641047
chr11	5667058	5667238
chr11	5669594	5670005
chr11	64077013	64077137
chr11	64164588	64165258
chr11	64403532	64403820
chr11	116119619	116119814
chr11	116119815	116120223
chr11	116246883	116246941
chr11	116246942	116247070
chr11	116276273	116276405
chr11	116289546	116289929
chr11	116289930	116290096
chr11	116294325	116294447
chr11	116307824	116307911
chr11	116350648	116351104
chr11	116362578	116362660
chr11	116417673	116417737
chr11	116450183	116450481
chr11	130672653	130672954
chr11	130672955	130673096
chr11	130694225	130694287
chr11	130717710	130717771
chr11	130894515	130895153
chr12	38640218	38640307
chr12	38874867	38875440
chr12	38875441	38875518
chr12	38905819	38906014
chr12	38906015	38906268
chr12	38908917	38908978
chr12	38912219	38912759
chr12	38912760	38912859
chr12	38912860	38913353
chr12	38959428	38959676
chr12	38959677	38960120
chr12	39116511	39116757
chr12	39116780	39117256
chr13	29646014	29646088
chr13	29780965	29781427
chr13	112452101	112452813
chr13	112489644	112490002
chr13	112691646	112691748
chr13	112769900	112770429
chr13	112771022	112771617
chr14	52969736	52970404
chr14	52975954	52976019
chr14	53252952	53253146
chr14	53333844	53334164
chr14	98572654	98572941
chr15	41671030	41671709
chr15	41671710	41671905
chr15	41671906	41672030
chr15	41723477	41723880
chr15	41726627	41727409
chr15	41770862	41771541
chr15	41771542	41771737
chr15	41771738	41771862
chr15	41823850	41824195
chr15	41826833	41826949
chr15	41826950	41827118
chr15	41827119	41827383
chr15	41892225	41892983
chr15	41941201	41941260
chr16	419369	419469
chr16	25808253	25808521
chr16	25887954	25888062
chr16	25888063	25888128
chr16	25941635	25941957
chr16	25950674	25950740
chr16	25950741	25950819
chr16	25950820	25951375
chr16	25951376	25951598
chr16	25951599	25951738
chr16	60834899	60834964
chr16	60932555	60932615
chr16	61215337	61215403
chr16	61283716	61283791
chr16	61283792	61284067
chr16	61284068	61284169
chr18	24194912	24195236
chr18	59475627	59476245
chr18	59482956	59483345
chr18	59484588	59484669
chr18	59484670	59485363
chr18	59492091	59492665
chr18	59515204	59515469
chr18	59519342	59519432
chr18	59541981	59542113
chr18	59686678	59686882
chr18	59698387	59698735
chr18	59698736	59699291
chr18	59699292	59699599
chr18	59702545	59703061
chr18	59708008	59708321
chr18	59708322	59709155
chr18	59711462	59711605
chr18	59711606	59711742
chr18	59748555	59748792
chr18	59748793	59749443
chr18	59756115	59756233
chr18	59778263	59778350
chr18	59792319	59793163
chr18	59793164	59794117
chr18	59797422	59797649
chr18	59797650	59798615
chr18	59798616	59798729
chr18	59799952	59800242
chr19	59547018	59547153
chr19	59547154	59547551
chr19	59721725	59721899
chr19	59945145	59946786
chr19	59950429	59950642
chr19	59950643	59951071
chr19	59951072	59951169
chr19	59951822	59952876
chr19	59961612	59961811
chr19	59961812	59963494
chr19	59976593	59976730
chr19	59976731	59978266
chr19	59983029	59983478
chr19	59983479	59984472
chr19	59984473	59985180
chr19	59991056	59991155
chr19	59991156	59993424
chr19	59995842	59995900
chr19	59995901	59996886
chr2	51526477	51526566
chr2	51589742	51590499
chr2	51751592	51752019
chr2	51798706	51799112
chr2	51987895	51988063
chr2	118032021	118032147
chr2	118114434	118114882
chr2	118300770	118300929
chr2	118454076	118454221
chr2	219988260	219988515
chr2	220170962	220171759
chr2	220264573	220264776
chr2	220264777	220265112
chr2	220265113	220265229
chr2	220316274	220316357
chr2	220339025	220339818
chr2	220346015	220346081
chr2	220346082	220346247
chr2	220346248	220346668
chr2	220346669	220346884
chr2	220346885	220346936
chr2	220353280	220353358
chr2	220376546	220377011
chr2	220411273	220411417
chr2	220411418	220411719
chr2	220411720	220412016
chr2	220412017	220412128
chr2	220412129	220412236
chr2	220417656	220418184
chr2	220426862	220427102
chr2	220457984	220458060
chr2	234177507	234177844
chr2	234191558	234191894
chr2	234191895	234192119
chr2	234194588	234195104
chr2	234210639	234210797
chr2	234212656	234212715
chr2	234213432	234213550
chr2	234246032	234246215
chr2	234255844	234256051
chr2	234256052	234256333
chr2	234256334	234256425
chr2	234304426	234304504
chr2	234304505	234304642
chr2	234446612	234446716
chr2	234446717	234447645
chr2	234458385	234458750
chr2	234641421	234641590
chr20	33731817	33731942
chr20	33731943	33732597
chr20	33732598	33732712
chr20	33775717	33775834
chr20	33775968	33776395
chr20	33783358	33783442
chr20	33794471	33794772
chr20	33794773	33794943
chr20	33794944	33795589
chr21	32831263	32831557
chr21	32914608	32914716
chr21	32914717	32914774
chr21	32915877	32916236
chr21	33007325	33007948
chr21	33062637	33062968
chr21	33143606	33143915
chr21	33143916	33144035
chr21	33155887	33156491
chr21	33297366	33297559
chr21	33390433	33390681
chr21	33390682	33391069
chr21	33487345	33487428
chr21	33492064	33493582
chr21	33493583	33494063
chr21	33506047	33506861
chr21	33538888	33539245
chr21	33594700	33594782
chr21	33655438	33655794
chr21	33676639	33676705
chr21	33696008	33696118
chr21	33699327	33699512
chr21	33741941	33742138
chr21	33750244	33750557
chr21	33750558	33750656
chr21	33852782	33852967
chr21	33853012	33853065
chr21	33943107	33943274
chr21	33973236	33973648
chr21	34027696	34027936
chr21	34027937	34028413
chr21	34228308	34228488
chr21	34232941	34233351
chr21	34233352	34233880
chr21	34267999	34268397
chr21	34268398	34268561
chr21	34316754	34317128
chr21	34317129	34317411
chr21	39372283	39372681
chr21	39388290	39388509
chr21	39388510	39388917
chr21	39388918	39389009
chr21	39495485	39495735
chr21	39525082	39525177
chr21	39610079	39610267
chr21	39610754	39611373
chr21	39636426	39637019
chr22	30216523	30217350
chr22	30217351	30217858
chr22	30234200	30234685
chr22	30377761	30378458
chr22	30379057	30379672
chr22	30397809	30398229
chr22	30400701	30401039
chr22	30411595	30411906
chr22	30521682	30522073
chr22	30541841	30542342
chr22	30542382	30543059
chr22	30546441	30546502
chr22	30630156	30630382
chr22	30885931	30886060
chr22	30886061	30886279
chr22	30886280	30887009
chr22	30887010	30887344
chr22	30887345	30887574
chr22	30906727	30907238
chr22	30990608	30990928
chr22	31136551	31136634
chr22	31136635	31137077
chr22	31137078	31137138
chr22	31211585	31212304
chr22	31361046	31361554
chr22	31438832	31439329
chr4	118671058	118671255
chr5	56176973	56177095
chr5	131777155	131777385
chr5	142052168	142052267
chr5	142052268	142052355
chr5	142115416	142115710
chr5	142115711	142115770
chr5	142118349	142118408
chr5	142118432	142118491
chr5	142138098	142139003
chr5	142157778	142158189
chr5	142158190	142158256
chr5	142158257	142158692
chr5	142159779	142159966
chr5	142168346	142168774
chr5	142196263	142196463
chr5	142196464	142197669
chr5	142205178	142205344
chr5	142205345	142206770
chr5	142222067	142222218
chr5	142225681	142226267
chr5	142226268	142227423
chr5	142227424	142227669
chr5	142289017	142289100
chr5	142310497	142310628
chr5	142361926	142361988
chr5	142361989	142362400
chr5	142362401	142362482
chr6	41469447	41469611
chr6	41535540	41535773
chr6	41570234	41570345
chr6	41615429	41615759
chr6	73907825	73908255
chr6	74162258	74162320
chr6	74217494	74217565
chr6	74236531	74236601
chr6	74258676	74258741
chr6	74283651	74284304
chr6	74284305	74284503
chr6	74284504	74285347
chr6	74285348	74285428
chr6	74285429	74286119
chr6	108384425	108384523
chr6	108384524	108385103
chr6	108385104	108385235
chr6	108385236	108385387
chr6	108519846	108520011
chr6	108520012	108520161
chr6	108520162	108520263
chr6	108520264	108520385
chr6	108520386	108520661
chr6	108640659	108640719
chr6	108719904	108720527
chr6	132226940	132227349
chr6	132440705	132440861
chr6	132440862	132440981
chr7	26988985	26989068
chr7	26989069	26989711
chr7	27038506	27038568
chr7	27106841	27107254
chr7	27203777	27203901
chr7	27256801	27257128
chr7	27295154	27295264
chr7	27334721	27334889
chr7	27365194	27365489
chr7	27365490	27365774
chr7	27379074	27379654
chr7	27379655	27379753
chr7	27379754	27379989
chr7	27406542	27406649
chr7	89694354	89694419
chr7	89719417	89719484
chr7	89812599	89813122
chr7	89813123	89813222
chr7	89865132	89865460
chr7	89872640	89872985
chr7	89951758	89951810
chr7	90064918	90065277
chr7	90067477	90067779
chr7	90077634	90078960
chr7	90086398	90086919
chr7	90164915	90164981
chr7	90212976	90213077
chr7	90239176	90239638
chr7	90242234	90242337
chr7	90358915	90359043
chr7	90384028	90384204
chr7	90385608	90385831
chr7	90433616	90434016
chr7	90589198	90589258
chr7	90608781	90608941
chr7	90608942	90609030
chr7	113730460	113730574
chr7	113950425	113950904
chr7	113976805	113976869
chr7	114089590	114089841
chr7	114150553	114150766
chr7	114166651	114166717
chr7	114294550	114294942
chr7	114294945	114295127
chr7	114301956	114302097
chr7	114344192	114344332
chr7	114344355	114345041
chr7	114358086	114358599
chr7	114358600	114358685
chr7	114359228	114359356
chr7	114368376	114369421
chr7	114369422	114369505
chr7	114375695	114375999
chr7	114381484	114382497
chr7	114399250	114399333
chr7	114399334	114399415
chr7	114416226	114416287
chr7	114416288	114416401
chr7	114430570	114430976
chr7	114450585	114450695
chr7	114450696	114451321
chr7	114458854	114458925
chr7	114571728	114572077
chr7	114588424	114588923
chr7	114631167	114631358
chr7	115606104	115606426
chr7	115732656	115732930
chr7	115732931	115733012
chr7	116010913	116011113
chr7	116011114	116011214
chr7	116019790	116019872
chr7	116026404	116026747
chr7	116123769	116124831
chr7	116290982	116291146
chr7	116291384	116291626
chr7	116313408	116313733
chr7	116382136	116382495
chr7	116406729	116407071
chr7	116407072	116407214
chr7	116495091	116495587
chr7	116545854	116546345
chr7	116561814	116562434
chr7	116574650	116574734
chr7	116576150	116576308
chr7	116791071	116791235
chr7	117004743	117005393
chr7	117047699	117048102
chr7	117157710	117157771
chr7	117157791	117158257
chr7	117190584	117190824
chr7	117200633	117200924
chr7	117200925	117201332
chr7	117203442	117203503
chr7	117203504	117203841
chr7	117203842	117204258
chr7	117216897	117216986
chr7	117219163	117220167
chr7	117220168	117220316
chr7	117278599	117278995
chr7	117404169	117404228
chr7	117404229	117404391
chr7	117404392	117404773
chr7	117469749	117469819
chr7	125949381	125949510
chr7	125949976	125950050
chr7	125950051	125950191
chr7	125950192	125950405
chr7	125952350	125952724
chr7	125952725	125952897
chr7	125952898	125953195
chr7	126154467	126154667
chr7	126259767	126259885
chr7	126303932	126304040
chr7	126304041	126304618
chr7	126307801	126307908
chr7	126335139	126335314
chr7	126335380	126335467
chr7	126335468	126335720
chr7	126407695	126407863
chr7	126535592	126535748
chr7	126535749	126535909
chr7	126580202	126580492
chr7	126580493	126581452
chr7	126618409	126618625
chr7	126766121	126766607
chr7	127021263	127022091
chr7	127022092	127022197
chr8	118985716	118985789
chr8	118988158	118988565
chr8	118988566	118988986
chr8	118988987	118989072
chr8	119333260	119333753
chr8	119360790	119361331
chr9	130768212	130768338
chr9	130785520	130785721
chrX	122923930	122924058
chrX	122924059	122924154
chrX	122924155	122924528
chrX	122924529	122924723
chrX	122925418	122925675
chrX	122930647	122931036
chrX	123043551	123043630
chrX	153459806	153459889
chrX	153459890	153460522
chrX	153460523	153460582
chrX	153506805	153507437
chrX	153507438	153507521
chrX	153599705	153599790
chrX	153599791	153600631
chrX	153697988	153698392
chrX	153953986	153954338
chrX	153954339	153955015
chrX	153997652	153997804
