# Supplementary material for: Multivariate Hawkes process models of the occurrence of regulatory elements
Source: BMC Bioinformatics. 2010 Sep 9;11:456. doi: 10.1186/1471-2105-11-456 (PMC2949889; doi:10.1186/1471-2105-11-456)
Supplement: Additional file 6 — ENCODE pilot data - hr32. Affymetrix ChIP-chip sites for the ENCODE pilot project to time hr32 with chromosome number, start position and end position for the enriched regions. [file 1471-2105-11-456-S6.ZIP › encodeAffyChIpHl60SitesHr32/encodeAffyChIpHl60SitesRaraHr32.txt]

chr1	149438783	149439638
chr1	149550957	149551021
chr1	149551022	149551476
chr1	149692899	149692980
chr1	149852547	149853414
chr1	149855161	149855327
chr1	149858849	149859289
chr1	149859290	149859532
chr1	149860120	149860247
chr1	149899407	149899939
chr1	149900845	149901078
chr10	55154642	55154735
chr10	55172348	55173264
chr10	55201802	55201876
chr10	55229214	55229462
chr10	55236987	55237800
chr10	55241754	55241830
chr10	55258726	55259381
chr10	55268168	55269244
chr10	55278778	55278938
chr10	55346775	55347163
chr10	55350446	55350663
chr10	55357790	55357851
chr10	55388855	55389329
chr10	55499264	55499847
chr10	55528367	55528962
chr10	55540756	55540836
chr10	55592361	55592829
chr10	55626830	55627348
chr10	55644668	55645206
chr11	4958037	4958634
chr11	5052655	5053656
chr11	5078210	5078272
chr11	5080779	5081430
chr11	5108132	5108716
chr11	5203527	5204068
chr11	5210074	5210257
chr11	5215655	5215817
chr11	5218062	5218179
chr11	5288726	5288894
chr11	5300814	5301046
chr11	5317056	5317903
chr11	5328491	5328994
chr11	5398272	5398384
chr11	5552478	5552968
chr11	5555353	5555922
chr11	5559978	5560460
chr11	5667216	5667965
chr11	5669723	5670047
chr11	5709290	5709401
chr11	5712995	5713281
chr11	64075923	64076454
chr11	64295087	64295169
chr11	64297870	64298133
chr11	64298134	64298284
chr11	64298285	64298711
chr11	116158680	116158749
chr11	116226160	116226574
chr11	116248869	116248955
chr11	116251074	116251181
chr11	116279226	116279498
chr11	116282579	116282699
chr11	116285975	116286289
chr11	116305250	116305580
chr11	116318081	116318260
chr11	116329063	116329440
chr11	116360204	116360450
chr11	116360451	116360904
chr11	116362512	116362818
chr11	116378410	116379093
chr11	116437269	116438894
chr11	116440502	116440783
chr11	116448366	116448895
chr11	130637314	130637624
chr11	130775682	130776002
chr11	130884565	130884784
chr11	130915714	130916222
chr11	130919869	130920359
chr12	38664669	38665133
chr12	38692196	38692876
chr12	38701020	38701473
chr12	38744415	38744791
chr12	38747495	38748352
chr12	38782395	38782496
chr12	38803889	38804025
chr12	38822899	38822984
chr12	38848929	38850609
chr12	38875517	38875649
chr12	38886804	38887397
chr12	38894317	38894455
chr12	38896726	38896845
chr12	38896846	38897151
chr12	38897378	38897716
chr12	38906034	38906087
chr12	38906088	38907190
chr12	38926238	38926726
chr12	38926727	38927446
chr12	38931498	38932342
chr12	38953290	38953399
chr12	38954981	38955481
chr12	38959428	38959578
chr12	38959579	38960023
chr12	38986839	38987490
chr12	39000452	39000928
chr12	39032441	39032518
chr12	39076843	39077601
chr12	39092005	39092521
chr12	39098034	39098177
chr12	39100293	39100493
chr12	39113006	39113240
chr12	39114740	39114949
chr12	39118247	39118536
chr13	29579107	29579946
chr13	29728369	29728720
chr13	29748383	29748625
chr13	29752254	29753071
chr13	29787816	29788012
chr13	29792353	29792527
chr13	29815395	29815700
chr13	29866709	29866770
chr13	29898956	29899092
chr13	29899115	29899641
chr13	112393919	112393984
chr13	112452346	112452533
chr13	112489526	112490586
chr13	112505238	112505357
chr13	112505384	112505467
chr13	112769966	112770429
chr14	52987720	52987981
chr14	53001339	53001521
chr14	53021185	53021271
chr14	53044885	53045007
chr14	53067034	53067740
chr14	53078330	53078559
chr14	53102621	53103112
chr14	53103145	53103253
chr14	53120223	53120319
chr14	53141680	53141738
chr14	53210030	53210097
chr14	53229653	53229888
chr14	53284749	53285107
chr14	53328785	53329011
chr14	53440795	53441127
chr14	98611798	98612713
chr14	98941085	98941333
chr15	41593374	41593748
chr15	41722560	41723965
chr15	41725301	41726080
chr15	41827035	41827141
chr15	41834470	41835109
chr15	41880657	41881428
chr15	41892347	41892983
chr15	41964642	41965001
chr15	41987521	41987581
chr16	221791	221872
chr16	377070	377131
chr16	444255	444742
chr16	25887954	25888128
chr16	25917801	25918312
chr16	25950675	25950740
chr16	25950741	25951354
chr16	25951355	25951738
chr16	26224028	26224244
chr16	60834414	60835164
chr16	60864391	60864533
chr16	60908657	60908856
chr16	60942619	60943449
chr16	61042011	61042975
chr16	61046658	61047066
chr16	61116416	61116828
chr16	61118364	61118544
chr16	61160258	61160706
chr16	61191247	61191375
chr16	61216185	61217147
chr16	61235166	61235236
chr16	61242133	61242250
chr16	61263450	61263947
chr16	61300364	61300771
chr18	23723407	23724241
chr18	23767926	23768400
chr18	23775655	23776359
chr18	23779257	23779383
chr18	23781528	23782357
chr18	23795644	23796462
chr18	23825796	23825883
chr18	23856576	23856922
chr18	23856923	23857270
chr18	23858507	23859155
chr18	23958897	23959464
chr18	24013310	24014269
chr18	24051265	24052048
chr18	24090097	24091043
chr18	24095240	24095753
chr18	59461915	59462998
chr18	59475768	59476523
chr18	59477263	59477655
chr18	59479850	59480365
chr18	59537393	59537444
chr18	59596306	59597143
chr18	59622708	59623021
chr18	59649237	59649378
chr18	59651939	59652688
chr18	59686787	59686882
chr18	59686883	59687659
chr18	59687660	59688378
chr18	59689787	59689866
chr18	59689867	59690257
chr18	59702545	59702676
chr18	59708322	59709089
chr18	59710471	59711605
chr18	59713250	59713840
chr18	59713841	59714012
chr18	59714013	59714486
chr18	59726008	59726359
chr18	59726360	59726572
chr18	59726573	59727068
chr18	59735805	59736320
chr18	59736321	59736816
chr18	59748555	59749558
chr18	59778263	59778657
chr18	59783507	59783902
chr18	59793249	59793575
chr18	59797892	59798694
chr18	59799889	59800428
chr18	59800429	59800746
chr18	59830579	59831093
chr18	59853998	59854384
chr18	59865072	59865967
chr19	59506037	59506970
chr19	59547000	59547551
chr19	59573976	59574294
chr19	59577297	59577545
chr19	59946298	59946854
chr19	59950429	59951169
chr19	59962934	59963549
chr19	59966992	59967719
chr19	59977616	59978288
chr19	59981921	59982440
chr19	59983029	59983527
chr19	59991553	59991952
chr19	59992485	59993301
chr19	59996060	59996886
chr2	51526252	51526502
chr2	51539343	51539470
chr2	51551353	51551948
chr2	51601359	51601848
chr2	51617994	51618334
chr2	51665067	51665153
chr2	51676139	51676204
chr2	51699650	51699796
chr2	51708320	51708865
chr2	51713673	51713787
chr2	51718361	51718639
chr2	51740770	51741315
chr2	51764131	51764188
chr2	51801271	51801483
chr2	51810588	51811296
chr2	51825844	51825928
chr2	51839518	51840905
chr2	51842659	51842819
chr2	51913217	51913824
chr2	51988173	51988884
chr2	118153889	118153988
chr2	118250831	118251299
chr2	118298602	118298937
chr2	118305427	118306066
chr2	118483752	118483849
chr2	118491808	118492686
chr2	220169795	220170146
chr2	220309019	220309409
chr2	220366579	220367178
chr2	220411957	220412128
chr2	234315994	234316478
chr2	234425836	234426288
chr2	234435082	234435153
chr2	234587632	234587698
chr2	234634538	234634877
chr2	234641217	234641297
chr20	33423571	33423623
chr20	33423624	33424110
chr20	33444549	33444665
chr20	33546639	33546704
chr20	33702048	33702331
chr20	33710391	33710694
chr20	33714503	33714606
chr20	33714607	33714755
chr20	33758532	33758751
chr20	33777852	33778154
chr20	33794048	33794235
chr20	33794236	33795786
chr21	32838974	32839078
chr21	32914608	32914756
chr21	32978361	32978742
chr21	33007325	33007948
chr21	33021000	33021484
chr21	33044190	33044276
chr21	33062577	33063299
chr21	33145239	33145351
chr21	33175184	33175682
chr21	33444099	33444301
chr21	33484085	33484446
chr21	33492585	33493343
chr21	33493344	33493722
chr21	33506047	33506861
chr21	33508988	33510757
chr21	33538750	33538906
chr21	33559609	33559926
chr21	33655498	33655767
chr21	33688383	33688551
chr21	33689155	33689991
chr21	33696008	33696116
chr21	33696117	33696674
chr21	33696675	33696803
chr21	33744270	33744824
chr21	33818183	33818749
chr21	33842918	33843092
chr21	33849861	33850243
chr21	33855547	33856069
chr21	33864420	33865111
chr21	33871627	33872525
chr21	33888208	33888291
chr21	33949290	33949441
chr21	33973773	33973861
chr21	33977108	33978045
chr21	33979301	33979512
chr21	33992657	33992726
chr21	34016333	34016468
chr21	34028207	34028506
chr21	34044252	34044403
chr21	34084156	34084626
chr21	34136380	34136524
chr21	34202907	34203439
chr21	34275740	34276167
chr21	34316673	34317725
chr21	39470258	39470594
chr21	39471242	39472435
chr21	39485591	39485874
chr21	39507096	39507522
chr21	39513249	39513396
chr21	39519277	39519897
chr21	39545749	39546448
chr21	39563270	39563486
chr21	39577488	39577980
chr21	39609453	39610078
chr21	39635792	39637034
chr21	39640289	39640952
chr21	39690802	39691436
chr21	39726213	39726285
chr22	30213923	30214164
chr22	30263799	30263934
chr22	30272764	30273272
chr22	30310173	30310297
chr22	30372879	30373374
chr22	30542343	30543448
chr22	30814887	30815371
chr22	30908199	30908559
chr22	30991054	30991440
chr22	31069976	31070526
chr22	31071557	31072291
chr22	31099156	31099221
chr22	31154556	31155005
chr22	31227505	31227719
chr22	31234748	31235463
chr4	118487075	118487708
chr4	118487709	118487786
chr4	118513898	118514026
chr4	118521894	118522053
chr4	118536615	118537457
chr4	118555110	118555375
chr4	118563164	118563727
chr4	118595271	118595393
chr4	118601755	118602439
chr4	118615487	118615591
chr4	118670935	118672189
chr4	118708921	118708983
chr4	118712977	118713920
chr4	118714842	118715464
chr4	118718582	118719101
chr4	118738989	118739725
chr4	118769084	118769703
chr4	118780890	118781098
chr4	118781735	118781787
chr4	118794391	118794588
chr4	118812330	118813277
chr4	118830515	118830734
chr4	118874220	118874637
chr4	118908634	118909095
chr4	118944306	118944484
chr5	56023470	56023765
chr5	56023766	56023942
chr5	56177622	56177801
chr5	56181055	56181881
chr5	56186952	56187987
chr5	56207679	56208179
chr5	56214787	56215319
chr5	56217504	56217664
chr5	131778016	131778661
chr5	131921436	131921856
chr5	131953135	131953761
chr5	131993501	131993608
chr5	132070910	132071512
chr5	132267951	132268219
chr5	132268237	132268355
chr5	141944339	141944509
chr5	142047656	142047806
chr5	142052292	142052355
chr5	142115495	142116059
chr5	142118430	142118491
chr5	142138077	142138519
chr5	142150151	142150204
chr5	142157226	142158189
chr5	142158190	142158673
chr5	142160985	142161135
chr5	142163148	142163669
chr5	142168085	142168141
chr5	142168215	142169253
chr5	142196327	142196749
chr5	142196750	142196858
chr5	142196859	142197067
chr5	142205469	142205530
chr5	142221825	142222555
chr5	142288994	142289486
chr5	142361926	142362298
chr5	142362299	142362888
chr5	142362889	142363501
chr6	41866532	41866642
chr6	41890375	41890462
chr6	73838432	73839050
chr6	73914438	73915152
chr6	73920219	73921128
chr6	73938844	73938935
chr6	73959992	73960177
chr6	73985343	73985879
chr6	74011442	74011923
chr6	74103649	74103900
chr6	74217494	74217565
chr6	74229790	74230160
chr6	74249923	74250042
chr6	74251605	74251815
chr6	74275811	74275972
chr6	74283651	74284184
chr6	74284185	74286138
chr6	74288729	74288964
chr6	108378722	108378876
chr6	108384389	108385387
chr6	108492626	108493122
chr6	108510685	108510912
chr6	108517354	108517547
chr6	108569068	108569282
chr6	108573026	108573213
chr6	108601687	108601774
chr6	108606663	108607140
chr6	108660914	108661271
chr6	108683097	108683224
chr6	108708417	108708902
chr6	108733148	108733238
chr6	108820394	108820856
chr6	132226777	132227503
chr6	132315463	132315668
chr6	132322859	132323710
chr6	132334941	132335333
chr6	132349495	132349599
chr6	132381826	132382157
chr6	132421804	132422204
chr6	132443212	132443384
chr6	132577135	132577205
chr6	132600375	132600504
chr7	27256965	27257209
chr7	27303958	27304331
chr7	27363173	27363359
chr7	27364886	27365556
chr7	89627172	89627801
chr7	89647088	89647547
chr7	89666939	89667100
chr7	89692991	89693932
chr7	89693933	89694118
chr7	89694119	89694852
chr7	89707621	89708368
chr7	89715820	89716032
chr7	89730666	89730988
chr7	89740747	89740848
chr7	89765576	89766081
chr7	89771129	89771259
chr7	89771798	89772631
chr7	89776129	89776540
chr7	89797669	89798081
chr7	89820355	89820510
chr7	89823624	89824242
chr7	89854079	89854291
chr7	89858190	89858378
chr7	89872873	89873046
chr7	89943763	89944670
chr7	89951393	89951810
chr7	89960761	89960886
chr7	89986747	89986818
chr7	90064918	90065255
chr7	90089562	90090031
chr7	90114412	90115235
chr7	90148413	90148546
chr7	90166726	90167090
chr7	90168424	90168496
chr7	90193831	90194739
chr7	90207974	90208660
chr7	90228621	90228790
chr7	90235402	90235646
chr7	90241543	90241801
chr7	90241802	90242077
chr7	90242078	90242376
chr7	90268523	90268883
chr7	90283756	90283993
chr7	90291637	90291798
chr7	90295266	90295574
chr7	90317302	90317558
chr7	90330612	90330888
chr7	90365576	90365915
chr7	90373732	90373858
chr7	90376564	90376721
chr7	90385544	90385718
chr7	90399247	90399328
chr7	90410457	90410830
chr7	90422213	90422356
chr7	90445981	90446080
chr7	90453739	90454240
chr7	90464491	90465392
chr7	90546895	90547203
chr7	90565910	90566335
chr7	90568240	90568302
chr7	90578226	90578399
chr7	90629041	90629121
chr7	90652006	90652565
chr7	90688899	90688996
chr7	90729770	90730104
chr7	113728125	113728453
chr7	113765381	113766023
chr7	113788800	113789379
chr7	113814831	113815289
chr7	113833559	113833861
chr7	113839278	113839515
chr7	113840551	113840735
chr7	113848291	113848731
chr7	113854756	113856108
chr7	113860491	113860932
chr7	113864558	113865050
chr7	113871354	113871885
chr7	113873393	113873810
chr7	113926440	113926695
chr7	113949776	113951247
chr7	113956083	113956506
chr7	113958703	113959113
chr7	113962292	113962928
chr7	113976824	113977377
chr7	114003081	114003411
chr7	114006265	114006407
chr7	114015800	114016155
chr7	114037570	114037892
chr7	114092869	114093432
chr7	114117501	114117852
chr7	114140771	114141154
chr7	114168752	114168928
chr7	114180650	114180963
chr7	114219860	114219940
chr7	114225788	114226402
chr7	114229865	114230487
chr7	114287344	114287533
chr7	114301864	114302914
chr7	114312457	114312599
chr7	114325864	114326462
chr7	114337125	114337775
chr7	114338723	114339003
chr7	114350951	114351273
chr7	114356810	114357278
chr7	114368544	114368675
chr7	114379370	114379640
chr7	114389267	114389779
chr7	114401162	114401758
chr7	114402290	114402362
chr7	114438785	114439147
chr7	114450717	114451036
chr7	114584030	114584487
chr7	114588348	114588923
chr7	114693559	114694090
chr7	114709998	114711069
chr7	115656895	115657066
chr7	115667517	115667600
chr7	115686765	115686828
chr7	115694119	115694915
chr7	115729532	115730103
chr7	115928935	115929603
chr7	115940189	115940697
chr7	115943656	115944346
chr7	115951114	115951193
chr7	116016501	116017035
chr7	116017591	116017677
chr7	116054940	116055184
chr7	116058842	116059008
chr7	116097828	116098773
chr7	116128623	116129037
chr7	116199684	116200021
chr7	116201879	116201994
chr7	116229606	116229810
chr7	116273536	116274023
chr7	116303145	116303241
chr7	116306030	116306089
chr7	116345950	116346347
chr7	116370625	116370814
chr7	116382242	116382409
chr7	116382433	116382495
chr7	116391708	116392168
chr7	116411446	116411702
chr7	116427906	116428731
chr7	116441296	116441771
chr7	116446399	116446687
chr7	116452507	116452585
chr7	116463570	116463699
chr7	116495215	116495587
chr7	116495588	116495676
chr7	116509835	116510327
chr7	116543725	116544081
chr7	116554547	116554621
chr7	116638212	116639151
chr7	116657242	116657349
chr7	116715947	116716028
chr7	116744650	116744712
chr7	116810352	116811017
chr7	116827215	116827733
chr7	116837612	116837821
chr7	116864799	116865865
chr7	116926497	116926704
chr7	116968978	116969315
chr7	117004743	117004892
chr7	117004893	117005393
chr7	117006880	117007385
chr7	117018341	117019186
chr7	117028908	117029012
chr7	117054889	117055201
chr7	117170493	117170662
chr7	117213828	117213896
chr7	117216334	117216657
chr7	117219294	117220290
chr7	117253992	117254066
chr7	117297592	117297747
chr7	117297748	117297913
chr7	117297914	117298016
chr7	117304740	117305041
chr7	117382314	117382867
chr7	117428940	117429021
chr7	117455228	117455668
chr7	117464262	117464328
chr7	117467035	117467600
chr7	117469749	117469819
chr7	125953598	125954270
chr7	126038689	126039001
chr7	126101988	126102096
chr7	126119630	126120293
chr7	126121449	126122887
chr7	126155226	126156076
chr7	126159237	126159456
chr7	126166075	126166684
chr7	126170332	126170944
chr7	126189472	126189892
chr7	126193424	126194388
chr7	126220819	126220924
chr7	126259245	126260027
chr7	126302805	126305486
chr7	126308229	126308314
chr7	126321477	126321753
chr7	126335659	126335804
chr7	126382444	126382572
chr7	126387354	126388038
chr7	126465383	126465765
chr7	126533886	126533994
chr7	126562085	126562426
chr7	126564818	126565320
chr7	126687237	126687814
chr7	126760210	126760869
chr7	126788065	126788266
chr7	126801967	126802427
chr7	126803432	126803506
chr7	126811889	126812382
chr7	126818161	126818459
chr7	126832648	126832750
chr8	118893364	118893468
chr8	118905180	118905571
chr8	118961462	118961995
chr8	119039805	119039999
chr8	119049036	119049182
chr8	119081471	119081563
chr8	119120177	119120685
chr8	119160044	119160677
chr8	119222603	119222730
chr8	119288960	119289094
chr8	119355715	119355940
chr8	119360345	119360748
chr9	130758491	130758552
chrX	122668828	122669685
chrX	122685764	122685901
chrX	122822938	122823512
chrX	122875038	122875557
chrX	122903871	122904033
chrX	122904409	122904522
chrX	122923930	122924549
chrX	122925227	122925675
chrX	122977215	122977366
chrX	122984825	122985788
chrX	123012452	123012850
chrX	123026915	123027219
chrX	123038689	123039052
chrX	153092201	153092463
chrX	153092464	153092649
chrX	153129280	153129562
chrX	153129563	153129769
chrX	153167085	153167410
chrX	153167411	153167574
chrX	153460051	153460522
chrX	153506805	153507276
chrX	153600401	153600508
chrX	153615148	153615943
chrX	153649659	153650570
chrX	153682822	153682933
chrX	153698348	153698446
chrX	153697918	153698347
chrX	153697793	153697917
chrX	153840881	153841652
chrX	153945652	153945711
chrX	153953717	153954472
