# Supplementary material for: Multivariate Hawkes process models of the occurrence of regulatory elements
Source: BMC Bioinformatics. 2010 Sep 9;11:456. doi: 10.1186/1471-2105-11-456 (PMC2949889; doi:10.1186/1471-2105-11-456)
Supplement: Additional file 6 — ENCODE pilot data - hr32. Affymetrix ChIP-chip sites for the ENCODE pilot project to time hr32 with chromosome number, start position and end position for the enriched regions. [file 1471-2105-11-456-S6.ZIP › encodeAffyChIpHl60SitesHr32/encodeAffyChIpHl60SitesRnapHr32.txt]

chr1	149425921	149426328
chr1	149427711	149428239
chr1	149428240	149429501
chr1	149436275	149436702
chr1	149436703	149436924
chr1	149436925	149439638
chr1	149439639	149439761
chr1	149488855	149489464
chr1	149493540	149494283
chr1	149494327	149494718
chr1	149520497	149521264
chr1	149521292	149521394
chr1	149522598	149522727
chr1	149522728	149524187
chr1	149524188	149524504
chr1	149564406	149565247
chr1	149565248	149568227
chr1	149568228	149568539
chr1	149569167	149569538
chr1	149585209	149585273
chr1	149585274	149585877
chr1	149585878	149587259
chr1	149587260	149587364
chr1	149638002	149638377
chr1	149638378	149639190
chr1	149639191	149639698
chr1	149639699	149640665
chr1	149640666	149640790
chr1	149640791	149641182
chr1	149697068	149697633
chr1	149698676	149698975
chr1	149698976	149699286
chr1	149699287	149699532
chr1	149851846	149853146
chr1	149853147	149853268
chr1	149853269	149853414
chr1	149898887	149899213
chr1	149900784	149901578
chr10	55206953	55207378
chr10	55219984	55220509
chr10	55238878	55238979
chr10	55269009	55269091
chr10	55279714	55279802
chr10	55357571	55357851
chr10	55379534	55379749
chr10	55390564	55390683
chr10	55425765	55426039
chr10	55616459	55616941
chr10	55623011	55623420
chr10	55634588	55635205
chr10	55635206	55635566
chr10	55645061	55645206
chr11	1821608	1821689
chr11	1821690	1822219
chr11	1822220	1822561
chr11	1823295	1823466
chr11	1828695	1828771
chr11	1830775	1830876
chr11	1830877	1831320
chr11	1837387	1838034
chr11	1838035	1838239
chr11	1838240	1838908
chr11	1838909	1838983
chr11	5549094	5549168
chr11	5549169	5549679
chr11	5549680	5550042
chr11	5602242	5602839
chr11	5667113	5667330
chr11	5667331	5667435
chr11	5667436	5667965
chr11	63972186	63972519
chr11	63972520	63972789
chr11	64022241	64022770
chr11	64025123	64025627
chr11	64077035	64077163
chr11	64149408	64149965
chr11	64228779	64228844
chr11	64248822	64249689
chr11	64265178	64265430
chr11	64267884	64268601
chr11	64269510	64269781
chr11	64286285	64286851
chr11	64292925	64293480
chr11	64296118	64296475
chr11	64296574	64296957
chr11	64298134	64298282
chr11	64298283	64298663
chr11	64300821	64301847
chr11	64302907	64303228
chr11	64303229	64303495
chr11	64303496	64303836
chr11	64327627	64327690
chr11	64327691	64328420
chr11	64328421	64328486
chr11	64333399	64333478
chr11	64383608	64383728
chr11	64383729	64383795
chr11	64403163	64403820
chr11	64403821	64403902
chr11	64409424	64409696
chr11	64440439	64440813
chr11	116119619	116120158
chr11	116120159	116120293
chr11	116149167	116149908
chr11	116149909	116149994
chr11	116151704	116151865
chr11	116151905	116152435
chr11	116161340	116161483
chr11	116161484	116161872
chr11	116162507	116162696
chr11	116162697	116163610
chr11	116163611	116164096
chr11	116164097	116164623
chr11	116226160	116226660
chr11	116276164	116276293
chr11	116276294	116276527
chr11	116277577	116277957
chr11	116286308	116286735
chr11	116360678	116360734
chr11	116362557	116362748
chr11	116362749	116362818
chr11	116362819	116363076
chr11	116411721	116412004
chr11	116420828	116420981
chr11	130673017	130673174
chr11	130884220	130884500
chr11	130884501	130884628
chr11	130884629	130884784
chr12	38698496	38699012
chr12	38770546	38770816
chr12	38772665	38772904
chr12	38781875	38782193
chr12	38786816	38786995
chr12	38787017	38787327
chr12	38810919	38811658
chr12	38848813	38849305
chr12	38874867	38875480
chr12	38888491	38888576
chr12	38896726	38897293
chr12	38897294	38897716
chr12	38902891	38903370
chr12	38904034	38904124
chr12	38904188	38904329
chr12	38904924	38905331
chr12	38905332	38905473
chr12	38905474	38906135
chr12	38917772	38918139
chr12	38952410	38952707
chr12	39010885	39011304
chr12	39116484	39116801
chr13	29780904	29781278
chr13	29781279	29781427
chr13	29781428	29781486
chr13	29782682	29782806
chr13	29782807	29783362
chr13	29783363	29783482
chr13	29786281	29786338
chr13	29843703	29844063
chr13	29844064	29844598
chr13	29844599	29844712
chr13	29860894	29861261
chr13	29861262	29861427
chr13	29861428	29861851
chr13	29861852	29862125
chr13	29866672	29866748
chr13	29866749	29867705
chr13	29867706	29867771
chr13	29867772	29868067
chr13	29880993	29881257
chr13	29881303	29882225
chr13	29882226	29882315
chr13	29892929	29893224
chr13	29893225	29893308
chr13	29894566	29895167
chr13	29895168	29895892
chr13	29895893	29896064
chr13	112393877	112394434
chr13	112394435	112394497
chr13	112452090	112452626
chr13	112489082	112489216
chr13	112489217	112492715
chr13	112492716	112492886
chr13	112769834	112771756
chr14	52948195	52948567
chr14	53052749	53053212
chr14	53119999	53120774
chr14	53120775	53120878
chr14	53138869	53139404
chr14	53333653	53334164
chr14	53403272	53403693
chr14	98572270	98572330
chr14	98572331	98572821
chr14	98572822	98572983
chr14	98579762	98580074
chr14	98607862	98607961
chr14	98610993	98611144
chr14	98611145	98612713
chr14	98612735	98612844
chr14	98613402	98613823
chr14	98802270	98803218
chr14	98958038	98958103
chr15	41528965	41529104
chr15	41529105	41529228
chr15	41529229	41529308
chr15	41668192	41668983
chr15	41668984	41669522
chr15	41669523	41669946
chr15	41669947	41670256
chr15	41671044	41671950
chr15	41720293	41720453
chr15	41735674	41736279
chr15	41767674	41767759
chr15	41768024	41768815
chr15	41768816	41769354
chr15	41769355	41769778
chr15	41769779	41770088
chr15	41770876	41771801
chr15	41826490	41826723
chr15	41826724	41827229
chr15	41827257	41827654
chr15	41832901	41833931
chr15	41846242	41846543
chr15	41871043	41871615
chr15	41871616	41873112
chr15	41873113	41873698
chr15	41873699	41874292
chr15	41874293	41875622
chr15	41877361	41877981
chr15	41877999	41878654
chr15	41879476	41879579
chr15	41879580	41881554
chr15	41881617	41881739
chr15	41882909	41884172
chr15	41885626	41885961
chr15	41892225	41892803
chr15	41892804	41892868
chr15	41903565	41904794
chr15	41906380	41907019
chr15	41968944	41969473
chr16	2952	3847
chr16	41228	41643
chr16	41644	42072
chr16	45569	45669
chr16	71414	71499
chr16	71500	72240
chr16	72241	72379
chr16	113711	113841
chr16	113842	113997
chr16	132053	132143
chr16	198358	198543
chr16	218332	218537
chr16	219160	219638
chr16	221186	221872
chr16	225076	225653
chr16	229644	230210
chr16	372430	372976
chr16	376876	377069
chr16	377070	377131
chr16	377132	377237
chr16	386292	386766
chr16	390840	390927
chr16	390928	391032
chr16	391033	391102
chr16	418721	418877
chr16	418878	419450
chr16	25807964	25808498
chr16	25887954	25888041
chr16	25888042	25888151
chr16	25950546	25950819
chr16	25950820	25951625
chr16	61215378	61215619
chr16	61290333	61290760
chr18	23782083	23782397
chr18	23934843	23935386
chr18	59462077	59462134
chr18	59484588	59484669
chr18	59484705	59485192
chr18	59485193	59485383
chr18	59492257	59492516
chr18	59651875	59652907
chr18	59668729	59669093
chr18	59686353	59686595
chr18	59686596	59687242
chr18	59687639	59688071
chr18	59688072	59688317
chr18	59688379	59688847
chr18	59689867	59689948
chr18	59689949	59690275
chr18	59690276	59690353
chr18	59698774	59698914
chr18	59698915	59699097
chr18	59699098	59699370
chr18	59699371	59699599
chr18	59702545	59703121
chr18	59705890	59706356
chr18	59706357	59706737
chr18	59707988	59708321
chr18	59708350	59709330
chr18	59710430	59710679
chr18	59710680	59711080
chr18	59711081	59711605
chr18	59712301	59712578
chr18	59712579	59713049
chr18	59713050	59714398
chr18	59717171	59717227
chr18	59717228	59717574
chr18	59717575	59717662
chr18	59722108	59722193
chr18	59722194	59722691
chr18	59722692	59723448
chr18	59724886	59725053
chr18	59725054	59725226
chr18	59725227	59726093
chr18	59726094	59726335
chr18	59726336	59727337
chr18	59727359	59727463
chr18	59746069	59746562
chr18	59748474	59749286
chr18	59749287	59749597
chr18	59752300	59752379
chr18	59755678	59756233
chr18	59783736	59783902
chr18	59785171	59785336
chr18	59787029	59787888
chr18	59788623	59788686
chr18	59788732	59790276
chr18	59792378	59792997
chr18	59792998	59794044
chr18	59794045	59794117
chr18	59797238	59797361
chr18	59797399	59800598
chr18	59800643	59800833
chr18	59806816	59807077
chr18	59830579	59831045
chr18	59876429	59877049
chr19	59300747	59300879
chr19	59300880	59301144
chr19	59301145	59301300
chr19	59310296	59311064
chr19	59384032	59384531
chr19	59394779	59395452
chr19	59396324	59399143
chr19	59399144	59400384
chr19	59400385	59400935
chr19	59400936	59401243
chr19	59402805	59402987
chr19	59402988	59404401
chr19	59404402	59404528
chr19	59405994	59407206
chr19	59407230	59407396
chr19	59425914	59426280
chr19	59550437	59550797
chr19	59557475	59557615
chr19	59564969	59565445
chr19	59565446	59566216
chr19	59566217	59566867
chr19	59567510	59568406
chr19	59572748	59575227
chr19	59577012	59579527
chr19	59581333	59581942
chr19	59583064	59583367
chr19	59583368	59583604
chr19	59591853	59592328
chr19	59592329	59592635
chr19	59641006	59641161
chr19	59651019	59651629
chr19	59652777	59653596
chr19	59666664	59667466
chr19	59667467	59667763
chr19	59695307	59697009
chr19	59700369	59702834
chr19	59706081	59706968
chr19	59708234	59708805
chr19	59709730	59710100
chr19	59710101	59710430
chr19	59946286	59946854
chr19	59950429	59951169
chr19	59951864	59952876
chr19	59952877	59953741
chr19	59962891	59963494
chr19	59966992	59967719
chr19	59977633	59978111
chr19	59978112	59978203
chr19	59983029	59983478
chr19	59983479	59984153
chr19	59984154	59984511
chr19	59991902	59992484
chr19	59992485	59993078
chr19	59993079	59993406
chr19	59995880	59996037
chr19	59996038	59996886
chr2	51539227	51539470
chr2	51900710	51900845
chr2	51902543	51902636
chr2	118288684	118288810
chr2	118288811	118288873
chr2	118288874	118289599
chr2	118289600	118289766
chr2	118289767	118289832
chr2	118298678	118298754
chr2	118300795	118301267
chr2	118301268	118301335
chr2	118454076	118454240
chr2	118471831	118472056
chr2	118472057	118472146
chr2	118484351	118484929
chr2	118484930	118484996
chr2	118486003	118486897
chr2	118488505	118488595
chr2	118488596	118488988
chr2	118488989	118489531
chr2	118489532	118489996
chr2	220071806	220073065
chr2	220073066	220073505
chr2	220073506	220073889
chr2	220118979	220119111
chr2	220119112	220119647
chr2	220119648	220119725
chr2	220152098	220152527
chr2	220169795	220169882
chr2	220169920	220172547
chr2	220180682	220181258
chr2	220193610	220193871
chr2	220264691	220265572
chr2	220316438	220317161
chr2	220376546	220377031
chr2	220395132	220395192
chr2	220411531	220412016
chr2	234245378	234245603
chr2	234304426	234304654
chr2	234410890	234411012
chr2	234422708	234422830
chr2	234425903	234427109
chr2	234427110	234428081
chr2	234428082	234428297
chr2	234428298	234428775
chr2	234428776	234429448
chr2	234440636	234440723
chr2	234573820	234573894
chr2	234641261	234641968
chr20	33336175	33336294
chr20	33336332	33337053
chr20	33337054	33337408
chr20	33462021	33462487
chr20	33462488	33463922
chr20	33463923	33464515
chr20	33505362	33505741
chr20	33505742	33506158
chr20	33506159	33506226
chr20	33507611	33507895
chr20	33520570	33521196
chr20	33523087	33523314
chr20	33523315	33523376
chr20	33523377	33523975
chr20	33524001	33524251
chr20	33541630	33542580
chr20	33546639	33547048
chr20	33713487	33714245
chr20	33714246	33714415
chr20	33714416	33715584
chr20	33715585	33715769
chr20	33715770	33715861
chr20	33721417	33721557
chr20	33721558	33721755
chr20	33721756	33722169
chr20	33731817	33731986
chr20	33731987	33732139
chr20	33732140	33732712
chr20	33751503	33751699
chr20	33751700	33752426
chr20	33752427	33752648
chr20	33753287	33753973
chr20	33775697	33775834
chr20	33782916	33783277
chr20	33783278	33783594
chr20	33791272	33792680
chr20	33792681	33795121
chr20	33795122	33795786
chr21	32684215	32684513
chr21	32687334	32687414
chr21	32687434	32689229
chr21	32905758	32906139
chr21	32906140	32906623
chr21	32915877	32916271
chr21	32996635	32997126
chr21	32997127	32997287
chr21	33007325	33007948
chr21	33020975	33021791
chr21	33021792	33021848
chr21	33022606	33023051
chr21	33023052	33023289
chr21	33025297	33026240
chr21	33053498	33053643
chr21	33060342	33060428
chr21	33060472	33060969
chr21	33062118	33062576
chr21	33062577	33063131
chr21	33063132	33063340
chr21	33064440	33064526
chr21	33064527	33064615
chr21	33064616	33064906
chr21	33064907	33065226
chr21	33066184	33067117
chr21	33143606	33143809
chr21	33366227	33366913
chr21	33367575	33367650
chr21	33492027	33492405
chr21	33492406	33493824
chr21	33493825	33494177
chr21	33506047	33506246
chr21	33506247	33506861
chr21	33508498	33508610
chr21	33508611	33510757
chr21	33523024	33523928
chr21	33533547	33534208
chr21	33538624	33539469
chr21	33553894	33554886
chr21	33559183	33559377
chr21	33559378	33559502
chr21	33559503	33560433
chr21	33560434	33560718
chr21	33562383	33562803
chr21	33562804	33562973
chr21	33562974	33563458
chr21	33570532	33571016
chr21	33571017	33571283
chr21	33574302	33574429
chr21	33588236	33588859
chr21	33593491	33593571
chr21	33593572	33593659
chr21	33603312	33603717
chr21	33603718	33603988
chr21	33617749	33618517
chr21	33618518	33619758
chr21	33654905	33654966
chr21	33654967	33655794
chr21	33676597	33676860
chr21	33676861	33677235
chr21	33689674	33689991
chr21	33696008	33696919
chr21	33696920	33697027
chr21	33698510	33698930
chr21	33698931	33699706
chr21	33701180	33701308
chr21	33703682	33704268
chr21	33709390	33709480
chr21	33709481	33709580
chr21	33709581	33709991
chr21	33709992	33710374
chr21	33726224	33727051
chr21	33741475	33741940
chr21	33741941	33742027
chr21	33742028	33742138
chr21	33772676	33773365
chr21	33773366	33773470
chr21	33773471	33773596
chr21	33774466	33774835
chr21	33774836	33775371
chr21	33777045	33777476
chr21	33782598	33783156
chr21	33786223	33786305
chr21	33786306	33786469
chr21	33835627	33838149
chr21	33838150	33838928
chr21	33838929	33839480
chr21	33845402	33845691
chr21	33845692	33846264
chr21	33847643	33847871
chr21	33848637	33848944
chr21	33850063	33850594
chr21	33850920	33851474
chr21	33852655	33853065
chr21	33864442	33864518
chr21	33866636	33867002
chr21	33872004	33872247
chr21	33872248	33872546
chr21	33872547	33873012
chr21	33934316	33935351
chr21	33935352	33935483
chr21	33935484	33935725
chr21	33935726	33936211
chr21	33949316	33949402
chr21	33949926	33950135
chr21	33973193	33973689
chr21	34052605	34053223
chr21	34207367	34207814
chr21	34207839	34207945
chr21	34208891	34208999
chr21	34209000	34209197
chr21	34209198	34209548
chr21	34209549	34209781
chr21	34226262	34226921
chr21	34226922	34227032
chr21	34241075	34241268
chr21	34267957	34268172
chr21	34268173	34268543
chr21	34269850	34271474
chr21	34316776	34317102
chr21	34317103	34317322
chr21	34317323	34317725
chr21	34317726	34317852
chr21	34318822	34318995
chr21	34318996	34319519
chr21	34319520	34319603
chr21	39308944	39309387
chr21	39478295	39478951
chr21	39489910	39490015
chr21	39494894	39495003
chr21	39495004	39495652
chr21	39495653	39495735
chr21	39574005	39574764
chr21	39605587	39606169
chr21	39609135	39611373
chr21	39612874	39613019
chr21	39632526	39633428
chr21	39634725	39637034
chr21	39638860	39639114
chr21	39639115	39640050
chr21	39640051	39640891
chr21	39640892	39641116
chr21	39641117	39641717
chr21	39641804	39642028
chr21	39643373	39643797
chr21	39643798	39644674
chr21	39655113	39655463
chr21	39655464	39655791
chr21	39655792	39656155
chr21	39656156	39656224
chr21	39656225	39656590
chr21	39656591	39656856
chr21	39667498	39667581
chr21	39673524	39674139
chr21	39674140	39674202
chr21	39674203	39674286
chr21	39674287	39674355
chr21	39674356	39675283
chr21	39678562	39678955
chr21	39680630	39680960
chr21	39680961	39681598
chr21	39740685	39741054
chr21	39741076	39741193
chr22	30136503	30137366
chr22	30161782	30161875
chr22	30216234	30217350
chr22	30217351	30217838
chr22	30221748	30221875
chr22	30363399	30363523
chr22	30363524	30364178
chr22	30364179	30364237
chr22	30379057	30379672
chr22	30386206	30386335
chr22	30387044	30387467
chr22	30387468	30387737
chr22	30388561	30388730
chr22	30388754	30388815
chr22	30465404	30466042
chr22	30470571	30470930
chr22	30474337	30475297
chr22	30475298	30475470
chr22	30478724	30479966
chr22	30479967	30480124
chr22	30480540	30480705
chr22	30480706	30481528
chr22	30492293	30492913
chr22	30542954	30543059
chr22	30668742	30669546
chr22	30671513	30671748
chr22	30671749	30673365
chr22	30677792	30678152
chr22	30678153	30678561
chr22	30678562	30678669
chr22	30679653	30680055
chr22	30680296	30680405
chr22	30681746	30682309
chr22	30765394	30765495
chr22	30880043	30880375
chr22	30884261	30884425
chr22	31117772	31118170
chr22	31137010	31137115
chr22	31137116	31137187
chr22	31137188	31137309
chr22	31137310	31137517
chr22	31138768	31139296
chr22	31201326	31201435
chr22	31201436	31201567
chr22	31201591	31202020
chr22	31202021	31202185
chr22	31209311	31209734
chr22	31209735	31210207
chr22	31210208	31210287
chr4	118476072	118476586
chr4	118522197	118522864
chr4	118561032	118561873
chr4	118581429	118581589
chr4	118581590	118582060
chr4	118656983	118657652
chr4	118673322	118673759
chr4	118714880	118715513
chr4	118717423	118718102
chr4	118771539	118771591
chr4	118872492	118872680
chr4	118936222	118936762
chr4	118943381	118943827
chr5	56068398	56068584
chr5	56148687	56149408
chr5	56240094	56240151
chr5	56240152	56240431
chr5	56241500	56242556
chr5	56242557	56242836
chr5	131659556	131659760
chr5	131774833	131775093
chr5	131775094	131775298
chr5	131775299	131775630
chr5	131775631	131775848
chr5	131776579	131777385
chr5	131778016	131778661
chr5	131780354	131780883
chr5	131782737	131783732
chr5	131783751	131784037
chr5	131784060	131784201
chr5	131784936	131785116
chr5	131785117	131785363
chr5	131785364	131785768
chr5	131789336	131789645
chr5	131789646	131790012
chr5	131822563	131822766
chr5	131822767	131822990
chr5	131842815	131843352
chr5	131843353	131843413
chr5	131844478	131844600
chr5	131844601	131845383
chr5	131845384	131845467
chr5	131855636	131856057
chr5	131856098	131856628
chr5	131856629	131857490
chr5	131857491	131857930
chr5	131919466	131919854
chr5	131920632	131921063
chr5	131921064	131921856
chr5	132228935	132229095
chr5	132229096	132229268
chr5	132229269	132229434
chr5	132229435	132229803
chr5	132237048	132237520
chr5	132237521	132237583
chr5	142118349	142118491
chr5	142132301	142133670
chr5	142138608	142139689
chr5	142150086	142150172
chr5	142157056	142157777
chr5	142157778	142158713
chr5	142160422	142160947
chr5	142160985	142161135
chr5	142168140	142168774
chr5	142169274	142169457
chr5	142186207	142187032
chr5	142191145	142191443
chr5	142199490	142199622
chr5	142205728	142206099
chr5	142221825	142222239
chr5	142226338	142226633
chr5	142226697	142226862
chr5	142226863	142227380
chr5	142278216	142278746
chr5	142281561	142281860
chr5	142285220	142285286
chr5	142325538	142326023
chr5	142361574	142361925
chr5	142361947	142362030
chr5	142362031	142362400
chr5	142362401	142362739
chr6	41615215	41616026
chr6	41635104	41635157
chr6	41811960	41812011
chr6	41826780	41826849
chr6	41854034	41854438
chr6	41854439	41854706
chr6	41854707	41855008
chr6	41863155	41863321
chr6	41863322	41863834
chr6	41864779	41865349
chr6	41865350	41866228
chr6	41866229	41866922
chr6	41866923	41867607
chr6	41867608	41868153
chr6	41868154	41868941
chr6	41870919	41871073
chr6	73838730	73839545
chr6	73871954	73872017
chr6	73964998	73965144
chr6	73985293	73985879
chr6	74000258	74000348
chr6	74058092	74058155
chr6	74103815	74104252
chr6	74139619	74140013
chr6	74181794	74182090
chr6	74217107	74218031
chr6	74226704	74227152
chr6	74228079	74228247
chr6	74228248	74228868
chr6	74229790	74230160
chr6	74236531	74236588
chr6	74247044	74247148
chr6	74251605	74251687
chr6	74251688	74252349
chr6	74275561	74275972
chr6	74281737	74282762
chr6	74282763	74284029
chr6	74284030	74284353
chr6	74284354	74284958
chr6	74285065	74288540
chr6	74288798	74289415
chr6	74289416	74289961
chr6	108375490	108375596
chr6	108384108	108384252
chr6	108384253	108385528
chr6	108413538	108413694
chr6	108499643	108500227
chr6	108500581	108501017
chr6	108501018	108501450
chr6	108573098	108573294
chr6	108635543	108635708
chr6	108641579	108642627
chr6	108680457	108681384
chr6	108684947	108685110
chr6	108687668	108687976
chr6	108689560	108689647
chr6	108689648	108689754
chr6	108689755	108690441
chr6	108707155	108707225
chr6	108719570	108720062
chr6	108722163	108722480
chr6	108722502	108723740
chr6	108723741	108723981
chr6	108858239	108858655
chr6	132344498	132344854
chr6	132486423	132486484
chr7	26988724	26988891
chr7	26988892	26989648
chr7	26989649	26989711
chr7	27031583	27032687
chr7	27038734	27038940
chr7	27106473	27106867
chr7	27106868	27107477
chr7	27107478	27107632
chr7	27137624	27138455
chr7	27206912	27207149
chr7	27207150	27207812
chr7	27207813	27208087
chr7	27294483	27295195
chr7	27350989	27351107
chr7	27369222	27369557
chr7	89689085	89690173
chr7	89693458	89694438
chr7	89694439	89694615
chr7	89733415	89733707
chr7	89812684	89813122
chr7	89813123	89815101
chr7	89820248	89820510
chr7	89823602	89823731
chr7	89823732	89824589
chr7	89839404	89839929
chr7	89857869	89858295
chr7	89870625	89870689
chr7	89870727	89871565
chr7	89872640	89872985
chr7	89950921	89951074
chr7	89959416	89959640
chr7	90054889	90055365
chr7	90062441	90062516
chr7	90064078	90064179
chr7	90064180	90064468
chr7	90064469	90065149
chr7	90065172	90065304
chr7	90077673	90077737
chr7	90078226	90078441
chr7	90078461	90078524
chr7	90118534	90119391
chr7	90144346	90144403
chr7	90183129	90183285
chr7	90183286	90183441
chr7	90241980	90242439
chr7	90355632	90356066
chr7	90365250	90365600
chr7	90365601	90365828
chr7	90365829	90365897
chr7	90381267	90381615
chr7	90384095	90384269
chr7	90385418	90386107
chr7	90433761	90434016
chr7	90448818	90448988
chr7	90448989	90449095
chr7	90449096	90449397
chr7	90458498	90459031
chr7	90502425	90502580
chr7	90578459	90578723
chr7	90591788	90592490
chr7	90730911	90731494
chr7	113759343	113760004
chr7	113839128	113839277
chr7	113839278	113839422
chr7	113839423	113839556
chr7	113841089	113842527
chr7	113845229	113845394
chr7	113888901	113889278
chr7	113908661	113908821
chr7	113933563	113933625
chr7	113934128	113934972
chr7	113950170	113951408
chr7	113962927	113963053
chr7	113963054	113963220
chr7	113976398	113976951
chr7	114052674	114053027
chr7	114096490	114097736
chr7	114211523	114211821
chr7	114301956	114302025
chr7	114344167	114344332
chr7	114344333	114345082
chr7	114345083	114345134
chr7	114350376	114350496
chr7	114350497	114351354
chr7	114351355	114351656
chr7	114351657	114351738
chr7	114358684	114359563
chr7	114368264	114368611
chr7	114368676	114368882
chr7	114374084	114374299
chr7	114381420	114381855
chr7	114399798	114400228
chr7	114430884	114430976
chr7	114446434	114446516
chr7	114473767	114474366
chr7	114575923	114576031
chr7	114631167	114631226
chr7	114714396	114715145
chr7	115680900	115681411
chr7	115683272	115683724
chr7	115683725	115683864
chr7	115683865	115683953
chr7	115687191	115687440
chr7	115691127	115691189
chr7	115855807	115855868
chr7	115864718	115864788
chr7	115940189	115940313
chr7	115950539	115951092
chr7	115951093	115951175
chr7	116041911	116042168
chr7	116097828	116098027
chr7	116108994	116109134
chr7	116115673	116115757
chr7	116198297	116198662
chr7	116215676	116215805
chr7	116280737	116280887
chr7	116280888	116281349
chr7	116290515	116291517
chr7	116291518	116291626
chr7	116297054	116297114
chr7	116298998	116299433
chr7	116302740	116302809
chr7	116349684	116350180
chr7	116374894	116375050
chr7	116379427	116379637
chr7	116379680	116380245
chr7	116381455	116381690
chr7	116381691	116382522
chr7	116382523	116382941
chr7	116382942	116383482
chr7	116387831	116387958
chr7	116398199	116398897
chr7	116399672	116399931
chr7	116399932	116400243
chr7	116406729	116407214
chr7	116417630	116418140
chr7	116438978	116439087
chr7	116463549	116463738
chr7	116486839	116486955
chr7	116545718	116546345
chr7	116549220	116549338
chr7	116555849	116555912
chr7	116575910	116576347
chr7	116616185	116616316
chr7	116697421	116698097
chr7	116741742	116741813
chr7	116799440	116799545
chr7	116933515	116933922
chr7	116933923	116934231
chr7	117004784	117005393
chr7	117046262	117046418
chr7	117092016	117092185
chr7	117104073	117104527
chr7	117190584	117190790
chr7	117203545	117203812
chr7	117203885	117204007
chr7	117204008	117204061
chr7	117216920	117217357
chr7	117219186	117219504
chr7	117219505	117219558
chr7	117219788	117220220
chr7	117404192	117404898
chr7	117469749	117470150
chr7	125953789	125954333
chr7	126302805	126304364
chr7	126317530	126318118
chr7	126387644	126387695
chr7	126640323	126640496
chr7	126656006	126656068
chr7	126656114	126656202
chr7	126777485	126778043
chr7	126787680	126788266
chr7	126790975	126791412
chr7	126791494	126791863
chr7	126803452	126803604
chr7	126818161	126818437
chr7	126818438	126818569
chr7	126818570	126818727
chr7	126820277	126820783
chr7	126820784	126821483
chr7	126821484	126821753
chr7	126821754	126821949
chr7	127011557	127011795
chr7	127012868	127012996
chr7	127012997	127013548
chr7	127013551	127014205
chr7	127014206	127014416
chr7	127017185	127017613
chr7	127021133	127021195
chr7	127021221	127021937
chr8	118905016	118905353
chr8	118988717	118988781
chr8	119010956	119011112
chr8	119018575	119018944
chr8	119157425	119158165
chr8	119159942	119160086
chr8	119275135	119275976
chr8	119338036	119338485
chr8	119338486	119338630
chr8	119364338	119364996
chr8	119364997	119365264
chr9	130771430	130771694
chr9	130832311	130832672
chr9	130838692	130839085
chr9	130839086	130839784
chr9	130839785	130839928
chr9	130913498	130914300
chr9	130916790	130917022
chr9	130942768	130943538
chr9	130981136	130981201
chr9	130981202	130981659
chr9	130981660	130981950
chr9	131063691	131063951
chr9	131063952	131064139
chr9	131145336	131145491
chr9	131145492	131145852
chr9	131145869	131146329
chr9	131150163	131150548
chr9	131150549	131150738
chr9	131150739	131151065
chr9	131214844	131214908
chr9	131214909	131214994
chrX	122685566	122685763
chrX	122685764	122685901
chrX	122694493	122694990
chrX	122726498	122727048
chrX	122727049	122727133
chrX	122727134	122727213
chrX	122820301	122820872
chrX	122820873	122821212
chrX	122821999	122822179
chrX	122822180	122822891
chrX	122822940	122823114
chrX	122842299	122842851
chrX	122842852	122842906
chrX	122842907	122843095
chrX	122923597	122923748
chrX	122923749	122924994
chrX	122925019	122925620
chrX	122925722	122925888
chrX	122930517	122931156
chrX	152820375	152820494
chrX	152843237	152843385
chrX	152843386	152844279
chrX	152844280	152844366
chrX	152845791	152846060
chrX	152846061	152846345
chrX	152846346	152846515
chrX	152892013	152892071
chrX	152892072	152892559
chrX	152892560	152892787
chrX	152892788	152893032
chrX	153009790	153010105
chrX	153016628	153016753
chrX	153016754	153017384
chrX	153092307	153092421
chrX	153092443	153093083
chrX	153093084	153093293
chrX	153129403	153129520
chrX	153129563	153130122
chrX	153130123	153130413
chrX	153167208	153167325
chrX	153167326	153167388
chrX	153167389	153167881
chrX	153167882	153168218
chrX	153220029	153220643
chrX	153220644	153221048
chrX	153274180	153274586
chrX	153274587	153275201
chrX	153279668	153281707
chrX	153281708	153282027
chrX	153282028	153282449
chrX	153283402	153283530
chrX	153289833	153290189
chrX	153292552	153292637
chrX	153299412	153299778
chrX	153299779	153300088
chrX	153300089	153300408
chrX	153311133	153311402
chrX	153311403	153311511
chrX	153407914	153408120
chrX	153427343	153427800
chrX	153429047	153429573
chrX	153462193	153462302
chrX	153462303	153462979
chrX	153462980	153463041
chrX	153463042	153463532
chrX	153503795	153504285
chrX	153504286	153504347
chrX	153504348	153505024
chrX	153505025	153505134
chrX	153600022	153600104
chrX	153600105	153600322
chrX	153600323	153600611
chrX	153615125	153615738
chrX	153615739	153616362
chrX	153616363	153616600
chrX	153616601	153616923
chrX	153632719	153633502
chrX	153647808	153647943
chrX	153649630	153650153
chrX	153660150	153660880
chrX	153697793	153698990
chrX	153953329	153955058
chrX	153955059	153955595
chrX	153956740	153957302
chrX	153957303	153957437
