# Supplementary material for: Multivariate Hawkes process models of the occurrence of regulatory elements
Source: BMC Bioinformatics. 2010 Sep 9;11:456. doi: 10.1186/1471-2105-11-456 (PMC2949889; doi:10.1186/1471-2105-11-456)
Supplement: Additional file 6 — ENCODE pilot data - hr32. Affymetrix ChIP-chip sites for the ENCODE pilot project to time hr32 with chromosome number, start position and end position for the enriched regions. [file 1471-2105-11-456-S6.ZIP › encodeAffyChIpHl60SitesHr32/encodeAffyChIpHl60SitesSirt1Hr32.txt]

chr1	149689773	149690317
chr1	149863938	149864312
chr1	149875032	149875204
chr1	149878489	149879456
chr1	149899281	149899362
chr1	149899363	149899670
chr1	149899671	149900000
chr1	149918159	149918485
chr10	55172734	55172927
chr10	55172928	55173264
chr10	55228511	55228912
chr10	55228915	55228976
chr10	55241456	55241830
chr10	55258923	55259310
chr10	55264582	55264771
chr10	55264772	55264891
chr10	55277660	55278128
chr10	55278129	55278420
chr10	55278421	55278759
chr10	55279291	55279715
chr10	55314624	55314801
chr10	55314869	55315255
chr10	55358213	55358434
chr10	55379605	55380655
chr10	55385545	55385677
chr10	55448201	55448456
chr10	55643062	55643761
chr10	55645061	55645181
chr11	4965114	4965171
chr11	5053472	5053656
chr11	5235372	5235589
chr11	5326032	5326117
chr11	5328491	5328748
chr11	5385612	5385942
chr11	5397744	5398443
chr11	5428358	5428465
chr11	5518842	5519346
chr11	64230579	64230939
chr11	116143554	116143616
chr11	116271372	116271540
chr11	130732872	130732930
chr11	130894559	130895257
chr11	130920231	130920559
chr11	131087328	131087439
chr12	38640116	38640307
chr12	38675579	38675718
chr12	38725270	38725363
chr12	38725364	38725597
chr12	38725598	38726109
chr12	38770561	38770872
chr12	38770873	38771445
chr12	38776310	38776995
chr12	38776996	38777133
chr12	38810726	38810920
chr12	38875137	38875964
chr12	38902891	38903370
chr12	38905692	38906087
chr12	38908894	38910170
chr12	38912657	38912716
chr12	38926218	38926363
chr12	38948922	38949131
chr12	38984075	38984401
chr12	39051651	39051755
chr12	39097979	39098424
chr13	29713350	29713737
chr13	29725436	29725584
chr13	112397385	112397457
chr13	112452032	112452626
chr13	112489217	112489939
chr13	112769900	112771690
chr14	53356010	53356773
chr14	53429207	53429414
chr14	98579883	98579963
chr14	98579964	98580074
chr15	41704231	41704317
chr15	41827035	41827229
chr15	41842652	41842742
chr15	41846883	41846969
chr15	41869827	41869952
chr15	41881361	41881428
chr15	41892225	41892369
chr15	41937346	41937435
chr15	41940754	41941306
chr16	334050	334129
chr16	25796819	25797103
chr16	25887954	25888194
chr16	25888195	25888334
chr16	26223815	26224366
chr16	60942663	60942859
chr16	60971139	60971272
chr16	60999539	60999687
chr16	61025590	61025903
chr16	61134278	61134385
chr16	61215291	61215936
chr16	61293623	61294073
chr16	61300341	61300410
chr16	61326039	61326608
chr16	61326609	61326841
chr18	23781594	23782357
chr18	23948446	23948543
chr18	24001879	24001981
chr18	24090333	24090635
chr18	24100855	24101381
chr18	24108774	24108855
chr18	24114720	24115268
chr18	24157518	24158080
chr18	24194781	24195386
chr18	59441890	59441971
chr18	59484670	59484773
chr18	59484774	59485192
chr18	59485193	59485383
chr18	59515341	59515452
chr18	59537443	59537495
chr18	59611144	59611231
chr18	59642145	59642682
chr18	59651983	59652395
chr18	59652396	59652715
chr18	59652716	59652928
chr18	59702605	59702733
chr18	59711509	59711708
chr18	59735660	59735908
chr18	59793496	59793573
chr18	59793574	59793663
chr18	59797382	59798535
chr18	59830579	59830918
chr18	59842752	59842837
chr18	59842859	59842916
chr18	59892332	59892866
chr19	59653256	59653596
chr19	59721706	59721832
chr19	59769504	59769723
chr19	59793171	59793335
chr19	59983078	59983142
chr2	51549546	51549603
chr2	51659219	51659369
chr2	51659391	51659469
chr2	51679491	51680148
chr2	51713247	51713766
chr2	51713948	51714078
chr2	51733175	51733310
chr2	51758185	51759043
chr2	51762354	51762687
chr2	51762688	51762833
chr2	51822310	51822421
chr2	51830050	51830413
chr2	51900143	51900360
chr2	51900361	51900977
chr2	51912984	51913055
chr2	51913056	51913239
chr2	51913240	51913824
chr2	51916474	51916668
chr2	52002757	52003091
chr2	52009992	52010422
chr2	220264734	220265206
chr2	220303746	220304027
chr2	220465191	220465257
chr2	234298772	234299218
chr2	234518515	234518602
chr2	234587380	234587810
chr2	234603618	234603993
chr2	234634568	234634877
chr20	33423571	33423623
chr20	33728920	33729109
chr20	33768267	33768670
chr21	32904743	32905163
chr21	32914644	32914774
chr21	32973203	32973538
chr21	32973539	32973687
chr21	33062577	33063131
chr21	33143270	33143533
chr21	33143534	33143666
chr21	33143667	33143945
chr21	33156141	33156527
chr21	33506540	33506861
chr21	33750558	33750778
chr21	33822494	33822563
chr21	33840001	33840257
chr21	33840258	33840535
chr21	33852722	33853065
chr21	33853066	33853283
chr21	33857811	33858028
chr21	33864819	33864883
chr21	33871897	33872129
chr21	33872130	33872484
chr21	33887611	33887717
chr21	33933441	33933975
chr21	33946279	33946375
chr21	33973280	33973342
chr21	33973343	33973861
chr21	33979011	33979473
chr21	34013949	34014444
chr21	34084519	34085047
chr21	34241075	34241199
chr21	39478810	39479147
chr21	39479148	39479214
chr21	39479215	39479622
chr21	39481167	39481327
chr21	39489958	39490612
chr21	39513272	39513779
chr21	39690802	39691207
chr22	30229946	30230452
chr22	30230453	30230533
chr22	30234124	30234685
chr22	30245159	30245224
chr22	30492272	30492913
chr22	30522644	30523162
chr22	30541841	30542381
chr22	30948063	30948219
chr22	30990608	30990684
chr22	31137165	31137311
chr22	31154911	31155005
chr22	31207096	31208017
chr22	31314351	31314510
chr22	31314511	31314770
chr22	31394400	31394774
chr4	118489570	118489650
chr4	118489651	118489733
chr4	118512497	118512565
chr4	118522404	118522719
chr4	118531574	118531789
chr4	118581472	118582113
chr4	118601600	118601980
chr4	118645382	118645860
chr4	118645861	118646123
chr4	118671254	118671431
chr4	118673322	118673483
chr4	118746428	118746572
chr4	118794049	118794588
chr4	118882089	118882142
chr4	118912203	118912288
chr4	118954232	118954355
chr5	55950870	55951334
chr5	56016494	56016820
chr5	56023486	56023922
chr5	56116305	56116365
chr5	56159713	56160017
chr5	56179356	56179719
chr5	56188395	56188586
chr5	56233637	56233699
chr5	56251965	56252077
chr5	56252124	56252609
chr5	56285762	56285888
chr5	131477501	131477631
chr5	131511840	131511899
chr5	131697785	131697980
chr5	131977671	131977999
chr5	132069330	132069422
chr5	132089343	132089445
chr5	132267855	132268180
chr5	132268181	132268711
chr5	132268712	132268820
chr5	142125980	142126272
chr5	142126273	142126423
chr5	142126424	142126766
chr5	142138608	142139039
chr5	142196750	142196952
chr5	142222187	142222367
chr5	142226268	142226962
chr5	142333366	142333422
chr5	142333710	142333777
chr6	41615623	41615786
chr6	41693245	41693424
chr6	41863766	41863834
chr6	73845335	73845785
chr6	73907825	73908255
chr6	73938348	73938605
chr6	73945483	73945534
chr6	73979290	73979448
chr6	73979449	73979533
chr6	73985667	73985833
chr6	73985834	73985926
chr6	74043945	74044430
chr6	74103649	74103835
chr6	74103836	74103900
chr6	74104230	74104335
chr6	74126024	74126090
chr6	74173152	74173555
chr6	74190468	74190573
chr6	74258655	74258764
chr6	108384525	108384624
chr6	108384625	108384698
chr6	108384699	108384971
chr6	108492082	108492354
chr6	108492355	108492589
chr6	108492590	108492837
chr6	108707132	108707225
chr6	108719528	108720095
chr6	108720331	108720506
chr6	108761774	108761875
chr6	108790828	108791104
chr6	108820416	108820504
chr6	108820505	108820945
chr6	132226777	132227100
chr6	132311085	132311314
chr6	132323233	132323381
chr6	132323382	132323561
chr6	132354506	132354590
chr6	132378246	132378526
chr6	132396106	132396302
chr6	132440684	132440909
chr6	132440956	132441022
chr6	132441023	132441109
chr6	132651286	132651946
chr6	132678341	132678404
chr7	26943795	26943984
chr7	26952663	26953484
chr7	27391487	27391563
chr7	27392084	27392378
chr7	89693391	89693486
chr7	89693487	89693801
chr7	89693802	89694201
chr7	89694202	89694381
chr7	89694382	89694662
chr7	89705253	89705383
chr7	89733383	89733765
chr7	89744024	89744490
chr7	89744491	89744650
chr7	89744651	89744919
chr7	89785585	89785906
chr7	89813123	89813331
chr7	89853782	89854167
chr7	89858134	89858442
chr7	89861535	89861626
chr7	89865172	89865460
chr7	89874077	89874162
chr7	89974050	89974303
chr7	90045958	90046027
chr7	90086080	90086499
chr7	90089948	90090097
chr7	90129685	90129784
chr7	90212976	90213117
chr7	90213118	90213458
chr7	90241623	90241734
chr7	90241735	90242196
chr7	90365576	90365828
chr7	90381859	90382057
chr7	90383815	90384094
chr7	90384095	90384366
chr7	90384367	90385128
chr7	90385676	90385892
chr7	90406546	90406598
chr7	90406599	90406704
chr7	90415535	90415662
chr7	90454045	90454538
chr7	90454539	90454777
chr7	90459959	90460154
chr7	90546825	90547028
chr7	90577870	90577990
chr7	113730537	113731027
chr7	113745425	113745501
chr7	113745502	113745573
chr7	113754391	113754752
chr7	113815384	113815664
chr7	113815665	113816073
chr7	113816074	113816140
chr7	113856822	113857290
chr7	113864123	113864559
chr7	113867207	113867305
chr7	113867306	113867637
chr7	113888667	113889237
chr7	113898406	113898540
chr7	113898711	113898795
chr7	113908372	113908935
chr7	113926440	113926695
chr7	113941107	113941170
chr7	113950170	113950227
chr7	113950228	113950855
chr7	113973036	113973122
chr7	113991213	113991638
chr7	114001477	114001705
chr7	114062798	114062862
chr7	114119537	114119764
chr7	114120311	114120411
chr7	114206011	114206170
chr7	114260753	114260882
chr7	114271144	114271227
chr7	114301839	114302201
chr7	114337034	114337703
chr7	114350770	114351225
chr7	114357819	114358235
chr7	114368389	114369117
chr7	114398719	114398921
chr7	114398922	114399249
chr7	114399250	114399664
chr7	114399665	114399896
chr7	114399897	114400228
chr7	114474106	114474207
chr7	114486645	114486912
chr7	114507616	114508234
chr7	114555625	114555841
chr7	114555842	114556196
chr7	114571618	114572077
chr7	114588041	114588326
chr7	114588327	114588763
chr7	114648015	114648525
chr7	114680347	114680559
chr7	114699131	114699241
chr7	115606104	115606426
chr7	115680729	115681343
chr7	115766351	115766646
chr7	115769163	115769214
chr7	115809666	115809728
chr7	115908873	115909042
chr7	115934021	115934282
chr7	115935572	115935772
chr7	116017122	116017420
chr7	116074468	116074534
chr7	116123130	116123193
chr7	116134567	116135086
chr7	116199684	116199853
chr7	116199899	116200108
chr7	116291473	116291869
chr7	116291870	116292034
chr7	116292035	116292204
chr7	116292205	116292275
chr7	116294447	116294784
chr7	116295607	116295685
chr7	116313408	116313733
chr7	116325275	116325437
chr7	116325438	116325533
chr7	116325534	116325893
chr7	116381913	116382409
chr7	116382410	116382522
chr7	116382523	116382963
chr7	116387831	116387958
chr7	116391994	116392077
chr7	116406596	116406700
chr7	116406701	116407214
chr7	116449119	116449324
chr7	116449983	116450079
chr7	116463406	116463468
chr7	116463469	116463534
chr7	116463535	116463718
chr7	116463719	116463887
chr7	116479704	116479879
chr7	116485402	116485486
chr7	116485489	116485994
chr7	116490280	116490538
chr7	116490539	116490613
chr7	116552897	116553356
chr7	116696927	116697558
chr7	116791012	116791133
chr7	116808118	116808219
chr7	116820469	116820859
chr7	116933923	116934210
chr7	116949785	116950037
chr7	116950038	116950471
chr7	116987842	116988024
chr7	117004743	117005271
chr7	117005272	117005393
chr7	117045989	117046489
chr7	117112338	117112401
chr7	117135194	117135247
chr7	117138115	117138179
chr7	117203504	117203986
chr7	117203987	117204335
chr7	117219788	117220290
chr7	117317298	117317405
chr7	125876873	125876939
chr7	125905900	125905962
chr7	125905963	125906321
chr7	126100726	126100788
chr7	126154426	126154584
chr7	126303789	126304618
chr7	126383151	126383325
chr7	126389857	126390135
chr7	126407695	126407756
chr7	126407757	126407863
chr7	126413296	126414134
chr7	126532511	126532570
chr7	126574707	126574805
chr7	126575099	126575247
chr7	126618232	126618364
chr7	126618365	126618437
chr7	126618438	126618889
chr7	126776203	126776270
chr7	126801262	126801606
chr7	126858672	126858757
chr8	118884152	118884431
chr8	118905695	118905848
chr8	118985679	118986061
chr8	118986062	118986554
chr8	119034225	119034545
chr9	130771430	130771515
chrX	122668527	122669664
chrX	122669711	122670186
chrX	122690091	122690464
chrX	122843116	122843176
chrX	122852527	122853012
chrX	122871455	122871758
chrX	122875038	122875271
chrX	122875272	122875344
chrX	122879707	122879880
chrX	122879881	122880625
chrX	122904563	122905089
chrX	122911612	122912109
chrX	122923950	122924528
chrX	122933027	122933278
chrX	122970772	122970886
chrX	122985986	122986203
chrX	123010578	123010673
chrX	123029781	123030149
chrX	123032447	123032827
chrX	123043216	123043714
chrX	153811934	153812174
