# Supplementary material for: Multivariate Hawkes process models of the occurrence of regulatory elements
Source: BMC Bioinformatics. 2010 Sep 9;11:456. doi: 10.1186/1471-2105-11-456 (PMC2949889; doi:10.1186/1471-2105-11-456)
Supplement: Additional file 7 — ENCODE pilot data - The 44 pilot regions. The locations and names of the 44 ENCODE pilot regions. [file 1471-2105-11-456-S7.TXT]

#chrom	chromStart	chromEnd	name
chr1	149424684	149924684	ENr231
chr2	51512208	52012208	ENr112
chr2	118011043	118511043	ENr121
chr2	219985589	220485589	ENr331
chr2	234156563	234656627	ENr131
chr4	118466103	118966103	ENr113
chr5	55871006	56371006	ENr221
chr5	131284313	132284313	ENm002
chr5	141880150	142380150	ENr212
chr6	41405894	41905894	ENr334
chr6	73789952	74289952	ENr223
chr6	108371396	108871396	ENr323
chr6	132218539	132718539	ENr222
chr7	26924045	27424045	ENm010
chr7	89621624	90736048	ENm013
chr7	113720368	114720368	ENm012
chr7	115597756	117475182	ENm001
chr7	125865891	127029088	ENm014
chr8	118882220	119382220	ENr321
chr9	130725122	131225122	ENr232
chrX	122609995	123109995	ENr324
chrX	152767491	154063081	ENm006
chr10	55153818	55653818	ENr114
chr11	1699991	2306039	ENm011
chr11	4730995	5732587	ENm009
chr11	63940888	64440888	ENr332
chr11	115962315	116462315	ENm003
chr11	130604797	131104797	ENr312
chr12	38626476	39126476	ENr123
chr13	29418015	29918015	ENr111
chr13	112338064	112838064	ENr132
chr14	52947075	53447075	ENr311
chr14	98458223	98958223	ENr322
chr15	41520088	42020088	ENr233
chr16	0	500000	ENm008
chr16	25780427	26280428	ENr211
chr16	60833949	61333949	ENr313
chr18	23719231	24219231	ENr213
chr18	59412300	59912300	ENr122
chr19	59023584	60024460	ENm007
chr20	33304928	33804928	ENr333
chr21	32668236	34364221	ENm005
chr21	39244466	39744466	ENr133
chr22	30133953	31833953	ENm004
