# Supplementary material for: Multivariate Hawkes process models of the occurrence of regulatory elements
Source: BMC Bioinformatics. 2010 Sep 9;11:456. doi: 10.1186/1471-2105-11-456 (PMC2949889; doi:10.1186/1471-2105-11-456)
Supplement: Additional file 10 — Source code for the R package ppstat. Source code for the R package ppstat. [file 1471-2105-11-456-S10.GZ]

Archive with 36 entries (29 files):
- ppstat
- ppstat/data
- ppstat/data/archeaVirus.RData
- ppstat/data/cellChr1Data10.RData
- ppstat/data/encodeDataDelta10.RData
- ppstat/demo
- ppstat/demo/00Index
- ppstat/demo/archeaVirusAnalysis.R
- ppstat/demo/examples.R
- ppstat/DESCRIPTION
- ppstat/inst
- ppstat/inst/java
- ppstat/inst/java/ppstat.jar
- ppstat/man
- ppstat/man/bSpline.Rd
- ppstat/man/const.Rd
- ppstat/man/ContinuousProcess-class.Rd
- ppstat/man/continuousProcess.Rd
- ppstat/man/Family.Rd
- ppstat/man/glppm.Rd
- ppstat/man/MarkedPointProcess-class.Rd
- ppstat/man/plot-methods.Rd
- ppstat/man/PointProcessModel-class.Rd
- ppstat/man/ppstat-package.Rd
- ppstat/man/ProcessData-class.Rd
- ppstat/man/summary.Rd
- ppstat/man/tExp.Rd
- ppstat/man/update-methods.Rd
- ppstat/R
- ppstat/R/ContinuousProcess.R
- ppstat/R/Family.R
- ppstat/R/GroupedLassoTmp.R
- ppstat/R/MarkedPointProcess.R
- ppstat/R/PointProcessModel.R
- ppstat/R/ppstat.R
- ppstat/R/ProcessData.R
