# Supplementary material for: Multivariate Hawkes process models of the occurrence of regulatory elements
Source: BMC Bioinformatics. 2010 Sep 9;11:456. doi: 10.1186/1471-2105-11-456 (PMC2949889; doi:10.1186/1471-2105-11-456)
Supplement: Additional file 10 — Source code for the R package ppstat. Source code for the R package ppstat. [file 1471-2105-11-456-S10.GZ › ppstat/demo/archeaVirusAnalysis.R]

require(ppstat)
data(archeaVirus)

archeaGlppm <- glppm(nPlus~ bSpline(GeneStartPlus,knots=seq(-50,500,25)),family=new("Family",name="Hawkes",link="log"),data=subset(archeaVirus,id=="SIRV1"))
summary(archeaGlppm)
plot(seq(0,500,1),archeaGlppm)

archeaGlppm <- glppm(nMinus~ MinusStrand + PlusStrand,family=new("Family",name="Hawkes",link="log"),data=archeaVirus)
summary(archeaGlppm)
