# Supplementary material for: Multivariate Hawkes process models of the occurrence of regulatory elements
Source: BMC Bioinformatics. 2010 Sep 9;11:456. doi: 10.1186/1471-2105-11-456 (PMC2949889; doi:10.1186/1471-2105-11-456)
Supplement: Additional file 10 — Source code for the R package ppstat. Source code for the R package ppstat. [file 1471-2105-11-456-S10.GZ › ppstat/DESCRIPTION]

Package: ppstat
Type: Package
Title: Point Process Statistics
Version: 0.4
Date: 2010-02-20
Author: Niels Richard Hansen <Niels.R.Hansen@math.ku.dk>, with contributions from 
	Lisbeth Carstensen <lisbeth@binf.ku.dk>.
Maintainer: Niels Richard Hansen <Niels.R.Hansen@math.ku.dk>
Depends: R (>= 2.9.0), ggplot2, Matrix, splines, methods
Description: This package implements statistical methods for one-dimensional 
	     marked point process models.  	  
License: GPL version 2 or newer
Collate: ppstat.R Family.R ContinuousProcess.R MarkedPointProcess.R ProcessData.R PointProcessModel.R GroupedLassoTmp.R
LazyLoad: yes
Packaged: 2010-02-22 20:10:11 UTC; nielsrichardhansen
