# Supplementary material for: Multivariate Hawkes process models of the occurrence of regulatory elements
Source: BMC Bioinformatics. 2010 Sep 9;11:456. doi: 10.1186/1471-2105-11-456 (PMC2949889; doi:10.1186/1471-2105-11-456)
Supplement: Additional file 10 — Source code for the R package ppstat. Source code for the R package ppstat. [file 1471-2105-11-456-S10.GZ › ppstat/man/Family.Rd]

\name{Family-class}
\docType{class}
\alias{Family-class}
\alias{initialize,Family-method}
\alias{makeLink}

\title{Class "Family"}
\description{	 

An object of class \code{Family} specifies the family and 
corresponding link function for a generalized linear point process
model. 

}
\section{Objects from the Class}{
Objects can be created by calls of the form \code{new("Family", name, link, inverseLink)}.


}
\section{Slots}{
	 \describe{
    \item{\code{name}:}{Object of class \code{"character"}.}
    \item{\code{link}:}{Object of class \code{"character"}.}
    \item{\code{phi}:}{Object of class \code{"function"} .}
    \item{\code{Dphi}:}{Object of class \code{"function"} .}
    \item{\code{D2phi}:}{Object of class \code{"function"} .}
  }
}		
\section{Methods}{
  \describe{
    \item{initialize}{\code{signature(.Object = "Family")}.}
  }   
}
    
\section{Details}{
  One supported family is the \code{Hawkes} family with
  the \code{log}-link function:

  \code{new("Family",name="Hawkes",link="log")}

  Other implemented standard link functions are, "logit", "cloglog", "identity", "root", "logaffine". 
  The latter two requires the additional parameter c, which by default is 0.

  
  }
    
\author{Niels Richard Hansen, \email{Niels.R.Hansen@math.ku.dk}}

\seealso{
	 \code{\linkS4class{PointProcessModel}} and  \code{\link{glppm}}. 
}
\examples{
showClass("Family")
}
\keyword{classes}
