# Supplementary material for: Multivariate Hawkes process models of the occurrence of regulatory elements
Source: BMC Bioinformatics. 2010 Sep 9;11:456. doi: 10.1186/1471-2105-11-456 (PMC2949889; doi:10.1186/1471-2105-11-456)
Supplement: Additional file 10 — Source code for the R package ppstat. Source code for the R package ppstat. [file 1471-2105-11-456-S10.GZ › ppstat/man/glppm.Rd]

\name{glppm}
\alias{glppm}
\alias{glppmFit}

\title{Fitting Generalized Linear Point Process Models}
\description{
  \command{glppm} is used to fit a generalized linear point process model
  where the intensity function is given in terms of a linear predictor
  process; a linear combination of linear filters. The linear filters
  are specified through a symbolic description of the linear predictor
  process.
}
\usage{
glppm(formula, data, family, pointProcessModel, initPar = NULL,
fisherInformation =TRUE, fixedPar=list(),Omega=NULL, ...)

glppmFit(model,initPar=NULL,fisherInformation=TRUE,control=list(),...)
}

\arguments{
  \item{formula}{an object of class \code{\link{formula}}: a symbolic description of the model to be
          fitted. The details of model specification are given under
          \sQuote{Details}.}
  \item{data}{an object of class \code{\linkS4class{ProcessData}} containing
  the point process data as well as any continuous process data.}
  \item{family}{specification of the link function.}
  \item{pointProcessModel}{an optional specification of the point
    process model as an object of class \code{\linkS4class{PointProcessModel}},
    which in case it is given contain the formula, data and
    family information.}
  \item{initPar}{an optional specification of the initial parameters
    used for the numerical optimization.}
  \item{fisherInformation}{ logical. Should the observed Fisher
  information and its inverse be computed. Default is \code{TRUE}.}
  \item{fixedPar}{a list describing parameters that should be fixed in
  the form of a list containing two entries named \code{which} and
  \code{values} that give the position in the parameter vector and the
  value, respectively, of the parameters that should be fixed.}
  \item{Omega}{a square matrix resulting in a quadratic penalization on
  the parameter vector. Default is \code{NULL} meaning no penalization.}
  \item{model}{a point process model as an object of class
    \code{\linkS4class{PointProcessModel}}}
  \item{control}{a list of control parameters for \command{optim}}
  \item{\dots}{additional parameters that will be passed to \command{optim}}
}
\details{
 
  \command{glppm} is the main function for estimation of a generalized
  linear point process model. This function sets up the model when
  specified in terms of a formula and computes the required point
  process model of class \code{\linkS4class{PointProcessModel}}.
  Numerical minimization of the minus-log-likelihood function relies on
  \command{optim} with the BFGS-algorithm.

  A column stored in the \code{value}-slot in the
  \code{continuousProcess} can enter in the formula specification by
  name just as if we did an ordinary regression on the variable stored
  in the column. So can the \code{Id} and \code{position}
  slot. The variables from the \code{continuousProcess} enter directly,
  as specified by the formula, into the intensity through
  the inverse link function of the linear predictor process. 
  Interactions can also be specified, e.g. if there is a column
  named \code{factorX} the inclusion of \code{Id*factorX} in the
  formula specification will result in an \code{Id}-specific 
  parameter for the effect of \code{factorX} on the
  intensity. Specifications of the intensity that only relies on 
  variables from the \code{continuousProcess} result in an
  inhomogeneous Poisson process model.

  Other possible terms in the formula specification are terms involving
  one or more of the \code{markTypes} in the
  \code{markedPointProcess}. The response must be one of the
  \code{markTypes}.

  For the \code{Hawkes}-family (currently only one implemented) the
  point process(es) enter in the model specification through linear
  filters specified by functions. Expansions of the linear filter
  functions in terms of basis functions is possible, using
  e.g. \code{bSpline} to generate an expansion of in terms of b-splines.

  \command{glppmFit} does a (re)fit of the model. 
  
  Control parameters for the numerical optimization may be passed to the
  \command{optim} function via the control argument for
  \command{glppmFit}. The maximal number of iterations for the
  BFGS-algorithm is set to 1000 when used in \command{glppmFit} in
  contrast to the default for \command{optim}, which is 100. See \code{\link{optim}} for details. 

}
\value{
  An object of class \code{\linkS4class{PointProcessModel}} containing the
  estimated parameters.

  Use \code{summary} on object to get a standard summary output from the
  fitted model.

  Plotting the object will result in a plot of the estimated linear
  filter functions. 
}

\seealso{ \code{\link{update}}, \code{\link{optim}}, \code{bSpline}}

\author{Niels Richard Hansen, \email{Niels.R.Hansan@math.ku.dk}}


\keyword{models}
