# Supplementary material for: Multivariate Hawkes process models of the occurrence of regulatory elements
Source: BMC Bioinformatics. 2010 Sep 9;11:456. doi: 10.1186/1471-2105-11-456 (PMC2949889; doi:10.1186/1471-2105-11-456)
Supplement: Additional file 10 — Source code for the R package ppstat. Source code for the R package ppstat. [file 1471-2105-11-456-S10.GZ › ppstat/man/summary.Rd]

\name{summary}
\alias{summary,PointProcessModel-method}
\alias{print.summary.glppm}
\title{summary}
\description{
Prints a summary of the point process model fitted with glppm.
}
\usage{
\S4method{summary}{PointProcessModel}(object,...)

\S3method{print}{summary.glppm}(x, digits = max(3, getOption("digits") - 3), 
    signif.stars = getOption("show.signif.stars"), ...)
}
\arguments{
  \item{object}{an object of class \code{PointProcessModel}}
  \item{x}{a list of class \code{summary.glppm}, usually the result of a
    call of \code{summary} on a \code{PointProcessModel} object.}
  \item{digits}{the number of significant digits to use when printing.}
  \item{signif.stars}{logical. If \code{TRUE}, 'significance stars' are printed for
    each coefficient.}
  \item{...}{additional arguments to the call.}
}
\value{
  The S4 method \command{summary} returns a list of S3-class
  \code{summary.glppm}. It contains the entries
  \item{df}{degrees of freedom or effective degrees of freedom}
  \item{call}{the call used to generate the \code{PointProcessModel}
    object}
  \item{mll}{the value of the minus-log-likelihood function in the
    estimated parameters.}
  \item{iter}{the number of function and gradient evaluations used in
    the numerical optimization.}
  \item{aic}{the AIC model selection criteria defined in this case as
    2(mll + df)}
  \item{coefficients}{a px4 matrix with the columns being the
    estimated parameters, estimated standard errors, z statistics and
    corresponding two-sided p-values.}
}
\details{
  
  In the current implementation the degrees of freedom, df, is simply equal
  to the number of parameters, p. Future extensions will offer the
  possibility of L2 and L1 regularized fits and a corresponding
  computation of the effective degrees of freedom useful for model
  selection that differ from the actual number of parameters. 
  
}

\seealso{
  \code{\linkS4class{PointProcessModel}}
}

\author{Niels Richard Hansen, \email{Niels.R.Hansen@math.ku.dk}}
\keyword{print}
