# Supplementary material for: Multivariate Hawkes process models of the occurrence of regulatory elements
Source: BMC Bioinformatics. 2010 Sep 9;11:456. doi: 10.1186/1471-2105-11-456 (PMC2949889; doi:10.1186/1471-2105-11-456)
Supplement: Additional file 10 — Source code for the R package ppstat. Source code for the R package ppstat. [file 1471-2105-11-456-S10.GZ › ppstat/R/Family.R]

setClass("Family",
         representation(
                        name = "character",
                        link = "character",       ## Name of the link, e.g. log if phi=exp
                        phi = "function",         ## The function that may be called the inverse link
                        Dphi = "function",        ## First derivative
                        D2phi= "function"         ## Second derivative
                       )
         )

setMethod("initialize","Family",
          function(.Object, name, link="identity", c=0, phi=NULL, Dphi=NULL, D2phi=NULL){
            .Object@name <- name
            if(is.null(phi)) {
              tmpLink <- makeLink(link,c=c)
              .Object@phi <- tmpLink$linkinv
              .Object@Dphi <- tmpLink$Dlinkinv
              .Object@D2phi <- tmpLink$D2linkinv
              .Object@link <- link
            } else {
              .Object@phi <- phi
              .Object@Dphi <- Dphi
              .Object@D2phi <- D2phi
              .Object@link <- NA
            }
            return(.Object)
          }
        )
                        
makeLink <- function (link,c=0) 
{
    switch(link, logit = {
        linkfun <- function(mu) .Call("logit_link", mu, PACKAGE = "stats")
        linkinv <- function(eta) .Call("logit_linkinv", eta, 
            PACKAGE = "stats")
        Dlinkinv <- function(eta) .Call("logit_mu_eta", eta, PACKAGE = "stats")
        D2linkinv <- function(eta) .Call("logit_mu_eta", eta, PACKAGE = "stats")*(1-.Call("logit_linkinv", eta, PACKAGE = "stats"))
        valideta <- function(eta) TRUE
    }, cloglog = {
        linkfun <- function(mu) log(-log(1 - mu))
        linkinv <- function(eta) pmax(pmin(-expm1(-exp(eta)), 
            1 - .Machine$double.eps), .Machine$double.eps)
        Dlinkinv <- function(eta) {
            eta <- pmin(eta, 700)
            pmax(exp(eta-exp(eta)), .Machine$double.eps)
        }
        D2linkinv <- function(eta) {
            eta <- pmin(eta, 700)
            pmax((1-exp(eta))*exp(eta-exp(eta)), .Machine$double.eps)
        }
        valideta <- function(eta) TRUE
    }, identity = {
        linkfun <- function(mu) mu
        linkinv <- function(eta) eta
        Dlinkinv <- function(eta) rep.int(1, length(eta))
        D2linkinv <- function(eta) rep.int(0,length(eta))
        valideta <- function(eta) all(eta > 0)
    }, log = {
        linkfun <- function(mu) log(mu)
        linkinv <- function(eta) pmax(exp(eta), .Machine$double.eps)
        Dlinkinv <- function(eta) pmax(exp(eta), .Machine$double.eps)
        D2linkinv <- function(eta) pmax(exp(eta), .Machine$double.eps)
        valideta <- function(eta) TRUE
    }, log2 = {
        linkfun <- function(mu) log(mu)
        linkinv <- function(eta) pmax(exp(eta), .Machine$double.eps)
        Dlinkinv <- function(eta) pmax(exp(eta), .Machine$double.eps)
        D2linkinv <- function(eta) pmax(exp(eta), .Machine$double.eps)
        valideta <- function(eta) TRUE
    }, root = {
      if(c==0) {
        linkfun <- function(mu) mu
        linkinv <- function(eta) pmax(eta*(eta > 0),.Machine$double.eps)
        Dlinkinv <- function(eta) rep(1,length(eta))*(eta > 0)
        D2linkinv <- function(eta) rep(0,length(eta))*(eta > 0) 
        valideta <- function(eta) TRUE
      } else {
        linkfun <- function(mu) mu^{1/(c+1)}
        linkinv <- function(eta) pmax(eta^(c+1)*(eta > 0),.Machine$double.eps)
        Dlinkinv <- function(eta) (c+1) * pmax(eta^c*(eta > 0),.Machine$double.eps)
        D2linkinv <- function(eta) (c+1)*c*pmax(eta^{c-1}*(eta > 0),.Machine$double.eps)
        valideta <- function(eta) TRUE
      }        
    }, logaffine = {
        linkfun <- function(mu) log(mu)(mu <= exp(c)) + (exp(-c)*mu + c - 1)*(mu > exp(c))
        linkinv <- function(eta) pmax(exp(eta), .Machine$double.eps)*(eta <=c) + exp(c)*(eta -c + 1)*(eta > c)
        Dlinkinv <- function(eta) pmax(exp(eta), .Machine$double.eps)*(eta <=c) + exp(c)*(eta > c)
        D2linkinv <- function(eta) pmax(exp(eta), .Machine$double.eps)*(eta <=c)
        valideta <- function(eta) TRUE
    }, stop(sQuote(link), " link not recognised"))
    structure(list(linkfun = linkfun, linkinv = linkinv, Dlinkinv = Dlinkinv, D2linkinv = D2linkinv,
        valideta = valideta, name = link), class = "link-glppm")
}
